# Supplementary material for: Data of electronic, reactivity, optoelectronic, linear and non-linear optical parameters of doping graphene oxide nanosheet with aluminum atom
Source: Data Brief. 2022 Jan 19;41:107840. doi: 10.1016/j.dib.2022.107840 (PMC8801356; doi:10.1016/j.dib.2022.107840)
Supplement: Supplementary file 1 [file mmc1.zip]

Archive with 104 entries (94 files):
- supplementary file/Cartesian coordinates/
- supplementary file/Cartesian coordinates/Cartesian coordinates OF GON1 AND ITS DERIVATIVES (GON1-Alx) B3LYP.rtf
- supplementary file/Cartesian coordinates/Cartesian coordinates OF GON1 AND ITS DERIVATIVES (GON1-Alx) B3LYP-D3.rtf
- supplementary file/Cartesian coordinates/Cartesian coordinates OF GON1 AND ITS DERIVATIVES (GON1-Alx) wB97XD.rtf
- supplementary file/Cartesian coordinates/Cartesian coordinates OF GON2 AND ITS DERIVATIVES (GON2-Alx) B3LYP.rtf
- supplementary file/Cartesian coordinates/Cartesian coordinates OF GON2 AND ITS DERIVATIVES (GON2-Alx) B3LYP-D3.rtf
- supplementary file/Cartesian coordinates/Cartesian coordinates OF GON2 AND ITS DERIVATIVES (GON2-Alx) wB97XD.rtf
- supplementary file/DATA OF OPTOELECTRONIC PARAMETERS/
- supplementary file/DATA OF OPTOELECTRONIC PARAMETERS/B3LYP/
- supplementary file/DATA OF OPTOELECTRONIC PARAMETERS/B3LYP/GON1.txt
- supplementary file/DATA OF OPTOELECTRONIC PARAMETERS/B3LYP/GON1-Al1.txt
- supplementary file/DATA OF OPTOELECTRONIC PARAMETERS/B3LYP/GON1-Al2.txt
- supplementary file/DATA OF OPTOELECTRONIC PARAMETERS/B3LYP/GON1-Al3.txt
- supplementary file/DATA OF OPTOELECTRONIC PARAMETERS/B3LYP/GON1-Al4.txt
- supplementary file/DATA OF OPTOELECTRONIC PARAMETERS/B3LYP/GON1-Al5.txt
- supplementary file/DATA OF OPTOELECTRONIC PARAMETERS/B3LYP/GON1-Al6.txt
- supplementary file/DATA OF OPTOELECTRONIC PARAMETERS/B3LYP/GON2.txt
- supplementary file/DATA OF OPTOELECTRONIC PARAMETERS/B3LYP/GON2-Al1.txt
- supplementary file/DATA OF OPTOELECTRONIC PARAMETERS/B3LYP/GON2-Al2.txt
- supplementary file/DATA OF OPTOELECTRONIC PARAMETERS/B3LYP/GON2-Al3.txt
- supplementary file/DATA OF OPTOELECTRONIC PARAMETERS/B3LYP/GON2-Al4.txt
- supplementary file/DATA OF OPTOELECTRONIC PARAMETERS/B3LYP/GON2-Al5.txt
- supplementary file/DATA OF OPTOELECTRONIC PARAMETERS/B3LYP/GON2-Al6.txt
- supplementary file/DATA OF OPTOELECTRONIC PARAMETERS/B3LYP-D3/
- supplementary file/DATA OF OPTOELECTRONIC PARAMETERS/B3LYP-D3/GON1.txt
- supplementary file/DATA OF OPTOELECTRONIC PARAMETERS/B3LYP-D3/GON1-Al1.txt
- supplementary file/DATA OF OPTOELECTRONIC PARAMETERS/B3LYP-D3/GON1-Al2.txt
- supplementary file/DATA OF OPTOELECTRONIC PARAMETERS/B3LYP-D3/GON1-Al3.txt
- supplementary file/DATA OF OPTOELECTRONIC PARAMETERS/B3LYP-D3/GON1-Al4.txt
- supplementary file/DATA OF OPTOELECTRONIC PARAMETERS/B3LYP-D3/GON1-Al5.txt
- supplementary file/DATA OF OPTOELECTRONIC PARAMETERS/B3LYP-D3/GON1-Al6.txt
- supplementary file/DATA OF OPTOELECTRONIC PARAMETERS/B3LYP-D3/GON2.txt
- supplementary file/DATA OF OPTOELECTRONIC PARAMETERS/B3LYP-D3/GON2-Al1.txt
- supplementary file/DATA OF OPTOELECTRONIC PARAMETERS/B3LYP-D3/GON2-Al2.txt
- supplementary file/DATA OF OPTOELECTRONIC PARAMETERS/B3LYP-D3/GON2-Al3.txt
- supplementary file/DATA OF OPTOELECTRONIC PARAMETERS/B3LYP-D3/GON2-Al4.txt
- supplementary file/DATA OF OPTOELECTRONIC PARAMETERS/B3LYP-D3/GON2-Al5.txt
- supplementary file/DATA OF OPTOELECTRONIC PARAMETERS/B3LYP-D3/GON2-Al6.txt
- supplementary file/DATA OF OPTOELECTRONIC PARAMETERS/wB97XD/
- supplementary file/DATA OF OPTOELECTRONIC PARAMETERS/wB97XD/GON1.txt
- supplementary file/DATA OF OPTOELECTRONIC PARAMETERS/wB97XD/GON1-Al1.txt
- supplementary file/DATA OF OPTOELECTRONIC PARAMETERS/wB97XD/GON1-Al2.txt
- supplementary file/DATA OF OPTOELECTRONIC PARAMETERS/wB97XD/GON1-Al3.txt
- supplementary file/DATA OF OPTOELECTRONIC PARAMETERS/wB97XD/GON1-Al4.txt
- supplementary file/DATA OF OPTOELECTRONIC PARAMETERS/wB97XD/GON1-Al5.txt
- supplementary file/DATA OF OPTOELECTRONIC PARAMETERS/wB97XD/GON1-Al6.txt
- supplementary file/DATA OF OPTOELECTRONIC PARAMETERS/wB97XD/GON2.txt
- supplementary file/DATA OF OPTOELECTRONIC PARAMETERS/wB97XD/GON2-Al1.txt
- supplementary file/DATA OF OPTOELECTRONIC PARAMETERS/wB97XD/GON2-Al2.txt
- supplementary file/DATA OF OPTOELECTRONIC PARAMETERS/wB97XD/GON2-Al3.txt
- supplementary file/DATA OF OPTOELECTRONIC PARAMETERS/wB97XD/GON2-Al4.txt
- supplementary file/DATA OF OPTOELECTRONIC PARAMETERS/wB97XD/GON2-Al5.txt
- supplementary file/DATA OF OPTOELECTRONIC PARAMETERS/wB97XD/GON2-Al6.txt
- supplementary file/DATA OF THE IR SPECTRA/
- supplementary file/DATA OF THE IR SPECTRA/B3LYP/
- supplementary file/DATA OF THE IR SPECTRA/B3LYP/GON1.txt
- supplementary file/DATA OF THE IR SPECTRA/B3LYP/GON1-Al1.txt
- supplementary file/DATA OF THE IR SPECTRA/B3LYP/GON1-Al2.txt
- supplementary file/DATA OF THE IR SPECTRA/B3LYP/GON1-Al3.txt
- supplementary file/DATA OF THE IR SPECTRA/B3LYP/GON1-Al4.txt
- supplementary file/DATA OF THE IR SPECTRA/B3LYP/GON1-Al5.txt
- supplementary file/DATA OF THE IR SPECTRA/B3LYP/GON1-Al6.txt
- supplementary file/DATA OF THE IR SPECTRA/B3LYP/GON2.txt
- supplementary file/DATA OF THE IR SPECTRA/B3LYP/GON2-Al1.txt
- supplementary file/DATA OF THE IR SPECTRA/B3LYP/GON2-Al2.txt
- supplementary file/DATA OF THE IR SPECTRA/B3LYP/GON2-Al3.txt
- supplementary file/DATA OF THE IR SPECTRA/B3LYP/GON2-Al4.txt
- supplementary file/DATA OF THE IR SPECTRA/B3LYP/GON2-Al5.txt
- supplementary file/DATA OF THE IR SPECTRA/B3LYP/GON2-Al6.txt
- supplementary file/DATA OF THE IR SPECTRA/B3LYP-D3/
- supplementary file/DATA OF THE IR SPECTRA/B3LYP-D3/GON1.xlsx
- supplementary file/DATA OF THE IR SPECTRA/B3LYP-D3/GON1-Al1.xlsx
- supplementary file/DATA OF THE IR SPECTRA/B3LYP-D3/GON1-Al2.xlsx
- supplementary file/DATA OF THE IR SPECTRA/B3LYP-D3/GON1-Al3.xlsx
- supplementary file/DATA OF THE IR SPECTRA/B3LYP-D3/GON1-Al4.xlsx
- supplementary file/DATA OF THE IR SPECTRA/B3LYP-D3/GON1-Al5.xlsx
- supplementary file/DATA OF THE IR SPECTRA/B3LYP-D3/GON1-Al6.xlsx
- supplementary file/DATA OF THE IR SPECTRA/B3LYP-D3/GON2.xlsx
- supplementary file/DATA OF THE IR SPECTRA/B3LYP-D3/GON2-Al1.xlsx
- supplementary file/DATA OF THE IR SPECTRA/B3LYP-D3/GON2-Al2.xlsx
- supplementary file/DATA OF THE IR SPECTRA/B3LYP-D3/GON2-Al3.xlsx
- supplementary file/DATA OF THE IR SPECTRA/B3LYP-D3/GON2-Al4.xlsx
- supplementary file/DATA OF THE IR SPECTRA/B3LYP-D3/GON2-Al5.xlsx
- supplementary file/DATA OF THE IR SPECTRA/B3LYP-D3/GON2-Al6.xlsx
- supplementary file/DATA OF THE IR SPECTRA/wB97XD/
- supplementary file/DATA OF THE IR SPECTRA/wB97XD/GON1.xlsx
- supplementary file/DATA OF THE IR SPECTRA/wB97XD/GON1-Al1.xlsx
- supplementary file/DATA OF THE IR SPECTRA/wB97XD/GON1-Al2.xlsx
- supplementary file/DATA OF THE IR SPECTRA/wB97XD/GON1-Al3.xlsx
- supplementary file/DATA OF THE IR SPECTRA/wB97XD/GON1-Al4.xlsx
- supplementary file/DATA OF THE IR SPECTRA/wB97XD/GON1-Al5.xlsx
- supplementary file/DATA OF THE IR SPECTRA/wB97XD/GON1-Al6.xlsx
- supplementary file/DATA OF THE IR SPECTRA/wB97XD/GON2.xlsx
- supplementary file/DATA OF THE IR SPECTRA/wB97XD/GON2-Al1.xlsx
- supplementary file/DATA OF THE IR SPECTRA/wB97XD/GON2-Al2.xlsx
- supplementary file/DATA OF THE IR SPECTRA/wB97XD/GON2-Al3.xlsx
- supplementary file/DATA OF THE IR SPECTRA/wB97XD/GON2-Al4.xlsx
- supplementary file/DATA OF THE IR SPECTRA/wB97XD/GON2-Al5.xlsx
- supplementary file/DATA OF THE IR SPECTRA/wB97XD/GON2-Al6.xlsx
- supplementary file/DATA OF THE UV-VIS SPECTRA/
- supplementary file/DATA OF THE UV-VIS SPECTRA/DATA OF THE UV-VIS SPECTRA OF GON1 AND ITS DERIVATIVES (GON1-Alx) B3LYP.docx
- supplementary file/DATA OF THE UV-VIS SPECTRA/DATA OF THE UV-VIS SPECTRA OF GON1 AND ITS DERIVATIVES (GON1-Alx) B3LYP-D3.docx
- supplementary file/DATA OF THE UV-VIS SPECTRA/DATA OF THE UV-VIS SPECTRA OF GON2 AND ITS DERIVATIVES (GON2-Alx) B3LYP.docx
- supplementary file/DATA OF THE UV-VIS SPECTRA/DATA OF THE UV-VIS SPECTRA OF GON2 AND ITS DERIVATIVES (GON2-Alx) B3LYP-D3.docx
