# Supplementary material for: Data of electronic, reactivity, optoelectronic, linear and non-linear optical parameters of doping graphene oxide nanosheet with aluminum atom
Source: Data Brief. 2022 Jan 19;41:107840. doi: 10.1016/j.dib.2022.107840 (PMC8801356; doi:10.1016/j.dib.2022.107840)
Supplement: Supplementary file 1 [file mmc1.zip › supplementary file/DATA OF OPTOELECTRONIC PARAMETERS/B3LYP/GON1.txt]

HOMO is 98	97
No.	Energy (cm-1)	Wavelength (nm)	Osc. Strength	Symmetry	Major contribs	Minor contribs
1	12960.5231196	771.573794338	0.0129	2.127-A	HOMO(B)->LUMO(B) (90%)	HOMO(A)->LUMO(A) (4%), HOMO(A)->L+1(A) (2%)
2	17864.3740479	559.77332165	0.0048	2.416-A	HOMO(A)->LUMO(A) (15%), HOMO(A)->L+1(A) (11%), H-1(B)->LUMO(B) (53%)	H-1(A)->LUMO(A) (4%), H-1(A)->L+1(A) (2%), HOMO(A)->L+2(A) (2%), HOMO(B)->L+1(B) (3%)
3	19182.2839849	521.314354843	0.0656	2.110-A	HOMO(A)->LUMO(A) (71%), H-1(B)->LUMO(B) (10%)	H-1(A)->L+1(A) (2%), HOMO(A)->L+1(A) (6%), H-3(B)->LUMO(B) (2%), HOMO(B)->LUMO(B) (5%)
