# Supplementary material for: Data of electronic, reactivity, optoelectronic, linear and non-linear optical parameters of doping graphene oxide nanosheet with aluminum atom
Source: Data Brief. 2022 Jan 19;41:107840. doi: 10.1016/j.dib.2022.107840 (PMC8801356; doi:10.1016/j.dib.2022.107840)
Supplement: Supplementary file 1 [file mmc1.zip › supplementary file/DATA OF OPTOELECTRONIC PARAMETERS/B3LYP/GON1-Al1.txt]

HOMO is 101
No.	Energy (cm-1)	Wavelength (nm)	Osc. Strength	Symmetry	Major contribs	Minor contribs
1	15495.5236899	645.347662983	0.0979	Singlet-A	HOMO->LUMO (96%)	H-1->LUMO (4%)
2	19371.8242757	516.213643985	0.0449	Singlet-A	H-1->LUMO (92%)	HOMO->LUMO (3%)
3	23570.7466331	424.254698235	0.0402	Singlet-A	H-2->LUMO (87%)	H-3->LUMO (5%), HOMO->L+1 (2%)
