# Supplementary material for: Data of electronic, reactivity, optoelectronic, linear and non-linear optical parameters of doping graphene oxide nanosheet with aluminum atom
Source: Data Brief. 2022 Jan 19;41:107840. doi: 10.1016/j.dib.2022.107840 (PMC8801356; doi:10.1016/j.dib.2022.107840)
Supplement: Supplementary file 1 [file mmc1.zip › supplementary file/DATA OF OPTOELECTRONIC PARAMETERS/B3LYP/GON1-Al2.txt]

HOMO is 101
No.	Energy (cm-1)	Wavelength (nm)	Osc. Strength	Symmetry	Major contribs	Minor contribs
1	9118.09781985	1096.71997357	0.0063	Singlet-A	HOMO->LUMO (92%)	H-2->LUMO (5%), H-1->LUMO (3%)
2	12259.6273208	815.685480344	0.0106	Singlet-A	H-2->LUMO (35%), H-1->LUMO (54%)	H-3->LUMO (9%)
3	14267.1412946	700.911261305	0.0664	Singlet-A	H-2->LUMO (55%), H-1->LUMO (34%)	HOMO->LUMO (8%)
