# Supplementary material for: Data of electronic, reactivity, optoelectronic, linear and non-linear optical parameters of doping graphene oxide nanosheet with aluminum atom
Source: Data Brief. 2022 Jan 19;41:107840. doi: 10.1016/j.dib.2022.107840 (PMC8801356; doi:10.1016/j.dib.2022.107840)
Supplement: Supplementary file 1 [file mmc1.zip › supplementary file/DATA OF OPTOELECTRONIC PARAMETERS/B3LYP/GON1-Al5.txt]

HOMO is 105	104
No.	Energy (cm-1)	Wavelength (nm)	Osc. Strength	Symmetry	Major contribs	Minor contribs
1	12658.0652087	790.010150454	0.0145	2.087-A	HOMO(B)->LUMO(B) (84%)	HOMO(A)->LUMO(A) (9%)
2	13360.5741164	748.470830137	0.0224	2.072-A	HOMO(A)->LUMO(A) (86%), HOMO(B)->LUMO(B) (10%)	
3	15183.3871259	658.614571114	0.0026	2.248-A	HOMO(A)->L+1(A) (90%)	H-1(B)->LUMO(B) (2%), HOMO(B)->L+2(B) (2%)
