# Supplementary material for: Data of electronic, reactivity, optoelectronic, linear and non-linear optical parameters of doping graphene oxide nanosheet with aluminum atom
Source: Data Brief. 2022 Jan 19;41:107840. doi: 10.1016/j.dib.2022.107840 (PMC8801356; doi:10.1016/j.dib.2022.107840)
Supplement: Supplementary file 1 [file mmc1.zip › supplementary file/DATA OF OPTOELECTRONIC PARAMETERS/B3LYP/GON1-Al6.txt]

HOMO is 112	111
No.	Energy (cm-1)	Wavelength (nm)	Osc. Strength	Symmetry	Major contribs	Minor contribs
1	7980.04952053	1253.12505571	0.0008	2.257-A	HOMO(A)->LUMO(A) (51%), HOMO(B)->LUMO(B) (36%)	H-1(B)->LUMO(B) (6%), HOMO(B)->L+1(B) (2%)
2	9012.43918965	1109.5775283	0.0214	2.210-A	HOMO(A)->LUMO(A) (32%), H-1(B)->LUMO(B) (15%), HOMO(B)->LUMO(B) (36%)	H-1(A)->LUMO(A) (2%), H-1(B)->L+1(B) (7%), HOMO(B)->L+1(B) (2%)
3	10596.5120882	943.706751501	0.0135	2.083-A	H-1(B)->LUMO(B) (63%), HOMO(B)->LUMO(B) (22%)	H-1(A)->LUMO(A) (2%), H-2(B)->LUMO(B) (5%)
