# Supplementary material for: Data of electronic, reactivity, optoelectronic, linear and non-linear optical parameters of doping graphene oxide nanosheet with aluminum atom
Source: Data Brief. 2022 Jan 19;41:107840. doi: 10.1016/j.dib.2022.107840 (PMC8801356; doi:10.1016/j.dib.2022.107840)
Supplement: Supplementary file 1 [file mmc1.zip › supplementary file/DATA OF OPTOELECTRONIC PARAMETERS/B3LYP/GON2-Al1.txt]

HOMO is 101
No.	Energy (cm-1)	Wavelength (nm)	Osc. Strength	Symmetry	Major contribs	Minor contribs
1	10760.2426373	929.347073025	0.0136	Singlet-A	H-1->LUMO (13%), HOMO->LUMO (85%)	
2	13654.1599285	732.377535662	0.0097	Singlet-A	H-2->LUMO (73%)	H-5->LUMO (4%), H-4->LUMO (5%), H-3->LUMO (9%), H-1->LUMO (7%)
3	14739.78219	678.436076674	0.0722	Singlet-A	H-1->LUMO (75%), HOMO->LUMO (14%)	H-4->LUMO (2%), H-2->LUMO (8%)
