# Supplementary material for: Data of electronic, reactivity, optoelectronic, linear and non-linear optical parameters of doping graphene oxide nanosheet with aluminum atom
Source: Data Brief. 2022 Jan 19;41:107840. doi: 10.1016/j.dib.2022.107840 (PMC8801356; doi:10.1016/j.dib.2022.107840)
Supplement: Supplementary file 1 [file mmc1.zip › supplementary file/DATA OF OPTOELECTRONIC PARAMETERS/B3LYP/GON2-Al5.txt]

HOMO is 105	104
No.	Energy (cm-1)	Wavelength (nm)	Osc. Strength	Symmetry	Major contribs	Minor contribs
1	10276.3099799	973.111945783	0.0034	2.016-A	HOMO(A)->LUMO(A) (57%), HOMO(B)->LUMO(B) (40%)	H-1(B)->LUMO(B) (2%)
2	11256.2736111	888.393472429	0.0727	2.050-A	HOMO(A)->LUMO(A) (38%), HOMO(B)->LUMO(B) (54%)	
3	13397.6756201	746.39812782	0.003	2.233-A	H-1(B)->LUMO(B) (86%)	H-2(A)->LUMO(A) (3%), HOMO(B)->LUMO(B) (2%)
