# Supplementary material for: Data of electronic, reactivity, optoelectronic, linear and non-linear optical parameters of doping graphene oxide nanosheet with aluminum atom
Source: Data Brief. 2022 Jan 19;41:107840. doi: 10.1016/j.dib.2022.107840 (PMC8801356; doi:10.1016/j.dib.2022.107840)
Supplement: Supplementary file 1 [file mmc1.zip › supplementary file/DATA OF OPTOELECTRONIC PARAMETERS/B3LYP/GON2-Al6.txt]

HOMO is 112	111
No.	Energy (cm-1)	Wavelength (nm)	Osc. Strength	Symmetry	Major contribs	Minor contribs
1	8507.53611709	1175.42845101	0.0012	2.087-A	HOMO(A)->LUMO(A) (29%), H-1(B)->LUMO(B) (19%), HOMO(B)->LUMO(B) (48%)	
2	9419.74917629	1061.59939218	0.0119	2.224-A	HOMO(A)->LUMO(A) (51%), H-1(B)->LUMO(B) (28%)	H-6(B)->LUMO(B) (2%), H-1(B)->L+1(B) (6%), HOMO(B)->LUMO(B) (5%), HOMO(B)->L+1(B) (2%)
3	10519.082863	950.653220459	0.0297	2.054-A	H-1(B)->LUMO(B) (42%), HOMO(B)->LUMO(B) (42%)	HOMO(A)->LUMO(A) (8%), H-2(B)->LUMO(B) (2%)
