# Supplementary material for: Data of electronic, reactivity, optoelectronic, linear and non-linear optical parameters of doping graphene oxide nanosheet with aluminum atom
Source: Data Brief. 2022 Jan 19;41:107840. doi: 10.1016/j.dib.2022.107840 (PMC8801356; doi:10.1016/j.dib.2022.107840)
Supplement: Supplementary file 1 [file mmc1.zip › supplementary file/DATA OF OPTOELECTRONIC PARAMETERS/B3LYP-D3/GON1.txt]

HOMO is 98	97
No.	Energy (cm-1)	Wavelength (nm)	Osc. Strength	Symmetry	Major contribs	Minor contribs
1	12993.5918512	769.610136637	0.0128	2.127-A	HOMO(B)->LUMO(B) (90%)	HOMO(A)->LUMO(A) (4%), HOMO(A)->L+1(A) (2%)
2	17888.5706808	559.016154976	0.0045	2.418-A	HOMO(A)->LUMO(A) (14%), HOMO(A)->L+1(A) (12%), H-1(B)->LUMO(B) (53%)	H-1(A)->LUMO(A) (4%), HOMO(A)->L+2(A) (2%), HOMO(B)->L+1(B) (3%)
3	19231.4838051	519.980678629	0.0662	2.109-A	HOMO(A)->LUMO(A) (71%)	H-1(A)->L+1(A) (2%), HOMO(A)->L+1(A) (6%), H-3(B)->LUMO(B) (2%), H-1(B)->LUMO(B) (9%), HOMO(B)->LUMO(B) (6%)
