# Supplementary material for: Data of electronic, reactivity, optoelectronic, linear and non-linear optical parameters of doping graphene oxide nanosheet with aluminum atom
Source: Data Brief. 2022 Jan 19;41:107840. doi: 10.1016/j.dib.2022.107840 (PMC8801356; doi:10.1016/j.dib.2022.107840)
Supplement: Supplementary file 1 [file mmc1.zip › supplementary file/DATA OF OPTOELECTRONIC PARAMETERS/B3LYP-D3/GON1-Al1.txt]

HOMO is 101
No.	Energy (cm-1)	Wavelength (nm)	Osc. Strength	Symmetry	Major contribs	Minor contribs
1	15489.0712545	645.616501834	0.0981	Singlet-A	HOMO->LUMO (96%)	H-1->LUMO (4%)
2	19424.2503136	514.820383724	0.0447	Singlet-A	H-1->LUMO (92%)	HOMO->LUMO (3%)
3	23573.1662964	424.21115069	0.0391	Singlet-A	H-2->LUMO (87%)	H-3->LUMO (5%), HOMO->L+1 (2%)
