# Supplementary material for: Data of electronic, reactivity, optoelectronic, linear and non-linear optical parameters of doping graphene oxide nanosheet with aluminum atom
Source: Data Brief. 2022 Jan 19;41:107840. doi: 10.1016/j.dib.2022.107840 (PMC8801356; doi:10.1016/j.dib.2022.107840)
Supplement: Supplementary file 1 [file mmc1.zip › supplementary file/DATA OF OPTOELECTRONIC PARAMETERS/B3LYP-D3/GON1-Al2.txt]

HOMO is 101
No.	Energy (cm-1)	Wavelength (nm)	Osc. Strength	Symmetry	Major contribs	Minor contribs
1	9106.80605784	1098.07982475	0.0063	Singlet-A	HOMO->LUMO (92%)	H-2->LUMO (4%), H-1->LUMO (4%)
2	12343.5089814	810.142400759	0.0108	Singlet-A	H-2->LUMO (46%), H-1->LUMO (44%)	H-3->LUMO (9%)
3	14261.4954136	701.188740031	0.0663	Singlet-A	H-2->LUMO (45%), H-1->LUMO (45%)	HOMO->LUMO (8%)
