# Supplementary material for: Data of electronic, reactivity, optoelectronic, linear and non-linear optical parameters of doping graphene oxide nanosheet with aluminum atom
Source: Data Brief. 2022 Jan 19;41:107840. doi: 10.1016/j.dib.2022.107840 (PMC8801356; doi:10.1016/j.dib.2022.107840)
Supplement: Supplementary file 1 [file mmc1.zip › supplementary file/DATA OF OPTOELECTRONIC PARAMETERS/B3LYP-D3/GON1-Al3.txt]

HOMO is 105	104
No.	Energy (cm-1)	Wavelength (nm)	Osc. Strength	Symmetry	Major contribs	Minor contribs
1	9531.86024192	1049.113158	0.0239	2.021-A	H-1(B)->LUMO(B) (30%), HOMO(B)->LUMO(B) (68%)	
2	10756.2098651	929.69550849	0.0035	2.070-A	H-1(B)->LUMO(B) (68%), HOMO(B)->LUMO(B) (30%)	
3	15419.7075736	648.52072922	0.0027	3.161-A	H-1(A)->LUMO(A) (13%), HOMO(A)->LUMO(A) (36%), HOMO(B)->L+1(B) (31%)	H-2(A)->LUMO(A) (2%), HOMO(A)->L+1(A) (3%), H-2(B)->LUMO(B) (2%), HOMO(B)->L+2(B) (3%)
