# Supplementary material for: Data of electronic, reactivity, optoelectronic, linear and non-linear optical parameters of doping graphene oxide nanosheet with aluminum atom
Source: Data Brief. 2022 Jan 19;41:107840. doi: 10.1016/j.dib.2022.107840 (PMC8801356; doi:10.1016/j.dib.2022.107840)
Supplement: Supplementary file 1 [file mmc1.zip › supplementary file/DATA OF OPTOELECTRONIC PARAMETERS/B3LYP-D3/GON1-Al4.txt]

HOMO is 101
No.	Energy (cm-1)	Wavelength (nm)	Osc. Strength	Symmetry	Major contribs	Minor contribs
1	16902.1546141	591.640546918	0.0157	Singlet-A	HOMO->LUMO (94%)	H-1->LUMO (5%)
2	19509.7450831	512.564359884	0.0397	Singlet-A	H-1->LUMO (88%)	H-2->LUMO (4%), HOMO->LUMO (5%)
3	21284.9713813	469.815054991	0.0351	Singlet-A	H-2->LUMO (88%)	H-3->LUMO (3%), H-1->LUMO (5%)
