# Supplementary material for: Data of electronic, reactivity, optoelectronic, linear and non-linear optical parameters of doping graphene oxide nanosheet with aluminum atom
Source: Data Brief. 2022 Jan 19;41:107840. doi: 10.1016/j.dib.2022.107840 (PMC8801356; doi:10.1016/j.dib.2022.107840)
Supplement: Supplementary file 1 [file mmc1.zip › supplementary file/DATA OF OPTOELECTRONIC PARAMETERS/B3LYP-D3/GON1-Al5.txt]

HOMO is 105	104
No.	Energy (cm-1)	Wavelength (nm)	Osc. Strength	Symmetry	Major contribs	Minor contribs
1	10339.2212254	967.190834014	0.0055	2.029-A	HOMO(A)->LUMO(A) (25%), HOMO(B)->LUMO(B) (70%)	
2	11423.2303779	875.409115387	0.0264	2.213-A	HOMO(A)->LUMO(A) (67%), HOMO(B)->LUMO(B) (23%)	H-1(A)->LUMO(A) (2%), HOMO(B)->L+1(B) (4%)
3	12739.5272061	784.95848694	0.0066	2.057-A	H-1(B)->LUMO(B) (87%)	HOMO(A)->L+1(A) (7%)
