# Supplementary material for: Data of electronic, reactivity, optoelectronic, linear and non-linear optical parameters of doping graphene oxide nanosheet with aluminum atom
Source: Data Brief. 2022 Jan 19;41:107840. doi: 10.1016/j.dib.2022.107840 (PMC8801356; doi:10.1016/j.dib.2022.107840)
Supplement: Supplementary file 1 [file mmc1.zip › supplementary file/DATA OF OPTOELECTRONIC PARAMETERS/B3LYP-D3/GON1-Al6.txt]

HOMO is 112	111
No.	Energy (cm-1)	Wavelength (nm)	Osc. Strength	Symmetry	Major contribs	Minor contribs
1	7959.8856598	1256.29945296	0.0008	2.259-A	HOMO(A)->LUMO(A) (50%), HOMO(B)->LUMO(B) (37%)	H-1(B)->LUMO(B) (6%), HOMO(B)->L+1(B) (2%)
2	8991.46877449	1112.16534815	0.0211	2.210-A	HOMO(A)->LUMO(A) (32%), H-1(B)->LUMO(B) (14%), HOMO(B)->LUMO(B) (36%)	H-1(A)->LUMO(A) (2%), H-1(B)->L+1(B) (7%), HOMO(B)->L+1(B) (2%)
3	10590.0596528	944.281744191	0.0132	2.081-A	H-1(B)->LUMO(B) (63%), HOMO(B)->LUMO(B) (22%)	H-1(A)->LUMO(A) (2%), H-2(B)->LUMO(B) (5%)
