# Supplementary material for: Data of electronic, reactivity, optoelectronic, linear and non-linear optical parameters of doping graphene oxide nanosheet with aluminum atom
Source: Data Brief. 2022 Jan 19;41:107840. doi: 10.1016/j.dib.2022.107840 (PMC8801356; doi:10.1016/j.dib.2022.107840)
Supplement: Supplementary file 1 [file mmc1.zip › supplementary file/DATA OF OPTOELECTRONIC PARAMETERS/B3LYP-D3/GON2.txt]

HOMO is 98	97
No.	Energy (cm-1)	Wavelength (nm)	Osc. Strength	Symmetry	Major contribs	Minor contribs
1	13988.0734621	714.894729933	0.0072	2.167-A	HOMO(A)->L+1(A) (15%), HOMO(B)->LUMO(B) (80%)	
2	17456.2575068	572.860476885	0.011	2.348-A	HOMO(A)->LUMO(A) (68%), H-2(B)->LUMO(B) (15%)	H-1(A)->L+1(A) (3%), H-1(B)->LUMO(B) (2%), HOMO(B)->L+1(B) (4%)
3	18698.3513275	534.806509133	0.0775	2.067-A	HOMO(A)->L+1(A) (76%), HOMO(B)->LUMO(B) (18%)	H-1(A)->LUMO(A) (2%)
