# Supplementary material for: Data of electronic, reactivity, optoelectronic, linear and non-linear optical parameters of doping graphene oxide nanosheet with aluminum atom
Source: Data Brief. 2022 Jan 19;41:107840. doi: 10.1016/j.dib.2022.107840 (PMC8801356; doi:10.1016/j.dib.2022.107840)
Supplement: Supplementary file 1 [file mmc1.zip › supplementary file/DATA OF OPTOELECTRONIC PARAMETERS/B3LYP-D3/GON2-Al1.txt]

HOMO is 101
No.	Energy (cm-1)	Wavelength (nm)	Osc. Strength	Symmetry	Major contribs	Minor contribs
1	10784.4392702	927.261932632	0.0139	Singlet-A	H-1->LUMO (13%), HOMO->LUMO (85%)	
2	13684.8089968	730.737272424	0.0098	Singlet-A	H-3->LUMO (10%), H-2->LUMO (71%)	H-5->LUMO (4%), H-4->LUMO (5%), H-1->LUMO (8%)
3	14761.5591596	677.435214797	0.0716	Singlet-A	H-1->LUMO (75%), HOMO->LUMO (14%)	H-4->LUMO (2%), H-2->LUMO (8%)
