# Supplementary material for: Data of electronic, reactivity, optoelectronic, linear and non-linear optical parameters of doping graphene oxide nanosheet with aluminum atom
Source: Data Brief. 2022 Jan 19;41:107840. doi: 10.1016/j.dib.2022.107840 (PMC8801356; doi:10.1016/j.dib.2022.107840)
Supplement: Supplementary file 1 [file mmc1.zip › supplementary file/DATA OF OPTOELECTRONIC PARAMETERS/B3LYP-D3/GON2-Al2.txt]

HOMO is 101
No.	Energy (cm-1)	Wavelength (nm)	Osc. Strength	Symmetry	Major contribs	Minor contribs
1	16116.5706003	620.479396518	0.0971	Singlet-A	HOMO->LUMO (98%)	
2	20875.2417314	479.036368952	0.0272	Singlet-A	H-1->LUMO (92%)	HOMO->L+1 (3%)
3	24620.0739452	406.172622481	0.0102	Singlet-A	H-2->LUMO (37%), HOMO->L+1 (58%)	HOMO->L+2 (2%)
