# Supplementary material for: Data of electronic, reactivity, optoelectronic, linear and non-linear optical parameters of doping graphene oxide nanosheet with aluminum atom
Source: Data Brief. 2022 Jan 19;41:107840. doi: 10.1016/j.dib.2022.107840 (PMC8801356; doi:10.1016/j.dib.2022.107840)
Supplement: Supplementary file 1 [file mmc1.zip › supplementary file/DATA OF OPTOELECTRONIC PARAMETERS/B3LYP-D3/GON2-Al3.txt]

HOMO is 105	104
No.	Energy (cm-1)	Wavelength (nm)	Osc. Strength	Symmetry	Major contribs	Minor contribs
1	12660.484872	789.859164249	0.0142	2.177-A	HOMO(B)->LUMO(B) (83%)	HOMO(A)->LUMO(A) (8%), HOMO(A)->L+2(A) (4%)
2	14629.2842332	683.560442233	0.0108	2.066-A	HOMO(A)->LUMO(A) (90%)	HOMO(B)->LUMO(B) (8%)
3	16906.1873863	591.499418025	0.0042	2.450-A	HOMO(A)->L+1(A) (61%), H-2(B)->LUMO(B) (10%), H-1(B)->LUMO(B) (10%)	H-1(A)->L+2(A) (3%), HOMO(B)->L+1(B) (2%), HOMO(B)->L+3(B) (5%)
