# Supplementary material for: Data of electronic, reactivity, optoelectronic, linear and non-linear optical parameters of doping graphene oxide nanosheet with aluminum atom
Source: Data Brief. 2022 Jan 19;41:107840. doi: 10.1016/j.dib.2022.107840 (PMC8801356; doi:10.1016/j.dib.2022.107840)
Supplement: Supplementary file 1 [file mmc1.zip › supplementary file/DATA OF OPTOELECTRONIC PARAMETERS/B3LYP-D3/GON2-Al4.txt]

HOMO is 101
No.	Energy (cm-1)	Wavelength (nm)	Osc. Strength	Symmetry	Major contribs	Minor contribs
1	16505.3298351	605.864899395	0.0336	Singlet-A	HOMO->LUMO (97%)	H-1->LUMO (2%)
2	19099.2088787	523.581896166	0.0217	Singlet-A	H-1->LUMO (92%)	H-2->LUMO (3%), HOMO->LUMO (2%)
3	21818.1038589	458.334971026	0.031	Singlet-A	H-2->LUMO (91%)	H-1->LUMO (4%)
