# Supplementary material for: Data of electronic, reactivity, optoelectronic, linear and non-linear optical parameters of doping graphene oxide nanosheet with aluminum atom
Source: Data Brief. 2022 Jan 19;41:107840. doi: 10.1016/j.dib.2022.107840 (PMC8801356; doi:10.1016/j.dib.2022.107840)
Supplement: Supplementary file 1 [file mmc1.zip › supplementary file/DATA OF OPTOELECTRONIC PARAMETERS/B3LYP-D3/GON2-Al5.txt]

HOMO is 105	104
No.	Energy (cm-1)	Wavelength (nm)	Osc. Strength	Symmetry	Major contribs	Minor contribs
1	9921.42603113	1007.91962452	0.0028	2.014-A	HOMO(A)->LUMO(A) (55%), HOMO(B)->LUMO(B) (42%)	
2	10957.8484724	912.587906759	0.0749	2.056-A	HOMO(A)->LUMO(A) (40%), HOMO(B)->LUMO(B) (52%)	H-1(A)->LUMO(A) (2%)
3	13333.1512658	750.010241439	0.0024	2.207-A	H-1(B)->LUMO(B) (87%)	H-2(A)->LUMO(A) (3%), H-3(B)->LUMO(B) (2%)
