# Supplementary material for: Data of electronic, reactivity, optoelectronic, linear and non-linear optical parameters of doping graphene oxide nanosheet with aluminum atom
Source: Data Brief. 2022 Jan 19;41:107840. doi: 10.1016/j.dib.2022.107840 (PMC8801356; doi:10.1016/j.dib.2022.107840)
Supplement: Supplementary file 1 [file mmc1.zip › supplementary file/DATA OF OPTOELECTRONIC PARAMETERS/B3LYP-D3/GON2-Al6.txt]

HOMO is 112	111
No.	Energy (cm-1)	Wavelength (nm)	Osc. Strength	Symmetry	Major contribs	Minor contribs
1	8578.51290684	1165.70320621	0.001	2.094-A	HOMO(A)->LUMO(A) (34%), H-1(B)->LUMO(B) (17%), HOMO(B)->LUMO(B) (46%)	
2	9488.30630276	1053.92887634	0.0129	2.211-A	HOMO(A)->LUMO(A) (48%), H-1(B)->LUMO(B) (30%)	H-6(B)->LUMO(B) (2%), H-1(B)->L+1(B) (6%), HOMO(B)->LUMO(B) (7%)
3	10580.3809996	945.145548195	0.029	2.054-A	H-1(B)->LUMO(B) (42%), HOMO(B)->LUMO(B) (42%)	HOMO(A)->LUMO(A) (7%), H-2(B)->LUMO(B) (2%)
