# Supplementary material for: Data of electronic, reactivity, optoelectronic, linear and non-linear optical parameters of doping graphene oxide nanosheet with aluminum atom
Source: Data Brief. 2022 Jan 19;41:107840. doi: 10.1016/j.dib.2022.107840 (PMC8801356; doi:10.1016/j.dib.2022.107840)
Supplement: Supplementary file 1 [file mmc1.zip › supplementary file/DATA OF OPTOELECTRONIC PARAMETERS/wB97XD/GON1.txt]

HOMO is 98	97
No.	Energy (cm-1)	Wavelength (nm)	Osc. Strength	Symmetry	Major contribs	Minor contribs
1	15996.3939904	625.140891505	0.0119	2.316-A	HOMO(B)->LUMO(B) (75%)	HOMO(A)->LUMO(A) (7%), HOMO(A)->L+1(A) (2%), H-4(B)->LUMO(B) (3%), H-1(B)->L+1(B) (2%)
2	20394.5352917	490.327426292	0.0017	3.017-A	H-1(A)->LUMO(A) (11%), HOMO(A)->L+1(A) (11%), H-1(B)->LUMO(B) (27%), HOMO(B)->L+1(B) (12%)	H-2(A)->L+1(A) (2%), H-2(A)->L+2(A) (2%), H-1(A)->L+1(A) (3%), HOMO(A)->LUMO(A) (5%), H-3(B)->LUMO(B) (2%), H-1(B)->L+3(B) (2%), HOMO(B)->L+2(B) (3%)
3	22812.5854698	438.354522034	0.0977	2.392-A	H-1(A)->L+1(A) (10%), HOMO(A)->LUMO(A) (51%), HOMO(B)->LUMO(B) (13%)	HOMO(A)->L+1(A) (9%), HOMO(B)->L+2(B) (2%)
