# Supplementary material for: Data of electronic, reactivity, optoelectronic, linear and non-linear optical parameters of doping graphene oxide nanosheet with aluminum atom
Source: Data Brief. 2022 Jan 19;41:107840. doi: 10.1016/j.dib.2022.107840 (PMC8801356; doi:10.1016/j.dib.2022.107840)
Supplement: Supplementary file 1 [file mmc1.zip › supplementary file/DATA OF OPTOELECTRONIC PARAMETERS/wB97XD/GON1-Al1.txt]

HOMO is 101
No.	Energy (cm-1)	Wavelength (nm)	Osc. Strength	Symmetry	Major contribs	Minor contribs
1	20229.9981882	494.31541748	0.1463	Singlet-A	HOMO->LUMO (94%)	
2	25327.4221795	394.828969531	0.0498	Singlet-A	H-1->LUMO (85%)	H-5->LUMO (2%), H-4->LUMO (3%), H-3->LUMO (2%), H-2->LUMO (2%)
3	29897.3595742	334.477697778	0.0053	Singlet-A	H-6->LUMO (22%), H-4->LUMO (46%)	H-4->L+1 (3%), H-3->LUMO (9%), H-2->LUMO (5%), H-1->LUMO (4%)
