# Supplementary material for: Data of electronic, reactivity, optoelectronic, linear and non-linear optical parameters of doping graphene oxide nanosheet with aluminum atom
Source: Data Brief. 2022 Jan 19;41:107840. doi: 10.1016/j.dib.2022.107840 (PMC8801356; doi:10.1016/j.dib.2022.107840)
Supplement: Supplementary file 1 [file mmc1.zip › supplementary file/DATA OF OPTOELECTRONIC PARAMETERS/wB97XD/GON1-Al2.txt]

HOMO is 101
No.	Energy (cm-1)	Wavelength (nm)	Osc. Strength	Symmetry	Major contribs	Minor contribs
1	12134.6113843	824.089019689	0.0143	Singlet-A	HOMO->LUMO (79%)	H-2->LUMO (8%), H-1->LUMO (8%)
2	14267.947849	700.871639413	0.0108	Singlet-A	H-3->LUMO (26%), H-2->LUMO (31%), H-1->LUMO (34%)	H-5->LUMO (5%)
3	18077.3044172	553.179819802	0.0929	Singlet-A	H-2->LUMO (38%), H-1->LUMO (36%), HOMO->LUMO (15%)	H-4->LUMO (6%)
