# Supplementary material for: Data of electronic, reactivity, optoelectronic, linear and non-linear optical parameters of doping graphene oxide nanosheet with aluminum atom
Source: Data Brief. 2022 Jan 19;41:107840. doi: 10.1016/j.dib.2022.107840 (PMC8801356; doi:10.1016/j.dib.2022.107840)
Supplement: Supplementary file 1 [file mmc1.zip › supplementary file/DATA OF OPTOELECTRONIC PARAMETERS/wB97XD/GON1-Al3.txt]

HOMO is 105	104
No.	Energy (cm-1)	Wavelength (nm)	Osc. Strength	Symmetry	Major contribs	Minor contribs
1	13255.7220406	754.391195693	0.0288	2.255-A	HOMO(B)->LUMO(B) (78%)	H-1(A)->LUMO(A) (2%), HOMO(A)->L+1(A) (3%), H-5(B)->LUMO(B) (3%), H-2(B)->L+2(B) (2%), H-1(B)->LUMO(B) (5%)
2	18681.4136845	535.291395442	0.0008	2.196-A	H-1(B)->LUMO(B) (84%)	HOMO(B)->LUMO(B) (7%)
3	18962.0946258	527.367898818	0.006	2.996-A	H-1(A)->L+1(A) (10%), HOMO(A)->LUMO(A) (16%), H-2(B)->LUMO(B) (28%), HOMO(B)->L+2(B) (10%)	H-3(A)->LUMO(A) (2%), H-1(A)->LUMO(A) (3%), H-9(B)->LUMO(B) (2%), H-2(B)->L+1(B) (3%), HOMO(B)->L+1(B) (4%)
