# Supplementary material for: Data of electronic, reactivity, optoelectronic, linear and non-linear optical parameters of doping graphene oxide nanosheet with aluminum atom
Source: Data Brief. 2022 Jan 19;41:107840. doi: 10.1016/j.dib.2022.107840 (PMC8801356; doi:10.1016/j.dib.2022.107840)
Supplement: Supplementary file 1 [file mmc1.zip › supplementary file/DATA OF OPTOELECTRONIC PARAMETERS/wB97XD/GON1-Al4.txt]

HOMO is 101
No.	Energy (cm-1)	Wavelength (nm)	Osc. Strength	Symmetry	Major contribs	Minor contribs
1	23143.2727857	432.091005131	0.015	Singlet-A	H-1->LUMO (22%), HOMO->LUMO (67%)	H-1->L+1 (4%)
2	25655.6898321	389.77708514	0.0805	Singlet-A	H-2->LUMO (25%), H-1->LUMO (41%), HOMO->LUMO (19%)	H-5->LUMO (3%), H-2->L+1 (3%)
3	27767.2493272	360.136500457	0.0613	Singlet-A	H-3->LUMO (16%), H-2->LUMO (46%), H-1->LUMO (18%)	H-5->LUMO (2%), HOMO->LUMO (5%), HOMO->L+1 (2%)
