# Supplementary material for: Data of electronic, reactivity, optoelectronic, linear and non-linear optical parameters of doping graphene oxide nanosheet with aluminum atom
Source: Data Brief. 2022 Jan 19;41:107840. doi: 10.1016/j.dib.2022.107840 (PMC8801356; doi:10.1016/j.dib.2022.107840)
Supplement: Supplementary file 1 [file mmc1.zip › supplementary file/DATA OF OPTOELECTRONIC PARAMETERS/wB97XD/GON1-Al5.txt]

HOMO is 105	104
No.	Energy (cm-1)	Wavelength (nm)	Osc. Strength	Symmetry	Major contribs	Minor contribs
1	15289.8523106	654.028554161	0.0233	2.231-A	HOMO(B)->LUMO(B) (79%)	H-3(A)->LUMO(A) (3%), H-2(B)->LUMO(B) (3%), HOMO(B)->L+1(B) (2%)
2	17509.4900992	571.118858594	0.0004	3.295-A	H-2(A)->L+1(A) (11%), H-1(A)->L+1(A) (14%), HOMO(A)->L+1(A) (12%), H-1(B)->L+2(B) (21%)	H-3(A)->LUMO(A) (4%), H-1(A)->L+2(A) (4%), H-2(B)->LUMO(B) (2%), H-2(B)->L+1(B) (3%), H-1(B)->LUMO(B) (6%), H-1(B)->L+1(B) (2%), H-1(B)->L+3(B) (5%)
3	17822.4332176	561.090614166	0.0091	3.254-A	H-3(A)->LUMO(A) (24%), H-2(B)->LUMO(B) (11%), H-2(B)->L+1(B) (21%)	H-2(A)->L+2(A) (2%), H-1(A)->L+1(A) (4%), HOMO(A)->L+1(A) (2%), H-3(B)->LUMO(B) (2%), H-1(B)->LUMO(B) (2%), H-1(B)->L+2(B) (3%), HOMO(B)->LUMO(B) (8%)
