# Supplementary material for: Data of electronic, reactivity, optoelectronic, linear and non-linear optical parameters of doping graphene oxide nanosheet with aluminum atom
Source: Data Brief. 2022 Jan 19;41:107840. doi: 10.1016/j.dib.2022.107840 (PMC8801356; doi:10.1016/j.dib.2022.107840)
Supplement: Supplementary file 1 [file mmc1.zip › supplementary file/DATA OF OPTOELECTRONIC PARAMETERS/wB97XD/GON1-Al6.txt]

HOMO is 112	111
No.	Energy (cm-1)	Wavelength (nm)	Osc. Strength	Symmetry	Major contribs	Minor contribs
1	10399.7128075	961.56501483	0.0029	2.354-A	H-1(A)->LUMO(A) (11%), HOMO(A)->LUMO(A) (44%), H-1(B)->LUMO(B) (13%), HOMO(B)->LUMO(B) (13%)	HOMO(A)->L+1(A) (3%), H-4(B)->LUMO(B) (2%), HOMO(B)->L+1(B) (3%)
2	11220.7852162	891.203227517	0.0092	2.402-A	HOMO(A)->LUMO(A) (13%), H-1(B)->LUMO(B) (37%), H-1(B)->L+1(B) (10%), HOMO(B)->LUMO(B) (12%)	H-2(A)->LUMO(A) (2%), H-1(A)->LUMO(A) (6%), H-6(B)->LUMO(B) (4%), H-4(B)->LUMO(B) (2%)
3	14540.563246	687.731268095	0.0266	2.485-A	H-1(A)->LUMO(A) (10%), HOMO(B)->LUMO(B) (33%)	H-2(A)->LUMO(A) (9%), HOMO(A)->LUMO(A) (3%), HOMO(A)->L+2(A) (2%), H-6(B)->LUMO(B) (4%), H-4(B)->LUMO(B) (2%), H-2(B)->LUMO(B) (7%), H-1(B)->LUMO(B) (6%), H-1(B)->L+1(B) (2%), HOMO(B)->L+1(B) (8%)
