# Supplementary material for: Data of electronic, reactivity, optoelectronic, linear and non-linear optical parameters of doping graphene oxide nanosheet with aluminum atom
Source: Data Brief. 2022 Jan 19;41:107840. doi: 10.1016/j.dib.2022.107840 (PMC8801356; doi:10.1016/j.dib.2022.107840)
Supplement: Supplementary file 1 [file mmc1.zip › supplementary file/DATA OF OPTOELECTRONIC PARAMETERS/wB97XD/GON2.txt]

HOMO is 98	97
No.	Energy (cm-1)	Wavelength (nm)	Osc. Strength	Symmetry	Major contribs	Minor contribs
1	16785.2042219	595.762784163	0.005	2.390-A	HOMO(A)->L+1(A) (20%), HOMO(B)->LUMO(B) (62%)	H-1(A)->LUMO(A) (4%), H-4(B)->L+2(B) (2%), H-2(B)->L+1(B) (3%)
2	20271.1324641	493.312350345	0.0021	3.006-A	H-1(A)->L+1(A) (14%), HOMO(A)->LUMO(A) (29%), H-2(B)->LUMO(B) (13%), HOMO(B)->L+1(B) (14%)	H-3(A)->LUMO(A) (4%), H-2(B)->L+2(B) (3%), H-1(B)->LUMO(B) (5%)
3	22141.5321849	451.639927919	0.1002	2.161-A	HOMO(A)->L+1(A) (56%), HOMO(B)->LUMO(B) (27%)	H-1(A)->LUMO(A) (7%), HOMO(A)->LUMO(A) (2%)
