# Supplementary material for: Data of electronic, reactivity, optoelectronic, linear and non-linear optical parameters of doping graphene oxide nanosheet with aluminum atom
Source: Data Brief. 2022 Jan 19;41:107840. doi: 10.1016/j.dib.2022.107840 (PMC8801356; doi:10.1016/j.dib.2022.107840)
Supplement: Supplementary file 1 [file mmc1.zip › supplementary file/DATA OF OPTOELECTRONIC PARAMETERS/wB97XD/GON2-Al1.txt]

HOMO is 101
No.	Energy (cm-1)	Wavelength (nm)	Osc. Strength	Symmetry	Major contribs	Minor contribs
1	13583.1831388	736.204459428	0.0297	Singlet-A	H-1->LUMO (13%), HOMO->LUMO (77%)	H-2->LUMO (2%)
2	15683.4508719	637.614775069	0.0112	Singlet-A	H-5->LUMO (18%), H-4->LUMO (11%), H-2->LUMO (61%)	
3	18558.8174113	538.827435951	0.0987	Singlet-A	H-1->LUMO (72%), HOMO->LUMO (17%)	H-6->LUMO (3%)
