# Supplementary material for: Data of electronic, reactivity, optoelectronic, linear and non-linear optical parameters of doping graphene oxide nanosheet with aluminum atom
Source: Data Brief. 2022 Jan 19;41:107840. doi: 10.1016/j.dib.2022.107840 (PMC8801356; doi:10.1016/j.dib.2022.107840)
Supplement: Supplementary file 1 [file mmc1.zip › supplementary file/DATA OF OPTOELECTRONIC PARAMETERS/wB97XD/GON2-Al2.txt]

HOMO is 101
No.	Energy (cm-1)	Wavelength (nm)	Osc. Strength	Symmetry	Major contribs	Minor contribs
1	20402.600836	490.133590339	0.1312	Singlet-A	HOMO->LUMO (95%)	
2	27184.110475	367.861954107	0.0547	Singlet-A	H-1->LUMO (84%)	H-4->LUMO (6%), H-3->LUMO (2%)
3	31616.9336168	316.286206664	0.0985	Singlet-A	H-5->LUMO (10%), H-4->LUMO (35%), H-3->LUMO (10%), HOMO->L+1 (29%)	H-1->LUMO (4%)
