# Supplementary material for: Data of electronic, reactivity, optoelectronic, linear and non-linear optical parameters of doping graphene oxide nanosheet with aluminum atom
Source: Data Brief. 2022 Jan 19;41:107840. doi: 10.1016/j.dib.2022.107840 (PMC8801356; doi:10.1016/j.dib.2022.107840)
Supplement: Supplementary file 1 [file mmc1.zip › supplementary file/DATA OF OPTOELECTRONIC PARAMETERS/wB97XD/GON2-Al3.txt]

HOMO is 105	104
No.	Energy (cm-1)	Wavelength (nm)	Osc. Strength	Symmetry	Major contribs	Minor contribs
1	15995.5874359	625.172413333	0.0118	2.453-A	HOMO(A)->LUMO(A) (11%), HOMO(B)->LUMO(B) (62%)	H-1(A)->L+1(A) (4%), HOMO(A)->L+2(A) (6%), H-2(B)->LUMO(B) (2%), H-1(B)->L+3(B) (2%)
2	19696.8657106	507.69498797	0.0012	3.070-A	HOMO(A)->L+1(A) (19%), H-1(B)->LUMO(B) (12%), HOMO(B)->L+3(B) (10%)	H-3(A)->L+1(A) (4%), H-1(A)->LUMO(A) (5%), H-1(A)->L+2(A) (9%), HOMO(A)->LUMO(A) (4%), HOMO(A)->L+4(A) (2%), H-2(B)->LUMO(B) (6%), H-2(B)->L+2(B) (2%), H-1(B)->L+2(B) (2%), HOMO(B)->L+1(B) (6%)
3	20024.3268088	499.392568624	0.0378	2.138-A	HOMO(A)->LUMO(A) (72%), HOMO(B)->LUMO(B) (15%)	HOMO(A)->L+1(A) (5%)
