# Supplementary material for: Data of electronic, reactivity, optoelectronic, linear and non-linear optical parameters of doping graphene oxide nanosheet with aluminum atom
Source: Data Brief. 2022 Jan 19;41:107840. doi: 10.1016/j.dib.2022.107840 (PMC8801356; doi:10.1016/j.dib.2022.107840)
Supplement: Supplementary file 1 [file mmc1.zip › supplementary file/DATA OF OPTOELECTRONIC PARAMETERS/wB97XD/GON2-Al4.txt]

HOMO is 101
No.	Energy (cm-1)	Wavelength (nm)	Osc. Strength	Symmetry	Major contribs	Minor contribs
1	23038.42071	434.057530501	0.0282	Singlet-A	H-1->LUMO (26%), HOMO->LUMO (66%)	
2	25135.4622254	397.844285112	0.0576	Singlet-A	H-1->LUMO (54%), HOMO->LUMO (20%)	H-3->LUMO (5%), H-2->LUMO (8%)
3	28706.885237	348.348485649	0.0706	Singlet-A	H-2->LUMO (65%)	H-5->LUMO (8%), H-3->LUMO (2%), H-1->LUMO (8%), HOMO->LUMO (5%)
