# Supplementary material for: Data of electronic, reactivity, optoelectronic, linear and non-linear optical parameters of doping graphene oxide nanosheet with aluminum atom
Source: Data Brief. 2022 Jan 19;41:107840. doi: 10.1016/j.dib.2022.107840 (PMC8801356; doi:10.1016/j.dib.2022.107840)
Supplement: Supplementary file 1 [file mmc1.zip › supplementary file/DATA OF OPTOELECTRONIC PARAMETERS/wB97XD/GON2-Al5.txt]

HOMO is 105	104
No.	Energy (cm-1)	Wavelength (nm)	Osc. Strength	Symmetry	Major contribs	Minor contribs
1	11783.7602077	848.625551076	0.0135	2.878-A	HOMO(A)->LUMO(A) (67%), HOMO(B)->LUMO(B) (13%)	H-1(A)->LUMO(A) (4%), H-1(B)->LUMO(B) (2%), HOMO(B)->L+1(B) (3%)
2	15356.7963282	651.177484308	0.0005	3.359-A	H-1(A)->L+1(A) (10%), HOMO(A)->L+1(A) (13%), HOMO(B)->L+2(B) (12%)	H-5(A)->L+1(A) (2%), H-4(A)->L+1(A) (3%), H-3(A)->L+1(A) (9%), H-2(A)->LUMO(A) (2%), H-2(A)->L+1(A) (2%), H-4(B)->L+2(B) (2%), H-3(B)->L+1(B) (2%), H-3(B)->L+2(B) (2%), H-2(B)->L+1(B) (4%), H-2(B)->L+2(B) (5%), H-1(B)->L+1(B) (2%), HOMO(B)->LUMO(B) (8%), HOMO(B)->L+1(B) (9%)
3	16616.6343463	601.806586798	0.0376	2.522-A	HOMO(A)->LUMO(A) (18%), HOMO(B)->LUMO(B) (53%)	H-1(A)->LUMO(A) (5%), H-1(A)->L+1(A) (2%), H-2(B)->L+2(B) (2%), H-1(B)->LUMO(B) (2%), HOMO(B)->L+1(B) (4%)
