# Supplementary material for: Data of electronic, reactivity, optoelectronic, linear and non-linear optical parameters of doping graphene oxide nanosheet with aluminum atom
Source: Data Brief. 2022 Jan 19;41:107840. doi: 10.1016/j.dib.2022.107840 (PMC8801356; doi:10.1016/j.dib.2022.107840)
Supplement: Supplementary file 1 [file mmc1.zip › supplementary file/DATA OF OPTOELECTRONIC PARAMETERS/wB97XD/GON2-Al6.txt]

HOMO is 112	111
No.	Energy (cm-1)	Wavelength (nm)	Osc. Strength	Symmetry	Major contribs	Minor contribs
1	10855.4160599	921.199145644	0.0011	2.186-A	HOMO(A)->LUMO(A) (24%), H-1(B)->LUMO(B) (36%), HOMO(B)->LUMO(B) (20%)	H-1(A)->LUMO(A) (3%), H-6(B)->LUMO(B) (4%), H-4(B)->LUMO(B) (3%), HOMO(B)->L+1(B) (2%)
2	11407.9058438	876.58507503	0.0116	2.425-A	HOMO(A)->LUMO(A) (44%), H-1(B)->LUMO(B) (19%)	H-1(A)->LUMO(A) (9%), H-6(B)->LUMO(B) (4%), H-1(B)->L+1(B) (8%), HOMO(B)->LUMO(B) (2%), HOMO(B)->L+1(B) (2%)
3	14601.8613826	684.844194721	0.0368	2.251-A	H-2(B)->LUMO(B) (13%), HOMO(B)->LUMO(B) (46%)	H-2(A)->LUMO(A) (4%), H-1(A)->LUMO(A) (3%), HOMO(A)->LUMO(A) (4%), H-6(B)->LUMO(B) (5%), H-4(B)->LUMO(B) (2%), H-1(B)->LUMO(B) (7%), HOMO(B)->L+1(B) (3%)
