# Supplementary material for: Data of electronic, reactivity, optoelectronic, linear and non-linear optical parameters of doping graphene oxide nanosheet with aluminum atom
Source: Data Brief. 2022 Jan 19;41:107840. doi: 10.1016/j.dib.2022.107840 (PMC8801356; doi:10.1016/j.dib.2022.107840)
Supplement: Supplementary file 1 [file mmc1.zip › supplementary file/DATA OF THE IR SPECTRA/B3LYP/GON1.txt]

# IR Spectrum
# X-Axis:  Frequency (cm-1)
# Y-Axis:  &epsilon; (M-1 cm-1)

# Peak information
#                  X                   Y
#      38.4135000000      151.0037828673
#      42.8029000000       44.4116604014
#      76.4199000000       20.0775221944
#      93.6420000000       45.1971518867
#     130.6526000000      115.7802986283
#     162.5800000000        4.6475080989
#     171.5280000000        7.0704305318
#     191.0496000000        0.6180916522
#     200.2417000000       48.8091375544
#     233.0309000000       79.0326650959
#     263.8400000000      366.8872660925
#     268.9191000000      334.6331145383
#     275.4058000000       63.3307120383
#     297.7557000000        9.0558592150
#     305.3123000000       62.3120598156
#     317.1289000000       86.1095413016
#     334.8141000000       13.9063011396
#     359.7326000000       33.6090411240
#     381.1920000000       72.8352409666
#     381.4117000000       31.8807295679
#     395.8913000000       10.8609926840
#     427.5177000000       46.3982701308
#     431.9112000000       22.8329118621
#     460.3407000000       13.6665728076
#     480.1610000000       49.4378163219
#     484.6583000000       43.0878819302
#     502.7222000000       39.7906366994
#     514.3023000000       59.3869140009
#     525.7302000000       36.0641448070
#     531.2098000000       27.3237138026
#     562.5917000000       13.9602604387
#     565.0067000000      171.6465535844
#     582.2719000000       13.0649991759
#     604.9602000000      101.8517297084
#     631.1209000000      251.0500079507
#     646.1519000000       29.6868576834
#     657.7943000000      200.8440647346
#     659.6324000000      223.9293112785
#     667.3737000000       54.8889546677
#     675.3289000000      137.2204184101
#     693.2970000000       38.6719459867
#     702.9693000000       73.2140305421
#     720.8097000000       11.0780665507
#     745.9471000000       11.4743419637
#     748.1953000000       30.9796089444
#     755.7708000000       52.7298571781
#     766.7292000000       12.0489053357
#     777.6279000000       52.4241159123
#     794.8837000000       54.5503187854
#     803.9445000000       77.7261703587
#     807.8525000000       74.4815250542
#     817.7059000000        5.1080701181
#     832.9561000000        6.8747692965
#     836.2462000000       63.3798265379
#     856.8939000000      153.0954369926
#     874.9197000000      213.1518632992
#     875.4147000000      383.4628784167
#     919.1865000000      217.0681578573
#     936.2481000000       37.7494698328
#     945.5358000000       79.0908698315
#     947.3186000000        6.4225805004
#     965.4615000000        1.8350720183
#     972.7230000000       20.8303385158
#     981.2940000000        0.4719982366
#     985.2382000000       12.5139612441
#     991.7785000000       18.0150257097
#    1000.0310000000       57.7710664208
#    1036.9331000000       38.2914523596
#    1124.1274000000       52.3634239607
#    1137.8409000000      137.3554355176
#    1149.8582000000      263.6536240587
#    1163.4463000000      192.9308136366
#    1166.8473000000      574.5241290878
#    1187.7630000000       15.0737281525
#    1190.1221000000       29.5490160058
#    1199.5654000000      338.1919959641
#    1211.4001000000       77.3068353736
#    1229.6005000000       22.5071872310
#    1233.1585000000       89.3574859540
#    1242.3475000000       32.0700221071
#    1253.7421000000        1.8531921702
#    1262.0536000000       54.7507313399
#    1275.8802000000       69.1234249770
#    1305.5213000000       88.6961040353
#    1332.3063000000       21.0248602841
#    1340.4222000000        9.2852252035
#    1346.6628000000       59.9851069653
#    1356.9425000000       19.9060843669
#    1371.1122000000      134.6470015044
#    1378.5006000000       42.0566518228
#    1393.5140000000      180.3424259075
#    1428.1272000000        2.4297400502
#    1447.7302000000        5.1240793741
#    1461.6988000000       74.5335876286
#    1467.3702000000       67.1838604881
#    1473.3125000000        1.9566375484
#    1489.7302000000        6.4963972281
#    1514.8216000000       23.2460462218
#    1535.5263000000       27.9175092698
#    1553.7251000000       11.4816889640
#    1570.8417000000       15.9957687374
#    1595.1238000000       21.3242376635
#    1626.5735000000       13.3254322599
#    1640.7613000000       50.5003293451
#    1673.3644000000        6.8164979687
#    1676.8039000000        7.5643252497
#    1771.5998000000     1154.3722147494
#    3171.1213000000        1.9949998097
#    3172.2003000000        4.7824471916
#    3174.2047000000       31.0759545732
#    3176.1608000000        1.2321790651
#    3177.1734000000        3.1409924259
#    3191.3479000000        4.7495030124
#    3192.9390000000       28.5098054715
#    3194.8958000000       69.2162419422
#    3195.4470000000       20.8497068878
#    3213.2446000000        1.9744337789
#    3273.9087000000        8.1659417401
#    3751.0722000000      128.0688904150
#    3776.4138000000       23.2474195244

# Spectra
#                  X                   Y               DY/DX
        0.0000000000        0.0907404806        0.0038615567
        4.0000000000        0.1091027169        0.0052089029
        8.0000000000        0.1337821420        0.0072912558
       12.0000000000        0.1698497123        0.0107201278
       16.0000000000        0.2236004736        0.0167655187
       20.0000000000        0.3113858557        0.0285222287
       24.0000000000        0.4701071990        0.0545507059
       28.0000000000        0.8019895604        0.1234311245
       32.0000000000        1.6549212025        0.3497034216
       36.0000000000        4.1624052597        0.9089388829
       40.0000000000        5.5097819531       -0.4822957526
       44.0000000000        3.2933376289       -0.6077418639
       48.0000000000        1.4499533011       -0.2766089391
       52.0000000000        0.7730965792       -0.0968559196
       56.0000000000        0.5220748678       -0.0380411873
       60.0000000000        0.4280959370       -0.0113854535
       64.0000000000        0.4239383618        0.0098269437
       68.0000000000        0.5263046152        0.0468051503
       72.0000000000        0.8921755190        0.1557823701
       76.0000000000        1.6660924873        0.0861085908
       80.0000000000        1.1982829215       -0.1438121245
       84.0000000000        1.0027958339        0.0376035156
       88.0000000000        1.5549679850        0.2713823336
       92.0000000000        3.4267268576        0.5474099534
       96.0000000000        3.0113821379       -0.5911651499
      100.0000000000        1.3594171783       -0.2235940832
      104.0000000000        0.9068235896       -0.0600941920
      108.0000000000        0.7993285348       -0.0006023737
      112.0000000000        0.9318044242        0.0427117470
      116.0000000000        1.2265549542        0.1072654815
      120.0000000000        1.9137565618        0.2626017323
      124.0000000000        3.7642948553        0.7671454751
      128.0000000000        9.3857627489        2.0968631073
      132.0000000000       12.0592635932       -1.7778580766
      136.0000000000        5.0044801417       -1.1236221093
      140.0000000000        2.3520204856       -0.3609234411
      144.0000000000        1.4322705749       -0.1398607413
      148.0000000000        1.0675740784       -0.0588772219
      152.0000000000        0.9227006686       -0.0160791767
      156.0000000000        0.9430497797        0.0304765695
      160.0000000000        1.2471898612        0.1166864218
      164.0000000000        1.4758367400       -0.0423330557
      168.0000000000        1.5036137265        0.0993770497
      172.0000000000        1.8637512759       -0.0631431199
      176.0000000000        1.3292791975       -0.0983866102
      180.0000000000        1.1620575014        0.0005175913
      184.0000000000        1.2783806575        0.0572369259
      188.0000000000        1.6594011843        0.1436077511
      192.0000000000        2.5346765960        0.3212826314
      196.0000000000        4.9241008586        1.0070063268
      200.0000000000        9.4598678190        0.2814207500
      204.0000000000        5.6550769193       -1.0815794086
      208.0000000000        3.1301275335       -0.3044701659
      212.0000000000        2.5109376609       -0.0487254470
      216.0000000000        2.5764106325        0.0751466426
      220.0000000000        3.1346121679        0.2163048300
      224.0000000000        4.5568483310        0.5391682762
      228.0000000000        8.4013010335        1.5921756348
      232.0000000000       17.6106276046        1.9371455927
      236.0000000000       13.5732304253       -2.2689520105
      240.0000000000        8.1998084120       -0.5562461009
      244.0000000000        7.6474089096        0.1861351122
      248.0000000000        9.4662686018        0.7439275143
      252.0000000000       14.1550369489        1.7371451229
      256.0000000000       25.5797707196        4.4983340367
      260.0000000000       58.3828062913       13.4396617761
      264.0000000000      117.1113366183        6.1788020758
      268.0000000000      118.4712813633       -1.2614646382
      272.0000000000       74.7201056613      -12.8568964676
      276.0000000000       42.7168205355       -6.2946885650
      280.0000000000       21.4018646042       -3.5582086629
      284.0000000000       12.3380350908       -1.3582794201
      288.0000000000        8.7759385740       -0.5290691260
      292.0000000000        7.7306218238        0.0123108409
      296.0000000000        9.1049034943        0.6540525172
      300.0000000000       11.9225921060        1.0276062760
      304.0000000000       19.9974155102        2.2200469387
      308.0000000000       17.5396533206       -2.0544672767
      312.0000000000       15.2832758905        1.1427788435
      316.0000000000       25.7226938987        2.4963685715
      320.0000000000       18.4628224509       -3.8430015162
      324.0000000000        8.5331512343       -1.3183213163
      328.0000000000        5.6382087139       -0.2836179786
      332.0000000000        5.9277229295        0.4108007157
      336.0000000000        6.3115647355       -0.6078330851
      340.0000000000        3.8504755687       -0.3938197512
      344.0000000000        3.0136742915       -0.0779189649
      348.0000000000        3.0730176793        0.1086725629
      352.0000000000        4.0665490660        0.4422522512
      356.0000000000        7.5167393636        1.4287005010
      360.0000000000       12.5738185121       -0.2612582342
      364.0000000000        7.5505033110       -1.0417377998
      368.0000000000        5.7311353145        0.0029474665
      372.0000000000        7.3018526317        0.8429236996
      376.0000000000       14.1516965425        2.9958045936
      380.0000000000       32.7926216731        4.4813655142
      384.0000000000       24.9185589824       -5.4434345005
      388.0000000000       10.7237510355       -1.8303285432
      392.0000000000        7.0738998276       -0.2072457183
      396.0000000000        7.0667704626       -0.3360194782
      400.0000000000        4.3751520907       -0.5787317886
      404.0000000000        2.9777615654       -0.1840369998
      408.0000000000        2.6518320309       -0.0228922359
      412.0000000000        2.8018341375        0.1014428125
      416.0000000000        3.5724610504        0.3118160536
      420.0000000000        5.7655486094        0.8970829478
      424.0000000000       12.4329712190        2.7444948402
      428.0000000000       22.2935392728        0.0855818055
      432.0000000000       17.1176072775       -1.9772385327
      436.0000000000        8.3136791721       -1.6271284694
      440.0000000000        4.3959020768       -0.5314465016
      444.0000000000        3.0984178905       -0.1759556889
      448.0000000000        2.7889458007       -0.0062067140
      452.0000000000        3.1063743841        0.1839653234
      456.0000000000        4.6360655270        0.6609326674
      460.0000000000        7.8070596136        0.3272003049
      464.0000000000        5.9388486581       -0.5385055810
      468.0000000000        5.3108195675        0.1835157510
      472.0000000000        7.5144988311        0.9627576840
      476.0000000000       14.8518875954        3.0784706239
      480.0000000000       30.1023098442        2.3613304659
      484.0000000000       30.5204118814       -1.1558445689
      488.0000000000       17.7173488964       -3.2753275249
      492.0000000000       10.2773081368       -0.7501717925
      496.0000000000       10.1639887695        0.6944900838
      500.0000000000       17.2298065886        2.8377763013
      504.0000000000       22.2710721540       -1.7322459326
      508.0000000000       17.0680877543        0.2596955743
      512.0000000000       26.2416358474        4.0048284520
      516.0000000000       28.8983793627       -3.7137239989
      520.0000000000       18.2943350169       -0.6457423072
      524.0000000000       23.2149795293        2.4520515412
      528.0000000000       24.7376280981       -1.0558706050
      532.0000000000       20.8964316295       -2.3029305715
      536.0000000000       11.3151445667       -1.6024095204
      540.0000000000        7.6765319071       -0.4250797567
      544.0000000000        7.0143720376        0.0435679016
      548.0000000000        7.9291256456        0.4286637588
      552.0000000000       10.8126811696        1.1036677795
      556.0000000000       18.2345751413        2.9576258273
      560.0000000000       40.0910226771        9.0915918378
      564.0000000000       87.7691732864        8.4539259924
      568.0000000000       59.2688083847      -13.3886175870
      572.0000000000       25.3597533444       -4.4377462614
      576.0000000000       15.3494118172       -1.1236411586
      580.0000000000       14.4572346768        0.4853502099
      584.0000000000       13.6436729888       -1.1604441503
      588.0000000000       10.2854835180       -0.3364583845
      592.0000000000       10.5694785378        0.4501520069
      596.0000000000       14.4028969354        1.6270863446
      600.0000000000       26.7101799618        5.2307779861
      604.0000000000       56.7377710747        5.9352985108
      608.0000000000       41.2384458509       -7.7815338963
      612.0000000000       22.4006513856       -2.1515333885
      616.0000000000       19.1477664213        0.2287306920
      620.0000000000       23.7956633129        2.2315130666
      624.0000000000       40.5313196036        7.0467138479
      628.0000000000       93.4466526244       20.9299572076
      632.0000000000      140.5372247675      -13.2079614326
      636.0000000000       67.7518429968      -12.5021060956
      640.0000000000       41.9254207884       -2.0505788277
      644.0000000000       45.3525345589        3.2460153740
      648.0000000000       55.2911858191        1.7596481079
      652.0000000000       80.3910270293       13.0600193274
      656.0000000000      179.4650595443       35.4487280722
      660.0000000000      232.3939882306      -22.5176146728
      664.0000000000      123.8830615839      -16.3769924903
      668.0000000000       92.4950885843       -5.7721198016
      672.0000000000       85.5149881826        5.4573698490
      676.0000000000      100.4583472513       -8.6909058323
      680.0000000000       50.4034616113       -9.2364236715
      684.0000000000       29.1247117103       -2.5175982639
      688.0000000000       26.0122298067        0.9300903322
      692.0000000000       36.5691099927        3.1545677060
      696.0000000000       34.9416765050       -1.7643692810
      700.0000000000       41.4468570590        5.2635447403
      704.0000000000       50.4137241509       -5.6721815256
      708.0000000000       24.2290889418       -4.4508694169
      712.0000000000       13.8413994642       -1.3148373375
      716.0000000000       11.7498817542        0.0630371752
      720.0000000000       13.8169846721        0.3580625026
      724.0000000000       10.6328990870       -1.1374114033
      728.0000000000        7.8459150004       -0.3117020344
      732.0000000000        7.4669383875        0.0898543852
      736.0000000000        8.5894144760        0.5086134028
      740.0000000000       12.2715847137        1.5129819454
      744.0000000000       23.1046941246        4.1261514066
      748.0000000000       37.2626486432        0.8325330143
      752.0000000000       35.6049252927        1.5524592154
      756.0000000000       44.9564776471       -1.7123902664
      760.0000000000       26.2192249603       -3.7586298973
      764.0000000000       20.1570673026        0.2542921653
      768.0000000000       20.9442761138       -0.5931353902
      772.0000000000       22.2143642244        1.9977608631
      776.0000000000       39.0982100045        5.2062747258
      780.0000000000       35.4774850652       -5.3875516997
      784.0000000000       21.8011513065       -1.2829286101
      788.0000000000       22.9675466792        1.8409253169
      792.0000000000       39.3940306358        6.7372477547
      796.0000000000       56.3903695887       -1.6290662071
      800.0000000000       57.4316092264        5.5584880346
      804.0000000000       92.3347628571        5.3355592624
      808.0000000000       87.5385406448       -7.8888670999
      812.0000000000       44.5596786381       -8.1720947473
      816.0000000000       26.3585520948       -2.0844722304
      820.0000000000       19.7951149490       -1.2847102731
      824.0000000000       17.5551217340        0.1677037019
      828.0000000000       21.5441603680        2.0502742580
      832.0000000000       37.1716699585        6.0708757397
      836.0000000000       60.9086614648        1.0960468310
      840.0000000000       40.2606968970       -5.4540010640
      844.0000000000       30.0484382098       -0.2541450594
      848.0000000000       36.0915649113        3.4517431988
      852.0000000000       63.7156915699       11.8613755275
      856.0000000000      131.0495329896       13.1897333804
      860.0000000000      103.5324680210      -13.6961572698
      864.0000000000       81.3682726024        2.1495036505
      868.0000000000      122.0259472489       20.3632064824
      872.0000000000      284.0077520996       65.7194757615
      876.0000000000      443.1039483997      -39.7822290093
      880.0000000000      194.0989513905      -46.3553149019
      884.0000000000       84.2166570511      -14.8285257104
      888.0000000000       46.6014300910       -5.7209181011
      892.0000000000       30.9898515614       -2.5607500865
      896.0000000000       23.9200090099       -1.1237802777
      900.0000000000       21.3429250061       -0.1960415620
      904.0000000000       22.4532069833        0.8142490898
      908.0000000000       29.0311056118        2.7592183762
      912.0000000000       49.2551664483        8.5021326514
      916.0000000000      113.6541912838       25.7338964430
      920.0000000000      174.1235919283      -16.0472164092
      924.0000000000       80.0062874164      -16.8388350273
      928.0000000000       42.4615873095       -4.1381696247
      932.0000000000       38.6317469864        2.0846553231
      936.0000000000       53.1524393224        1.6713086001
      940.0000000000       48.8160427082        0.8673727492
      944.0000000000       73.2678303868        8.5525633593
      948.0000000000       61.4338886431      -11.5930230744
      952.0000000000       27.6315000675       -4.8652663179
      956.0000000000       15.9053240844       -1.6172299904
      960.0000000000       12.0906352176       -0.4204573582
      964.0000000000       12.1584993245        0.4276420837
      968.0000000000       15.1961829179        1.4233530078
      972.0000000000       24.0456431765        1.4684274781
      976.0000000000       18.2390492042       -2.1779471450
      980.0000000000       15.0479126742        0.4590921013
      984.0000000000       20.9354824343        1.9270656073
      988.0000000000       24.1344230198        0.8773753343
      992.0000000000       31.4012142391        0.8328807496
      996.0000000000       36.3291380491        4.0971452300
     1000.0000000000       56.3721028984       -0.5208717457
     1004.0000000000       29.8268520554       -6.5872505554
     1008.0000000000       14.2854926685       -2.1341403510
     1012.0000000000        8.9724886830       -0.7808931213
     1016.0000000000        6.9534156768       -0.2943625180
     1020.0000000000        6.2806318246       -0.0187504211
     1024.0000000000        6.7753509211        0.2912867598
     1028.0000000000        9.1048091819        0.9886688120
     1032.0000000000       16.7587006666        3.2855876180
     1036.0000000000       35.2922630339        3.5806955523
     1040.0000000000       24.4728589004       -5.2404197752
     1044.0000000000       11.1390411491       -1.7876534422
     1048.0000000000        6.7924672120       -0.6241156609
     1052.0000000000        5.1965940185       -0.2600678268
     1056.0000000000        4.4824731667       -0.1161617976
     1060.0000000000        4.1725413706       -0.0459925127
     1064.0000000000        4.0767807234       -0.0049216050
     1068.0000000000        4.1168259200        0.0236226320
     1072.0000000000        4.2743774337        0.0471463663
     1076.0000000000        4.5687524077        0.0699438675
     1080.0000000000        4.7875627949        0.0946365496
     1084.0000000000        5.2403352211        0.1218429042
     1088.0000000000        5.7918138110        0.1552564879
     1092.0000000000        6.4962721096        0.1991659014
     1096.0000000000        7.4090772675        0.2602468073
     1100.0000000000        8.5999647369        0.3509902050
     1104.0000000000       10.3080861091        0.4969679531
     1108.0000000000       12.7203324278        0.7591595525
     1112.0000000000       16.7107656379        1.3130531344
     1116.0000000000       24.4367622648        2.7929098967
     1120.0000000000       43.3004966063        7.4516270685
     1124.0000000000       76.3033907999        3.0344765639
     1128.0000000000       64.5192678683       -1.9842993723
     1132.0000000000       79.0303080835        9.9755245744
     1136.0000000000      153.1405640502       24.0855759671
     1140.0000000000      165.7799890987      -14.3526143964
     1144.0000000000      153.8241778590       12.4214122414
     1148.0000000000      276.3179053213       42.2034881817
     1152.0000000000      279.6339446811      -35.4654117180
     1156.0000000000      203.0703519557        1.9689039970
     1160.0000000000      305.2821092110       53.6002373211
     1164.0000000000      606.2011176197       75.6628718313
     1168.0000000000      644.5536025172      -93.2428030041
     1172.0000000000      275.1726694382      -59.5869146717
     1176.0000000000      134.6907560978      -18.7740578372
     1180.0000000000       89.9303576399       -5.5611833275
     1184.0000000000       84.0868126452        2.6988465603
     1188.0000000000      109.7687911362        8.0990604391
     1192.0000000000      135.6609479766        8.1327405130
     1196.0000000000      232.2878481525       45.5342479407
     1200.0000000000      377.8357498183      -18.7928086774
     1204.0000000000      193.3007538667      -36.0970094273
     1208.0000000000      126.9372047033       -1.1636125408
     1212.0000000000      127.2705238890      -10.5446994995
     1216.0000000000       70.7977350363      -10.3186859475
     1220.0000000000       47.8106996283       -2.3254282859
     1224.0000000000       48.6484948251        2.9544995326
     1228.0000000000       76.9748621646       11.5184787800
     1232.0000000000      124.9439494745        8.0267811187
     1236.0000000000       93.0427546857      -14.6066123144
     1240.0000000000       65.2738515570       -0.3146677516
     1244.0000000000       54.9283478734       -7.1124091694
     1248.0000000000       32.8914590628       -2.9739322413
     1252.0000000000       28.3685896949        0.3684906558
     1256.0000000000       34.8150252573        3.3942554760
     1260.0000000000       62.3627086480        9.6041520135
     1264.0000000000       64.9526338159       -8.6477474475
     1268.0000000000       42.1512117412       -1.3291979004
     1272.0000000000       55.0589934940        8.3153602725
     1276.0000000000       88.0977871689       -1.7407679889
     1280.0000000000       47.3219782561       -9.4647396643
     1284.0000000000       24.9235461850       -2.8839530461
     1288.0000000000       18.3802087407       -0.7175388854
     1292.0000000000       17.9704722505        0.4965711860
     1296.0000000000       23.1741392204        2.3680851850
     1300.0000000000       41.6226350243        8.0347041786
     1304.0000000000       94.3296311314       14.4911566269
     1308.0000000000       79.1218931409      -16.2109154691
     1312.0000000000       34.4046839977       -6.0784801832
     1316.0000000000       20.1643282966       -1.8803012774
     1320.0000000000       15.9592431640       -0.4035438002
     1324.0000000000       16.3784568702        0.7304821434
     1328.0000000000       22.9295804519        3.0938827853
     1332.0000000000       38.1999965102        1.8991638021
     1336.0000000000       34.0154916762       -0.5231710837
     1340.0000000000       42.5662088638        3.8696578922
     1344.0000000000       66.8326759515        9.8633032275
     1348.0000000000       79.8697612427       -8.9350185173
     1352.0000000000       48.1873450949       -3.2374736542
     1356.0000000000       50.4997564609        1.8987966293
     1360.0000000000       46.4677957566       -1.1233943001
     1364.0000000000       57.0855770770        7.2532038963
     1368.0000000000      118.0249477239       24.9064580248
     1372.0000000000      178.2641922748      -12.7424814167
     1376.0000000000      114.7658841813       -6.6386234092
     1380.0000000000       91.5695412002      -10.0204864431
     1384.0000000000       66.7692317383       -0.3651910502
     1388.0000000000       93.4836175837       15.4778627982
     1392.0000000000      202.3017556737       30.4124009071
     1396.0000000000      165.5748457926      -35.8093001272
     1400.0000000000       66.6365694400      -13.7606896135
     1404.0000000000       33.1414979541       -4.8269921174
     1408.0000000000       20.2079163920       -2.1126354443
     1412.0000000000       14.1376526646       -1.0726943690
     1416.0000000000       10.9447005433       -0.5730567128
     1420.0000000000        9.3306240902       -0.2423340372
     1424.0000000000        9.0790550103        0.1704366426
     1428.0000000000       10.1134319149       -0.0181168762
     1432.0000000000        8.6488539029       -0.3251148515
     1436.0000000000        8.2623457386        0.1168909819
     1440.0000000000        9.5227262915        0.5466725546
     1444.0000000000       13.2967100246        1.4643173076
     1448.0000000000       19.8538163151        1.0681331089
     1452.0000000000       24.4902664973        2.2890940974
     1456.0000000000       44.0057457977        8.5381726554
     1460.0000000000      102.2111488635       18.3749183747
     1464.0000000000      123.5546322216       -2.9983267016
     1468.0000000000      113.4888541451      -12.3292560964
     1472.0000000000       53.2858196164      -10.7565053150
     1476.0000000000       26.0364875454       -4.0850531750
     1480.0000000000       15.6719147888       -1.4933007397
     1484.0000000000       12.4877502384       -0.1681268912
     1488.0000000000       14.4227033938        0.8634434626
     1492.0000000000       12.4715499752       -1.5692708468
     1496.0000000000        8.0368356159       -0.5953008368
     1500.0000000000        6.8951440062       -0.0377465244
     1504.0000000000        7.6494614376        0.4558673376
     1508.0000000000       11.3638447059        1.6475729552
     1512.0000000000       23.8450379415        4.8110488283
     1516.0000000000       31.7659461534       -3.7049248719
     1520.0000000000       15.7546841505       -2.5062898057
     1524.0000000000       10.8274825973       -0.2838536203
     1528.0000000000       12.7155660918        1.3463683828
     1532.0000000000       24.4159248519        5.0467394264
     1536.0000000000       39.8535113519       -2.1522322257
     1540.0000000000       19.8888693394       -3.9809415515
     1544.0000000000       11.0801711500       -0.9210230404
     1548.0000000000       10.6478752574        0.7153949481
     1552.0000000000       17.4258810044        2.2137614043
     1556.0000000000       15.7408430597       -2.4535355749
     1560.0000000000        9.2807416766       -0.6555463162
     1564.0000000000        9.6041680257        0.8381099699
     1568.0000000000       17.5816525411        3.2774638050
     1572.0000000000       22.8910060903       -2.7078580791
     1576.0000000000       11.0656876256       -1.9102844493
     1580.0000000000        6.9034719817       -0.4317436280
     1584.0000000000        6.6194338898        0.2676363951
     1588.0000000000        9.5647125958        1.3843257731
     1592.0000000000       20.4623199950        4.3854597100
     1596.0000000000       30.1504620178       -2.9497633960
     1600.0000000000       13.9130733194       -2.8811056700
     1604.0000000000        7.2128132709       -0.8652947807
     1608.0000000000        5.2069321231       -0.2388766979
     1612.0000000000        6.0126691742        0.0835441465
     1616.0000000000        6.9926651497        0.4399992829
     1620.0000000000       10.1826604777        1.3152786645
     1624.0000000000       19.4836902493        3.4335379228
     1628.0000000000       25.2995454886       -1.7263663278
     1632.0000000000       21.2066815929        0.7647846189
     1636.0000000000       34.8175749973        6.8135029054
     1640.0000000000       73.1349409477        6.1774174078
     1644.0000000000       46.7534622319      -10.6674415447
     1648.0000000000       20.0582170554       -3.5582078985
     1652.0000000000       11.4095492045       -1.2323179231
     1656.0000000000        8.2394815873       -0.4702141547
     1660.0000000000        7.1528163051       -0.0991453612
     1664.0000000000        7.4415973550        0.2710280026
     1668.0000000000        9.9357511982        1.1293961666
     1672.0000000000       17.6885866288        2.4326289462
     1676.0000000000       21.7329530110       -0.5571729564
     1680.0000000000       13.6933738299       -2.1878598844
     1684.0000000000        8.3324095774       -0.7019221109
     1688.0000000000        6.6866416452       -0.2139651251
     1692.0000000000        6.2254649909       -0.0413637077
     1696.0000000000        6.2195805988        0.0424714773
     1700.0000000000        6.5039625498        0.0971664291
     1704.0000000000        6.9860477910        0.1433990981
     1708.0000000000        7.6522403543        0.1903516411
     1712.0000000000        8.5177103697        0.2439320147
     1716.0000000000        9.6104450777        0.3097682773
     1720.0000000000       11.0110391046        0.3943562620
     1724.0000000000       12.8029830815        0.5073759309
     1728.0000000000       15.1271937402        0.6635525200
     1732.0000000000       18.1868686857        0.8870927028
     1736.0000000000       22.3531967869        1.2190312304
     1740.0000000000       28.1815162426        1.7349711663
     1744.0000000000       36.6677834997        2.5819784660
     1748.0000000000       49.6776292078        4.0715242880
     1752.0000000000       71.0265994417        6.9358470976
     1756.0000000000      109.4518196107       13.1450517860
     1760.0000000000      188.4231512111       29.0099081964
     1764.0000000000      384.4560802608       79.1975247451
     1768.0000000000      978.9871233463      243.3600330182
     1772.0000000000     1754.2109875867      -86.8808672521
     1776.0000000000      801.7220843390     -199.4973622667
     1780.0000000000      327.5670639537      -63.5566462676
     1784.0000000000      167.0709015999      -24.3942283814
     1788.0000000000       99.5520507828      -11.4507748538
     1792.0000000000       65.6658777383       -6.1934607997
     1796.0000000000       46.4359617476       -3.7019492636
     1800.0000000000       34.5274629960       -2.3805053391
     1804.0000000000       26.6171920045       -1.6174496275
     1808.0000000000       21.1576116729       -1.1478869037
     1812.0000000000       17.2165062171       -0.8434106621
     1816.0000000000       14.2800728703       -0.6375518910
     1820.0000000000       12.0343566333       -0.4934784886
     1824.0000000000       10.2789005489       -0.3896806568
     1828.0000000000        8.8809187341       -0.3130316652
     1832.0000000000        7.7496604631       -0.2552154851
     1836.0000000000        6.8154416205       -0.2107181779
     1840.0000000000        6.0381130494       -0.1759507742
     1844.0000000000        5.3913250257       -0.1484780059
     1848.0000000000        4.8430710607       -0.1264350570
     1852.0000000000        4.3743223195       -0.1085450495
     1856.0000000000        3.9704280437       -0.0938748953
     1860.0000000000        3.6199609221       -0.0817320407
     1864.0000000000        3.3139025082       -0.0715951655
     1868.0000000000        3.0450589306       -0.0630667817
     1872.0000000000        2.8076354223       -0.0558402475
     1876.0000000000        2.5969222044       -0.0496764487
     1880.0000000000        2.4090596354       -0.0443870739
     1884.0000000000        2.2408605737       -0.0398224601
     1888.0000000000        2.0896745663       -0.0358626494
     1892.0000000000        1.9532829799       -0.0324107343
     1896.0000000000        1.8298172755       -0.0293878528
     1900.0000000000        1.7176947685       -0.0267293881
     1904.0000000000        1.6155677292       -0.0243820552
     1908.0000000000        1.5222827472       -0.0223016496
     1912.0000000000        1.4368480642       -0.0204512921
     1916.0000000000        1.3584071362       -0.0188000513
     1920.0000000000        1.2862171054       -0.0173218542
     1924.0000000000        1.2196311661       -0.0159946188
     1928.0000000000        1.1580840411       -0.0147995595
     1932.0000000000        0.0000000000        0.0000000000
     1936.0000000000        0.0000000000        0.0000000000
     1940.0000000000        0.0000000000        0.0000000000
     1944.0000000000        0.0000000000        0.0000000000
     1948.0000000000        0.0000000000        0.0000000000
     1952.0000000000        0.0000000000        0.0000000000
     1956.0000000000        0.0000000000        0.0000000000
     1960.0000000000        0.0000000000        0.0000000000
     1964.0000000000        0.0000000000        0.0000000000
     1968.0000000000        0.0000000000        0.0000000000
     1972.0000000000        0.0000000000        0.0000000000
     1976.0000000000        0.0000000000        0.0000000000
     1980.0000000000        0.0000000000        0.0000000000
     1984.0000000000        0.0000000000        0.0000000000
     1988.0000000000        0.0000000000        0.0000000000
     1992.0000000000        0.0000000000        0.0000000000
     1996.0000000000        0.0000000000        0.0000000000
     2000.0000000000        0.0000000000        0.0000000000
     2004.0000000000        0.0000000000        0.0000000000
     2008.0000000000        0.0000000000        0.0000000000
     2012.0000000000        0.0000000000        0.0000000000
     2016.0000000000        0.0000000000        0.0000000000
     2020.0000000000        0.0000000000        0.0000000000
     2024.0000000000        0.0000000000        0.0000000000
     2028.0000000000        0.0000000000        0.0000000000
     2032.0000000000        0.0000000000        0.0000000000
     2036.0000000000        0.0000000000        0.0000000000
     2040.0000000000        0.0000000000        0.0000000000
     2044.0000000000        0.0000000000        0.0000000000
     2048.0000000000        0.0000000000        0.0000000000
     2052.0000000000        0.0000000000        0.0000000000
     2056.0000000000        0.0000000000        0.0000000000
     2060.0000000000        0.0000000000        0.0000000000
     2064.0000000000        0.0000000000        0.0000000000
     2068.0000000000        0.0000000000        0.0000000000
     2072.0000000000        0.0000000000        0.0000000000
     2076.0000000000        0.0000000000        0.0000000000
     2080.0000000000        0.0000000000        0.0000000000
     2084.0000000000        0.0000000000        0.0000000000
     2088.0000000000        0.0000000000        0.0000000000
     2092.0000000000        0.0000000000        0.0000000000
     2096.0000000000        0.0000000000        0.0000000000
     2100.0000000000        0.0000000000        0.0000000000
     2104.0000000000        0.0000000000        0.0000000000
     2108.0000000000        0.0000000000        0.0000000000
     2112.0000000000        0.0000000000        0.0000000000
     2116.0000000000        0.0000000000        0.0000000000
     2120.0000000000        0.0000000000        0.0000000000
     2124.0000000000        0.0000000000        0.0000000000
     2128.0000000000        0.0000000000        0.0000000000
     2132.0000000000        0.0000000000        0.0000000000
     2136.0000000000        0.0000000000        0.0000000000
     2140.0000000000        0.0000000000        0.0000000000
     2144.0000000000        0.0000000000        0.0000000000
     2148.0000000000        0.0000000000        0.0000000000
     2152.0000000000        0.0000000000        0.0000000000
     2156.0000000000        0.0000000000        0.0000000000
     2160.0000000000        0.0000000000        0.0000000000
     2164.0000000000        0.0000000000        0.0000000000
     2168.0000000000        0.0000000000        0.0000000000
     2172.0000000000        0.0000000000        0.0000000000
     2176.0000000000        0.0000000000        0.0000000000
     2180.0000000000        0.0000000000        0.0000000000
     2184.0000000000        0.0000000000        0.0000000000
     2188.0000000000        0.0000000000        0.0000000000
     2192.0000000000        0.0000000000        0.0000000000
     2196.0000000000        0.0000000000        0.0000000000
     2200.0000000000        0.0000000000        0.0000000000
     2204.0000000000        0.0000000000        0.0000000000
     2208.0000000000        0.0000000000        0.0000000000
     2212.0000000000        0.0000000000        0.0000000000
     2216.0000000000        0.0000000000        0.0000000000
     2220.0000000000        0.0000000000        0.0000000000
     2224.0000000000        0.0000000000        0.0000000000
     2228.0000000000        0.0000000000        0.0000000000
     2232.0000000000        0.0000000000        0.0000000000
     2236.0000000000        0.0000000000        0.0000000000
     2240.0000000000        0.0000000000        0.0000000000
     2244.0000000000        0.0000000000        0.0000000000
     2248.0000000000        0.0000000000        0.0000000000
     2252.0000000000        0.0000000000        0.0000000000
     2256.0000000000        0.0000000000        0.0000000000
     2260.0000000000        0.0000000000        0.0000000000
     2264.0000000000        0.0000000000        0.0000000000
     2268.0000000000        0.0000000000        0.0000000000
     2272.0000000000        0.0000000000        0.0000000000
     2276.0000000000        0.0000000000        0.0000000000
     2280.0000000000        0.0000000000        0.0000000000
     2284.0000000000        0.0000000000        0.0000000000
     2288.0000000000        0.0000000000        0.0000000000
     2292.0000000000        0.0000000000        0.0000000000
     2296.0000000000        0.0000000000        0.0000000000
     2300.0000000000        0.0000000000        0.0000000000
     2304.0000000000        0.0000000000        0.0000000000
     2308.0000000000        0.0000000000        0.0000000000
     2312.0000000000        0.0000000000        0.0000000000
     2316.0000000000        0.0000000000        0.0000000000
     2320.0000000000        0.0000000000        0.0000000000
     2324.0000000000        0.0000000000        0.0000000000
     2328.0000000000        0.0000000000        0.0000000000
     2332.0000000000        0.0000000000        0.0000000000
     2336.0000000000        0.0000000000        0.0000000000
     2340.0000000000        0.0000000000        0.0000000000
     2344.0000000000        0.0000000000        0.0000000000
     2348.0000000000        0.0000000000        0.0000000000
     2352.0000000000        0.0000000000        0.0000000000
     2356.0000000000        0.0000000000        0.0000000000
     2360.0000000000        0.0000000000        0.0000000000
     2364.0000000000        0.0000000000        0.0000000000
     2368.0000000000        0.0000000000        0.0000000000
     2372.0000000000        0.0000000000        0.0000000000
     2376.0000000000        0.0000000000        0.0000000000
     2380.0000000000        0.0000000000        0.0000000000
     2384.0000000000        0.0000000000        0.0000000000
     2388.0000000000        0.0000000000        0.0000000000
     2392.0000000000        0.0000000000        0.0000000000
     2396.0000000000        0.0000000000        0.0000000000
     2400.0000000000        0.0000000000        0.0000000000
     2404.0000000000        0.0000000000        0.0000000000
     2408.0000000000        0.0000000000        0.0000000000
     2412.0000000000        0.0000000000        0.0000000000
     2416.0000000000        0.0000000000        0.0000000000
     2420.0000000000        0.0000000000        0.0000000000
     2424.0000000000        0.0000000000        0.0000000000
     2428.0000000000        0.0000000000        0.0000000000
     2432.0000000000        0.0000000000        0.0000000000
     2436.0000000000        0.0000000000        0.0000000000
     2440.0000000000        0.0000000000        0.0000000000
     2444.0000000000        0.0000000000        0.0000000000
     2448.0000000000        0.0000000000        0.0000000000
     2452.0000000000        0.0000000000        0.0000000000
     2456.0000000000        0.0000000000        0.0000000000
     2460.0000000000        0.0000000000        0.0000000000
     2464.0000000000        0.0000000000        0.0000000000
     2468.0000000000        0.0000000000        0.0000000000
     2472.0000000000        0.0000000000        0.0000000000
     2476.0000000000        0.0000000000        0.0000000000
     2480.0000000000        0.0000000000        0.0000000000
     2484.0000000000        0.0000000000        0.0000000000
     2488.0000000000        0.0000000000        0.0000000000
     2492.0000000000        0.0000000000        0.0000000000
     2496.0000000000        0.0000000000        0.0000000000
     2500.0000000000        0.0000000000        0.0000000000
     2504.0000000000        0.0000000000        0.0000000000
     2508.0000000000        0.0000000000        0.0000000000
     2512.0000000000        0.0000000000        0.0000000000
     2516.0000000000        0.0000000000        0.0000000000
     2520.0000000000        0.0000000000        0.0000000000
     2524.0000000000        0.0000000000        0.0000000000
     2528.0000000000        0.0000000000        0.0000000000
     2532.0000000000        0.0000000000        0.0000000000
     2536.0000000000        0.0000000000        0.0000000000
     2540.0000000000        0.0000000000        0.0000000000
     2544.0000000000        0.0000000000        0.0000000000
     2548.0000000000        0.0000000000        0.0000000000
     2552.0000000000        0.0000000000        0.0000000000
     2556.0000000000        0.0000000000        0.0000000000
     2560.0000000000        0.0000000000        0.0000000000
     2564.0000000000        0.0000000000        0.0000000000
     2568.0000000000        0.0000000000        0.0000000000
     2572.0000000000        0.0000000000        0.0000000000
     2576.0000000000        0.0000000000        0.0000000000
     2580.0000000000        0.0000000000        0.0000000000
     2584.0000000000        0.0000000000        0.0000000000
     2588.0000000000        0.0000000000        0.0000000000
     2592.0000000000        0.0000000000        0.0000000000
     2596.0000000000        0.0000000000        0.0000000000
     2600.0000000000        0.0000000000        0.0000000000
     2604.0000000000        0.0000000000        0.0000000000
     2608.0000000000        0.0000000000        0.0000000000
     2612.0000000000        0.0000000000        0.0000000000
     2616.0000000000        0.0000000000        0.0000000000
     2620.0000000000        0.0000000000        0.0000000000
     2624.0000000000        0.0000000000        0.0000000000
     2628.0000000000        0.0000000000        0.0000000000
     2632.0000000000        0.0000000000        0.0000000000
     2636.0000000000        0.0000000000        0.0000000000
     2640.0000000000        0.0000000000        0.0000000000
     2644.0000000000        0.0000000000        0.0000000000
     2648.0000000000        0.0000000000        0.0000000000
     2652.0000000000        0.0000000000        0.0000000000
     2656.0000000000        0.0000000000        0.0000000000
     2660.0000000000        0.0000000000        0.0000000000
     2664.0000000000        0.0000000000        0.0000000000
     2668.0000000000        0.0000000000        0.0000000000
     2672.0000000000        0.0000000000        0.0000000000
     2676.0000000000        0.0000000000        0.0000000000
     2680.0000000000        0.0000000000        0.0000000000
     2684.0000000000        0.0000000000        0.0000000000
     2688.0000000000        0.0000000000        0.0000000000
     2692.0000000000        0.0000000000        0.0000000000
     2696.0000000000        0.0000000000        0.0000000000
     2700.0000000000        0.0000000000        0.0000000000
     2704.0000000000        0.0000000000        0.0000000000
     2708.0000000000        0.0000000000        0.0000000000
     2712.0000000000        0.0000000000        0.0000000000
     2716.0000000000        0.0000000000        0.0000000000
     2720.0000000000        0.0000000000        0.0000000000
     2724.0000000000        0.0000000000        0.0000000000
     2728.0000000000        0.0000000000        0.0000000000
     2732.0000000000        0.0000000000        0.0000000000
     2736.0000000000        0.0000000000        0.0000000000
     2740.0000000000        0.0000000000        0.0000000000
     2744.0000000000        0.0000000000        0.0000000000
     2748.0000000000        0.0000000000        0.0000000000
     2752.0000000000        0.0000000000        0.0000000000
     2756.0000000000        0.0000000000        0.0000000000
     2760.0000000000        0.0000000000        0.0000000000
     2764.0000000000        0.0000000000        0.0000000000
     2768.0000000000        0.0000000000        0.0000000000
     2772.0000000000        0.0000000000        0.0000000000
     2776.0000000000        0.0000000000        0.0000000000
     2780.0000000000        0.0000000000        0.0000000000
     2784.0000000000        0.0000000000        0.0000000000
     2788.0000000000        0.0000000000        0.0000000000
     2792.0000000000        0.0000000000        0.0000000000
     2796.0000000000        0.0000000000        0.0000000000
     2800.0000000000        0.0000000000        0.0000000000
     2804.0000000000        0.0000000000        0.0000000000
     2808.0000000000        0.0000000000        0.0000000000
     2812.0000000000        0.0000000000        0.0000000000
     2816.0000000000        0.0000000000        0.0000000000
     2820.0000000000        0.0000000000        0.0000000000
     2824.0000000000        0.0000000000        0.0000000000
     2828.0000000000        0.0000000000        0.0000000000
     2832.0000000000        0.0000000000        0.0000000000
     2836.0000000000        0.0000000000        0.0000000000
     2840.0000000000        0.0000000000        0.0000000000
     2844.0000000000        0.0000000000        0.0000000000
     2848.0000000000        0.0000000000        0.0000000000
     2852.0000000000        0.0000000000        0.0000000000
     2856.0000000000        0.0000000000        0.0000000000
     2860.0000000000        0.0000000000        0.0000000000
     2864.0000000000        0.0000000000        0.0000000000
     2868.0000000000        0.0000000000        0.0000000000
     2872.0000000000        0.0000000000        0.0000000000
     2876.0000000000        0.0000000000        0.0000000000
     2880.0000000000        0.0000000000        0.0000000000
     2884.0000000000        0.0000000000        0.0000000000
     2888.0000000000        0.0000000000        0.0000000000
     2892.0000000000        0.0000000000        0.0000000000
     2896.0000000000        0.0000000000        0.0000000000
     2900.0000000000        0.0000000000        0.0000000000
     2904.0000000000        0.0000000000        0.0000000000
     2908.0000000000        0.0000000000        0.0000000000
     2912.0000000000        0.0000000000        0.0000000000
     2916.0000000000        0.0000000000        0.0000000000
     2920.0000000000        0.0000000000        0.0000000000
     2924.0000000000        0.0000000000        0.0000000000
     2928.0000000000        0.0000000000        0.0000000000
     2932.0000000000        0.0000000000        0.0000000000
     2936.0000000000        0.0000000000        0.0000000000
     2940.0000000000        0.0000000000        0.0000000000
     2944.0000000000        0.0000000000        0.0000000000
     2948.0000000000        0.0000000000        0.0000000000
     2952.0000000000        0.0000000000        0.0000000000
     2956.0000000000        0.0000000000        0.0000000000
     2960.0000000000        0.0000000000        0.0000000000
     2964.0000000000        0.0000000000        0.0000000000
     2968.0000000000        0.0000000000        0.0000000000
     2972.0000000000        0.0000000000        0.0000000000
     2976.0000000000        0.0000000000        0.0000000000
     2980.0000000000        0.0000000000        0.0000000000
     2984.0000000000        0.0000000000        0.0000000000
     2988.0000000000        0.0000000000        0.0000000000
     2992.0000000000        0.0000000000        0.0000000000
     2996.0000000000        0.0000000000        0.0000000000
     3000.0000000000        0.0000000000        0.0000000000
     3004.0000000000        0.0000000000        0.0000000000
     3008.0000000000        0.0000000000        0.0000000000
     3012.0000000000        0.0034610821        0.0000434750
     3016.0000000000        0.0668468231        0.0008468354
     3020.0000000000        0.0781860572        0.0010142046
     3024.0000000000        0.0824063634        0.0010974058
     3028.0000000000        0.0869777666        0.0011899607
     3032.0000000000        0.1002091264        0.0013969389
     3036.0000000000        0.3148608074        0.0041538911
     3040.0000000000        0.3321608722        0.0045024072
     3044.0000000000        0.3509337629        0.0048912271
     3048.0000000000        0.3713524192        0.0053263820
     3052.0000000000        0.3936160774        0.0058150264
     3056.0000000000        0.4215094431        0.0064108677
     3060.0000000000        0.4483798748        0.0070374081
     3064.0000000000        0.4779219027        0.0077489320
     3068.0000000000        0.5105045344        0.0085604689
     3072.0000000000        0.5465633023        0.0094903824
     3076.0000000000        0.5866153256        0.0105612746
     3080.0000000000        0.6312785454        0.0118011841
     3084.0000000000        0.6812965244        0.0132451922
     3088.0000000000        0.7375707469        0.0149376007
     3092.0000000000        0.8012031647        0.0169349249
     3096.0000000000        0.8735529243        0.0193100659
     3100.0000000000        0.9563130243        0.0221582176
     3104.0000000000        1.0516154506        0.0256053780
     3108.0000000000        1.1621777574        0.0298208508
     3112.0000000000        1.2915112126        0.0350360073
     3116.0000000000        1.4590739835        0.0417611134
     3120.0000000000        1.6420944185        0.0500940139
     3124.0000000000        1.8630809193        0.0608788927
     3128.0000000000        2.1337125808        0.0751219373
     3132.0000000000        2.4707112866        0.0943869474
     3136.0000000000        2.8988037647        0.1212045093
     3140.0000000000        3.4560063057        0.1598739750
     3144.0000000000        4.2036371111        0.2181485914
     3148.0000000000        5.2467349721        0.3110897728
     3152.0000000000        6.7797070247        0.4708593633
     3156.0000000000        9.2010217607        0.7751109750
     3160.0000000000       13.4482070581        1.4441823125
     3164.0000000000       22.1792343072        3.2428366622
     3168.0000000000       44.5562407074        9.0576714992
     3172.0000000000       99.4502195578       15.7513732083
     3176.0000000000      107.2425788957      -12.7717965618
     3180.0000000000       63.7281851972       -5.7162871463
     3184.0000000000       62.2972766297        4.7135832025
     3188.0000000000      109.3920985447       21.4760296240
     3192.0000000000      252.1989385306       44.7536610013
     3196.0000000000      294.0876048143      -40.3580012201
     3200.0000000000      122.7547366525      -28.6172685617
     3204.0000000000       54.6645321098       -9.3004670950
     3208.0000000000       31.2691638167       -3.3787785883
     3212.0000000000       23.3107965981       -1.1968778122
     3216.0000000000       16.2792225169       -1.9425732521
     3220.0000000000       10.6037500071       -0.9721922741
     3224.0000000000        7.7017753875       -0.5419122715
     3228.0000000000        5.9710047791       -0.3450238129
     3232.0000000000        4.8288379968       -0.2353247528
     3236.0000000000        4.0358364997       -0.1658197384
     3240.0000000000        3.4750537006       -0.1170046464
     3244.0000000000        3.0861285188       -0.0785304454
     3248.0000000000        2.8429771219       -0.0429009285
     3252.0000000000        2.7503281235       -0.0015051836
     3256.0000000000        2.8590464400        0.0616927797
     3260.0000000000        3.3257823350        0.1889648189
     3264.0000000000        4.6331946767        0.5246056172
     3268.0000000000        8.5237238867        1.6565832096
     3272.0000000000       19.9885842551        3.6380299503
     3276.0000000000       19.2078918043       -3.7582286036
     3280.0000000000        7.9071703427       -1.6218974733
     3284.0000000000        3.9950842657       -0.5570567326
     3288.0000000000        2.5082183969       -0.2430517873
     3292.0000000000        1.7996137608       -0.1281072426
     3296.0000000000        1.4013090388       -0.0771929664
     3300.0000000000        1.1497593586       -0.0512124750
     3304.0000000000        0.9769392344       -0.0364691794
     3308.0000000000        0.8505773369       -0.0273876738
     3312.0000000000        0.7537393449       -0.0214188978
     3316.0000000000        0.6768031850       -0.0172856203
     3320.0000000000        0.6139381846       -0.0142987372
     3324.0000000000        0.5614183121       -0.0120630602
     3328.0000000000        0.5167539309       -0.0103400319
     3332.0000000000        0.4748314206       -0.0089371408
     3336.0000000000        0.3813161591       -0.0071025615
     3340.0000000000        0.3474178517       -0.0061686481
     3344.0000000000        0.3241726172       -0.0054750708
     3348.0000000000        0.3034679871       -0.0048937558
     3352.0000000000        0.2767696179       -0.0042997506
     3356.0000000000        0.0591691706       -0.0013936929
     3360.0000000000        0.0539690443       -0.0012120446
     3364.0000000000        0.0494323396       -0.0010608165
     3368.0000000000        0.0454501878       -0.0009338787
     3372.0000000000        0.0419352396       -0.0008265282
     3376.0000000000        0.0354990203       -0.0006943708
     3380.0000000000        0.0328763463       -0.0006188948
     3384.0000000000        0.0305338154       -0.0005539686
     3388.0000000000        0.0284329200       -0.0004978121
     3392.0000000000        0.0265415464       -0.0004489938
     3396.0000000000        0.0248327418       -0.0004063535
     3400.0000000000        0.0232837507       -0.0003689444
     3404.0000000000        0.0218752546       -0.0003359885
     3408.0000000000        0.0205907672       -0.0003068426
     3412.0000000000        0.0194161510       -0.0002809717
     3416.0000000000        0.0183392264       -0.0002579286
     3420.0000000000        0.0173494557       -0.0002373373
     3424.0000000000        0.0164376842       -0.0002188803
     3428.0000000000        0.0155959283       -0.0002022882
     3432.0000000000        0.0148171998       -0.0001873312
     3436.0000000000        0.0000000000        0.0000000000
     3440.0000000000        0.0000000000        0.0000000000
     3444.0000000000        0.0000000000        0.0000000000
     3448.0000000000        0.0000000000        0.0000000000
     3452.0000000000        0.0000000000        0.0000000000
     3456.0000000000        0.0000000000        0.0000000000
     3460.0000000000        0.0000000000        0.0000000000
     3464.0000000000        0.0000000000        0.0000000000
     3468.0000000000        0.0000000000        0.0000000000
     3472.0000000000        0.0000000000        0.0000000000
     3476.0000000000        0.0000000000        0.0000000000
     3480.0000000000        0.0000000000        0.0000000000
     3484.0000000000        0.0000000000        0.0000000000
     3488.0000000000        0.0000000000        0.0000000000
     3492.0000000000        0.0000000000        0.0000000000
     3496.0000000000        0.0000000000        0.0000000000
     3500.0000000000        0.0000000000        0.0000000000
     3504.0000000000        0.0000000000        0.0000000000
     3508.0000000000        0.0000000000        0.0000000000
     3512.0000000000        0.0000000000        0.0000000000
     3516.0000000000        0.0000000000        0.0000000000
     3520.0000000000        0.0000000000        0.0000000000
     3524.0000000000        0.0000000000        0.0000000000
     3528.0000000000        0.0000000000        0.0000000000
     3532.0000000000        0.0000000000        0.0000000000
     3536.0000000000        0.0000000000        0.0000000000
     3540.0000000000        0.0000000000        0.0000000000
     3544.0000000000        0.0000000000        0.0000000000
     3548.0000000000        0.0000000000        0.0000000000
     3552.0000000000        0.0000000000        0.0000000000
     3556.0000000000        0.0000000000        0.0000000000
     3560.0000000000        0.0000000000        0.0000000000
     3564.0000000000        0.0000000000        0.0000000000
     3568.0000000000        0.0000000000        0.0000000000
     3572.0000000000        0.0000000000        0.0000000000
     3576.0000000000        0.0000000000        0.0000000000
     3580.0000000000        0.0000000000        0.0000000000
     3584.0000000000        0.0000000000        0.0000000000
     3588.0000000000        0.0000000000        0.0000000000
     3592.0000000000        0.2629802597        0.0033043370
     3596.0000000000        0.2767129525        0.0035664544
     3600.0000000000        0.2915498240        0.0038570376
     3604.0000000000        0.3076124713        0.0041800571
     3608.0000000000        0.3250396980        0.0045401669
     3612.0000000000        0.3439905202        0.0049428453
     3616.0000000000        0.3646478032        0.0053945711
     3620.0000000000        0.4369285269        0.0065381957
     3624.0000000000        0.4643072364        0.0071638912
     3628.0000000000        0.4943497536        0.0078722395
     3632.0000000000        0.5274140781        0.0086773819
     3636.0000000000        0.5639205696        0.0095964704
     3640.0000000000        0.6043654771        0.0106504447
     3644.0000000000        0.6493380264        0.0118650464
     3648.0000000000        0.6995421776        0.0132721566
     3652.0000000000        0.7558245722        0.0149115771
     3656.0000000000        0.8192107722        0.0168334290
     3660.0000000000        0.8909527268        0.0191014189
     3664.0000000000        0.9725916337        0.0217973443
     3668.0000000000        1.0660421837        0.0250273923
     3672.0000000000        1.1737069331        0.0289310784
     3676.0000000000        1.2986337940        0.0336941373
     3680.0000000000        1.4447362912        0.0395674495
     3684.0000000000        1.6171069192        0.0468953761
     3688.0000000000        1.8224714868        0.0561591124
     3692.0000000000        2.0698619394        0.0680446424
     3696.0000000000        2.3716365721        0.0835521763
     3700.0000000000        2.7450688393        0.1041778606
     3704.0000000000        3.2148978669        0.1322261394
     3708.0000000000        3.8175676893        0.1713684939
     3712.0000000000        4.6085628868        0.2276899699
     3716.0000000000        5.6757152444        0.3117578321
     3720.0000000000        7.1647308014        0.4429802949
     3724.0000000000        9.3315746735        0.6595238768
     3728.0000000000       12.6592320162        1.0431006186
     3732.0000000000       18.1462797362        1.7885967481
     3736.0000000000       28.1203789672        3.4306022641
     3740.0000000000       48.9512052449        7.7257186798
     3744.0000000000      102.0050004822       21.6802024936
     3748.0000000000      263.2337050315       63.3265529359
     3752.0000000000      396.9069658384      -43.3037697828
     3756.0000000000      168.1080283358      -40.1756051526
     3760.0000000000       73.8378161406      -12.4899533203
     3764.0000000000       43.5143398414       -4.0895781265
     3768.0000000000       36.0288418556        0.2555860349
     3772.0000000000       48.9630734610        7.1801920784
     3776.0000000000       85.6952625930        3.0339068294
     3780.0000000000       49.9709397266      -11.0079275032
     3784.0000000000       22.5965991288       -3.7751604714
     3788.0000000000       12.9257458833       -1.5075857744
     3792.0000000000        8.6370903072       -0.7563724982
     3796.0000000000        6.3179117793       -0.4430376909
     3800.0000000000        4.8892403964       -0.2874466031
     3804.0000000000        3.9295497734       -0.2000056896
     3808.0000000000        3.2449848906       -0.1462869329
     3812.0000000000        2.7349357204       -0.1110408641
     3816.0000000000        2.3422207342       -0.0867303347
     3820.0000000000        2.0319962029       -0.0692964084
     3824.0000000000        1.7818395594       -0.0563989496
     3828.0000000000        1.5766788479       -0.0466123621
     3832.0000000000        1.4060174792       -0.0390280662
     3836.0000000000        1.2623277685       -0.0330448558
     3840.0000000000        1.1400766017       -0.0282521529
     3844.0000000000        1.0351107794       -0.0243619242
     3848.0000000000        0.9442560470       -0.0211673752
     3852.0000000000        0.8650478688       -0.0185170210
     3856.0000000000        0.7955460779       -0.0162979176
     3860.0000000000        0.7342044416       -0.0144245320
     3864.0000000000        0.6797770811       -0.0128311832
     3868.0000000000        0.6312501664       -0.0114668014
     3872.0000000000        0.5877912885       -0.0102912282
     3876.0000000000        0.5487114108       -0.0092725613
     3880.0000000000        0.5134359134       -0.0083852197
     3884.0000000000        0.4814823058       -0.0076085153
     3888.0000000000        0.4524428914       -0.0069255854
     3892.0000000000        0.4259711559       -0.0063225849
     3896.0000000000        0.4017709833       -0.0057880698
     3900.0000000000        0.3795880436       -0.0053125215
     3904.0000000000        0.3592028626       -0.0048879765
     3908.0000000000        0.3404252051       -0.0045077358
     3912.0000000000        0.0661352057       -0.0009746965
     3916.0000000000        0.0624022218       -0.0008933694
     3920.0000000000        0.0589765271       -0.0008208420
     3924.0000000000        0.0558253052       -0.0007559559
     3928.0000000000        0.0529200051       -0.0006977308
     3932.0000000000        0.0502356933       -0.0006453337
     3936.0000000000        0.0477505174       -0.0005980534
     3940.0000000000        0.0000000000        0.0000000000
     3944.0000000000        0.0000000000        0.0000000000
     3948.0000000000        0.0000000000        0.0000000000
     3952.0000000000        0.0000000000        0.0000000000
     3956.0000000000        0.0000000000        0.0000000000
     3960.0000000000        0.0000000000        0.0000000000
     3964.0000000000        0.0000000000        0.0000000000
     3968.0000000000        0.0000000000        0.0000000000
     3972.0000000000        0.0000000000        0.0000000000
     3976.0000000000        0.0000000000        0.0000000000
     3980.0000000000        0.0000000000        0.0000000000
     3984.0000000000        0.0000000000        0.0000000000
     3988.0000000000        0.0000000000        0.0000000000
     3992.0000000000        0.0000000000        0.0000000000
     3996.0000000000        0.0000000000        0.0000000000
