# Supplementary material for: Data of electronic, reactivity, optoelectronic, linear and non-linear optical parameters of doping graphene oxide nanosheet with aluminum atom
Source: Data Brief. 2022 Jan 19;41:107840. doi: 10.1016/j.dib.2022.107840 (PMC8801356; doi:10.1016/j.dib.2022.107840)
Supplement: Supplementary file 1 [file mmc1.zip › supplementary file/DATA OF THE IR SPECTRA/B3LYP/GON1-Al1.txt]

# IR Spectrum
# X-Axis:  Frequency (cm-1)
# Y-Axis:  &epsilon; (M-1 cm-1)

# Peak information
#                  X                   Y
#      18.5594000000      333.1770403757
#      27.1353000000       22.1557228965
#      56.0776000000       13.7799455669
#      57.6070000000       24.2104836130
#      69.9316000000        1.3577218027
#     119.3296000000       57.3521677113
#     125.1230000000       77.1651860712
#     151.2983000000      103.7940539184
#     179.6305000000       14.4890921134
#     192.0343000000       77.2558393718
#     198.4112000000       28.6842392190
#     213.9485000000       17.8410011199
#     236.2699000000      157.2931227307
#     254.1016000000      115.5128158893
#     266.2813000000      774.1637450359
#     294.2144000000      127.4334487483
#     305.3721000000       21.7046181790
#     313.9469000000       77.5230355554
#     328.7990000000      128.6341908231
#     343.8012000000       38.9353615436
#     355.7899000000       35.4795097868
#     364.7795000000       25.5202357111
#     387.5972000000       35.5785593325
#     420.0550000000       93.2067135023
#     428.2402000000       99.4116302660
#     446.7910000000      324.2307861350
#     454.2226000000        5.8265842171
#     465.3472000000        3.3014423146
#     475.1165000000      709.0947490942
#     480.9317000000       90.7032450179
#     489.4645000000      433.8643732550
#     514.8950000000       64.5329453729
#     525.3812000000       56.2848637427
#     547.2194000000       31.9191509239
#     567.6599000000       24.6296102870
#     588.2954000000       42.2331502846
#     628.7339000000      149.4550605188
#     640.0499000000       34.4357881020
#     649.2625000000       48.4137925096
#     663.2964000000       55.9035913845
#     667.7836000000       75.2382504447
#     677.1507000000       11.5878869170
#     690.6830000000        7.9841895919
#     697.5065000000      529.7738821700
#     716.2576000000       53.0939297166
#     727.2032000000      107.5552604537
#     743.1673000000        9.5734719696
#     745.2912000000       13.4810357895
#     763.9161000000       58.9331088445
#     772.2277000000       23.3476247868
#     786.8996000000        3.2258925571
#     800.6578000000       28.5241750851
#     815.5035000000        2.9762586862
#     822.9973000000       30.2763778120
#     836.9936000000      106.4662484454
#     853.9394000000       13.5952801345
#     861.5703000000      111.4398048066
#     879.4246000000      297.2022457984
#     888.0751000000      380.8114831934
#     890.9956000000      359.2678297215
#     927.5247000000       76.6623479669
#     939.9697000000      145.4288329275
#     961.6397000000       16.3087266899
#     965.8918000000       59.6927791080
#     972.8262000000       36.5019210603
#     982.7071000000       70.9796640558
#     984.3689000000        1.1246370921
#     988.6923000000       17.1113272910
#     992.4433000000        2.0834486667
#    1070.1451000000      306.7803420998
#    1093.4714000000      796.9981038712
#    1110.3316000000       76.8609927757
#    1119.2402000000       52.8508446024
#    1133.6217000000       80.1520614346
#    1152.5450000000       50.7943820165
#    1175.5431000000        9.3040671156
#    1191.0077000000        4.5387057288
#    1201.3005000000       95.1855941045
#    1213.6042000000       19.9439594381
#    1219.8027000000       12.1244968755
#    1228.7387000000       19.3778542303
#    1245.9809000000       34.9346575404
#    1260.2402000000       15.1096534683
#    1266.3070000000        5.9716188597
#    1268.0517000000       11.6710284907
#    1301.3799000000       79.1819020626
#    1331.7865000000       98.8283023405
#    1346.5679000000       17.7462201494
#    1358.7203000000       24.9563365199
#    1362.3518000000       71.0980629717
#    1384.8121000000       38.2187153681
#    1393.6660000000      100.0387914330
#    1431.6224000000       72.7493520969
#    1447.5796000000        1.8583093212
#    1458.5302000000        6.8470700849
#    1466.5641000000      208.7953620671
#    1482.3771000000      152.3120770014
#    1509.9337000000       20.3642579579
#    1535.5718000000       13.1541337848
#    1561.4115000000      254.7104422135
#    1586.6754000000       34.7500581811
#    1634.1372000000        4.8295974583
#    1646.0794000000       22.0799828808
#    1669.5464000000       26.1763624236
#    1697.9603000000       15.1546606486
#    1712.8212000000        1.9441317086
#    1743.0123000000      672.4028073082
#    3146.6909000000       17.1453175203
#    3160.7488000000        8.6545628054
#    3172.3304000000        5.3387215794
#    3174.1460000000        0.3320574390
#    3174.8781000000        0.6589355334
#    3177.5909000000       25.8387541074
#    3178.3308000000        9.9578952883
#    3192.0597000000        1.5242412489
#    3193.2950000000       25.5440267149
#    3194.9607000000       85.1173064770
#    3195.8524000000       35.1150593241
#    3657.9908000000       31.7212420511
#    3776.0356000000       23.0867293434

# Spectra
#                  X                   Y               DY/DX
     -500.0000000000        0.0000000000        0.0000000000
     -495.5000000000        0.0000000000        0.0000000000
     -491.0000000000        0.0000000000        0.0000000000
     -486.5000000000        0.0000000000        0.0000000000
     -482.0000000000        0.0000000000        0.0000000000
     -477.5000000000        0.0000000000        0.0000000000
     -473.0000000000        0.0000000000        0.0000000000
     -468.5000000000        0.0000000000        0.0000000000
     -464.0000000000        0.0000000000        0.0000000000
     -459.5000000000        0.0000000000        0.0000000000
     -455.0000000000        0.0000000000        0.0000000000
     -450.5000000000        0.0000000000        0.0000000000
     -446.0000000000        0.0000000000        0.0000000000
     -441.5000000000        0.0000000000        0.0000000000
     -437.0000000000        0.0000000000        0.0000000000
     -432.5000000000        0.0000000000        0.0000000000
     -428.0000000000        0.0000000000        0.0000000000
     -423.5000000000        0.0000000000        0.0000000000
     -419.0000000000        0.0000000000        0.0000000000
     -414.5000000000        0.0000000000        0.0000000000
     -410.0000000000        0.0000000000        0.0000000000
     -405.5000000000        0.0000000000        0.0000000000
     -401.0000000000        0.0000000000        0.0000000000
     -396.5000000000        0.0000000000        0.0000000000
     -392.0000000000        0.0000000000        0.0000000000
     -387.5000000000        0.0000000000        0.0000000000
     -383.0000000000        0.0000000000        0.0000000000
     -378.5000000000        0.0000000000        0.0000000000
     -374.0000000000        0.0000000000        0.0000000000
     -369.5000000000        0.0000000000        0.0000000000
     -365.0000000000        0.0000000000        0.0000000000
     -360.5000000000        0.0000000000        0.0000000000
     -356.0000000000        0.0000000000        0.0000000000
     -351.5000000000        0.0000000000        0.0000000000
     -347.0000000000        0.0000000000        0.0000000000
     -342.5000000000        0.0000000000        0.0000000000
     -338.0000000000        0.0000000000        0.0000000000
     -333.5000000000        0.0000000000        0.0000000000
     -329.0000000000        0.0000000000        0.0000000000
     -324.5000000000        0.0000000000        0.0000000000
     -320.0000000000        0.0000000000        0.0000000000
     -315.5000000000        0.0000000000        0.0000000000
     -311.0000000000        0.0000000000        0.0000000000
     -306.5000000000        0.0000000000        0.0000000000
     -302.0000000000        0.0000000000        0.0000000000
     -297.5000000000        0.0000000000        0.0000000000
     -293.0000000000        0.0000000000        0.0000000000
     -288.5000000000        0.0000000000        0.0000000000
     -284.0000000000        0.0000000000        0.0000000000
     -279.5000000000        0.0000000000        0.0000000000
     -275.0000000000        0.0000000000        0.0000000000
     -270.5000000000        0.0000000000        0.0000000000
     -266.0000000000        0.0000000000        0.0000000000
     -261.5000000000        0.0000000000        0.0000000000
     -257.0000000000        0.0000000000        0.0000000000
     -252.5000000000        0.0000000000        0.0000000000
     -248.0000000000        0.0000000000        0.0000000000
     -243.5000000000        0.0000000000        0.0000000000
     -239.0000000000        0.0000000000        0.0000000000
     -234.5000000000        0.0000000000        0.0000000000
     -230.0000000000        0.0000000000        0.0000000000
     -225.5000000000        0.0000000000        0.0000000000
     -221.0000000000        0.0000000000        0.0000000000
     -216.5000000000        0.0000000000        0.0000000000
     -212.0000000000        0.0000000000        0.0000000000
     -207.5000000000        0.0000000000        0.0000000000
     -203.0000000000        0.0000000000        0.0000000000
     -198.5000000000        0.0000000000        0.0000000000
     -194.0000000000        0.0000000000        0.0000000000
     -189.5000000000        0.0000000000        0.0000000000
     -185.0000000000        0.0000000000        0.0000000000
     -180.5000000000        0.0000000000        0.0000000000
     -176.0000000000        0.0000000000        0.0000000000
     -171.5000000000        0.0000000000        0.0000000000
     -167.0000000000        0.0000000000        0.0000000000
     -162.5000000000        0.0000000000        0.0000000000
     -158.0000000000        0.0000000000        0.0000000000
     -153.5000000000        0.0000000000        0.0000000000
     -149.0000000000        0.0000000000        0.0000000000
     -144.5000000000        0.0000000000        0.0000000000
     -140.0000000000        0.0034069510        0.0000429465
     -135.5000000000        0.0036087525        0.0000468173
     -131.0000000000        0.0041620465        0.0000553766
     -126.5000000000        0.0044228952        0.0000606632
     -122.0000000000        0.0047090567        0.0000666446
     -117.5000000000        0.0050239152        0.0000734390
     -113.0000000000        0.0053714398        0.0000811892
     -108.5000000000        0.0057563107        0.0000900693
     -104.0000000000        0.0061840766        0.0001002931
      -99.5000000000        0.0078862779        0.0001277631
      -95.0000000000        0.0084945447        0.0001429597
      -90.5000000000        0.0091767025        0.0001606850
      -86.0000000000        0.0099994143        0.0001821848
      -81.5000000000        0.0108731443        0.0002068403
      -77.0000000000        0.0118680155        0.0002361972
      -72.5000000000        0.0130077302        0.0002714406
      -68.0000000000        0.0143221313        0.0003141351
      -63.5000000000        0.0158492272        0.0003663752
      -59.0000000000        0.0176380435        0.0004310081
      -54.5000000000        0.0197527152        0.0005119704
      -50.0000000000        0.0222784739        0.0006148097
      -45.5000000000        0.0253306123        0.0007475117
      -41.0000000000        0.0290682452        0.0009218538
      -36.5000000000        0.0376199572        0.0012057622
      -32.0000000000        0.0491564689        0.0016005417
      -27.5000000000        0.0573444644        0.0020660631
      -23.0000000000        0.0680649934        0.0027427863
      -18.5000000000        0.0825471124        0.0037683936
      -14.0000000000        0.1028839723        0.0054046808
       -9.5000000000        0.1328824737        0.0081900032
       -5.0000000000        0.1889732602        0.0134608726
       -0.5000000000        0.2704795682        0.0241602287
        4.0000000000        0.4282506459        0.0501056742
        8.5000000000        0.7955130441        0.1288951626
       13.0000000000        1.9119724679        0.4393975528
       17.5000000000        5.1345630394        0.6345290786
       22.0000000000        3.3372912558       -0.7113418774
       26.5000000000        1.6647909414       -0.1756263960
       31.0000000000        0.8593087517       -0.1362659079
       35.5000000000        0.5000176500       -0.0436939457
       40.0000000000        0.3907429406       -0.0103710093
       44.5000000000        0.3981971909        0.0148140838
       49.0000000000        0.5659533550        0.0703906078
       53.5000000000        1.2340538375        0.2525117103
       58.0000000000        1.9116535078       -0.1638934597
       62.5000000000        0.8523809342       -0.1560120490
       67.0000000000        0.4870389255       -0.0314543975
       71.5000000000        0.3868581649       -0.0261825012
       76.0000000000        0.3048556139       -0.0089402568
       80.5000000000        0.3109861440        0.0011795584
       85.0000000000        0.3298379654        0.0069913322
       89.5000000000        0.3741137688        0.0128997487
       94.0000000000        0.4496191645        0.0213046469
       98.5000000000        0.5917760574        0.0361672575
      103.0000000000        0.8135643612        0.0664325651
      107.5000000000        1.3684358626        0.1441631497
      112.0000000000        2.4615925619        0.3953466703
      116.5000000000        5.8758411444        1.2279745930
      121.0000000000        9.6211058531        0.1353657556
      125.5000000000       10.6700182619       -0.7582218520
      130.0000000000        4.8891355302       -0.8965026729
      134.5000000000        2.7852720534       -0.1899686740
      139.0000000000        2.5986011318        0.0922751706
      143.5000000000        3.8362820397        0.5346865093
      148.0000000000        8.9866676409        1.9730000477
      152.5000000000       13.3387161258       -1.7180521076
      157.0000000000        5.3957375167       -1.0405668720
      161.5000000000        2.8184833134       -0.2781831877
      166.0000000000        2.1309370058       -0.0621681748
      170.5000000000        2.1579623901        0.0652471113
      175.0000000000        2.9042136934        0.3070309503
      179.5000000000        4.7378787005        0.2290568254
      184.0000000000        5.0505029967        0.3097426129
      188.5000000000        9.4805097742        1.8613896935
      193.0000000000       15.3928180257       -0.9582604864
      197.5000000000       10.8109189711       -0.5147524436
      202.0000000000        6.4600141222       -0.8925265697
      206.5000000000        4.4889222992       -0.0875367103
      211.0000000000        5.3872410565        0.4940912467
      215.5000000000        6.3254477982       -0.3786381040
      220.0000000000        5.2451029088        0.0275596011
      224.5000000000        6.4588735835        0.5294731203
      229.0000000000       10.9467698995        1.7014107608
      233.5000000000       25.9986415449        5.3208320638
      238.0000000000       32.7522542407       -4.5301268801
      242.5000000000       17.6577241198       -1.3159352699
      247.0000000000       18.0901688570        1.4076455027
      251.5000000000       32.8528682583        5.3794407614
      256.0000000000       46.3070193068       -0.1535457696
      260.5000000000       66.7663654367       11.8854713008
      265.0000000000      166.7407426039       23.0486913192
      269.5000000000      111.9281289112      -26.6118572680
      274.0000000000       41.1029375841       -7.6956909512
      278.5000000000       21.0723084502       -2.3512045011
      283.0000000000       15.0932395670       -0.5043165759
      287.5000000000       16.6098012207        1.3689113186
      292.0000000000       31.4582774287        5.0800590016
      296.5000000000       30.8925537331       -5.1508782166
      301.0000000000       16.6479550478       -1.0036420313
      305.5000000000       16.8532517485        0.0834916747
      310.0000000000       18.9431092896        1.9347421785
      314.5000000000       27.5423555245       -1.3749356424
      319.0000000000       16.7967919989       -1.1906970747
      323.5000000000       19.5437500868        2.5985529721
      328.0000000000       39.9187419080        3.2209007918
      332.5000000000       24.3979660442       -4.8166416330
      337.0000000000       13.1396924698       -0.7504742295
      341.5000000000       15.2668108924        1.4892088173
      346.0000000000       14.7782185045       -1.7998849121
      350.5000000000       10.8295824364        0.2475848062
      355.0000000000       15.8473724502        0.9388932360
      359.5000000000       12.2141917510       -0.8607755795
      364.0000000000       12.9807125135        0.2879423303
      368.5000000000        8.4399471680       -1.1901593902
      373.0000000000        5.5263341317       -0.2571402615
      377.5000000000        5.3444518710        0.1632134234
      382.0000000000        7.4806763662        0.9326182141
      386.5000000000       14.5753782403        1.4471059823
      391.0000000000       10.6433305242       -1.6338960730
      395.5000000000        6.6150638973       -0.3565999660
      400.0000000000        6.0787816169        0.0633749656
      404.5000000000        6.9765320112        0.3433512894
      409.0000000000        9.5019445610        0.8532206000
      413.5000000000       16.2434607422        2.5000424481
      418.0000000000       36.9859844077        6.4956160314
      422.5000000000       43.2446266493       -2.3231159475
      427.0000000000       50.5105713265        3.5198119565
      431.5000000000       37.9803139727       -4.8653451920
      436.0000000000       29.8125716981        0.8703008395
      440.5000000000       46.9925056380        7.8503242505
      445.0000000000      115.2045248956       19.6968766975
      449.5000000000       98.7445100111      -19.2227217159
      454.0000000000       46.9806734789       -5.1565249410
      458.5000000000       36.1311558980       -0.1413690580
      463.0000000000       44.4191174964        4.0349959843
      467.5000000000       78.9525703380       13.2491093620
      472.0000000000      201.7842660759       45.8678325970
      476.5000000000      297.2265716636      -33.9619697271
      481.0000000000      166.6629142715      -15.3730767877
      485.5000000000      149.6880767946       12.7764184282
      490.0000000000      209.2699086332      -15.4666867064
      494.5000000000       89.0683908783      -18.8340581599
      499.0000000000       40.8585644173       -5.5270998448
      503.5000000000       25.8690896051       -1.7640888231
      508.0000000000       22.9739569759        0.5473928403
      512.5000000000       33.8936112677        4.3222240265
      517.0000000000       35.3733042752       -4.1319304877
      521.5000000000       27.5196904250        1.3266227245
      526.0000000000       34.0033430155       -2.5690125245
      530.5000000000       16.7074372733       -2.6180767285
      535.0000000000       10.2050035584       -0.6571219664
      539.5000000000        9.5519118303        0.2833139970
      544.0000000000       14.3428892839        2.0610417911
      548.5000000000       18.3141740863       -2.0670536941
      553.0000000000        9.3792979527       -1.1151287875
      557.5000000000        7.0204675073       -0.0984614702
      562.0000000000        8.3694517900        0.8144496330
      566.5000000000       15.1591799282        1.4673957440
      571.0000000000       11.2589536481       -1.6829723653
      575.5000000000        7.2951488650       -0.2553557434
      580.0000000000        8.0368161459        0.6233371641
      584.5000000000       14.8143007820        2.7718002117
      589.0000000000       24.2317493912       -1.7826995839
      593.5000000000       11.4474277344       -1.8879199270
      598.0000000000        6.8739685457       -0.4612177390
      602.5000000000        5.8710231728       -0.0499294246
      607.0000000000        6.1172951526        0.1784983254
      611.5000000000        7.5074527229        0.4662035003
      616.0000000000       10.8246660279        1.1080519522
      620.5000000000       19.4854103451        3.1870449587
      625.0000000000       48.2877342600       11.1080714608
      629.5000000000       85.0626794820       -6.6799864617
      634.0000000000       40.8084630852       -5.5138021801
      638.5000000000       35.4995183729        1.4532464378
      643.0000000000       31.0392559860       -1.6654308526
      647.5000000000       37.0832950814        3.4342259161
      652.0000000000       32.2969599995       -3.8013323040
      656.5000000000       26.1938384476        1.1654992290
      661.0000000000       45.1026858469        7.3729664276
      665.5000000000       66.9803764675        2.0314912197
      670.0000000000       53.0996552037       -8.2071430092
      674.5000000000       31.9519934265       -1.2297828376
      679.0000000000       29.6427800253       -0.5450169188
      683.5000000000       33.4385123502        2.5755153644
      688.0000000000       57.2347776551        9.0698229823
      692.5000000000      133.6940931680       29.5950102054
      697.0000000000      321.5024094151       19.4213039568
      701.5000000000      166.8873778593      -39.8355974799
      706.0000000000       67.0432194916      -10.3284853344
      710.5000000000       44.1109263237       -1.0033165045
      715.0000000000       54.3634665499        3.5258725142
      719.5000000000       46.5899185220       -2.8011302044
      724.0000000000       57.6007368518        8.1881378373
      728.5000000000       72.5556230215       -9.6644852140
      733.0000000000       31.5659940985       -5.2221612708
      737.5000000000       19.5837079477       -0.8280720730
      742.0000000000       21.8337730037        1.4183226758
      746.5000000000       20.9378516179       -2.1458330797
      751.0000000000       13.7385148653       -0.6262723307
      755.5000000000       14.6249123586        1.0679609591
      760.0000000000       26.7123313069        5.0046390491
      764.5000000000       46.1402998961       -2.1527067695
      769.0000000000       28.7693281299       -1.3477501802
      773.5000000000       24.3299062163       -3.0560901731
      778.0000000000       12.6088840416       -1.4579591365
      782.5000000000        9.4399254971       -0.1682279957
      787.0000000000        9.8197694572       -0.0111455945
      791.5000000000        9.5904787654        0.2891545594
      796.0000000000       14.1696074372        2.0383295042
      800.5000000000       25.6460661844        0.4789825057
      805.0000000000       15.6835052053       -2.0302469045
      809.5000000000       11.6022424962       -0.0915710432
      814.0000000000       13.8154804206        0.9998183422
      818.5000000000       20.1669117150        2.4000580287
      823.0000000000       33.9646299619        0.7548458499
      827.5000000000       28.0049341586       -0.1463277066
      832.0000000000       41.4213137057        6.9505769342
      836.5000000000       86.9132495019        4.7868157080
      841.0000000000       51.0385159523       -9.0651165859
      845.5000000000       30.3691037960       -1.4381445172
      850.0000000000       32.2533972685        2.2405562548
      854.5000000000       48.4885270748        4.0721666370
      859.0000000000       84.5720013395       13.6417773612
      863.5000000000       98.7253883228      -10.9966072437
      868.0000000000       70.6027227254        0.2420413968
      872.5000000000       99.7939269262       14.0655529142
      877.0000000000      228.0981305919       44.1962715673
      881.5000000000      304.9953343238      -11.7325761704
      886.0000000000      405.0009564569       59.8812890788
      890.5000000000      517.6563706176      -35.0504318799
      895.0000000000      229.9063607930      -52.1675660201
      899.5000000000       95.2128912539      -15.3991469809
      904.0000000000       52.1585179140       -5.6933282245
      908.5000000000       34.9526602058       -2.4341890823
      913.0000000000       28.1025548687       -0.8015232868
      917.5000000000       27.9049299640        0.8439470003
      922.0000000000       39.2482293580        5.0380934130
      926.5000000000       77.7156137655        7.8803699988
      931.0000000000       63.7025371674       -5.2686238011
      935.5000000000       73.6986144495       10.4958904090
      940.0000000000      132.5889594608       -1.2702070867
      944.5000000000       63.9562559989      -13.0500727393
      949.0000000000       31.7670052950       -3.2814416402
      953.5000000000       25.0770076396       -0.0542487510
      958.0000000000       32.0312354587        3.5968735077
      962.5000000000       56.8016001864        6.3535187708
      967.0000000000       72.0046766591       -4.5889091190
      971.5000000000       59.9513617229        0.8444021555
      976.0000000000       49.2719768390       -2.2635006136
      980.5000000000       65.2621312893        8.5831538614
      985.0000000000       64.7433916976       -8.5591773476
      989.5000000000       38.8864039497       -4.9248624502
      994.0000000000       20.3474221326       -2.8063790050
      998.5000000000       12.2965980077       -1.0289179408
     1003.0000000000        9.2382042901       -0.4349356676
     1007.5000000000        7.8701010223       -0.2030883883
     1012.0000000000        7.2478793418       -0.0841109930
     1016.5000000000        7.0520137929       -0.0068457948
     1021.0000000000        7.1635422136        0.0552628917
     1025.5000000000        7.4983641196        0.1168706157
     1030.0000000000        8.1774982266        0.1875182730
     1034.5000000000        9.2225384567        0.2807508586
     1039.0000000000       10.7712174569        0.4172585050
     1043.5000000000       13.0304508371        0.6400152039
     1048.0000000000       16.7058540307        1.0354915132
     1052.5000000000       22.6105595221        1.8519326862
     1057.0000000000       34.7286423510        3.8597566306
     1061.5000000000       63.5441797851       10.2998193606
     1066.0000000000      154.7192265151       35.4196787867
     1070.5000000000      306.5368031065      -10.4863405521
     1075.0000000000      151.2585662100      -24.6394863084
     1079.5000000000      104.0423819407       -0.2590578558
     1084.0000000000      139.7093726549       17.7448597879
     1088.5000000000      314.1766260681       71.4109133012
     1093.0000000000      759.4971776232       43.0993184353
     1097.5000000000      390.7252328651      -92.9809995604
     1102.0000000000      159.0371415355      -23.3572243087
     1106.5000000000      114.1362611819        1.1201526845
     1111.0000000000      125.1396389789       -7.8776165050
     1115.5000000000       86.1210112455       -1.6736794525
     1120.0000000000       86.4569340892       -6.8526580338
     1124.5000000000       52.4384456594       -3.6592204735
     1129.0000000000       57.1560970099        6.2772528987
     1133.5000000000       95.9592076453        0.3587364072
     1138.0000000000       50.9424450574       -9.0698005363
     1142.5000000000       29.6497395091       -1.6817517280
     1147.0000000000       31.7824846982        2.9764148142
     1151.5000000000       58.2518437519        5.2424565693
     1156.0000000000       37.9498112958       -7.4796674011
     1160.5000000000       18.2226524046       -2.1704250420
     1165.0000000000       12.6468919878       -0.5907399016
     1169.5000000000       12.0236795702        0.3532084018
     1174.0000000000       16.6517932079        1.3231889236
     1178.5000000000       14.7567030385       -1.2928673120
     1183.0000000000       12.3086938191        0.1358775736
     1187.5000000000       15.7831780098        1.5101415111
     1192.0000000000       24.9057715342        2.2607016077
     1196.5000000000       47.3809882640        9.6901005869
     1201.0000000000      105.1884358109        3.8835814733
     1205.5000000000       56.1218509069      -10.8480917840
     1210.0000000000       34.7596186992       -0.0164732717
     1214.5000000000       37.5863783002       -1.9648809736
     1219.0000000000       30.7842211191       -0.5424939330
     1223.5000000000       24.1087584965       -0.5767180034
     1228.0000000000       30.2981197463        1.1421147264
     1232.5000000000       20.0061477131       -2.6414378765
     1237.0000000000       15.2719845687        0.2633448665
     1241.5000000000       23.3956772120        3.8893738213
     1246.0000000000       43.8990457670       -0.0522731436
     1250.5000000000       23.7182106281       -3.6688494920
     1255.0000000000       17.0886716945        0.5479784468
     1259.5000000000       25.8728477377        1.8214062231
     1264.0000000000       24.7440983861        0.3041438310
     1268.5000000000       25.1790134100       -2.4072178160
     1273.0000000000       12.7045040863       -1.7633894133
     1277.5000000000        8.4979299389       -0.3835461791
     1282.0000000000        8.0166040839        0.1387681441
     1286.5000000000        9.7307018454        0.6678743935
     1291.0000000000       15.0458500075        1.9227443195
     1295.5000000000       31.7611636456        6.6088066952
     1300.0000000000       83.6123082972       12.3962508588
     1304.5000000000       59.9529490140      -13.2779509993
     1309.0000000000       24.9905824668       -3.6505614108
     1313.5000000000       16.4078282716       -0.7133716115
     1318.0000000000       16.4468989684        0.7035600870
     1322.5000000000       24.1850211884        3.0760764266
     1327.0000000000       52.9280526934       11.5600987341
     1331.5000000000      120.0208023574        4.2681651359
     1336.0000000000       62.3831793614      -12.8814463629
     1340.5000000000       33.0832874663       -1.9397155005
     1345.0000000000       37.0094628661        2.5222812771
     1349.5000000000       34.2162688421       -1.8439605491
     1354.0000000000       39.6909924840        4.8961623320
     1358.5000000000       81.5256981134       11.3452463653
     1363.0000000000      103.4527357228       -9.8526862623
     1367.5000000000       45.3823179822       -8.2763635478
     1372.0000000000       26.0137070366       -1.6541813817
     1376.5000000000       25.4290453533        1.3699702421
     1381.0000000000       42.4374560998        7.1041069799
     1385.5000000000       73.8343617394        0.6593734101
     1390.0000000000       87.8833525047       12.1002857851
     1394.5000000000      127.2458150235      -12.7760492292
     1399.0000000000       51.6698379151      -10.8403340210
     1403.5000000000       24.5112680939       -3.0852823262
     1408.0000000000       16.1167587131       -1.0184473485
     1412.5000000000       13.6109149908       -0.1752108646
     1417.0000000000       14.3582093870        0.5411046696
     1421.5000000000       19.4913805197        1.9902095051
     1426.0000000000       37.4891463547        7.1891698695
     1430.5000000000       91.2129391755       11.0241085817
     1435.0000000000       61.2228065186      -12.6822194642
     1439.5000000000       28.9228034241       -3.1679609696
     1444.0000000000       22.6689339037       -0.0823991138
     1448.5000000000       25.1979007064        0.8638379486
     1453.0000000000       33.4464383780        3.3341080837
     1457.5000000000       60.4769834104        9.1282065867
     1462.0000000000      130.8244692627       27.9038566674
     1466.5000000000      281.5946094162        3.0898464661
     1471.0000000000      144.0396447086      -26.3684170759
     1475.5000000000       96.8382696593        2.4287008580
     1480.0000000000      169.1110351900       28.7785908424
     1484.5000000000      168.1994310332      -32.8988209185
     1489.0000000000       63.7562926790      -12.1851632761
     1493.5000000000       31.9547418164       -3.7922920163
     1498.0000000000       21.4125941502       -1.2699473000
     1502.5000000000       19.3240675798        0.4129156447
     1507.0000000000       27.8687290086        3.6863646751
     1511.5000000000       32.2151239432       -4.1388919501
     1516.0000000000       16.5962755672       -1.9044905986
     1520.5000000000       12.0137662702       -0.4184340313
     1525.0000000000       11.6228330626        0.2472807373
     1529.5000000000       14.7940010110        1.3511002386
     1534.0000000000       25.8103164966        2.9691277537
     1538.5000000000       24.6092464731       -1.9341441582
     1543.0000000000       22.1849345543        0.7360772609
     1547.5000000000       30.5836922087        3.1965565309
     1552.0000000000       56.1112753738        9.3674435311
     1556.5000000000      140.3775455200       33.5994024822
     1561.0000000000      343.8865259989       17.3789565506
     1565.5000000000      171.7463982705      -42.0063407153
     1570.0000000000       65.4522256976      -11.4880254953
     1574.5000000000       35.4045410494       -3.4458401318
     1579.0000000000       28.3781579876        0.2421251667
     1583.5000000000       42.0486081285        6.1716882210
     1588.0000000000       52.4762044709       -6.9814355283
     1592.5000000000       22.6917343431       -3.9180719860
     1597.0000000000       12.3585878849       -1.2733522073
     1601.5000000000        8.5498215572       -0.5522859828
     1606.0000000000        6.7520230346       -0.2831723105
     1610.5000000000        5.8065431236       -0.1485564895
     1615.0000000000        5.3502528121       -0.0573746047
     1619.5000000000        5.2872174407        0.0359824489
     1624.0000000000        5.7672219973        0.1996511494
     1628.5000000000        7.3756010741        0.6890039048
     1633.0000000000       12.5199493264        1.2119606453
     1637.5000000000       13.1976793046        0.1177072572
     1642.0000000000       20.6000667443        3.6326530299
     1646.5000000000       35.7998843823       -1.6051138713
     1651.0000000000       17.5744819745       -2.9063666640
     1655.5000000000       11.0296359594       -0.4725289728
     1660.0000000000       11.5733982380        0.7309358302
     1664.5000000000       19.7835014791        3.4734445560
     1669.0000000000       42.2041243724        2.5051367455
     1673.5000000000       24.3916363098       -4.7042266112
     1678.0000000000       12.7064833493       -1.1781212944
     1682.5000000000       10.0541101154       -0.1768088220
     1687.0000000000       10.5026172510        0.3812299445
     1691.5000000000       14.2592455737        1.5007506760
     1696.0000000000       26.8697555842        3.7999139301
     1700.5000000000       26.2311348121       -3.1901982199
     1705.0000000000       18.1218363960       -0.5051914976
     1709.5000000000       19.1815881231        0.8615556159
     1714.0000000000       23.6128584842        0.7471926356
     1718.5000000000       28.7356566963        1.7746988767
     1723.0000000000       40.2953462985        3.6284251436
     1727.5000000000       64.2076488244        7.5916894969
     1732.0000000000      119.0362611020       18.9507018895
     1736.5000000000      278.6764922139       61.9915811377
     1741.0000000000      810.7094550442      162.6266123090
     1745.5000000000      732.5206656605     -164.1794709445
     1750.0000000000      250.8968822163      -54.0303842482
     1754.5000000000      110.0585888414      -17.0550815241
     1759.0000000000       60.0492462177       -7.0478260174
     1763.5000000000       37.4927952066       -3.5110853537
     1768.0000000000       25.5572901746       -1.9841789354
     1772.5000000000       18.5161244051       -1.2255927961
     1777.0000000000       14.0259545448       -0.8083506717
     1781.5000000000       10.9909336444       -0.5605984110
     1786.0000000000        8.8449263342       -0.4044704188
     1790.5000000000        7.2721037785       -0.3012989039
     1795.0000000000        6.0809794030       -0.2303774802
     1799.5000000000        5.1635653996       -0.1801100487
     1804.0000000000        4.4396715580       -0.1434721231
     1808.5000000000        3.8393446772       -0.1159067838
     1813.0000000000        3.3665764723       -0.0951249855
     1817.5000000000        2.9762154815       -0.0790318188
     1822.0000000000        2.6501523969       -0.0663761564
     1826.5000000000        2.3749927312       -0.0562869427
     1831.0000000000        2.1174334818       -0.0478575730
     1835.5000000000        1.9174619924       -0.0412375997
     1840.0000000000        1.7445488177       -0.0357845402
     1844.5000000000        1.5940229750       -0.0312522155
     1849.0000000000        1.4621795307       -0.0274542205
     1853.5000000000        1.3460494292       -0.0242476572
     1858.0000000000        1.2293142033       -0.0213479302
     1862.5000000000        1.1385976470       -0.0190297240
     1867.0000000000        1.0575617157       -0.0170352893
     1871.5000000000        0.9848768044       -0.0153100336
     1876.0000000000        0.9177015716       -0.0137888255
     1880.5000000000        0.8586615345       -0.0124801760
     1885.0000000000        0.8051395600       -0.0113319827
     1889.5000000000        0.7564689885       -0.0103203937
     1894.0000000000        0.7120808571       -0.0094256876
     1898.5000000000        0.6714872126       -0.0086314624
     1903.0000000000        0.6342676573       -0.0079240020
     1907.5000000000        0.0000000000        0.0000000000
     1912.0000000000        0.0000000000        0.0000000000
     1916.5000000000        0.0000000000        0.0000000000
     1921.0000000000        0.0000000000        0.0000000000
     1925.5000000000        0.0000000000        0.0000000000
     1930.0000000000        0.0000000000        0.0000000000
     1934.5000000000        0.0000000000        0.0000000000
     1939.0000000000        0.0000000000        0.0000000000
     1943.5000000000        0.0000000000        0.0000000000
     1948.0000000000        0.0000000000        0.0000000000
     1952.5000000000        0.0000000000        0.0000000000
     1957.0000000000        0.0000000000        0.0000000000
     1961.5000000000        0.0000000000        0.0000000000
     1966.0000000000        0.0000000000        0.0000000000
     1970.5000000000        0.0000000000        0.0000000000
     1975.0000000000        0.0000000000        0.0000000000
     1979.5000000000        0.0000000000        0.0000000000
     1984.0000000000        0.0000000000        0.0000000000
     1988.5000000000        0.0000000000        0.0000000000
     1993.0000000000        0.0000000000        0.0000000000
     1997.5000000000        0.0000000000        0.0000000000
     2002.0000000000        0.0000000000        0.0000000000
     2006.5000000000        0.0000000000        0.0000000000
     2011.0000000000        0.0000000000        0.0000000000
     2015.5000000000        0.0000000000        0.0000000000
     2020.0000000000        0.0000000000        0.0000000000
     2024.5000000000        0.0000000000        0.0000000000
     2029.0000000000        0.0000000000        0.0000000000
     2033.5000000000        0.0000000000        0.0000000000
     2038.0000000000        0.0000000000        0.0000000000
     2042.5000000000        0.0000000000        0.0000000000
     2047.0000000000        0.0000000000        0.0000000000
     2051.5000000000        0.0000000000        0.0000000000
     2056.0000000000        0.0000000000        0.0000000000
     2060.5000000000        0.0000000000        0.0000000000
     2065.0000000000        0.0000000000        0.0000000000
     2069.5000000000        0.0000000000        0.0000000000
     2074.0000000000        0.0000000000        0.0000000000
     2078.5000000000        0.0000000000        0.0000000000
     2083.0000000000        0.0000000000        0.0000000000
     2087.5000000000        0.0000000000        0.0000000000
     2092.0000000000        0.0000000000        0.0000000000
     2096.5000000000        0.0000000000        0.0000000000
     2101.0000000000        0.0000000000        0.0000000000
     2105.5000000000        0.0000000000        0.0000000000
     2110.0000000000        0.0000000000        0.0000000000
     2114.5000000000        0.0000000000        0.0000000000
     2119.0000000000        0.0000000000        0.0000000000
     2123.5000000000        0.0000000000        0.0000000000
     2128.0000000000        0.0000000000        0.0000000000
     2132.5000000000        0.0000000000        0.0000000000
     2137.0000000000        0.0000000000        0.0000000000
     2141.5000000000        0.0000000000        0.0000000000
     2146.0000000000        0.0000000000        0.0000000000
     2150.5000000000        0.0000000000        0.0000000000
     2155.0000000000        0.0000000000        0.0000000000
     2159.5000000000        0.0000000000        0.0000000000
     2164.0000000000        0.0000000000        0.0000000000
     2168.5000000000        0.0000000000        0.0000000000
     2173.0000000000        0.0000000000        0.0000000000
     2177.5000000000        0.0000000000        0.0000000000
     2182.0000000000        0.0000000000        0.0000000000
     2186.5000000000        0.0000000000        0.0000000000
     2191.0000000000        0.0000000000        0.0000000000
     2195.5000000000        0.0000000000        0.0000000000
     2200.0000000000        0.0000000000        0.0000000000
     2204.5000000000        0.0000000000        0.0000000000
     2209.0000000000        0.0000000000        0.0000000000
     2213.5000000000        0.0000000000        0.0000000000
     2218.0000000000        0.0000000000        0.0000000000
     2222.5000000000        0.0000000000        0.0000000000
     2227.0000000000        0.0000000000        0.0000000000
     2231.5000000000        0.0000000000        0.0000000000
     2236.0000000000        0.0000000000        0.0000000000
     2240.5000000000        0.0000000000        0.0000000000
     2245.0000000000        0.0000000000        0.0000000000
     2249.5000000000        0.0000000000        0.0000000000
     2254.0000000000        0.0000000000        0.0000000000
     2258.5000000000        0.0000000000        0.0000000000
     2263.0000000000        0.0000000000        0.0000000000
     2267.5000000000        0.0000000000        0.0000000000
     2272.0000000000        0.0000000000        0.0000000000
     2276.5000000000        0.0000000000        0.0000000000
     2281.0000000000        0.0000000000        0.0000000000
     2285.5000000000        0.0000000000        0.0000000000
     2290.0000000000        0.0000000000        0.0000000000
     2294.5000000000        0.0000000000        0.0000000000
     2299.0000000000        0.0000000000        0.0000000000
     2303.5000000000        0.0000000000        0.0000000000
     2308.0000000000        0.0000000000        0.0000000000
     2312.5000000000        0.0000000000        0.0000000000
     2317.0000000000        0.0000000000        0.0000000000
     2321.5000000000        0.0000000000        0.0000000000
     2326.0000000000        0.0000000000        0.0000000000
     2330.5000000000        0.0000000000        0.0000000000
     2335.0000000000        0.0000000000        0.0000000000
     2339.5000000000        0.0000000000        0.0000000000
     2344.0000000000        0.0000000000        0.0000000000
     2348.5000000000        0.0000000000        0.0000000000
     2353.0000000000        0.0000000000        0.0000000000
     2357.5000000000        0.0000000000        0.0000000000
     2362.0000000000        0.0000000000        0.0000000000
     2366.5000000000        0.0000000000        0.0000000000
     2371.0000000000        0.0000000000        0.0000000000
     2375.5000000000        0.0000000000        0.0000000000
     2380.0000000000        0.0000000000        0.0000000000
     2384.5000000000        0.0000000000        0.0000000000
     2389.0000000000        0.0000000000        0.0000000000
     2393.5000000000        0.0000000000        0.0000000000
     2398.0000000000        0.0000000000        0.0000000000
     2402.5000000000        0.0000000000        0.0000000000
     2407.0000000000        0.0000000000        0.0000000000
     2411.5000000000        0.0000000000        0.0000000000
     2416.0000000000        0.0000000000        0.0000000000
     2420.5000000000        0.0000000000        0.0000000000
     2425.0000000000        0.0000000000        0.0000000000
     2429.5000000000        0.0000000000        0.0000000000
     2434.0000000000        0.0000000000        0.0000000000
     2438.5000000000        0.0000000000        0.0000000000
     2443.0000000000        0.0000000000        0.0000000000
     2447.5000000000        0.0000000000        0.0000000000
     2452.0000000000        0.0000000000        0.0000000000
     2456.5000000000        0.0000000000        0.0000000000
     2461.0000000000        0.0000000000        0.0000000000
     2465.5000000000        0.0000000000        0.0000000000
     2470.0000000000        0.0000000000        0.0000000000
     2474.5000000000        0.0000000000        0.0000000000
     2479.0000000000        0.0000000000        0.0000000000
     2483.5000000000        0.0000000000        0.0000000000
     2488.0000000000        0.0000000000        0.0000000000
     2492.5000000000        0.0000000000        0.0000000000
     2497.0000000000        0.0000000000        0.0000000000
     2501.5000000000        0.0000000000        0.0000000000
     2506.0000000000        0.0000000000        0.0000000000
     2510.5000000000        0.0000000000        0.0000000000
     2515.0000000000        0.0000000000        0.0000000000
     2519.5000000000        0.0000000000        0.0000000000
     2524.0000000000        0.0000000000        0.0000000000
     2528.5000000000        0.0000000000        0.0000000000
     2533.0000000000        0.0000000000        0.0000000000
     2537.5000000000        0.0000000000        0.0000000000
     2542.0000000000        0.0000000000        0.0000000000
     2546.5000000000        0.0000000000        0.0000000000
     2551.0000000000        0.0000000000        0.0000000000
     2555.5000000000        0.0000000000        0.0000000000
     2560.0000000000        0.0000000000        0.0000000000
     2564.5000000000        0.0000000000        0.0000000000
     2569.0000000000        0.0000000000        0.0000000000
     2573.5000000000        0.0000000000        0.0000000000
     2578.0000000000        0.0000000000        0.0000000000
     2582.5000000000        0.0000000000        0.0000000000
     2587.0000000000        0.0000000000        0.0000000000
     2591.5000000000        0.0000000000        0.0000000000
     2596.0000000000        0.0000000000        0.0000000000
     2600.5000000000        0.0000000000        0.0000000000
     2605.0000000000        0.0000000000        0.0000000000
     2609.5000000000        0.0000000000        0.0000000000
     2614.0000000000        0.0000000000        0.0000000000
     2618.5000000000        0.0000000000        0.0000000000
     2623.0000000000        0.0000000000        0.0000000000
     2627.5000000000        0.0000000000        0.0000000000
     2632.0000000000        0.0000000000        0.0000000000
     2636.5000000000        0.0000000000        0.0000000000
     2641.0000000000        0.0000000000        0.0000000000
     2645.5000000000        0.0000000000        0.0000000000
     2650.0000000000        0.0000000000        0.0000000000
     2654.5000000000        0.0000000000        0.0000000000
     2659.0000000000        0.0000000000        0.0000000000
     2663.5000000000        0.0000000000        0.0000000000
     2668.0000000000        0.0000000000        0.0000000000
     2672.5000000000        0.0000000000        0.0000000000
     2677.0000000000        0.0000000000        0.0000000000
     2681.5000000000        0.0000000000        0.0000000000
     2686.0000000000        0.0000000000        0.0000000000
     2690.5000000000        0.0000000000        0.0000000000
     2695.0000000000        0.0000000000        0.0000000000
     2699.5000000000        0.0000000000        0.0000000000
     2704.0000000000        0.0000000000        0.0000000000
     2708.5000000000        0.0000000000        0.0000000000
     2713.0000000000        0.0000000000        0.0000000000
     2717.5000000000        0.0000000000        0.0000000000
     2722.0000000000        0.0000000000        0.0000000000
     2726.5000000000        0.0000000000        0.0000000000
     2731.0000000000        0.0000000000        0.0000000000
     2735.5000000000        0.0000000000        0.0000000000
     2740.0000000000        0.0000000000        0.0000000000
     2744.5000000000        0.0000000000        0.0000000000
     2749.0000000000        0.0000000000        0.0000000000
     2753.5000000000        0.0000000000        0.0000000000
     2758.0000000000        0.0000000000        0.0000000000
     2762.5000000000        0.0000000000        0.0000000000
     2767.0000000000        0.0000000000        0.0000000000
     2771.5000000000        0.0000000000        0.0000000000
     2776.0000000000        0.0000000000        0.0000000000
     2780.5000000000        0.0000000000        0.0000000000
     2785.0000000000        0.0000000000        0.0000000000
     2789.5000000000        0.0000000000        0.0000000000
     2794.0000000000        0.0000000000        0.0000000000
     2798.5000000000        0.0000000000        0.0000000000
     2803.0000000000        0.0000000000        0.0000000000
     2807.5000000000        0.0000000000        0.0000000000
     2812.0000000000        0.0000000000        0.0000000000
     2816.5000000000        0.0000000000        0.0000000000
     2821.0000000000        0.0000000000        0.0000000000
     2825.5000000000        0.0000000000        0.0000000000
     2830.0000000000        0.0000000000        0.0000000000
     2834.5000000000        0.0000000000        0.0000000000
     2839.0000000000        0.0000000000        0.0000000000
     2843.5000000000        0.0000000000        0.0000000000
     2848.0000000000        0.0000000000        0.0000000000
     2852.5000000000        0.0000000000        0.0000000000
     2857.0000000000        0.0000000000        0.0000000000
     2861.5000000000        0.0000000000        0.0000000000
     2866.0000000000        0.0000000000        0.0000000000
     2870.5000000000        0.0000000000        0.0000000000
     2875.0000000000        0.0000000000        0.0000000000
     2879.5000000000        0.0000000000        0.0000000000
     2884.0000000000        0.0000000000        0.0000000000
     2888.5000000000        0.0000000000        0.0000000000
     2893.0000000000        0.0000000000        0.0000000000
     2897.5000000000        0.0000000000        0.0000000000
     2902.0000000000        0.0000000000        0.0000000000
     2906.5000000000        0.0000000000        0.0000000000
     2911.0000000000        0.0000000000        0.0000000000
     2915.5000000000        0.0000000000        0.0000000000
     2920.0000000000        0.0000000000        0.0000000000
     2924.5000000000        0.0000000000        0.0000000000
     2929.0000000000        0.0000000000        0.0000000000
     2933.5000000000        0.0000000000        0.0000000000
     2938.0000000000        0.0000000000        0.0000000000
     2942.5000000000        0.0000000000        0.0000000000
     2947.0000000000        0.0000000000        0.0000000000
     2951.5000000000        0.0000000000        0.0000000000
     2956.0000000000        0.0000000000        0.0000000000
     2960.5000000000        0.0000000000        0.0000000000
     2965.0000000000        0.0000000000        0.0000000000
     2969.5000000000        0.0000000000        0.0000000000
     2974.0000000000        0.0000000000        0.0000000000
     2978.5000000000        0.0000000000        0.0000000000
     2983.0000000000        0.0000000000        0.0000000000
     2987.5000000000        0.0294900972        0.0003702660
     2992.0000000000        0.0312296397        0.0004034985
     2996.5000000000        0.0331277253        0.0004408289
     3001.0000000000        0.0500524541        0.0006686870
     3005.5000000000        0.0532030958        0.0007329086
     3010.0000000000        0.0566613815        0.0008056385
     3014.5000000000        0.0704592789        0.0010147706
     3019.0000000000        0.1389401771        0.0019224830
     3023.5000000000        0.1480171195        0.0021158725
     3028.0000000000        0.1580236987        0.0023364049
     3032.5000000000        0.1717401478        0.0026222356
     3037.0000000000        0.4430134234        0.0061930396
     3041.5000000000        0.4722833626        0.0068299882
     3046.0000000000        0.5046224339        0.0075597973
     3050.5000000000        0.5404877718        0.0084005795
     3055.0000000000        0.5804278290        0.0093750133
     3059.5000000000        0.6251060199        0.0105117977
     3064.0000000000        0.6753321163        0.0118476802
     3068.5000000000        0.7321045639        0.0134303399
     3073.0000000000        0.7966684745        0.0153225633
     3077.5000000000        0.8705966004        0.0176084348
     3082.0000000000        0.9559048281        0.0204027467
     3086.5000000000        1.0552209436        0.0238657213
     3091.0000000000        1.1720382070        0.0282268165
     3095.5000000000        1.3111088439        0.0338247088
     3100.0000000000        1.4790781041        0.0411774669
     3104.5000000000        1.6855523653        0.0511122353
     3109.0000000000        1.9449961534        0.0650199535
     3113.5000000000        2.2803231987        0.0853935622
     3118.0000000000        2.7302454046        0.1170706737
     3122.5000000000        3.3658436491        0.1704356058
     3127.0000000000        4.3328316384        0.2708971412
     3131.5000000000        5.9780893331        0.4924224698
     3136.0000000000        9.3174195362        1.1062925767
     3140.5000000000       18.2383040902        3.3779238876
     3145.0000000000       45.4993266532        7.4979165609
     3149.5000000000       39.5463076550       -6.6265049060
     3154.0000000000       24.2833884699       -0.4286465420
     3158.5000000000       33.0550160950        3.9547599633
     3163.0000000000       36.2775177017       -2.4557326888
     3167.5000000000       35.9551283720        2.9049988491
     3172.0000000000       64.3454845053        9.0226014789
     3176.5000000000      119.0026897798       12.2375521918
     3181.0000000000       96.7350892959      -11.0698800266
     3185.5000000000       87.8828681151        7.1756706453
     3190.0000000000      180.5028250520       39.3310145144
     3194.5000000000      394.1758948722       16.1307388012
     3199.0000000000      205.3334914958      -49.8110059581
     3203.5000000000       76.2003705235      -14.3136742110
     3208.0000000000       37.1777810226       -5.0357438010
     3212.5000000000       21.8262929987       -2.2658639162
     3217.0000000000       14.3591520876       -1.2014683581
     3221.5000000000       10.1814735593       -0.7120749472
     3226.0000000000        7.6083648660       -0.4567848129
     3230.5000000000        5.9096736651       -0.3107549326
     3235.0000000000        4.7281419781       -0.2211833308
     3239.5000000000        3.8722559410       -0.1631625911
     3244.0000000000        3.2318102258       -0.1239005885
     3248.5000000000        2.7396999981       -0.0963653508
     3253.0000000000        2.3531375599       -0.0764707297
     3257.5000000000        2.0437761636       -0.0617302388
     3262.0000000000        1.7922202335       -0.0505707416
     3266.5000000000        1.5848277851       -0.0419632686
     3271.0000000000        1.4117722626       -0.0352151349
     3275.5000000000        1.2658266897       -0.0298481740
     3280.0000000000        1.1415777689       -0.0255249215
     3284.5000000000        1.0349043500       -0.0220024939
     3289.0000000000        0.9426231766       -0.0191029907
     3293.5000000000        0.8622432036       -0.0166940404
     3298.0000000000        0.7917920020       -0.0146757378
     3302.5000000000        0.7296910174       -0.0129717019
     3307.0000000000        0.6455841697       -0.0111602666
     3311.5000000000        0.5981574883       -0.0099492572
     3316.0000000000        0.5557869718       -0.0089077455
     3320.5000000000        0.5177768731       -0.0080070245
     3325.0000000000        0.4695015264       -0.0070531118
     3329.5000000000        0.4393049434       -0.0063825036
     3334.0000000000        0.4029594103       -0.0056834354
     3338.5000000000        0.3159145605       -0.0043955965
     3343.0000000000        0.2970257473       -0.0040074046
     3347.5000000000        0.2797813969       -0.0036636016
     3352.0000000000        0.2639960490       -0.0033580209
     3356.5000000000        0.0000000000        0.0000000000
     3361.0000000000        0.0000000000        0.0000000000
     3365.5000000000        0.0000000000        0.0000000000
     3370.0000000000        0.0000000000        0.0000000000
     3374.5000000000        0.0000000000        0.0000000000
     3379.0000000000        0.0000000000        0.0000000000
     3383.5000000000        0.0000000000        0.0000000000
     3388.0000000000        0.0000000000        0.0000000000
     3392.5000000000        0.0000000000        0.0000000000
     3397.0000000000        0.0000000000        0.0000000000
     3401.5000000000        0.0000000000        0.0000000000
     3406.0000000000        0.0000000000        0.0000000000
     3410.5000000000        0.0000000000        0.0000000000
     3415.0000000000        0.0000000000        0.0000000000
     3419.5000000000        0.0000000000        0.0000000000
     3424.0000000000        0.0000000000        0.0000000000
     3428.5000000000        0.0000000000        0.0000000000
     3433.0000000000        0.0000000000        0.0000000000
     3437.5000000000        0.0000000000        0.0000000000
     3442.0000000000        0.0000000000        0.0000000000
     3446.5000000000        0.0000000000        0.0000000000
     3451.0000000000        0.0000000000        0.0000000000
     3455.5000000000        0.0000000000        0.0000000000
     3460.0000000000        0.0000000000        0.0000000000
     3464.5000000000        0.0000000000        0.0000000000
     3469.0000000000        0.0000000000        0.0000000000
     3473.5000000000        0.0000000000        0.0000000000
     3478.0000000000        0.0000000000        0.0000000000
     3482.5000000000        0.0000000000        0.0000000000
     3487.0000000000        0.0000000000        0.0000000000
     3491.5000000000        0.0000000000        0.0000000000
     3496.0000000000        0.0000000000        0.0000000000
     3500.5000000000        0.0648021672        0.0008224022
     3505.0000000000        0.0686677102        0.0008970579
     3509.5000000000        0.0728896474        0.0009810277
     3514.0000000000        0.0775131638        0.0010758103
     3518.5000000000        0.0825908371        0.0011832032
     3523.0000000000        0.0881841371        0.0013053745
     3527.5000000000        0.0943652936        0.0014449556
     3532.0000000000        0.1012196364        0.0016051603
     3536.5000000000        0.1088485535        0.0017899411
     3541.0000000000        0.1173732561        0.0020041953
     3545.5000000000        0.1269396167        0.0022540388
     3550.0000000000        0.1377244416        0.0025471752
     3554.5000000000        0.1499436854        0.0028933977
     3559.0000000000        0.1638633272        0.0033052811
     3563.5000000000        0.1798139386        0.0037991484
     3568.0000000000        0.1982104513        0.0043964409
     3572.5000000000        0.2195793519        0.0051256908
     3577.0000000000        0.2445966747        0.0060254129
     3581.5000000000        0.2741419780        0.0071484241
     3586.0000000000        0.3093764691        0.0085684365
     3590.5000000000        0.3518584464        0.0103903592
     3595.0000000000        0.4037178818        0.0127668313
     3599.5000000000        0.4679274168        0.0159255548
     3604.0000000000        0.5487356687        0.0202160438
     3608.5000000000        0.6523839592        0.0261927470
     3613.0000000000        0.7883392854        0.0347696308
     3617.5000000000        1.0195608133        0.0481289035
     3622.0000000000        1.2773861390        0.0679847219
     3626.5000000000        1.6501039194        0.1004817393
     3631.0000000000        2.2176957019        0.1574272435
     3635.5000000000        3.1432248497        0.2665417995
     3640.0000000000        4.8002847122        0.5025483609
     3644.5000000000        8.1926742329        1.1079637968
     3649.0000000000       16.6840467606        3.0854167935
     3653.5000000000       44.5500756880       11.0446870208
     3658.0000000000      100.6078345277       -0.1141326209
     3662.5000000000       44.3606230287      -10.9861264681
     3667.0000000000       16.6541315638       -3.0676599975
     3671.5000000000        8.2129830901       -1.1007628742
     3676.0000000000        4.8463843188       -0.4977440432
     3680.5000000000        3.2093695813       -0.2622862680
     3685.0000000000        2.3029381456       -0.1531347185
     3689.5000000000        1.7552869231       -0.0958756128
     3694.0000000000        1.4043784649       -0.0628663244
     3698.5000000000        1.1711017576       -0.0423021971
     3703.0000000000        1.0135476498       -0.0285613536
     3707.5000000000        0.9082777029       -0.0187076792
     3712.0000000000        0.8418931581       -0.0110634814
     3716.5000000000        0.8070066611       -0.0045612141
     3721.0000000000        0.8003182600        0.0015895485
     3725.5000000000        0.8218627934        0.0081107213
     3730.0000000000        0.8751082653        0.0158387447
     3734.5000000000        0.9679721864        0.0259649316
     3739.0000000000        1.1152693921        0.0404606074
     3743.5000000000        1.3439680075        0.0629716141
     3748.0000000000        1.7047854943        0.1009435864
     3752.5000000000        2.2999027390        0.1713112049
     3757.0000000000        3.3574521085        0.3180518233
     3761.5000000000        5.4662879081        0.6771132442
     3766.0000000000       10.4906591808        1.7778580908
     3770.5000000000       26.0329021634        6.1468233941
     3775.0000000000       70.8938845822        8.5844759920
     3779.5000000000       43.2602834578      -10.6791397144
     3784.0000000000       15.3133888325       -3.0521770962
     3788.5000000000        7.1457005951       -1.0272420231
     3793.0000000000        4.0656671476       -0.4455316266
     3797.5000000000        2.6172416755       -0.2294306519
     3802.0000000000        1.8283159344       -0.1328121307
     3806.5000000000        1.3527745049       -0.0835827476
     3811.0000000000        1.0442840433       -0.0559829865
     3815.5000000000        0.8327420780       -0.0393452314
     3820.0000000000        0.6200163475       -0.0279738188
     3824.5000000000        0.5109655347       -0.0209435540
     3829.0000000000        0.4282994680       -0.0160813851
     3833.5000000000        0.3641570340       -0.0126130643
     3838.0000000000        0.3133972468       -0.0100734197
     3842.5000000000        0.2725444504       -0.0081716189
     3847.0000000000        0.2391811577       -0.0067195283
     3851.5000000000        0.2115840686       -0.0055918096
     3856.0000000000        0.1884980915       -0.0047027828
     3860.5000000000        0.1689916949       -0.0039925352
     3865.0000000000        0.1523617994       -0.0034183204
     3869.5000000000        0.1380697390       -0.0029490868
     3874.0000000000        0.1256972156       -0.0025619103
     3878.5000000000        0.1149154236       -0.0022396181
     3883.0000000000        0.1054630296       -0.0019691739
     3887.5000000000        0.0971302218       -0.0017405611
     3892.0000000000        0.0897469888       -0.0015459975
     3896.5000000000        0.0831743955       -0.0013793750
     3901.0000000000        0.0772980093       -0.0012358542
     3905.5000000000        0.0720228936       -0.0011115674
     3910.0000000000        0.0672697547       -0.0010033984
     3914.5000000000        0.0629719484       -0.0009088176
     3919.0000000000        0.0590731343       -0.0008257570
     3923.5000000000        0.0555254219       -0.0007525152
     3928.0000000000        0.0522878946       -0.0006876833
     3932.5000000000        0.0493254259       -0.0006300885
     3937.0000000000        0.0000000000        0.0000000000
     3941.5000000000        0.0000000000        0.0000000000
     3946.0000000000        0.0000000000        0.0000000000
     3950.5000000000        0.0000000000        0.0000000000
     3955.0000000000        0.0000000000        0.0000000000
     3959.5000000000        0.0000000000        0.0000000000
     3964.0000000000        0.0000000000        0.0000000000
     3968.5000000000        0.0000000000        0.0000000000
     3973.0000000000        0.0000000000        0.0000000000
     3977.5000000000        0.0000000000        0.0000000000
     3982.0000000000        0.0000000000        0.0000000000
     3986.5000000000        0.0000000000        0.0000000000
     3991.0000000000        0.0000000000        0.0000000000
     3995.5000000000        0.0000000000        0.0000000000
