# Supplementary material for: Data of electronic, reactivity, optoelectronic, linear and non-linear optical parameters of doping graphene oxide nanosheet with aluminum atom
Source: Data Brief. 2022 Jan 19;41:107840. doi: 10.1016/j.dib.2022.107840 (PMC8801356; doi:10.1016/j.dib.2022.107840)
Supplement: Supplementary file 1 [file mmc1.zip › supplementary file/DATA OF THE IR SPECTRA/B3LYP/GON1-Al2.txt]

# IR Spectrum
# X-Axis:  Frequency (cm-1)
# Y-Axis:  &epsilon; (M-1 cm-1)

# Peak information
#                  X                   Y
#      39.9875000000       91.8546591337
#      46.7664000000      140.2069340248
#      74.1665000000       88.6616427516
#      82.8858000000        6.6036078879
#      99.9713000000        6.4407358877
#     108.2695000000       26.6513758374
#     139.5453000000      171.3769050448
#     153.2403000000     1691.9682271199
#     158.2860000000      400.7770913777
#     164.7065000000       71.2080543468
#     192.4058000000       59.8598913392
#     216.4521000000       41.2500978787
#     231.4859000000      153.6020168283
#     251.9364000000       40.3315883157
#     274.3785000000        3.9082873473
#     282.9604000000       25.7429686436
#     293.8068000000      128.3828433352
#     321.1660000000       13.6501024330
#     329.6964000000        6.1118187050
#     338.1955000000        1.6396617873
#     360.2176000000       24.5764553440
#     380.1517000000      248.4077456737
#     394.4773000000      151.1901752628
#     409.4999000000      245.7859080614
#     428.1484000000      233.2914019359
#     435.6075000000      130.8593230517
#     442.8472000000       19.3872336441
#     454.1955000000        5.3983001578
#     471.7162000000       54.9295022819
#     490.2250000000       61.9090023701
#     493.4383000000       26.2152756589
#     499.2192000000       41.1734408477
#     531.3614000000       13.9811733221
#     560.5218000000       42.2930850214
#     562.8152000000       55.1617821838
#     576.1184000000      194.0899988626
#     593.2029000000      123.9780554811
#     604.7636000000      394.5440139414
#     626.5746000000      983.7223876746
#     638.1090000000      264.6000368477
#     654.4236000000       84.2827344732
#     658.0779000000      354.1025840735
#     673.7154000000      126.1590700347
#     679.3428000000       61.7739203585
#     704.2540000000       12.5824624284
#     715.0970000000       17.0421791226
#     737.7614000000      168.5443660008
#     745.1086000000      120.8563042374
#     748.8616000000       64.8090568617
#     763.4506000000      128.5238659616
#     772.2428000000      190.0536159676
#     792.7096000000      194.4851713064
#     799.7047000000      234.6876309909
#     808.7424000000      135.2614506489
#     821.6766000000       80.6835754112
#     840.0477000000        7.5533050774
#     845.8149000000       71.3017935351
#     860.8559000000      255.6922748879
#     870.3527000000       38.7676459122
#     887.7972000000      143.8263630932
#     893.9274000000       27.7084811917
#     900.6067000000      600.1779145176
#     933.0423000000      100.1442999099
#     959.7452000000        8.1600679298
#     980.5184000000       10.5646862694
#     989.5598000000        4.2532187063
#     994.7950000000        2.5196531784
#    1003.8980000000       59.3117557244
#    1015.7179000000       28.4457049519
#    1036.2852000000      200.2484351096
#    1055.4636000000      138.6800912161
#    1124.8094000000       36.2224183593
#    1151.4454000000      325.5194281949
#    1158.3751000000       92.1107739481
#    1159.8595000000      714.8669165400
#    1174.4129000000      135.0194407613
#    1189.3007000000       18.2563546170
#    1193.3233000000      303.9802621520
#    1205.4804000000       67.3621778067
#    1213.3366000000      804.7972728530
#    1227.5326000000      333.0052504979
#    1245.3453000000      259.6195004292
#    1252.2900000000      108.9528643100
#    1256.3738000000      103.4950139941
#    1265.2827000000       62.2922667996
#    1308.4060000000      376.4465810683
#    1321.4430000000      439.7664848201
#    1334.0122000000      138.2128143144
#    1340.5282000000      230.5358932903
#    1353.2028000000       22.3750131713
#    1372.5188000000     1125.1641120256
#    1409.6692000000      275.8712866824
#    1429.6790000000      842.9494213297
#    1440.3468000000        0.9455919025
#    1442.4973000000       65.4677240284
#    1450.0872000000      121.9592741078
#    1462.5921000000       10.5695326181
#    1479.1655000000      116.6480940088
#    1492.5127000000      276.4325491594
#    1506.4079000000      219.9466872129
#    1540.2534000000       78.3570051847
#    1563.3915000000      152.9317293667
#    1596.2881000000       38.7439028108
#    1607.9383000000      133.5536757139
#    1680.9174000000        2.4618710702
#    1688.4179000000        3.5687763238
#    1777.5270000000      998.6491657201
#    3084.5945000000       13.7089058461
#    3086.3494000000      110.7900602348
#    3145.4305000000       35.2424215227
#    3167.2117000000       15.9870051074
#    3168.2302000000        3.8508486900
#    3171.6390000000        0.7070288504
#    3186.6737000000        5.7736384647
#    3189.0268000000       61.4819893267
#    3191.1052000000       45.1074581462
#    3208.4772000000        2.9305524508
#    3224.0335000000        7.6551335424
#    3751.1291000000      132.3202796526
#    3928.4320000000       58.8710590327

# Spectra
#                  X                   Y               DY/DX
        0.0000000000        0.2997169597        0.0065450180
        4.0000000000        0.3285795592        0.0079640977
        8.0000000000        0.3708382480        0.0100680011
       12.0000000000        0.4167421935        0.0131019625
       16.0000000000        0.4780391166        0.0179534557
       20.0000000000        0.5650555027        0.0263946919
       24.0000000000        0.6995455072        0.0428296363
       28.0000000000        0.9344391718        0.0801890510
       32.0000000000        1.4259442712        0.1850194784
       36.0000000000        2.7271227175        0.5213182851
       40.0000000000        5.1384349298        0.3291203454
       44.0000000000        5.9669232825        0.5170810101
       48.0000000000        6.4274954328       -0.8380262842
       52.0000000000        3.1078986683       -0.5263871940
       56.0000000000        1.9102806710       -0.1455581547
       60.0000000000        1.6397101944       -0.0079549883
       64.0000000000        1.8253269897        0.1087231376
       68.0000000000        2.7092670556        0.3850299133
       72.0000000000        5.4788446355        0.9391280507
       76.0000000000        5.8943126847       -0.8489519035
       80.0000000000        3.2842995308       -0.3256779429
       84.0000000000        2.5197091169       -0.1625600726
       88.0000000000        2.0603173097       -0.0514930908
       92.0000000000        2.0513519544        0.0379523151
       96.0000000000        2.3829962801        0.1365361229
      100.0000000000        3.0648450533        0.1450912064
      104.0000000000        3.7415396120        0.3001264033
      108.0000000000        5.2626277954        0.1683614391
      112.0000000000        4.5596654827       -0.1943630870
      116.0000000000        4.4297641873        0.0961258166
      120.0000000000        5.1600630180        0.2635035839
      124.0000000000        6.5821613599        0.4601781354
      128.0000000000        9.0638419454        0.8267834826
      132.0000000000       13.8834449075        1.7369251219
      136.0000000000       25.2456086417        4.3036989188
      140.0000000000       42.2678892825        1.7359091907
      144.0000000000       49.3232805860        4.7183564230
      148.0000000000       94.5312514430       20.4946800832
      152.0000000000      223.9067492224       32.4251275553
      156.0000000000      196.8643657097      -26.4303842577
      160.0000000000      110.0865578278      -20.1774476211
      164.0000000000       56.1834557566       -7.8803505136
      168.0000000000       30.3253935483       -4.8286766086
      172.0000000000       17.4070462885       -2.0463415734
      176.0000000000       11.6735702234       -0.9769459699
      180.0000000000        8.8892337831       -0.4584565084
      184.0000000000        7.9080768221       -0.0114468019
      188.0000000000        9.3827742515        0.8844325726
      192.0000000000       13.9832284180        0.3445726130
      196.0000000000        9.1583953338       -1.4573767804
      200.0000000000        5.5899608874       -0.4663561691
      204.0000000000        4.5821604286       -0.0884742150
      208.0000000000        4.7889440926        0.2134468989
      212.0000000000        6.7858018555        0.8982282205
      216.0000000000       11.3758069650        0.6037203422
      220.0000000000        9.2890153825       -0.5942186082
      224.0000000000       10.1017767501        1.0497421590
      228.0000000000       19.8449681463        4.2016152885
      232.0000000000       32.3059671283       -1.9593211163
      236.0000000000       15.5306025647       -3.3436929403
      240.0000000000        7.7867248629       -0.9626066152
      244.0000000000        5.8933480965       -0.0682280978
      248.0000000000        7.4043156750        0.9202167570
      252.0000000000       11.2215673588       -0.1669781385
      256.0000000000        6.4846578970       -1.1240789391
      260.0000000000        3.8121557008       -0.3445666480
      264.0000000000        3.0451035228       -0.0787721105
      268.0000000000        3.0553681105        0.0853589217
      272.0000000000        3.8940256372        0.3161418178
      276.0000000000        5.2143101313        0.3378158489
      280.0000000000        8.1059759894        1.2210075059
      284.0000000000       11.8437882145        0.0609666211
      288.0000000000       14.1355029125        1.8486653376
      292.0000000000       29.3216619887        4.8966830481
      296.0000000000       26.8228053264       -5.3658756560
      300.0000000000       11.1335046594       -2.2128716872
      304.0000000000        5.8550155970       -0.7313848442
      308.0000000000        4.0065413853       -0.2671439703
      312.0000000000        3.4423855373       -0.0319929054
      316.0000000000        3.7331976154        0.2877339348
      320.0000000000        5.6823297586        0.4818139038
      324.0000000000        4.9596060531       -0.4656159746
      328.0000000000        4.3292931504        0.0762250695
      332.0000000000        3.8209626084       -0.2957465214
      336.0000000000        3.2069010558       -0.0171372550
      340.0000000000        3.1383677017       -0.0506535730
      344.0000000000        3.1416960817        0.0630359432
      348.0000000000        3.6350806970        0.1885165862
      352.0000000000        4.7922599791        0.4272067447
      356.0000000000        7.6538368357        1.1271906933
      360.0000000000       12.8049291554        0.5693426465
      364.0000000000       11.1508353447       -0.3646772945
      368.0000000000       12.4314354053        0.9989205669
      372.0000000000       20.1794336693        3.2259956136
      376.0000000000       44.4161269513       10.1200705421
      380.0000000000       88.3741660471        2.1260107286
      384.0000000000       52.6599572259       -9.3311881124
      388.0000000000       35.7057836978        0.0856606812
      392.0000000000       51.9154179160        7.6316676705
      396.0000000000       59.2858319201       -7.0201125853
      400.0000000000       36.8365762553       -2.0283535167
      404.0000000000       43.6935029173        5.8485700793
      408.0000000000       87.0316489342       12.2779551163
      412.0000000000       73.4270553407      -13.7356452764
      416.0000000000       37.6990916682       -4.0858245012
      420.0000000000       33.6908776925        1.7455216952
      424.0000000000       55.5922539929       10.3864611943
      428.0000000000      103.4290238061        3.4169694615
      432.0000000000       77.4778530642       -4.5544278904
      436.0000000000       72.3502005849       -5.7149498660
      440.0000000000       39.4677911757       -5.8153158844
      444.0000000000       24.3521999597       -3.2952930887
      448.0000000000       14.4019815139       -1.5353462159
      452.0000000000       11.0504026100       -0.3219569264
      456.0000000000        9.4707290282       -0.5513636815
      460.0000000000        8.2223643764       -0.0079055761
      464.0000000000        9.6593849786        0.8218162164
      468.0000000000       16.9514564862        2.9813249473
      472.0000000000       27.3808801653       -0.6893320401
      476.0000000000       16.2456941794       -2.3132273182
      480.0000000000       12.0679459632       -0.0804858130
      484.0000000000       15.2435035107        1.8530333463
      488.0000000000       29.7732444472        5.3599268943
      492.0000000000       39.3526931027       -1.6885139660
      496.0000000000       30.3481374646       -1.2010162466
      500.0000000000       27.0532908276       -2.9604561405
      504.0000000000       13.8701656414       -2.3020088813
      508.0000000000        8.2766357239       -0.7842811765
      512.0000000000        6.2695645571       -0.3004872538
      516.0000000000        5.5716137041       -0.0926303786
      520.0000000000        5.5264020759        0.0606682513
      524.0000000000        6.1997874493        0.3153913000
      528.0000000000        8.6306295077        0.9834580741
      532.0000000000       11.4461684826       -0.3861664916
      536.0000000000        8.4379438488       -0.5165153811
      540.0000000000        7.6422874483        0.0345570992
      544.0000000000        8.3255353525        0.3224795291
      548.0000000000       10.2798643364        0.6888662868
      552.0000000000       14.4558068575        1.5425614416
      556.0000000000       24.9422540821        4.2299077393
      560.0000000000       49.7923161489        6.3708899411
      564.0000000000       52.8022700679       -4.5922492488
      568.0000000000       41.5861060089        0.7256440496
      572.0000000000       63.2336305158       11.1292272230
      576.0000000000      112.5731825016        1.7492192819
      580.0000000000       68.5589465267      -11.3381543705
      584.0000000000       45.6494884138       -1.3311580413
      588.0000000000       53.8171774294        5.7567621040
      592.0000000000       93.2096309847       10.4390949685
      596.0000000000       94.7996170568       -3.0372959130
      600.0000000000      120.2996555626       18.2271833692
      604.0000000000      229.8661712136       18.5316822783
      608.0000000000      159.7294469233      -28.5170848342
      612.0000000000       96.1523748429       -5.4739077433
      616.0000000000      101.1633054932        7.7059920587
      620.0000000000      170.7249065980       31.1387556037
      624.0000000000      403.6844318669       86.6285745510
      628.0000000000      507.0523065900      -71.7430234876
      632.0000000000      245.2393939622      -34.6929795264
      636.0000000000      210.8012099113        9.5561835537
      640.0000000000      181.7661156433      -27.7103122257
      644.0000000000       99.7493741072      -10.6389199529
      648.0000000000       85.1643882920        2.5932428703
      652.0000000000      126.4635935147       19.4844222578
      656.0000000000      224.6115083568       24.5036907152
      660.0000000000      202.6428941355      -35.8195569755
      664.0000000000       95.6155136600      -14.3545103066
      668.0000000000       70.6058262713        0.5037324177
      672.0000000000       97.2479646176       10.4342115155
      676.0000000000       96.1438567031       -8.0417538830
      680.0000000000       71.6983802244       -8.4239666460
      684.0000000000       37.7241601649       -5.9192532367
      688.0000000000       22.9527517934       -2.1744455829
      692.0000000000       17.1861791206       -0.8984456077
      696.0000000000       15.0159332770       -0.2110269574
      700.0000000000       15.7961345077        0.6986259456
      704.0000000000       19.6941585148        0.3191809192
      708.0000000000       17.2887357536       -0.4511278796
      712.0000000000       19.2830757680        1.4457197742
      716.0000000000       23.0101925484       -0.8130587940
      720.0000000000       19.0406475159       -0.3449488033
      724.0000000000       20.6520001579        1.1195021396
      728.0000000000       28.8399994628        3.2279745238
      732.0000000000       51.7231159340        9.4440231788
      736.0000000000      114.8215174826       19.6590897579
      740.0000000000      127.9735615475       -8.6321863060
      744.0000000000      131.9656713483        6.9054076480
      748.0000000000      119.8082574999       -9.4600852494
      752.0000000000       73.3417563027       -9.6146007462
      756.0000000000       56.7791671702        0.8007654630
      760.0000000000       81.3963162452       12.3673190904
      764.0000000000      124.2385321787       -1.4035004537
      768.0000000000      112.3056759180        5.7324148460
      772.0000000000      158.2246746029        1.3530690006
      776.0000000000       94.7051223287      -16.8925671906
      780.0000000000       57.3004393688       -3.6054014580
      784.0000000000       57.2021912991        3.4343688696
      788.0000000000       91.1589942893       15.6334824692
      792.0000000000      180.7508118522       18.2198622447
      796.0000000000      185.7365688658        3.2324793953
      800.0000000000      218.4031122891       -9.3910111016
      804.0000000000      139.4617093722      -11.2792481683
      808.0000000000      141.9264274328        1.7410609735
      812.0000000000       92.9605514360      -15.2805013725
      816.0000000000       60.9428199395       -1.4753892671
      820.0000000000       75.5199561894        6.4359606002
      824.0000000000       63.6068828972      -10.2405622637
      828.0000000000       34.9998335718       -3.8709782988
      832.0000000000       26.8720269429       -0.6584779400
      836.0000000000       28.5129118103        1.5942704025
      840.0000000000       40.3760258092        4.2019025977
      844.0000000000       66.6114690668        8.4433229514
      848.0000000000       68.2377899984       -6.2887546919
      852.0000000000       58.7064614556        2.6466641932
      856.0000000000       96.0231256164       18.1188193776
      860.0000000000      200.6180093626       19.0660479598
      864.0000000000      140.7053799202      -26.5305365600
      868.0000000000       83.5320850373       -4.2867044310
      872.0000000000       66.9285191043       -6.5293130842
      876.0000000000       50.0475241807       -1.1368301010
      880.0000000000       57.1147886842        4.8656333773
      884.0000000000       97.6560192114       17.1505415355
      888.0000000000      168.1854923250        4.4714203398
      892.0000000000      160.0005572241        5.8868320068
      896.0000000000      245.4632381105       42.0104800982
      900.0000000000      480.3817728967       30.7633490777
      904.0000000000      286.7945381501      -68.4198240946
      908.0000000000      117.0761031547      -22.7278548852
      912.0000000000       61.0709176565       -8.1807420407
      916.0000000000       39.3940454441       -3.3973819740
      920.0000000000       30.7488846332       -1.0926384987
      924.0000000000       30.5815988950        1.2221631548
      928.0000000000       44.6571075566        6.8260589622
      932.0000000000       86.6101061257        8.7209949287
      936.0000000000       61.3118151842      -12.8703706735
      940.0000000000       27.8832573126       -4.5898828566
      944.0000000000       16.5060047625       -1.6818476146
      948.0000000000       12.0070934986       -0.7094748185
      952.0000000000       10.2977183006       -0.1558068557
      956.0000000000       11.0250287933        0.6424248835
      960.0000000000       13.2749183183       -0.3557088265
      964.0000000000        9.3292739980       -0.8387948049
      968.0000000000        7.5047356510       -0.1764030246
      972.0000000000        7.5385858247        0.2300769335
      976.0000000000        9.7927882625        1.0232420645
      980.0000000000       15.1364786662        0.7613360556
      984.0000000000       12.7457858188       -0.7266200906
      988.0000000000       13.0208653530        0.6508826122
      992.0000000000       15.0293925501        0.4867457286
      996.0000000000       19.3114478441        1.7179813368
     1000.0000000000       34.7068674351        6.6031972285
     1004.0000000000       60.6885819916       -0.1977686294
     1008.0000000000       37.4888046700       -4.9878757561
     1012.0000000000       31.7679761374        1.7309741076
     1016.0000000000       40.3817493947       -0.9511826492
     1020.0000000000       28.7869664907       -2.0002402396
     1024.0000000000       28.0958154889        1.5421347595
     1028.0000000000       42.5373702969        6.3753492930
     1032.0000000000       91.8784230320       20.9419977006
     1036.0000000000      188.1024625396        6.7258280169
     1040.0000000000      108.1974303965      -23.1707626244
     1044.0000000000       55.3632736556       -5.6790222155
     1048.0000000000       50.4496287548        3.0058863526
     1052.0000000000       86.7677465272       16.6251990913
     1056.0000000000      135.6003692001       -8.8744520724
     1060.0000000000       64.4829554777      -14.1300265394
     1064.0000000000       30.4256588360       -4.5948020839
     1068.0000000000       18.9068887230       -1.8060606037
     1072.0000000000       13.8988873718       -0.8454040073
     1076.0000000000       11.4471901796       -0.4308796794
     1080.0000000000       10.1935880210       -0.2162875374
     1084.0000000000        9.6069791840       -0.0860958234
     1088.0000000000        9.6360791594        0.0084583462
     1092.0000000000        9.8264698561        0.0854603760
     1096.0000000000       10.3465277155        0.1626101227
     1100.0000000000       11.2381228443        0.2503755117
     1104.0000000000       12.4576137553        0.3663302355
     1108.0000000000       14.2975304634        0.5479743041
     1112.0000000000       17.0909376822        0.8908847308
     1116.0000000000       22.0507390818        1.7306707936
     1120.0000000000       33.2316138815        4.3598126490
     1124.0000000000       56.5687532020        4.4392405686
     1128.0000000000       49.7936009608       -3.5739101221
     1132.0000000000       45.0177271326        0.8693016613
     1136.0000000000       54.5618086685        3.9016211551
     1140.0000000000       78.4238413073        8.6358770002
     1144.0000000000      133.6363110003       21.3185946758
     1148.0000000000      284.2380987711       59.5980054823
     1152.0000000000      507.2685334557       14.7109801869
     1156.0000000000      599.7475177808       73.9043911157
     1160.0000000000      878.4513466707      -35.8063241158
     1164.0000000000      441.7681095507      -94.6080983833
     1168.0000000000      229.5941888440      -22.4130333191
     1172.0000000000      215.3420570823       11.3241590640
     1176.0000000000      206.6657559421      -23.6711399270
     1180.0000000000      131.4630419118       -9.2126895909
     1184.0000000000      126.6944107718        6.3169153566
     1188.0000000000      192.7369399307       29.1719289086
     1192.0000000000      361.5222335194       41.3354415953
     1196.0000000000      302.7467056624      -45.2313265176
     1200.0000000000      205.6347959684       -3.2846283231
     1204.0000000000      260.0059993426       27.8053322392
     1208.0000000000      407.6467080786       60.1078559850
     1212.0000000000      832.6693329974      111.3522460677
     1216.0000000000      660.4798496771     -131.3207238855
     1220.0000000000      333.4831364285      -33.8826463258
     1224.0000000000      334.4595061850       32.5805351264
     1228.0000000000      442.7110966134      -26.0748182336
     1232.0000000000      239.0859872571      -39.3965235916
     1236.0000000000      157.5495928396       -5.7743209348
     1240.0000000000      182.7302424393       20.3372601040
     1244.0000000000      331.6152272058       40.9169537533
     1248.0000000000      308.6033578281      -28.5025685806
     1252.0000000000      278.0059004928        0.2403360373
     1256.0000000000      245.9491740617      -15.1313211724
     1260.0000000000      154.4047518523      -17.4095232929
     1264.0000000000      132.8494062660        0.6502207437
     1268.0000000000       95.8601378910      -14.2860104581
     1272.0000000000       58.2184104567       -5.4753911364
     1276.0000000000       44.5852382449       -1.9558591125
     1280.0000000000       39.9654942155       -0.5104290215
     1284.0000000000       39.9340241337        0.4444593296
     1288.0000000000       43.6577167508        1.4795158080
     1292.0000000000       52.6632213347        3.1487597947
     1296.0000000000       71.4118503244        6.7546188131
     1300.0000000000      114.9381769702       16.9249793305
     1304.0000000000      237.9870937043       51.0075431912
     1308.0000000000      484.9657116928       27.3428325119
     1312.0000000000      336.9378523982      -44.0443723624
     1316.0000000000      298.1299582991       24.5199699590
     1320.0000000000      527.5446880086       66.8620836683
     1324.0000000000      436.6228799833      -78.4191797212
     1328.0000000000      245.2011485263      -16.6291236331
     1332.0000000000      271.0900497381       24.1238115611
     1336.0000000000      313.3442153892       -0.5267044051
     1340.0000000000      370.3337529735        4.5219762698
     1344.0000000000      232.2885461756      -40.6247610035
     1348.0000000000      138.9374815342       -9.8504068525
     1352.0000000000      129.3084185887        2.0065563709
     1356.0000000000      131.2345540635        1.4905530767
     1360.0000000000      161.7391178859       14.9494600929
     1364.0000000000      271.2196855970       45.1091344575
     1368.0000000000      613.2851770492      145.1732731983
     1372.0000000000     1339.4076765740       83.6436054913
     1376.0000000000      784.0083230650     -188.4412391282
     1380.0000000000      320.9796787323      -61.4838936041
     1384.0000000000      170.5449669183      -21.7693753485
     1388.0000000000      113.1660466185       -8.8540068583
     1392.0000000000       90.4660427880       -3.0579735927
     1396.0000000000       86.7812080856        1.2494387534
     1400.0000000000      103.4189415695        7.9340007700
     1404.0000000000      165.9269283121       26.9568905266
     1408.0000000000      346.1227536684       53.2090018679
     1412.0000000000      324.4545026886      -49.7527081803
     1416.0000000000      198.8541024606      -10.8786952039
     1420.0000000000      216.1646073341       19.5055142328
     1424.0000000000      391.2500625102       78.7218297872
     1428.0000000000      926.2398865946      157.7961794255
     1432.0000000000      821.2363099884     -168.0117521876
     1436.0000000000      352.3160116898      -61.3799489211
     1440.0000000000      234.7827671626       -6.4420741972
     1444.0000000000      210.8886467069      -11.2367540748
     1448.0000000000      213.4602459048       13.1118642278
     1452.0000000000      187.8310549045      -28.8105360594
     1456.0000000000       99.8481777412      -12.5442947615
     1460.0000000000       73.4054993317       -2.2865786464
     1464.0000000000       65.8518251103       -2.8023307688
     1468.0000000000       60.4925750967        0.8567355170
     1472.0000000000       75.4405516259        7.5924209676
     1476.0000000000      135.1639477005       24.0672490038
     1480.0000000000      198.4669471153       -9.6380782144
     1484.0000000000      147.5463123229       -2.1409431019
     1488.0000000000      207.4420806746       35.2775321819
     1492.0000000000      396.1228910660       22.7033994615
     1496.0000000000      257.8023335197      -45.1750758280
     1500.0000000000      174.4066873005        0.9817170008
     1504.0000000000      261.8695876793       40.1942347190
     1508.0000000000      281.6088402928      -45.4579013826
     1512.0000000000      122.6185841327      -24.4566934327
     1516.0000000000       63.6875437923       -8.2863663814
     1520.0000000000       42.1651382331       -3.3182680437
     1524.0000000000       33.5601608087       -1.1967105660
     1528.0000000000       31.9633183835        0.4359808715
     1532.0000000000       38.6183646670        3.3323449699
     1536.0000000000       65.4299540187       12.0277458851
     1540.0000000000      120.2781968769        3.4004955187
     1544.0000000000       73.1282225232      -13.3278652056
     1548.0000000000       43.1680733039       -3.0869113130
     1552.0000000000       40.9915005233        1.7583659368
     1556.0000000000       60.1990869794        8.9754589648
     1560.0000000000      131.3072345704       29.2777366108
     1564.0000000000      211.9489048548      -15.2758978027
     1568.0000000000       97.9066534628      -22.1053464659
     1572.0000000000       45.4438867661       -6.9667960079
     1576.0000000000       28.1658403759       -2.4998525013
     1580.0000000000       21.9960567871       -0.7873079116
     1584.0000000000       21.1650169147        0.3729838851
     1588.0000000000       25.7816742572        2.1779909533
     1592.0000000000       42.1440420044        7.1903366607
     1596.0000000000       77.1639141842        4.5049889841
     1600.0000000000       70.7419264118        0.2197360225
     1604.0000000000      109.4510766289       21.1603038914
     1608.0000000000      194.7503059824       -2.3933065828
     1612.0000000000       97.5542730044      -23.3673454044
     1616.0000000000       41.2744077874       -7.5896597186
     1620.0000000000       23.0664164282       -2.9178272182
     1624.0000000000       14.9508307480       -1.3837054699
     1628.0000000000       10.8319272818       -0.7583231382
     1632.0000000000        8.4644230695       -0.4584143272
     1636.0000000000        6.9853891401       -0.2962086887
     1640.0000000000        5.9160612318       -0.1987670088
     1644.0000000000        5.2527009649       -0.1370896023
     1648.0000000000        4.7939895257       -0.0946451490
     1652.0000000000        4.4810493869       -0.0631669411
     1656.0000000000        4.0670859792       -0.0349118982
     1660.0000000000        3.9747743130       -0.0111655861
     1664.0000000000        3.9823093391        0.0161579152
     1668.0000000000        3.9473801045        0.0606412411
     1672.0000000000        4.3477464897        0.1544911440
     1676.0000000000        5.4281470361        0.4397964919
     1680.0000000000        7.9722806174        0.5861624724
     1684.0000000000        8.3410414769        0.0803000450
     1688.0000000000        9.9489143253        0.1313101190
     1692.0000000000        7.4527406589       -0.7234624434
     1696.0000000000        5.7913091230       -0.1874506142
     1700.0000000000        5.4629797760       -0.0084697348
     1704.0000000000        5.5282409401        0.0649730237
     1708.0000000000        5.8824953617        0.1100823101
     1712.0000000000        6.4017568738        0.1494829066
     1716.0000000000        7.0822443300        0.1917117597
     1720.0000000000        7.9463748406        0.2421360215
     1724.0000000000        8.9088814053        0.3076687074
     1728.0000000000       10.2998092981        0.3919239452
     1732.0000000000       12.0849656871        0.5068927477
     1736.0000000000       14.4172193596        0.6689144325
     1740.0000000000       17.5347142808        0.9054261910
     1744.0000000000       21.8230083606        1.2650563181
     1748.0000000000       27.9377085233        1.8394720296
     1752.0000000000       37.0643111140        2.8148323774
     1756.0000000000       51.5201166683        4.6060031379
     1760.0000000000       76.2831390854        8.2546334831
     1764.0000000000      123.7988101102       16.8102686144
     1768.0000000000      230.4791287355       41.1291478247
     1772.0000000000      528.6074743205      125.5270390219
     1776.0000000000     1342.2037995305      223.6030710355
     1780.0000000000     1112.5543200490     -248.8103851181
     1784.0000000000      424.9664361226      -95.0167598287
     1788.0000000000      195.7794049481      -32.6259221665
     1792.0000000000      109.1393448663      -14.0101678060
     1796.0000000000       68.8834197905       -7.1227517788
     1800.0000000000       47.2332230866       -4.0737312633
     1804.0000000000       34.3346970834       -2.5354706357
     1808.0000000000       26.0569196103       -1.6807449828
     1812.0000000000       20.4379341983       -1.1696190439
     1816.0000000000       16.4533047314       -0.8458718299
     1820.0000000000       13.5271225402       -0.6311277465
     1824.0000000000       11.3159531172       -0.4832016783
     1828.0000000000        9.6048937685       -0.3780441963
     1832.0000000000        8.2539822723       -0.3012732934
     1836.0000000000        7.1689353385       -0.2439338750
     1840.0000000000        6.2843820416       -0.2002540537
     1844.0000000000        5.5516981459       -0.1663744532
     1848.0000000000        4.9415372113       -0.1397371491
     1852.0000000000        4.4235155824       -0.1184534298
     1856.0000000000        3.9851885795       -0.1013051860
     1860.0000000000        3.6088791759       -0.0873112379
     1864.0000000000        3.2834242007       -0.0757788804
     1868.0000000000        3.0000621659       -0.0661901199
     1872.0000000000        2.7518392244       -0.0581523793
     1876.0000000000        2.5331796535       -0.0513644710
     1880.0000000000        2.3395708000       -0.0455927202
     1884.0000000000        2.1673289248       -0.0406539561
     1888.0000000000        2.0134230577       -0.0364032277
     1892.0000000000        1.8753410074       -0.0327248175
     1896.0000000000        1.7509863829       -0.0295255905
     1900.0000000000        1.6385986898       -0.0267300168
     1904.0000000000        1.5366907775       -0.0242764097
     1908.0000000000        1.4439994628       -0.0221140547
     1912.0000000000        1.3594462519       -0.0202009989
     1916.0000000000        1.2821058673       -0.0185023352
     1920.0000000000        1.2111808577       -0.0169888599
     1924.0000000000        1.1459809832       -0.0156360146
     1928.0000000000        1.0859063763       -0.0144230469
     1932.0000000000        1.0304337093       -0.0133323395
     1936.0000000000        0.9791047697       -0.0123488718
     1940.0000000000        0.0000000000        0.0000000000
     1944.0000000000        0.0000000000        0.0000000000
     1948.0000000000        0.0000000000        0.0000000000
     1952.0000000000        0.0000000000        0.0000000000
     1956.0000000000        0.0000000000        0.0000000000
     1960.0000000000        0.0000000000        0.0000000000
     1964.0000000000        0.0000000000        0.0000000000
     1968.0000000000        0.0000000000        0.0000000000
     1972.0000000000        0.0000000000        0.0000000000
     1976.0000000000        0.0000000000        0.0000000000
     1980.0000000000        0.0000000000        0.0000000000
     1984.0000000000        0.0000000000        0.0000000000
     1988.0000000000        0.0000000000        0.0000000000
     1992.0000000000        0.0000000000        0.0000000000
     1996.0000000000        0.0000000000        0.0000000000
     2000.0000000000        0.0000000000        0.0000000000
     2004.0000000000        0.0000000000        0.0000000000
     2008.0000000000        0.0000000000        0.0000000000
     2012.0000000000        0.0000000000        0.0000000000
     2016.0000000000        0.0000000000        0.0000000000
     2020.0000000000        0.0000000000        0.0000000000
     2024.0000000000        0.0000000000        0.0000000000
     2028.0000000000        0.0000000000        0.0000000000
     2032.0000000000        0.0000000000        0.0000000000
     2036.0000000000        0.0000000000        0.0000000000
     2040.0000000000        0.0000000000        0.0000000000
     2044.0000000000        0.0000000000        0.0000000000
     2048.0000000000        0.0000000000        0.0000000000
     2052.0000000000        0.0000000000        0.0000000000
     2056.0000000000        0.0000000000        0.0000000000
     2060.0000000000        0.0000000000        0.0000000000
     2064.0000000000        0.0000000000        0.0000000000
     2068.0000000000        0.0000000000        0.0000000000
     2072.0000000000        0.0000000000        0.0000000000
     2076.0000000000        0.0000000000        0.0000000000
     2080.0000000000        0.0000000000        0.0000000000
     2084.0000000000        0.0000000000        0.0000000000
     2088.0000000000        0.0000000000        0.0000000000
     2092.0000000000        0.0000000000        0.0000000000
     2096.0000000000        0.0000000000        0.0000000000
     2100.0000000000        0.0000000000        0.0000000000
     2104.0000000000        0.0000000000        0.0000000000
     2108.0000000000        0.0000000000        0.0000000000
     2112.0000000000        0.0000000000        0.0000000000
     2116.0000000000        0.0000000000        0.0000000000
     2120.0000000000        0.0000000000        0.0000000000
     2124.0000000000        0.0000000000        0.0000000000
     2128.0000000000        0.0000000000        0.0000000000
     2132.0000000000        0.0000000000        0.0000000000
     2136.0000000000        0.0000000000        0.0000000000
     2140.0000000000        0.0000000000        0.0000000000
     2144.0000000000        0.0000000000        0.0000000000
     2148.0000000000        0.0000000000        0.0000000000
     2152.0000000000        0.0000000000        0.0000000000
     2156.0000000000        0.0000000000        0.0000000000
     2160.0000000000        0.0000000000        0.0000000000
     2164.0000000000        0.0000000000        0.0000000000
     2168.0000000000        0.0000000000        0.0000000000
     2172.0000000000        0.0000000000        0.0000000000
     2176.0000000000        0.0000000000        0.0000000000
     2180.0000000000        0.0000000000        0.0000000000
     2184.0000000000        0.0000000000        0.0000000000
     2188.0000000000        0.0000000000        0.0000000000
     2192.0000000000        0.0000000000        0.0000000000
     2196.0000000000        0.0000000000        0.0000000000
     2200.0000000000        0.0000000000        0.0000000000
     2204.0000000000        0.0000000000        0.0000000000
     2208.0000000000        0.0000000000        0.0000000000
     2212.0000000000        0.0000000000        0.0000000000
     2216.0000000000        0.0000000000        0.0000000000
     2220.0000000000        0.0000000000        0.0000000000
     2224.0000000000        0.0000000000        0.0000000000
     2228.0000000000        0.0000000000        0.0000000000
     2232.0000000000        0.0000000000        0.0000000000
     2236.0000000000        0.0000000000        0.0000000000
     2240.0000000000        0.0000000000        0.0000000000
     2244.0000000000        0.0000000000        0.0000000000
     2248.0000000000        0.0000000000        0.0000000000
     2252.0000000000        0.0000000000        0.0000000000
     2256.0000000000        0.0000000000        0.0000000000
     2260.0000000000        0.0000000000        0.0000000000
     2264.0000000000        0.0000000000        0.0000000000
     2268.0000000000        0.0000000000        0.0000000000
     2272.0000000000        0.0000000000        0.0000000000
     2276.0000000000        0.0000000000        0.0000000000
     2280.0000000000        0.0000000000        0.0000000000
     2284.0000000000        0.0000000000        0.0000000000
     2288.0000000000        0.0000000000        0.0000000000
     2292.0000000000        0.0000000000        0.0000000000
     2296.0000000000        0.0000000000        0.0000000000
     2300.0000000000        0.0000000000        0.0000000000
     2304.0000000000        0.0000000000        0.0000000000
     2308.0000000000        0.0000000000        0.0000000000
     2312.0000000000        0.0000000000        0.0000000000
     2316.0000000000        0.0000000000        0.0000000000
     2320.0000000000        0.0000000000        0.0000000000
     2324.0000000000        0.0000000000        0.0000000000
     2328.0000000000        0.0000000000        0.0000000000
     2332.0000000000        0.0000000000        0.0000000000
     2336.0000000000        0.0000000000        0.0000000000
     2340.0000000000        0.0000000000        0.0000000000
     2344.0000000000        0.0000000000        0.0000000000
     2348.0000000000        0.0000000000        0.0000000000
     2352.0000000000        0.0000000000        0.0000000000
     2356.0000000000        0.0000000000        0.0000000000
     2360.0000000000        0.0000000000        0.0000000000
     2364.0000000000        0.0000000000        0.0000000000
     2368.0000000000        0.0000000000        0.0000000000
     2372.0000000000        0.0000000000        0.0000000000
     2376.0000000000        0.0000000000        0.0000000000
     2380.0000000000        0.0000000000        0.0000000000
     2384.0000000000        0.0000000000        0.0000000000
     2388.0000000000        0.0000000000        0.0000000000
     2392.0000000000        0.0000000000        0.0000000000
     2396.0000000000        0.0000000000        0.0000000000
     2400.0000000000        0.0000000000        0.0000000000
     2404.0000000000        0.0000000000        0.0000000000
     2408.0000000000        0.0000000000        0.0000000000
     2412.0000000000        0.0000000000        0.0000000000
     2416.0000000000        0.0000000000        0.0000000000
     2420.0000000000        0.0000000000        0.0000000000
     2424.0000000000        0.0000000000        0.0000000000
     2428.0000000000        0.0000000000        0.0000000000
     2432.0000000000        0.0000000000        0.0000000000
     2436.0000000000        0.0000000000        0.0000000000
     2440.0000000000        0.0000000000        0.0000000000
     2444.0000000000        0.0000000000        0.0000000000
     2448.0000000000        0.0000000000        0.0000000000
     2452.0000000000        0.0000000000        0.0000000000
     2456.0000000000        0.0000000000        0.0000000000
     2460.0000000000        0.0000000000        0.0000000000
     2464.0000000000        0.0000000000        0.0000000000
     2468.0000000000        0.0000000000        0.0000000000
     2472.0000000000        0.0000000000        0.0000000000
     2476.0000000000        0.0000000000        0.0000000000
     2480.0000000000        0.0000000000        0.0000000000
     2484.0000000000        0.0000000000        0.0000000000
     2488.0000000000        0.0000000000        0.0000000000
     2492.0000000000        0.0000000000        0.0000000000
     2496.0000000000        0.0000000000        0.0000000000
     2500.0000000000        0.0000000000        0.0000000000
     2504.0000000000        0.0000000000        0.0000000000
     2508.0000000000        0.0000000000        0.0000000000
     2512.0000000000        0.0000000000        0.0000000000
     2516.0000000000        0.0000000000        0.0000000000
     2520.0000000000        0.0000000000        0.0000000000
     2524.0000000000        0.0000000000        0.0000000000
     2528.0000000000        0.0000000000        0.0000000000
     2532.0000000000        0.0000000000        0.0000000000
     2536.0000000000        0.0000000000        0.0000000000
     2540.0000000000        0.0000000000        0.0000000000
     2544.0000000000        0.0000000000        0.0000000000
     2548.0000000000        0.0000000000        0.0000000000
     2552.0000000000        0.0000000000        0.0000000000
     2556.0000000000        0.0000000000        0.0000000000
     2560.0000000000        0.0000000000        0.0000000000
     2564.0000000000        0.0000000000        0.0000000000
     2568.0000000000        0.0000000000        0.0000000000
     2572.0000000000        0.0000000000        0.0000000000
     2576.0000000000        0.0000000000        0.0000000000
     2580.0000000000        0.0000000000        0.0000000000
     2584.0000000000        0.0000000000        0.0000000000
     2588.0000000000        0.0000000000        0.0000000000
     2592.0000000000        0.0000000000        0.0000000000
     2596.0000000000        0.0000000000        0.0000000000
     2600.0000000000        0.0000000000        0.0000000000
     2604.0000000000        0.0000000000        0.0000000000
     2608.0000000000        0.0000000000        0.0000000000
     2612.0000000000        0.0000000000        0.0000000000
     2616.0000000000        0.0000000000        0.0000000000
     2620.0000000000        0.0000000000        0.0000000000
     2624.0000000000        0.0000000000        0.0000000000
     2628.0000000000        0.0000000000        0.0000000000
     2632.0000000000        0.0000000000        0.0000000000
     2636.0000000000        0.0000000000        0.0000000000
     2640.0000000000        0.0000000000        0.0000000000
     2644.0000000000        0.0000000000        0.0000000000
     2648.0000000000        0.0000000000        0.0000000000
     2652.0000000000        0.0000000000        0.0000000000
     2656.0000000000        0.0000000000        0.0000000000
     2660.0000000000        0.0000000000        0.0000000000
     2664.0000000000        0.0000000000        0.0000000000
     2668.0000000000        0.0000000000        0.0000000000
     2672.0000000000        0.0000000000        0.0000000000
     2676.0000000000        0.0000000000        0.0000000000
     2680.0000000000        0.0000000000        0.0000000000
     2684.0000000000        0.0000000000        0.0000000000
     2688.0000000000        0.0000000000        0.0000000000
     2692.0000000000        0.0000000000        0.0000000000
     2696.0000000000        0.0000000000        0.0000000000
     2700.0000000000        0.0000000000        0.0000000000
     2704.0000000000        0.0000000000        0.0000000000
     2708.0000000000        0.0000000000        0.0000000000
     2712.0000000000        0.0000000000        0.0000000000
     2716.0000000000        0.0000000000        0.0000000000
     2720.0000000000        0.0000000000        0.0000000000
     2724.0000000000        0.0000000000        0.0000000000
     2728.0000000000        0.0000000000        0.0000000000
     2732.0000000000        0.0000000000        0.0000000000
     2736.0000000000        0.0000000000        0.0000000000
     2740.0000000000        0.0000000000        0.0000000000
     2744.0000000000        0.0000000000        0.0000000000
     2748.0000000000        0.0000000000        0.0000000000
     2752.0000000000        0.0000000000        0.0000000000
     2756.0000000000        0.0000000000        0.0000000000
     2760.0000000000        0.0000000000        0.0000000000
     2764.0000000000        0.0000000000        0.0000000000
     2768.0000000000        0.0000000000        0.0000000000
     2772.0000000000        0.0000000000        0.0000000000
     2776.0000000000        0.0000000000        0.0000000000
     2780.0000000000        0.0000000000        0.0000000000
     2784.0000000000        0.0000000000        0.0000000000
     2788.0000000000        0.0000000000        0.0000000000
     2792.0000000000        0.0000000000        0.0000000000
     2796.0000000000        0.0000000000        0.0000000000
     2800.0000000000        0.0000000000        0.0000000000
     2804.0000000000        0.0000000000        0.0000000000
     2808.0000000000        0.0000000000        0.0000000000
     2812.0000000000        0.0000000000        0.0000000000
     2816.0000000000        0.0000000000        0.0000000000
     2820.0000000000        0.0000000000        0.0000000000
     2824.0000000000        0.0000000000        0.0000000000
     2828.0000000000        0.0000000000        0.0000000000
     2832.0000000000        0.0000000000        0.0000000000
     2836.0000000000        0.0000000000        0.0000000000
     2840.0000000000        0.0000000000        0.0000000000
     2844.0000000000        0.0000000000        0.0000000000
     2848.0000000000        0.0000000000        0.0000000000
     2852.0000000000        0.0000000000        0.0000000000
     2856.0000000000        0.0000000000        0.0000000000
     2860.0000000000        0.0000000000        0.0000000000
     2864.0000000000        0.0000000000        0.0000000000
     2868.0000000000        0.0000000000        0.0000000000
     2872.0000000000        0.0000000000        0.0000000000
     2876.0000000000        0.0000000000        0.0000000000
     2880.0000000000        0.0000000000        0.0000000000
     2884.0000000000        0.0000000000        0.0000000000
     2888.0000000000        0.0000000000        0.0000000000
     2892.0000000000        0.0000000000        0.0000000000
     2896.0000000000        0.0000000000        0.0000000000
     2900.0000000000        0.0000000000        0.0000000000
     2904.0000000000        0.0000000000        0.0000000000
     2908.0000000000        0.0000000000        0.0000000000
     2912.0000000000        0.0000000000        0.0000000000
     2916.0000000000        0.0000000000        0.0000000000
     2920.0000000000        0.0000000000        0.0000000000
     2924.0000000000        0.0000000000        0.0000000000
     2928.0000000000        0.2127826441        0.0026891687
     2932.0000000000        0.2239612524        0.0029037967
     2936.0000000000        0.2360442707        0.0031418803
     2940.0000000000        0.2491319347        0.0034067126
     2944.0000000000        0.2633387574        0.0037021570
     2948.0000000000        0.2787960406        0.0040327664
     2952.0000000000        0.2956549163        0.0044039305
     2956.0000000000        0.3140900515        0.0048220614
     2960.0000000000        0.3343041851        0.0052948268
     2964.0000000000        0.3565337197        0.0058314464
     2968.0000000000        0.3810556563        0.0064430710
     2972.0000000000        0.4081962539        0.0071432712
     2976.0000000000        0.4383419223        0.0079486723
     2980.0000000000        0.4719530316        0.0088797878
     2984.0000000000        0.5095815647        0.0099621218
     2988.0000000000        0.6138486887        0.0120142114
     2992.0000000000        0.6649254530        0.0135664316
     2996.0000000000        0.7227557026        0.0154008206
     3000.0000000000        0.7885974452        0.0175849534
     3004.0000000000        0.8640178109        0.0202068700
     3008.0000000000        0.9786591330        0.0237300688
     3012.0000000000        1.0892787695        0.0277464657
     3016.0000000000        1.2096017359        0.0325903337
     3020.0000000000        1.3516164664        0.0386493247
     3024.0000000000        1.5209546996        0.0463328811
     3028.0000000000        1.7353394176        0.0563559107
     3032.0000000000        2.1744247892        0.0717275861
     3036.0000000000        2.4946843899        0.0892754827
     3040.0000000000        2.8971355257        0.1132429999
     3044.0000000000        3.4134397242        0.1468890806
     3048.0000000000        4.0922667792        0.1956799638
     3052.0000000000        5.0168827020        0.2693113232
     3056.0000000000        6.3080873942        0.3856374642
     3060.0000000000        8.2054148555        0.5808276163
     3064.0000000000       11.1611496308        0.9342058341
     3068.0000000000       16.1513716294        1.6415147230
     3072.0000000000       25.4773608674        3.2625682311
     3076.0000000000       45.8521284515        7.7388456724
     3080.0000000000      100.8667276156       22.9103762618
     3084.0000000000      257.0855271091       50.7201544619
     3088.0000000000      275.4690851214      -49.8378375113
     3092.0000000000      108.4005474299      -25.0107410593
     3096.0000000000       48.8366590296       -8.2645724579
     3100.0000000000       27.3223158480       -3.3895442723
     3104.0000000000       17.7826392081       -1.6413674029
     3108.0000000000       12.9349420299       -0.8751039301
     3112.0000000000       10.3045122611       -0.4776921400
     3116.0000000000        8.9148859882       -0.2326060241
     3120.0000000000        8.3709581895       -0.0429874512
     3124.0000000000        8.5834252445        0.1565382789
     3128.0000000000        9.7476461210        0.4526349689
     3132.0000000000       12.5932818922        1.0532040057
     3136.0000000000       19.4485544116        2.6678954361
     3140.0000000000       38.8448881415        8.1617771313
     3144.0000000000       90.7578806761       13.6797722747
     3148.0000000000       74.5681666993      -15.1392816425
     3152.0000000000       34.2825746415       -5.1936899663
     3156.0000000000       23.6534625851       -0.8159698763
     3160.0000000000       25.9321228960        2.1045065800
     3164.0000000000       44.7420097018        7.9494131399
     3168.0000000000       67.9864334827       -2.7802791426
     3172.0000000000       43.8479969634       -4.4278811154
     3176.0000000000       37.9423901467        1.1909043798
     3180.0000000000       53.9809822159        7.5140180417
     3184.0000000000      112.0586087142       24.5965368704
     3188.0000000000      255.5238560380       35.6829456217
     3192.0000000000      237.3447084402      -40.3053023130
     3196.0000000000       97.7789263151      -21.7231143666
     3200.0000000000       46.0448149581       -7.0541362116
     3204.0000000000       29.0031060411       -2.1289461516
     3208.0000000000       24.9687038086       -0.9462262408
     3212.0000000000       17.6436801890       -1.7144196401
     3216.0000000000       14.1325276417       -0.0843867685
     3220.0000000000       17.7334909951        2.1407052066
     3224.0000000000       26.8876396860       -0.2343210638
     3228.0000000000       15.2108435858       -2.9191106994
     3232.0000000000        7.9689337075       -1.0268593402
     3236.0000000000        5.2423128105       -0.4472028148
     3240.0000000000        3.9172446314       -0.2456924571
     3244.0000000000        3.1332831561       -0.1567529494
     3248.0000000000        2.4056187391       -0.1073747286
     3252.0000000000        2.0360078507       -0.0795887797
     3256.0000000000        1.7561207146       -0.0615408966
     3260.0000000000        1.5363413759       -0.0490597225
     3264.0000000000        1.3590947400       -0.0400189873
     3268.0000000000        1.2131995806       -0.0332357229
     3272.0000000000        1.0911506999       -0.0280044564
     3276.0000000000        0.9876941480       -0.0238803897
     3280.0000000000        0.8990264914       -0.0205701337
     3284.0000000000        0.8223183089       -0.0178728739
     3288.0000000000        0.7554168521       -0.0156468747
     3292.0000000000        0.6966529911       -0.0137894875
     3296.0000000000        0.6447115993       -0.0122247268
     3300.0000000000        0.5985420126       -0.0108952783
     3304.0000000000        0.5572946400       -0.0097572008
     3308.0000000000        0.4621729993       -0.0080619575
     3312.0000000000        0.4315638931       -0.0072615662
     3316.0000000000        0.4039416383       -0.0065654340
     3320.0000000000        0.3789238545       -0.0059568318
     3324.0000000000        0.3561884561       -0.0054222078
     3328.0000000000        0.3083321496       -0.0046132361
     3332.0000000000        0.2831736662       -0.0041273060
     3336.0000000000        0.2673648252       -0.0037838127
     3340.0000000000        0.2528533406       -0.0034777197
     3344.0000000000        0.2394999039       -0.0032040258
     3348.0000000000        0.2173909998       -0.0028371931
     3352.0000000000        0.0271920471       -0.0004138905
     3356.0000000000        0.0256092539       -0.0003782215
     3360.0000000000        0.0241609604       -0.0003465420
     3364.0000000000        0.0228323269       -0.0003183087
     3368.0000000000        0.0216105079       -0.0002930650
     3372.0000000000        0.0156133261       -0.0002108845
     3376.0000000000        0.0148027698       -0.0001946813
     3380.0000000000        0.0140537195       -0.0001800961
     3384.0000000000        0.0133601073       -0.0001669319
     3388.0000000000        0.0000000000        0.0000000000
     3392.0000000000        0.0000000000        0.0000000000
     3396.0000000000        0.0000000000        0.0000000000
     3400.0000000000        0.0000000000        0.0000000000
     3404.0000000000        0.0000000000        0.0000000000
     3408.0000000000        0.0000000000        0.0000000000
     3412.0000000000        0.0000000000        0.0000000000
     3416.0000000000        0.0000000000        0.0000000000
     3420.0000000000        0.0000000000        0.0000000000
     3424.0000000000        0.0000000000        0.0000000000
     3428.0000000000        0.0000000000        0.0000000000
     3432.0000000000        0.0000000000        0.0000000000
     3436.0000000000        0.0000000000        0.0000000000
     3440.0000000000        0.0000000000        0.0000000000
     3444.0000000000        0.0000000000        0.0000000000
     3448.0000000000        0.0000000000        0.0000000000
     3452.0000000000        0.0000000000        0.0000000000
     3456.0000000000        0.0000000000        0.0000000000
     3460.0000000000        0.0000000000        0.0000000000
     3464.0000000000        0.0000000000        0.0000000000
     3468.0000000000        0.0000000000        0.0000000000
     3472.0000000000        0.0000000000        0.0000000000
     3476.0000000000        0.0000000000        0.0000000000
     3480.0000000000        0.0000000000        0.0000000000
     3484.0000000000        0.0000000000        0.0000000000
     3488.0000000000        0.0000000000        0.0000000000
     3492.0000000000        0.0000000000        0.0000000000
     3496.0000000000        0.0000000000        0.0000000000
     3500.0000000000        0.0000000000        0.0000000000
     3504.0000000000        0.0000000000        0.0000000000
     3508.0000000000        0.0000000000        0.0000000000
     3512.0000000000        0.0000000000        0.0000000000
     3516.0000000000        0.0000000000        0.0000000000
     3520.0000000000        0.0000000000        0.0000000000
     3524.0000000000        0.0000000000        0.0000000000
     3528.0000000000        0.0000000000        0.0000000000
     3532.0000000000        0.0000000000        0.0000000000
     3536.0000000000        0.0000000000        0.0000000000
     3540.0000000000        0.0000000000        0.0000000000
     3544.0000000000        0.0000000000        0.0000000000
     3548.0000000000        0.0000000000        0.0000000000
     3552.0000000000        0.0000000000        0.0000000000
     3556.0000000000        0.0000000000        0.0000000000
     3560.0000000000        0.0000000000        0.0000000000
     3564.0000000000        0.0000000000        0.0000000000
     3568.0000000000        0.0000000000        0.0000000000
     3572.0000000000        0.0000000000        0.0000000000
     3576.0000000000        0.0000000000        0.0000000000
     3580.0000000000        0.0000000000        0.0000000000
     3584.0000000000        0.0000000000        0.0000000000
     3588.0000000000        0.0000000000        0.0000000000
     3592.0000000000        0.2715201464        0.0034104220
     3596.0000000000        0.2856935278        0.0036808530
     3600.0000000000        0.3010060876        0.0039806414
     3604.0000000000        0.3175832283        0.0043138803
     3608.0000000000        0.3355680901        0.0046853674
     3612.0000000000        0.3551246487        0.0051007496
     3616.0000000000        0.3764414620        0.0055667047
     3620.0000000000        0.3997362277        0.0060911669
     3624.0000000000        0.4252613565        0.0066836117
     3628.0000000000        0.4533108307        0.0073554169
     3632.0000000000        0.4842286957        0.0081203230
     3636.0000000000        0.5184196457        0.0089950257
     3640.0000000000        0.5563623146        0.0099999448
     3644.0000000000        0.5986260919        0.0111602298
     3648.0000000000        0.6458925726        0.0125070880
     3652.0000000000        0.6989831604        0.0140795569
     3656.0000000000        0.7588949255        0.0159268937
     3660.0000000000        0.8268476611        0.0181118362
     3664.0000000000        0.9043463201        0.0207151068
     3668.0000000000        0.9932648497        0.0238417214
     3672.0000000000        1.0959602301        0.0276299572
     3676.0000000000        1.2154298081        0.0322643076
     3680.0000000000        1.3555317642        0.0379945328
     3684.0000000000        1.5212993744        0.0451642284
     3688.0000000000        1.7193975394        0.0542546038
     3692.0000000000        1.9588001107        0.0659532051
     3696.0000000000        2.2518188076        0.0812647463
     3700.0000000000        2.6157083824        0.1016953729
     3704.0000000000        3.0752476353        0.1295697825
     3708.0000000000        3.6670358463        0.1685990422
     3712.0000000000        4.4469373567        0.2249449662
     3716.0000000000        5.5036009941        0.3093251991
     3720.0000000000        6.9844171176        0.4414497727
     3724.0000000000        9.1488108747        0.6601142121
     3728.0000000000       12.4870330093        1.0484111962
     3732.0000000000       18.0135949078        1.8044702174
     3736.0000000000       28.0934540559        3.4711850548
     3740.0000000000       49.1916969128        7.8288514050
     3744.0000000000      102.9538747299       21.9671894685
     3748.0000000000      266.7490764986       64.7261370619
     3752.0000000000      410.5266120880      -42.6682978247
     3756.0000000000      173.1826588639      -42.4690373151
     3760.0000000000       72.6537999647      -13.6125268105
     3764.0000000000       37.8718158818       -5.3665548361
     3768.0000000000       22.8848057473       -2.5685445860
     3772.0000000000       15.3653673750       -1.4064794300
     3776.0000000000       10.9796752856       -0.8480563526
     3780.0000000000        8.2437582036       -0.5484819505
     3784.0000000000        6.4278963262       -0.3740617264
     3788.0000000000        5.1642173877       -0.2658471696
     3792.0000000000        4.2515710791       -0.1952144648
     3796.0000000000        3.5726790146       -0.1471565932
     3800.0000000000        3.0555294284       -0.1132997289
     3804.0000000000        2.6539875614       -0.0887237177
     3808.0000000000        2.3374384235       -0.0704088260
     3812.0000000000        2.0849627122       -0.0564308095
     3816.0000000000        1.8819168858       -0.0455222817
     3820.0000000000        1.7178499533       -0.0368230696
     3824.0000000000        1.5851947372       -0.0297325631
     3828.0000000000        1.4784246972       -0.0238192724
     3832.0000000000        1.3935004029       -0.0187635259
     3836.0000000000        1.3275025147       -0.0143198479
     3840.0000000000        1.2783895668       -0.0102911852
     3844.0000000000        1.2448434421       -0.0065102087
     3848.0000000000        1.2261808577       -0.0028245783
     3852.0000000000        1.2223196974        0.0009160807
     3856.0000000000        1.2337972556        0.0048734292
     3860.0000000000        1.2618453141        0.0092359598
     3864.0000000000        1.3085363320        0.0142395467
     3868.0000000000        1.3770283449        0.0201971096
     3872.0000000000        1.4719574808        0.0275442319
     3876.0000000000        1.6000637213        0.0369128302
     3880.0000000000        1.7712022983        0.0492553540
     3884.0000000000        2.0000204159        0.0660632900
     3888.0000000000        2.3088338775        0.0897696364
     3892.0000000000        2.7327768427        0.1245297421
     3896.0000000000        3.3295091780        0.1778306946
     3900.0000000000        4.1986955317        0.2640562907
     3904.0000000000        5.5242016859        0.4131056766
     3908.0000000000        7.6746341262        0.6936088901
     3912.0000000000       11.2079478221        1.2878472557
     3916.0000000000       18.7951054928        2.7400107485
     3920.0000000000       36.8041652456        7.1260074407
     3924.0000000000       89.9370414019       22.3665332549
     3928.0000000000      198.0395757857       10.5708388283
     3932.0000000000      111.5740524940      -27.7123267005
     3936.0000000000       43.7476438004       -9.0367483368
     3940.0000000000       21.3964863965       -3.3041893995
     3944.0000000000       12.4073370240       -1.4952427700
     3948.0000000000        8.0359461526       -0.7883919938
     3952.0000000000        5.6095697786       -0.4627043352
     3956.0000000000        4.1309463381       -0.2935121588
     3960.0000000000        3.1658961687       -0.1974068107
     3964.0000000000        2.5022524623       -0.1389451608
     3968.0000000000        2.0267692145       -0.1014085158
     3972.0000000000        1.6746637474       -0.0762332775
     3976.0000000000        1.4067545434       -0.0587317950
     3980.0000000000        1.1982363580       -0.0461941526
     3984.0000000000        1.0327951029       -0.0369806751
     3988.0000000000        0.8993491623       -0.0300601690
     3992.0000000000        0.7901598656       -0.0247622561
     3996.0000000000        0.6996917807       -0.0206384149
