# Supplementary material for: Data of electronic, reactivity, optoelectronic, linear and non-linear optical parameters of doping graphene oxide nanosheet with aluminum atom
Source: Data Brief. 2022 Jan 19;41:107840. doi: 10.1016/j.dib.2022.107840 (PMC8801356; doi:10.1016/j.dib.2022.107840)
Supplement: Supplementary file 1 [file mmc1.zip › supplementary file/DATA OF THE IR SPECTRA/B3LYP/GON1-Al3.txt]

# IR Spectrum
# X-Axis:  Frequency (cm-1)
# Y-Axis:  &epsilon; (M-1 cm-1)

# Peak information
#                  X                   Y
#      31.4994000000       69.5434868573
#      44.6773000000      184.0073418284
#      54.0716000000       98.4297684079
#      78.1498000000      111.6115263980
#      93.0242000000       99.8505115457
#     106.5332000000      100.8534904215
#     124.8275000000        9.5302581832
#     135.0162000000       93.0393132024
#     149.9747000000      141.7991214293
#     163.7584000000      182.7452248141
#     169.8583000000       11.8677892337
#     195.2038000000      183.6558548329
#     212.2754000000      171.7857310540
#     227.2223000000      255.2770626497
#     231.5971000000      260.5973844190
#     238.1301000000       19.0783347174
#     270.7855000000      113.1367056946
#     278.6368000000      242.5193180684
#     282.7286000000      254.3657341719
#     291.3931000000      210.4806071932
#     310.8782000000      531.1647495350
#     326.2057000000      147.8362656967
#     350.6670000000       11.0193725596
#     353.0938000000       12.8575869533
#     382.4312000000        9.3749449297
#     394.4371000000       11.8416509774
#     410.0893000000        8.7630893416
#     429.8736000000      145.4442279382
#     440.3035000000       64.6280864970
#     445.7181000000       16.6380741968
#     464.7883000000       47.9915644561
#     481.4628000000       76.9569886836
#     503.0950000000       51.8507870089
#     512.1743000000       30.8138383689
#     543.6090000000       96.8418257094
#     559.6193000000       66.3446128497
#     576.0389000000       84.3929113873
#     583.3229000000      279.7433725126
#     600.6276000000      252.0736949803
#     608.5982000000       46.3003515689
#     633.4016000000       36.8574291874
#     637.4096000000      142.0038851452
#     638.9693000000      997.6551237381
#     656.7544000000      713.5242287447
#     665.6242000000       86.0398303607
#     675.6432000000      261.2699270829
#     697.5866000000      198.6570487589
#     710.4359000000       59.2500023436
#     729.2213000000       46.4932850512
#     735.5971000000       76.2961701463
#     744.4664000000      409.2802741723
#     756.2004000000      194.8488817886
#     761.1512000000      193.9049011122
#     787.7505000000      138.4936594984
#     789.8006000000       77.3471740070
#     802.9350000000       94.3198707978
#     811.0658000000      200.8869992938
#     819.1486000000        6.3341501807
#     836.4280000000        9.8138561611
#     845.7524000000       29.7806550203
#     856.2890000000      231.1588015945
#     869.3178000000      476.8299241414
#     905.2214000000      467.4765130164
#     907.9128000000      221.8656329070
#     936.8529000000       96.1221003539
#     943.7307000000       53.8739241695
#     968.1295000000        9.2250715937
#     981.3565000000        1.5638773250
#     993.7003000000        3.6031831353
#    1015.4026000000       83.0962554717
#    1024.0064000000        7.0456836890
#    1026.6795000000        4.5237646685
#    1070.5188000000       21.5110641555
#    1141.3270000000      482.6640700935
#    1158.6946000000      512.6724908838
#    1164.7945000000      436.2649959420
#    1172.0946000000       17.4784130102
#    1184.2990000000       10.8670158449
#    1203.7427000000      211.1763655206
#    1214.9320000000        7.0532553309
#    1225.3236000000      116.5042439272
#    1229.7278000000        2.7253939872
#    1242.4427000000      148.9894316519
#    1251.1646000000       10.4989294010
#    1265.9432000000       28.6490031014
#    1305.4874000000       39.1783690823
#    1331.7625000000       51.9433088402
#    1348.3178000000       24.6852355367
#    1361.1003000000       29.4554692748
#    1371.9426000000      335.1292173890
#    1380.8306000000       25.7149794183
#    1397.6863000000      135.2549414167
#    1409.1965000000        6.2451266765
#    1423.7584000000       69.3079279319
#    1434.5377000000        3.2759753417
#    1447.2738000000        8.4130865846
#    1482.4402000000        8.5617401727
#    1518.8000000000       41.3039742995
#    1524.9201000000       11.4531789948
#    1547.9557000000      143.3814478053
#    1573.6735000000      103.6297456976
#    1593.0669000000       25.9770735325
#    1610.8766000000       40.3284429540
#    1622.9509000000       97.9789262567
#    1640.5439000000       11.8134556154
#    1665.2860000000       17.4303131777
#    1777.1702000000     1082.1978599767
#    3097.7089000000       23.6101021350
#    3100.5236000000       12.8821621564
#    3125.7122000000       59.4160969385
#    3127.3885000000       58.4333933115
#    3175.1145000000        7.9462160967
#    3179.1792000000        1.6118565932
#    3186.0116000000       12.2933346541
#    3192.6425000000       29.9070867488
#    3197.7736000000       44.6993848860
#    3205.5261000000        0.9060232902
#    3263.6618000000        4.2819568733
#    3749.3672000000      136.8849616927
#    3917.3579000000       81.4710835348

# Spectra
#                  X                   Y               DY/DX
        0.0000000000        0.1832364903        0.0067209490
        4.0000000000        0.2303715809        0.0090765145
        8.0000000000        0.2728997419        0.0124555082
       12.0000000000        0.3341762576        0.0181754141
       16.0000000000        0.4259415027        0.0289571989
       20.0000000000        0.5827178211        0.0529606535
       24.0000000000        0.9039303031        0.1201678239
       28.0000000000        1.7311886989        0.3226628150
       32.0000000000        2.8421492199       -0.0043710277
       36.0000000000        2.5266433533        0.0589143116
       40.0000000000        3.9535224785        0.7306493281
       44.0000000000        8.0232079872        0.6630576794
       48.0000000000        6.0615495542       -0.7123486980
       52.0000000000        5.7585066113        0.4121587422
       56.0000000000        5.1187702870       -0.8287940507
       60.0000000000        2.6288343479       -0.3425603126
       64.0000000000        1.9301407587       -0.0515579242
       68.0000000000        2.1147669798        0.1338043153
       72.0000000000        3.3115980959        0.5170803032
       76.0000000000        7.0177777255        1.2649855522
       80.0000000000        7.6650694310       -1.0792021765
       84.0000000000        4.5412367913       -0.2918327612
       88.0000000000        5.1419953507        0.6210103839
       92.0000000000        9.3499974247        0.9219102316
       96.0000000000        7.3174463191       -1.0713872251
      100.0000000000        5.4388775299        0.1321206924
      104.0000000000        8.5163581666        1.3624336497
      108.0000000000        9.7531983893       -1.3633283583
      112.0000000000        4.7797689364       -0.7539215066
      116.0000000000        3.1374047788       -0.1708658872
      120.0000000000        3.0699520020        0.1110266666
      124.0000000000        4.0582925594        0.2930476736
      128.0000000000        5.1755539513        0.4635734182
      132.0000000000        9.3782256870        1.7215130338
      136.0000000000       13.1983647294       -0.9883949979
      140.0000000000        8.5033124169       -0.5437657125
      144.0000000000        9.5086701580        1.0910235386
      148.0000000000       18.3633110263        3.0120361307
      152.0000000000       19.1452475359       -2.5786536420
      156.0000000000       12.8333231329       -0.1775365420
      160.0000000000       18.1931792673        3.0618183191
      164.0000000000       29.5373235521       -0.7900252281
      168.0000000000       16.5090565683       -2.7953169709
      172.0000000000        9.2329921824       -1.1991082146
      176.0000000000        6.3335634538       -0.3477572087
      180.0000000000        5.8502972609        0.0740693279
      184.0000000000        6.9513050300        0.5156027234
      188.0000000000       10.7778387918        1.6000411388
      192.0000000000       22.7403062520        4.7529107229
      196.0000000000       34.4957871095       -2.5838323395
      200.0000000000       18.9652175157       -2.5664494899
      204.0000000000       15.1241116499        0.3690223421
      208.0000000000       22.3731707774        3.6237029986
      212.0000000000       39.8239739249        1.5132094194
      216.0000000000       28.3963308023       -3.0070239212
      220.0000000000       26.4527104426        1.9776599221
      224.0000000000       47.5741079916        9.3144539088
      228.0000000000       81.9789568061        2.5324194477
      232.0000000000       77.2170551724       -7.4867683228
      236.0000000000       38.7688289791       -6.8817584833
      240.0000000000       20.8887714335       -3.0803540008
      244.0000000000       12.7167088554       -1.2033332168
      248.0000000000        9.7151472939       -0.4132182833
      252.0000000000        8.9158799971       -0.0151963458
      256.0000000000        9.5319984512        0.3365457962
      260.0000000000       11.8715524969        0.8995474356
      264.0000000000       17.8111388134        2.3229837204
      268.0000000000       33.8717065255        6.0450930695
      272.0000000000       52.7103717632        1.5612915666
      276.0000000000       73.5201828657       11.0590099327
      280.0000000000      108.6644689807        2.1640508251
      284.0000000000       96.1316570670      -10.7540841273
      288.0000000000       69.5617398398        0.7220079342
      292.0000000000       74.8857374104       -5.7335395036
      296.0000000000       42.6658468614       -5.4995213533
      300.0000000000       33.7007401261        0.4565837202
      304.0000000000       46.8510975640        6.9374017994
      308.0000000000      102.5675769983       22.0020324152
      312.0000000000      140.3981951470      -17.1602681085
      316.0000000000       63.4409127094      -12.4045371332
      320.0000000000       38.3444028795       -1.5874087447
      324.0000000000       46.7609061004        4.9848679581
      328.0000000000       44.4440356753       -7.3731066182
      332.0000000000       20.5195364454       -3.6338801900
      336.0000000000       11.5464061095       -1.3107937853
      340.0000000000        8.0884566317       -0.5298708512
      344.0000000000        6.9409730205       -0.0486443491
      348.0000000000        8.0899182412        0.6737091783
      352.0000000000       10.2079127182       -0.1358042330
      356.0000000000        6.8088535519       -1.0026279504
      360.0000000000        4.2026033464       -0.3756078940
      364.0000000000        3.2266526009       -0.1519633220
      368.0000000000        2.8245916023       -0.0578520407
      372.0000000000        2.7447667577        0.0214330812
      376.0000000000        3.0758221036        0.1799933325
      380.0000000000        4.4861491073        0.5240312906
      384.0000000000        5.1327769553       -0.3719571419
      388.0000000000        4.1033191213        0.0178237349
      392.0000000000        5.4017057120        0.6105637052
      396.0000000000        5.9572343067       -0.5578053686
      400.0000000000        4.1491756366       -0.2042424126
      404.0000000000        4.1800403642        0.2062241556
      408.0000000000        5.9358059036        0.6298001712
      412.0000000000        6.8308631473       -0.2053294546
      416.0000000000        6.9650064866        0.3734784788
      420.0000000000       10.2075148889        1.3488013707
      424.0000000000       20.1633562060        4.1466303611
      428.0000000000       48.4251767174        8.9083027033
      432.0000000000       48.7211628856       -7.7624534149
      436.0000000000       29.9757595464       -0.6631539886
      440.0000000000       35.4834526185        0.2221288291
      444.0000000000       24.6037567039       -2.7713629148
      448.0000000000       14.9236723125       -2.2308350825
      452.0000000000        9.2925793653       -0.6715583459
      456.0000000000        8.5626952567        0.2818911548
      460.0000000000       12.3460814445        1.8506887867
      464.0000000000       22.9336331647        1.8315239821
      468.0000000000       16.7705922109       -2.5668637351
      472.0000000000       11.6001195630       -0.1085180711
      476.0000000000       15.5823064092        2.3399908555
      480.0000000000       32.2904918087        4.4697581704
      484.0000000000       26.7529489023       -5.1429852572
      488.0000000000       12.9798253677       -1.7714133482
      492.0000000000        9.4511138463       -0.2190991560
      496.0000000000       10.7777014994        0.9746006362
      500.0000000000       19.4948885472        3.4957201809
      504.0000000000       27.8483177516       -1.8360889234
      508.0000000000       19.2404860736       -0.5696636808
      512.0000000000       21.2141749620       -0.3656791962
      516.0000000000       13.2588729482       -1.9724144042
      520.0000000000        8.6401169528       -0.5591775122
      524.0000000000        7.5782581671       -0.0433326779
      528.0000000000        8.0620178032        0.2858215170
      532.0000000000       10.0841663091        0.7878844651
      536.0000000000       15.4472987134        2.1555289657
      540.0000000000       31.4616181851        6.4724418534
      544.0000000000       52.6660540054       -1.8041653536
      548.0000000000       30.3048026623       -4.4141526300
      552.0000000000       22.6457627984        0.0945163318
      556.0000000000       30.7387323582        4.2297173031
      560.0000000000       45.5343443360       -1.0530916691
      564.0000000000       31.4457507551       -2.4423428017
      568.0000000000       30.3897880948        1.7189046720
      572.0000000000       47.2949553790        7.4508367916
      576.0000000000       85.2945800279        7.1897200057
      580.0000000000      116.8339250312       15.7121126406
      584.0000000000      160.5848773158      -12.0645394027
      588.0000000000       84.3016928795      -13.4288289006
      592.0000000000       60.0278210621       -0.1979320213
      596.0000000000       82.0354648823       12.5155897327
      600.0000000000      152.0159549300       10.0940082005
      604.0000000000      106.0397838617      -16.2297766576
      608.0000000000       73.7128213613       -3.9912955221
      612.0000000000       51.6525137469       -4.7249746677
      616.0000000000       42.4233453061       -0.3610125728
      620.0000000000       46.3801144434        2.2847043766
      624.0000000000       61.9296527348        5.8787034599
      628.0000000000       99.8981068628       14.5679397929
      632.0000000000      200.4151528367       39.6747282031
      636.0000000000      461.8501405307       94.2346417425
      640.0000000000      607.9346150613      -73.7906766574
      644.0000000000      282.1150950908      -51.7595053412
      648.0000000000      181.5115118585       -4.8483911363
      652.0000000000      234.5080832874       34.8755889531
      656.0000000000      442.5973935033       34.0045930973
      660.0000000000      297.4140374219      -56.7577269637
      664.0000000000      174.2013965495      -11.2630364216
      668.0000000000      132.4065577602       -9.1171995597
      672.0000000000      139.2251092176       14.1618120156
      676.0000000000      189.9174032019       -9.4314594417
      680.0000000000      101.0533022677      -18.4152146745
      684.0000000000       58.2903749154       -5.1906661508
      688.0000000000       49.6565279777        0.5110026644
      692.0000000000       65.1889201013        8.4155278692
      696.0000000000      125.0518056115       17.3542521793
      700.0000000000      109.2599613757      -19.0819653637
      704.0000000000       59.2670123392       -5.4139353619
      708.0000000000       57.4075041552        3.4129841713
      712.0000000000       56.6976238908       -6.0994904249
      716.0000000000       36.6053199435       -2.6875373265
      720.0000000000       32.7814276973        0.4829858499
      724.0000000000       40.6969306527        3.8386556187
      728.0000000000       65.9326300861        7.5033861774
      732.0000000000       85.2932590230        5.8135652409
      736.0000000000      119.2802014136        5.7931688076
      740.0000000000      161.6932105632       24.3097749020
      744.0000000000      296.9731465141       15.5097696280
      748.0000000000      196.3538954633      -31.2241412687
      752.0000000000      149.9150309939        6.5783904730
      756.0000000000      213.6364705892       10.3584408122
      760.0000000000      211.4785741098       -2.9557524473
      764.0000000000      132.5462794144      -26.2094959387
      768.0000000000       65.1884780054       -9.1500108757
      772.0000000000       43.5948502395       -2.7369127284
      776.0000000000       39.1628576127        0.3886971313
      780.0000000000       48.1473445548        4.6418809588
      784.0000000000       86.4056526710       16.4005860211
      788.0000000000      157.8579436736        5.8011214324
      792.0000000000      108.6124129769      -18.0721744052
      796.0000000000       68.2565300530       -2.5381411512
      800.0000000000       83.2936168176       10.1603254757
      804.0000000000      112.8379269281       -1.4047503211
      808.0000000000      128.3276511749       14.8471496942
      812.0000000000      157.7008945427      -16.8322005547
      816.0000000000       75.8225368709      -13.8685536785
      820.0000000000       42.5756753507       -5.1024072193
      824.0000000000       28.5439706862       -2.0774032360
      828.0000000000       23.8423561689       -0.4268988200
      832.0000000000       24.7650504674        0.9548816086
      836.0000000000       30.8507546877        1.4511261566
      840.0000000000       35.3337524579        2.0190096248
      844.0000000000       52.2505896566        5.9977126527
      848.0000000000       68.7617866001        3.7199644357
      852.0000000000      111.4032362206       20.3841551665
      856.0000000000      210.2500149440        9.7522928534
      860.0000000000      156.8328754063      -12.9656079319
      864.0000000000      174.8215674781       23.7955861727
      868.0000000000      351.0824598002       45.5954315417
      872.0000000000      268.4582390427      -58.1845790791
      876.0000000000      113.6383320250      -20.9649657585
      880.0000000000       63.9294320728       -6.7309934559
      884.0000000000       48.0551107519       -1.8813377358
      888.0000000000       46.3269590478        0.9377604640
      892.0000000000       56.4227260597        4.4510513033
      896.0000000000       87.7408181854       12.6252552025
      900.0000000000      181.0476883185       39.4713067557
      904.0000000000      433.1738204878       68.8730507950
      908.0000000000      429.4895040208      -59.9461262307
      912.0000000000      187.6467846056      -42.0468859442
      916.0000000000       86.6208934440      -13.8771004641
      920.0000000000       51.3153695158       -5.2692948382
      924.0000000000       37.9117949723       -1.7523991579
      928.0000000000       36.4206282981        1.1594011040
      932.0000000000       51.4800824580        7.4276337921
      936.0000000000       95.9349844617        8.8348109914
      940.0000000000       81.5112748456       -6.2979222807
      944.0000000000       70.6575928603       -5.7620356548
      948.0000000000       36.5302366110       -6.7786983758
      952.0000000000       19.7086497726       -2.4055156349
      956.0000000000       13.3993521535       -0.9842867526
      960.0000000000       10.9142683930       -0.2927362968
      964.0000000000       11.2689935491        0.5812073057
      968.0000000000       14.1251841038       -0.0938978997
      972.0000000000        9.6394256750       -1.1119577700
      976.0000000000        7.0287126846       -0.2944178580
      980.0000000000        6.7136971097        0.0367360490
      984.0000000000        6.4923664726       -0.1971076096
      988.0000000000        6.4003089247        0.1786141219
      992.0000000000        8.0515692692        0.5526809762
      996.0000000000        8.3695084587       -0.2655421287
     1000.0000000000        8.7150727628        0.3325246921
     1004.0000000000       11.5600985755        1.1800352814
     1008.0000000000       20.2194351705        3.4636204972
     1012.0000000000       46.3080532497       10.5638141773
     1016.0000000000       76.1609490778       -4.9085295208
     1020.0000000000       38.4433822765       -6.7892845357
     1024.0000000000       24.7956301799       -1.8381521375
     1028.0000000000       16.2450428182       -2.2782769209
     1032.0000000000        9.3469871827       -1.0359485329
     1036.0000000000        6.6368664697       -0.4264519778
     1040.0000000000        5.4523259575       -0.1974513011
     1044.0000000000        5.0468586180       -0.0829757313
     1048.0000000000        4.8715129754       -0.0075042575
     1052.0000000000        4.9849370957        0.0666561439
     1056.0000000000        5.4592382128        0.1799012605
     1060.0000000000        6.6114021196        0.4379786989
     1064.0000000000        9.6599295593        1.2527502593
     1068.0000000000       18.4172353927        3.2787801045
     1072.0000000000       21.9442706549       -2.7812190895
     1076.0000000000       11.6710458583       -1.5563421084
     1080.0000000000        8.1721952910       -0.4236898728
     1084.0000000000        7.3896689615       -0.0762655346
     1088.0000000000        7.4069122393        0.0689958771
     1092.0000000000        7.8787850144        0.1592169465
     1096.0000000000        8.6738760075        0.2385010232
     1100.0000000000        9.7524997467        0.3276845411
     1104.0000000000       11.2523783104        0.4420165610
     1108.0000000000       13.3410030054        0.6024772175
     1112.0000000000       16.1982449949        0.8438624103
     1116.0000000000       20.2868552685        1.2337995977
     1120.0000000000       26.4529614388        1.9181052783
     1124.0000000000       36.4777350184        3.2555404942
     1128.0000000000       54.6617088929        6.2841841386
     1132.0000000000       93.5006430018       14.6788377632
     1136.0000000000      197.6699605009       43.2463382840
     1140.0000000000      465.5742368537       67.4802995082
     1144.0000000000      383.3411889690      -70.1713551093
     1148.0000000000      215.5361438982      -14.6897634010
     1152.0000000000      236.4348113141       25.8718346262
     1156.0000000000      466.2299002665       92.2611926861
     1160.0000000000      671.6359514909      -25.9022139519
     1164.0000000000      631.7294677718       -4.7243133116
     1168.0000000000      372.1775352133      -78.3091351796
     1172.0000000000      178.1186005209      -27.7700000568
     1176.0000000000       99.4869609528      -12.5827747768
     1180.0000000000       67.8834243372       -4.2209291251
     1184.0000000000       58.8512407279       -1.9086388856
     1188.0000000000       48.7120842448       -1.7466601885
     1192.0000000000       48.8388751625        1.8931558219
     1196.0000000000       67.6584112022        8.6328561394
     1200.0000000000      136.3673338692       28.9358952547
     1204.0000000000      237.7429174923       -6.9231271641
     1208.0000000000      123.3858317451      -24.9279855189
     1212.0000000000       68.4701181730       -5.7494033475
     1216.0000000000       58.8491203677       -0.4315081108
     1220.0000000000       72.3140546082        8.8968155462
     1224.0000000000      135.4460090104       16.4601526761
     1228.0000000000      111.7088204776      -18.4626450696
     1232.0000000000       65.8036166941       -4.6181925477
     1236.0000000000       69.9974633185        7.1219998167
     1240.0000000000      134.8296126484       24.8622398219
     1244.0000000000      154.8911054022      -23.6265519670
     1248.0000000000       72.7753692965      -11.5742303475
     1252.0000000000       45.2615899876       -5.3349911921
     1256.0000000000       28.8943956519       -2.3297397120
     1260.0000000000       25.9930877137        0.9019695374
     1264.0000000000       37.6796194882        4.2745168003
     1268.0000000000       34.8863064743       -5.4756213146
     1272.0000000000       18.2478632863       -2.4501882585
     1276.0000000000       12.2086356975       -0.8820339331
     1280.0000000000        9.8748417426       -0.3636582107
     1284.0000000000        8.9642508504       -0.1111016118
     1288.0000000000        8.9387018522        0.0991520702
     1292.0000000000        9.8973931898        0.4144086797
     1296.0000000000       12.8128342180        1.1745223427
     1300.0000000000       21.5060019246        3.6850175370
     1304.0000000000       44.9787237296        6.4426093497
     1308.0000000000       38.3027192670       -6.9959524501
     1312.0000000000       19.5261642205       -2.4247155516
     1316.0000000000       14.5327515256       -0.4140004801
     1320.0000000000       14.7480484476        0.6772973864
     1324.0000000000       20.6005287451        2.5462488758
     1328.0000000000       39.8660777009        8.1016462318
     1332.0000000000       68.8371000313       -1.3980132220
     1336.0000000000       39.4287695231       -6.3351382929
     1340.0000000000       26.8602453315       -0.7001346188
     1344.0000000000       31.6015118467        3.2487940466
     1348.0000000000       48.6916183581        2.0733169618
     1352.0000000000       41.9728457339       -1.5027679787
     1356.0000000000       48.0377550051        4.7315813556
     1360.0000000000       80.8083160324        9.8265418105
     1364.0000000000      111.0246468703       10.8326465415
     1368.0000000000      219.3986689182       49.0464163368
     1372.0000000000      414.0200976856       -2.3220436133
     1376.0000000000      218.8800691362      -45.8502938605
     1380.0000000000      119.9406369813      -12.0491072725
     1384.0000000000       74.5687297183       -8.8308177926
     1388.0000000000       57.6463871319       -0.0708004452
     1392.0000000000       76.3017019950       10.8120640699
     1396.0000000000      155.6028726732       23.9494743027
     1400.0000000000      136.8299136302      -26.8850970046
     1404.0000000000       61.2594463488      -10.0531110772
     1408.0000000000       40.1990870437       -2.3482353603
     1412.0000000000       31.3886950879       -1.6067599936
     1416.0000000000       32.2750258780        2.3042282794
     1420.0000000000       55.8722842186       10.6552112109
     1424.0000000000       93.6818745256       -2.8952596461
     1428.0000000000       48.0096928940      -10.0467508299
     1432.0000000000       25.1147314467       -2.6684005528
     1436.0000000000       17.5708939718       -1.7604831427
     1440.0000000000       12.7959655280       -0.4996796451
     1444.0000000000       13.8030290870        1.0505800517
     1448.0000000000       16.1868629109       -1.1824080168
     1452.0000000000        9.5104583332       -1.2615299937
     1456.0000000000        6.3782613295       -0.4557923804
     1460.0000000000        5.1639368626       -0.1936647628
     1464.0000000000        4.7396370607       -0.0709660859
     1468.0000000000        4.6264702424        0.0308002424
     1472.0000000000        5.0410764999        0.1985985557
     1476.0000000000        6.6020683151        0.6755361693
     1480.0000000000       11.5610588773        1.7950338617
     1484.0000000000       13.2088396974       -1.5752316882
     1488.0000000000        7.6368171870       -0.8164831701
     1492.0000000000        5.8624218392       -0.1731739158
     1496.0000000000        5.7101612738        0.0710902338
     1500.0000000000        6.3647413020        0.2607051157
     1504.0000000000        7.9294269305        0.5539584451
     1508.0000000000       11.3069616977        1.2377174380
     1512.0000000000       19.6406267169        3.3678235165
     1516.0000000000       43.9870353542        9.2330995676
     1520.0000000000       61.8116175644       -5.0966322291
     1524.0000000000       41.9475976953       -2.8558156104
     1528.0000000000       27.8829982155       -3.1130524656
     1532.0000000000       21.8922643327       -0.0090797642
     1536.0000000000       26.5003856490        2.4191760837
     1540.0000000000       44.7140227079        7.6219863204
     1544.0000000000      102.8403354631       24.3200547259
     1548.0000000000      198.2719012831       -0.8878334107
     1552.0000000000      102.1847219176      -23.3878774245
     1556.0000000000       47.3783268145       -6.8603721935
     1560.0000000000       32.5585843442       -1.3299850706
     1564.0000000000       34.3656837828        2.3787790649
     1568.0000000000       57.0622607687       10.4368571918
     1572.0000000000      128.7046653021       21.1474095961
     1576.0000000000      113.5515723636      -22.9276446802
     1580.0000000000       49.0074418092       -8.7577399987
     1584.0000000000       29.7147462628       -1.9966099438
     1588.0000000000       29.7633836306        2.1700636121
     1592.0000000000       46.5762186431        3.8163456344
     1596.0000000000       36.2272654551       -5.3007238071
     1600.0000000000       24.4858847916       -0.7820050842
     1604.0000000000       28.2080724218        2.8216918394
     1608.0000000000       51.9650270023        9.5191166091
     1612.0000000000       72.7871130663       -4.4089238995
     1616.0000000000       59.2837244512        2.1093344837
     1620.0000000000      102.6963279046       19.5995365883
     1624.0000000000      138.0877080261      -16.4379536825
     1628.0000000000       60.8720514368      -13.0623785549
     1632.0000000000       30.6721905065       -3.7766664830
     1636.0000000000       23.7249794187        0.0585371005
     1640.0000000000       27.9603888057        0.2634793701
     1644.0000000000       18.6632131990       -2.7954224291
     1648.0000000000       11.6695174915       -0.9425606871
     1652.0000000000        9.5843157089       -0.1882555661
     1656.0000000000       10.0310566670        0.4607615400
     1660.0000000000       14.4660161020        2.0530947651
     1664.0000000000       27.6282469378        3.2292769891
     1668.0000000000       21.7731069552       -4.0533694512
     1672.0000000000       10.9842008696       -1.4748024648
     1676.0000000000        7.4097971519       -0.5097949235
     1680.0000000000        6.0432209742       -0.2068909271
     1684.0000000000        5.4920284145       -0.0842646022
     1688.0000000000        5.2835778572       -0.0210478513
     1692.0000000000        5.2842389391        0.0190266786
     1696.0000000000        5.4235244642        0.0496847732
     1700.0000000000        5.6774780245        0.0770828220
     1704.0000000000        6.0404780393        0.1046702318
     1708.0000000000        6.3983873302        0.1364347320
     1712.0000000000        7.0123699707        0.1715972286
     1716.0000000000        7.7813688966        0.2144391206
     1720.0000000000        8.7426984662        0.2684391755
     1724.0000000000        9.9502074062        0.3385105308
     1728.0000000000       11.4817887186        0.4319663949
     1732.0000000000       13.4519664234        0.5601677323
     1736.0000000000       15.9477150703        0.7425664310
     1740.0000000000       19.4137699731        1.0081342728
     1744.0000000000       24.1972374009        1.4135813666
     1748.0000000000       31.0450343918        2.0643419434
     1752.0000000000       41.3160538748        3.1761586973
     1756.0000000000       57.6660558173        5.2346570810
     1760.0000000000       85.9882059754        9.4724263337
     1764.0000000000      140.9158743996       19.5598774523
     1768.0000000000      266.5263094781       48.7980148516
     1772.0000000000      623.9998936919      150.9622442254
     1776.0000000000     1534.8957173812      206.7952938254
     1780.0000000000     1110.5122449958     -261.7629231296
     1784.0000000000      425.5697716020      -92.7843921381
     1788.0000000000      200.0450240353      -32.5028622012
     1792.0000000000      113.0300228873      -14.2057609398
     1796.0000000000       71.9733572496       -7.3115278050
     1800.0000000000       49.6561696828       -4.2182352394
     1804.0000000000       36.2485750358       -2.6421359124
     1808.0000000000       27.6021057286       -1.7599856380
     1812.0000000000       21.7072196190       -1.2294438920
     1816.0000000000       17.5124679695       -0.8918729062
     1820.0000000000       14.4233201995       -0.6671336062
     1824.0000000000       12.0835703625       -0.5118497087
     1828.0000000000       10.2542732789       -0.4009916236
     1832.0000000000        8.8203191182       -0.3200312465
     1836.0000000000        7.6669918878       -0.2594504955
     1840.0000000000        6.7256587703       -0.2132271299
     1844.0000000000        5.9474320843       -0.1773520731
     1848.0000000000        5.2967316640       -0.1490867626
     1852.0000000000        4.7471670964       -0.1265175424
     1856.0000000000        4.2788321278       -0.1082799498
     1860.0000000000        3.8764841010       -0.0933834150
     1864.0000000000        3.5282926043       -0.0810970608
     1868.0000000000        3.2249627875       -0.0708736661
     1872.0000000000        2.9591104885       -0.0622980313
     1876.0000000000        2.7248098197       -0.0550512815
     1880.0000000000        2.5172609129       -0.0488857836
     1884.0000000000        2.3325427037       -0.0436072548
     1888.0000000000        2.1674267703       -0.0390618260
     1892.0000000000        2.0192355890       -0.0351265678
     1896.0000000000        1.8857335010       -0.0317024718
     1900.0000000000        1.7650420402       -0.0287091925
     1904.0000000000        1.6555735982       -0.0260810707
     1908.0000000000        1.5559790241       -0.0237640949
     1912.0000000000        1.4651059134       -0.0217135612
     1916.0000000000        1.3819651657       -0.0198922549
     1920.0000000000        1.3057039884       -0.0182690269
     1924.0000000000        1.2355839666       -0.0168176713
     1928.0000000000        1.1709631408       -0.0155160343
     1932.0000000000        1.1112812762       -0.0143453012
     1936.0000000000        1.0560476911       -0.0132894246
     1940.0000000000        0.0000000000        0.0000000000
     1944.0000000000        0.0000000000        0.0000000000
     1948.0000000000        0.0000000000        0.0000000000
     1952.0000000000        0.0000000000        0.0000000000
     1956.0000000000        0.0000000000        0.0000000000
     1960.0000000000        0.0000000000        0.0000000000
     1964.0000000000        0.0000000000        0.0000000000
     1968.0000000000        0.0000000000        0.0000000000
     1972.0000000000        0.0000000000        0.0000000000
     1976.0000000000        0.0000000000        0.0000000000
     1980.0000000000        0.0000000000        0.0000000000
     1984.0000000000        0.0000000000        0.0000000000
     1988.0000000000        0.0000000000        0.0000000000
     1992.0000000000        0.0000000000        0.0000000000
     1996.0000000000        0.0000000000        0.0000000000
     2000.0000000000        0.0000000000        0.0000000000
     2004.0000000000        0.0000000000        0.0000000000
     2008.0000000000        0.0000000000        0.0000000000
     2012.0000000000        0.0000000000        0.0000000000
     2016.0000000000        0.0000000000        0.0000000000
     2020.0000000000        0.0000000000        0.0000000000
     2024.0000000000        0.0000000000        0.0000000000
     2028.0000000000        0.0000000000        0.0000000000
     2032.0000000000        0.0000000000        0.0000000000
     2036.0000000000        0.0000000000        0.0000000000
     2040.0000000000        0.0000000000        0.0000000000
     2044.0000000000        0.0000000000        0.0000000000
     2048.0000000000        0.0000000000        0.0000000000
     2052.0000000000        0.0000000000        0.0000000000
     2056.0000000000        0.0000000000        0.0000000000
     2060.0000000000        0.0000000000        0.0000000000
     2064.0000000000        0.0000000000        0.0000000000
     2068.0000000000        0.0000000000        0.0000000000
     2072.0000000000        0.0000000000        0.0000000000
     2076.0000000000        0.0000000000        0.0000000000
     2080.0000000000        0.0000000000        0.0000000000
     2084.0000000000        0.0000000000        0.0000000000
     2088.0000000000        0.0000000000        0.0000000000
     2092.0000000000        0.0000000000        0.0000000000
     2096.0000000000        0.0000000000        0.0000000000
     2100.0000000000        0.0000000000        0.0000000000
     2104.0000000000        0.0000000000        0.0000000000
     2108.0000000000        0.0000000000        0.0000000000
     2112.0000000000        0.0000000000        0.0000000000
     2116.0000000000        0.0000000000        0.0000000000
     2120.0000000000        0.0000000000        0.0000000000
     2124.0000000000        0.0000000000        0.0000000000
     2128.0000000000        0.0000000000        0.0000000000
     2132.0000000000        0.0000000000        0.0000000000
     2136.0000000000        0.0000000000        0.0000000000
     2140.0000000000        0.0000000000        0.0000000000
     2144.0000000000        0.0000000000        0.0000000000
     2148.0000000000        0.0000000000        0.0000000000
     2152.0000000000        0.0000000000        0.0000000000
     2156.0000000000        0.0000000000        0.0000000000
     2160.0000000000        0.0000000000        0.0000000000
     2164.0000000000        0.0000000000        0.0000000000
     2168.0000000000        0.0000000000        0.0000000000
     2172.0000000000        0.0000000000        0.0000000000
     2176.0000000000        0.0000000000        0.0000000000
     2180.0000000000        0.0000000000        0.0000000000
     2184.0000000000        0.0000000000        0.0000000000
     2188.0000000000        0.0000000000        0.0000000000
     2192.0000000000        0.0000000000        0.0000000000
     2196.0000000000        0.0000000000        0.0000000000
     2200.0000000000        0.0000000000        0.0000000000
     2204.0000000000        0.0000000000        0.0000000000
     2208.0000000000        0.0000000000        0.0000000000
     2212.0000000000        0.0000000000        0.0000000000
     2216.0000000000        0.0000000000        0.0000000000
     2220.0000000000        0.0000000000        0.0000000000
     2224.0000000000        0.0000000000        0.0000000000
     2228.0000000000        0.0000000000        0.0000000000
     2232.0000000000        0.0000000000        0.0000000000
     2236.0000000000        0.0000000000        0.0000000000
     2240.0000000000        0.0000000000        0.0000000000
     2244.0000000000        0.0000000000        0.0000000000
     2248.0000000000        0.0000000000        0.0000000000
     2252.0000000000        0.0000000000        0.0000000000
     2256.0000000000        0.0000000000        0.0000000000
     2260.0000000000        0.0000000000        0.0000000000
     2264.0000000000        0.0000000000        0.0000000000
     2268.0000000000        0.0000000000        0.0000000000
     2272.0000000000        0.0000000000        0.0000000000
     2276.0000000000        0.0000000000        0.0000000000
     2280.0000000000        0.0000000000        0.0000000000
     2284.0000000000        0.0000000000        0.0000000000
     2288.0000000000        0.0000000000        0.0000000000
     2292.0000000000        0.0000000000        0.0000000000
     2296.0000000000        0.0000000000        0.0000000000
     2300.0000000000        0.0000000000        0.0000000000
     2304.0000000000        0.0000000000        0.0000000000
     2308.0000000000        0.0000000000        0.0000000000
     2312.0000000000        0.0000000000        0.0000000000
     2316.0000000000        0.0000000000        0.0000000000
     2320.0000000000        0.0000000000        0.0000000000
     2324.0000000000        0.0000000000        0.0000000000
     2328.0000000000        0.0000000000        0.0000000000
     2332.0000000000        0.0000000000        0.0000000000
     2336.0000000000        0.0000000000        0.0000000000
     2340.0000000000        0.0000000000        0.0000000000
     2344.0000000000        0.0000000000        0.0000000000
     2348.0000000000        0.0000000000        0.0000000000
     2352.0000000000        0.0000000000        0.0000000000
     2356.0000000000        0.0000000000        0.0000000000
     2360.0000000000        0.0000000000        0.0000000000
     2364.0000000000        0.0000000000        0.0000000000
     2368.0000000000        0.0000000000        0.0000000000
     2372.0000000000        0.0000000000        0.0000000000
     2376.0000000000        0.0000000000        0.0000000000
     2380.0000000000        0.0000000000        0.0000000000
     2384.0000000000        0.0000000000        0.0000000000
     2388.0000000000        0.0000000000        0.0000000000
     2392.0000000000        0.0000000000        0.0000000000
     2396.0000000000        0.0000000000        0.0000000000
     2400.0000000000        0.0000000000        0.0000000000
     2404.0000000000        0.0000000000        0.0000000000
     2408.0000000000        0.0000000000        0.0000000000
     2412.0000000000        0.0000000000        0.0000000000
     2416.0000000000        0.0000000000        0.0000000000
     2420.0000000000        0.0000000000        0.0000000000
     2424.0000000000        0.0000000000        0.0000000000
     2428.0000000000        0.0000000000        0.0000000000
     2432.0000000000        0.0000000000        0.0000000000
     2436.0000000000        0.0000000000        0.0000000000
     2440.0000000000        0.0000000000        0.0000000000
     2444.0000000000        0.0000000000        0.0000000000
     2448.0000000000        0.0000000000        0.0000000000
     2452.0000000000        0.0000000000        0.0000000000
     2456.0000000000        0.0000000000        0.0000000000
     2460.0000000000        0.0000000000        0.0000000000
     2464.0000000000        0.0000000000        0.0000000000
     2468.0000000000        0.0000000000        0.0000000000
     2472.0000000000        0.0000000000        0.0000000000
     2476.0000000000        0.0000000000        0.0000000000
     2480.0000000000        0.0000000000        0.0000000000
     2484.0000000000        0.0000000000        0.0000000000
     2488.0000000000        0.0000000000        0.0000000000
     2492.0000000000        0.0000000000        0.0000000000
     2496.0000000000        0.0000000000        0.0000000000
     2500.0000000000        0.0000000000        0.0000000000
     2504.0000000000        0.0000000000        0.0000000000
     2508.0000000000        0.0000000000        0.0000000000
     2512.0000000000        0.0000000000        0.0000000000
     2516.0000000000        0.0000000000        0.0000000000
     2520.0000000000        0.0000000000        0.0000000000
     2524.0000000000        0.0000000000        0.0000000000
     2528.0000000000        0.0000000000        0.0000000000
     2532.0000000000        0.0000000000        0.0000000000
     2536.0000000000        0.0000000000        0.0000000000
     2540.0000000000        0.0000000000        0.0000000000
     2544.0000000000        0.0000000000        0.0000000000
     2548.0000000000        0.0000000000        0.0000000000
     2552.0000000000        0.0000000000        0.0000000000
     2556.0000000000        0.0000000000        0.0000000000
     2560.0000000000        0.0000000000        0.0000000000
     2564.0000000000        0.0000000000        0.0000000000
     2568.0000000000        0.0000000000        0.0000000000
     2572.0000000000        0.0000000000        0.0000000000
     2576.0000000000        0.0000000000        0.0000000000
     2580.0000000000        0.0000000000        0.0000000000
     2584.0000000000        0.0000000000        0.0000000000
     2588.0000000000        0.0000000000        0.0000000000
     2592.0000000000        0.0000000000        0.0000000000
     2596.0000000000        0.0000000000        0.0000000000
     2600.0000000000        0.0000000000        0.0000000000
     2604.0000000000        0.0000000000        0.0000000000
     2608.0000000000        0.0000000000        0.0000000000
     2612.0000000000        0.0000000000        0.0000000000
     2616.0000000000        0.0000000000        0.0000000000
     2620.0000000000        0.0000000000        0.0000000000
     2624.0000000000        0.0000000000        0.0000000000
     2628.0000000000        0.0000000000        0.0000000000
     2632.0000000000        0.0000000000        0.0000000000
     2636.0000000000        0.0000000000        0.0000000000
     2640.0000000000        0.0000000000        0.0000000000
     2644.0000000000        0.0000000000        0.0000000000
     2648.0000000000        0.0000000000        0.0000000000
     2652.0000000000        0.0000000000        0.0000000000
     2656.0000000000        0.0000000000        0.0000000000
     2660.0000000000        0.0000000000        0.0000000000
     2664.0000000000        0.0000000000        0.0000000000
     2668.0000000000        0.0000000000        0.0000000000
     2672.0000000000        0.0000000000        0.0000000000
     2676.0000000000        0.0000000000        0.0000000000
     2680.0000000000        0.0000000000        0.0000000000
     2684.0000000000        0.0000000000        0.0000000000
     2688.0000000000        0.0000000000        0.0000000000
     2692.0000000000        0.0000000000        0.0000000000
     2696.0000000000        0.0000000000        0.0000000000
     2700.0000000000        0.0000000000        0.0000000000
     2704.0000000000        0.0000000000        0.0000000000
     2708.0000000000        0.0000000000        0.0000000000
     2712.0000000000        0.0000000000        0.0000000000
     2716.0000000000        0.0000000000        0.0000000000
     2720.0000000000        0.0000000000        0.0000000000
     2724.0000000000        0.0000000000        0.0000000000
     2728.0000000000        0.0000000000        0.0000000000
     2732.0000000000        0.0000000000        0.0000000000
     2736.0000000000        0.0000000000        0.0000000000
     2740.0000000000        0.0000000000        0.0000000000
     2744.0000000000        0.0000000000        0.0000000000
     2748.0000000000        0.0000000000        0.0000000000
     2752.0000000000        0.0000000000        0.0000000000
     2756.0000000000        0.0000000000        0.0000000000
     2760.0000000000        0.0000000000        0.0000000000
     2764.0000000000        0.0000000000        0.0000000000
     2768.0000000000        0.0000000000        0.0000000000
     2772.0000000000        0.0000000000        0.0000000000
     2776.0000000000        0.0000000000        0.0000000000
     2780.0000000000        0.0000000000        0.0000000000
     2784.0000000000        0.0000000000        0.0000000000
     2788.0000000000        0.0000000000        0.0000000000
     2792.0000000000        0.0000000000        0.0000000000
     2796.0000000000        0.0000000000        0.0000000000
     2800.0000000000        0.0000000000        0.0000000000
     2804.0000000000        0.0000000000        0.0000000000
     2808.0000000000        0.0000000000        0.0000000000
     2812.0000000000        0.0000000000        0.0000000000
     2816.0000000000        0.0000000000        0.0000000000
     2820.0000000000        0.0000000000        0.0000000000
     2824.0000000000        0.0000000000        0.0000000000
     2828.0000000000        0.0000000000        0.0000000000
     2832.0000000000        0.0000000000        0.0000000000
     2836.0000000000        0.0000000000        0.0000000000
     2840.0000000000        0.0000000000        0.0000000000
     2844.0000000000        0.0000000000        0.0000000000
     2848.0000000000        0.0000000000        0.0000000000
     2852.0000000000        0.0000000000        0.0000000000
     2856.0000000000        0.0000000000        0.0000000000
     2860.0000000000        0.0000000000        0.0000000000
     2864.0000000000        0.0000000000        0.0000000000
     2868.0000000000        0.0000000000        0.0000000000
     2872.0000000000        0.0000000000        0.0000000000
     2876.0000000000        0.0000000000        0.0000000000
     2880.0000000000        0.0000000000        0.0000000000
     2884.0000000000        0.0000000000        0.0000000000
     2888.0000000000        0.0000000000        0.0000000000
     2892.0000000000        0.0000000000        0.0000000000
     2896.0000000000        0.0000000000        0.0000000000
     2900.0000000000        0.0000000000        0.0000000000
     2904.0000000000        0.0000000000        0.0000000000
     2908.0000000000        0.0000000000        0.0000000000
     2912.0000000000        0.0000000000        0.0000000000
     2916.0000000000        0.0000000000        0.0000000000
     2920.0000000000        0.0000000000        0.0000000000
     2924.0000000000        0.0000000000        0.0000000000
     2928.0000000000        0.0000000000        0.0000000000
     2932.0000000000        0.0000000000        0.0000000000
     2936.0000000000        0.0000000000        0.0000000000
     2940.0000000000        0.0407318329        0.0005162124
     2944.0000000000        0.0654601903        0.0008458926
     2948.0000000000        0.0689795797        0.0009150081
     2952.0000000000        0.0727905651        0.0009918616
     2956.0000000000        0.0769262663        0.0010775670
     2960.0000000000        0.0814246418        0.0011734359
     2964.0000000000        0.0863293617        0.0012810205
     2968.0000000000        0.2947591028        0.0039624214
     2972.0000000000        0.3112776642        0.0043031615
     2976.0000000000        0.3292385304        0.0046845365
     2980.0000000000        0.3488164999        0.0051128601
     2984.0000000000        0.3702140006        0.0055956761
     2988.0000000000        0.3936665691        0.0061420502
     2992.0000000000        0.4194496595        0.0067629462
     2996.0000000000        0.4478871669        0.0074717133
     3000.0000000000        0.4793621861        0.0082847235
     3004.0000000000        0.5143307106        0.0092222156
     3008.0000000000        0.5533392450        0.0103094235
     3012.0000000000        0.5970476825        0.0115781034
     3016.0000000000        0.6600636199        0.0132420347
     3020.0000000000        0.7192874080        0.0150552501
     3024.0000000000        0.7836280033        0.0171789105
     3028.0000000000        0.8790234989        0.0200099692
     3032.0000000000        0.9651154953        0.0231404959
     3036.0000000000        1.1190047353        0.0276769229
     3040.0000000000        1.3185884406        0.0335341993
     3044.0000000000        1.4646401910        0.0397392807
     3048.0000000000        1.6404545997        0.0477205972
     3052.0000000000        1.8512176614        0.0581484937
     3056.0000000000        2.1103716134        0.0721449422
     3060.0000000000        2.4354634140        0.0914955567
     3064.0000000000        2.8534226032        0.1192373646
     3068.0000000000        3.4076505700        0.1608540365
     3072.0000000000        4.1724834175        0.2270035544
     3076.0000000000        5.2854520682        0.3404046350
     3080.0000000000        7.0277721528        0.5555543622
     3084.0000000000       10.0560471643        1.0248441299
     3088.0000000000       16.2014591310        2.2660626212
     3092.0000000000       31.7694722274        6.3538222024
     3096.0000000000       74.6247728957       13.8037001083
     3100.0000000000       89.3441665990       -7.5623353050
     3104.0000000000       48.2985566842       -8.1519535320
     3108.0000000000       30.9083086631       -1.5122430573
     3112.0000000000       31.6741963541        1.7533028327
     3116.0000000000       46.5377410974        6.2818980353
     3120.0000000000       93.0452237460       19.6617937427
     3124.0000000000      231.5067081141       47.1650991917
     3128.0000000000      278.8109313072      -37.7643795172
     3132.0000000000      116.9583888006      -27.3584065868
     3136.0000000000       51.7682338887       -8.9412156606
     3140.0000000000       28.7446063524       -3.5790011704
     3144.0000000000       18.7597219207       -1.6988996678
     3148.0000000000       13.7974032174       -0.8805411929
     3152.0000000000       11.2185639837       -0.4466493484
     3156.0000000000       10.0385031102       -0.1552998769
     3160.0000000000        9.9561631378        0.1216161892
     3164.0000000000       11.1881934699        0.5383288996
     3168.0000000000       14.9898717154        1.5342266980
     3172.0000000000       25.9262728068        4.2466265481
     3176.0000000000       39.1955234474        0.0544679855
     3180.0000000000       39.0430695841        1.4867522223
     3184.0000000000       58.6681152856        8.3217220125
     3188.0000000000       84.5950324440        5.9572005376
     3192.0000000000      134.4263259472       13.0976636159
     3196.0000000000      159.3497247510        6.3520271970
     3200.0000000000      118.6920897691      -24.2649673452
     3204.0000000000       50.6660914318       -9.5183818643
     3208.0000000000       25.9565657610       -3.9744688045
     3212.0000000000       15.1507978067       -1.7652183134
     3216.0000000000       10.0545741640       -0.9093973951
     3220.0000000000        7.2634776300       -0.5316415294
     3224.0000000000        5.5631331149       -0.3378992840
     3228.0000000000        4.4523998208       -0.2267866239
     3232.0000000000        3.6949178355       -0.1567606211
     3236.0000000000        3.1703920863       -0.1079285507
     3240.0000000000        2.8188632839       -0.0686186213
     3244.0000000000        2.6220591587       -0.0286821942
     3248.0000000000        2.6109334113        0.0281355136
     3252.0000000000        2.9243718356        0.1459543187
     3256.0000000000        4.0622886078        0.4907780644
     3260.0000000000        7.8667076620        1.6061938072
     3264.0000000000       13.1545127205       -0.5331668903
     3268.0000000000        6.5911328335       -1.4106531564
     3272.0000000000        3.2020142565       -0.4627494229
     3276.0000000000        2.0097093347       -0.1872767104
     3280.0000000000        1.4740616636       -0.0951762839
     3284.0000000000        1.1797730390       -0.0568890830
     3288.0000000000        0.7980060997       -0.0356506260
     3292.0000000000        0.6778573188       -0.0253430577
     3296.0000000000        0.5899683767       -0.0190763049
     3300.0000000000        0.5223947984       -0.0149777953
     3304.0000000000        0.4684846137       -0.0121386017
     3308.0000000000        0.4242546208       -0.0100794696
     3312.0000000000        0.3871740055       -0.0085299238
     3316.0000000000        0.3555537863       -0.0073283858
     3320.0000000000        0.3282194745       -0.0063735595
     3324.0000000000        0.3043255327       -0.0055992568
     3328.0000000000        0.2832450723       -0.0049606535
     3332.0000000000        0.2645015112       -0.0044264330
     3336.0000000000        0.2342224622       -0.0038063663
     3340.0000000000        0.2170216425       -0.0033972041
     3344.0000000000        0.2040898794       -0.0030764238
     3348.0000000000        0.1716777655       -0.0025427684
     3352.0000000000        0.1619678322       -0.0023172218
     3356.0000000000        0.1035384342       -0.0015128393
     3360.0000000000        0.0225206799       -0.0004536030
     3364.0000000000        0.0208112301       -0.0004024879
     3368.0000000000        0.0177668368       -0.0003400627
     3372.0000000000        0.0164808558       -0.0003038341
     3376.0000000000        0.0153295507       -0.0002725723
     3380.0000000000        0.0142947589       -0.0002454547
     3384.0000000000        0.0133612785       -0.0002218170
     3388.0000000000        0.0125163077       -0.0002011187
     3392.0000000000        0.0117490039       -0.0001829167
     3396.0000000000        0.0110501350       -0.0001668460
     3400.0000000000        0.0104118005       -0.0001526035
     3404.0000000000        0.0098272077       -0.0001399367
     3408.0000000000        0.0092904904       -0.0001286335
     3412.0000000000        0.0087965612       -0.0001185153
     3416.0000000000        0.0083409910       -0.0001094308
     3420.0000000000        0.0079199091       -0.0001012514
     3424.0000000000        0.0000000000        0.0000000000
     3428.0000000000        0.0000000000        0.0000000000
     3432.0000000000        0.0000000000        0.0000000000
     3436.0000000000        0.0000000000        0.0000000000
     3440.0000000000        0.0000000000        0.0000000000
     3444.0000000000        0.0000000000        0.0000000000
     3448.0000000000        0.0000000000        0.0000000000
     3452.0000000000        0.0000000000        0.0000000000
     3456.0000000000        0.0000000000        0.0000000000
     3460.0000000000        0.0000000000        0.0000000000
     3464.0000000000        0.0000000000        0.0000000000
     3468.0000000000        0.0000000000        0.0000000000
     3472.0000000000        0.0000000000        0.0000000000
     3476.0000000000        0.0000000000        0.0000000000
     3480.0000000000        0.0000000000        0.0000000000
     3484.0000000000        0.0000000000        0.0000000000
     3488.0000000000        0.0000000000        0.0000000000
     3492.0000000000        0.0000000000        0.0000000000
     3496.0000000000        0.0000000000        0.0000000000
     3500.0000000000        0.0000000000        0.0000000000
     3504.0000000000        0.0000000000        0.0000000000
     3508.0000000000        0.0000000000        0.0000000000
     3512.0000000000        0.0000000000        0.0000000000
     3516.0000000000        0.0000000000        0.0000000000
     3520.0000000000        0.0000000000        0.0000000000
     3524.0000000000        0.0000000000        0.0000000000
     3528.0000000000        0.0000000000        0.0000000000
     3532.0000000000        0.0000000000        0.0000000000
     3536.0000000000        0.0000000000        0.0000000000
     3540.0000000000        0.0000000000        0.0000000000
     3544.0000000000        0.0000000000        0.0000000000
     3548.0000000000        0.0000000000        0.0000000000
     3552.0000000000        0.0000000000        0.0000000000
     3556.0000000000        0.0000000000        0.0000000000
     3560.0000000000        0.0000000000        0.0000000000
     3564.0000000000        0.0000000000        0.0000000000
     3568.0000000000        0.0000000000        0.0000000000
     3572.0000000000        0.0000000000        0.0000000000
     3576.0000000000        0.0000000000        0.0000000000
     3580.0000000000        0.0000000000        0.0000000000
     3584.0000000000        0.0000000000        0.0000000000
     3588.0000000000        0.0000000000        0.0000000000
     3592.0000000000        0.2870727404        0.0036460887
     3596.0000000000        0.3022321045        0.0039386082
     3600.0000000000        0.3186244288        0.0042632665
     3604.0000000000        0.3363871023        0.0046246003
     3608.0000000000        0.3556771922        0.0050279366
     3612.0000000000        0.3766749246        0.0054795585
     3616.0000000000        0.3995879051        0.0059869110
     3620.0000000000        0.4246562642        0.0065588599
     3624.0000000000        0.4521589672        0.0072060177
     3628.0000000000        0.4824215991        0.0079411596
     3632.0000000000        0.5158260318        0.0087797542
     3636.0000000000        0.5528225134        0.0097406506
     3640.0000000000        0.5939448962        0.0108469717
     3644.0000000000        0.6398299725        0.0121272884
     3648.0000000000        0.6912422320        0.0136171770
     3652.0000000000        0.7491058522        0.0153613068
     3656.0000000000        0.8145464359        0.0174162694
     3660.0000000000        0.8889460463        0.0198544591
     3664.0000000000        0.9740166030        0.0227694668
     3668.0000000000        1.0718989850        0.0262836814
     3672.0000000000        1.1852986593        0.0305591711
     3676.0000000000        1.3176740524        0.0358135223
     3680.0000000000        1.4735024518        0.0423433285
     3684.0000000000        1.6586621139        0.0505597404
     3688.0000000000        1.8809923717        0.0610435076
     3692.0000000000        2.1511330374        0.0746323810
     3696.0000000000        2.4838140421        0.0925639069
     3700.0000000000        2.8998933207        0.1167163352
     3704.0000000000        3.4296820145        0.1500302357
     3708.0000000000        4.1185741429        0.1972781592
     3712.0000000000        5.0369957552        0.2665402679
     3716.0000000000        6.2988988029        0.3722015096
     3720.0000000000        8.0982751508        0.5414728699
     3724.0000000000       10.7867221701        0.8298137416
     3728.0000000000       15.0538115329        1.3613495991
     3732.0000000000       22.3971907405        2.4493226938
     3736.0000000000       36.5405443606        5.0178719620
     3740.0000000000       68.5703046070       12.3825774773
     3744.0000000000      158.7656756713       38.0355862443
     3748.0000000000      398.1025059230       60.9187489573
     3752.0000000000      310.2171871413      -71.2325815746
     3756.0000000000      118.5749127764      -26.2187289270
     3760.0000000000       55.3000612940       -9.0805207356
     3764.0000000000       31.1015035129       -3.9290114914
     3768.0000000000       19.7855915344       -2.0071917433
     3772.0000000000       13.6760762856       -1.1511098878
     3776.0000000000       10.0291862661       -0.7171590432
     3780.0000000000        7.6881872588       -0.4750957289
     3784.0000000000        6.1014106427       -0.3298240157
     3788.0000000000        4.9799321579       -0.2374667910
     3792.0000000000        4.1609923605       -0.1759387503
     3796.0000000000        3.5474263849       -0.1333183014
     3800.0000000000        3.0784388392       -0.1027898211
     3804.0000000000        2.7145024680       -0.0802643772
     3808.0000000000        2.4291007871       -0.0631851149
     3812.0000000000        2.2039949228       -0.0498934587
     3816.0000000000        2.0264016560       -0.0392764582
     3820.0000000000        1.8872558505       -0.0305620829
     3824.0000000000        1.7801138585       -0.0231956109
     3828.0000000000        1.7004510981       -0.0167619273
     3832.0000000000        1.6452125799       -0.0109343605
     3836.0000000000        1.6125345805       -0.0054388433
     3840.0000000000        1.6015910605       -0.0000264488
     3844.0000000000        1.6125414025        0.0055505064
     3848.0000000000        1.6465732736        0.0115627781
     3852.0000000000        1.7060504497        0.0183331329
     3856.0000000000        1.7947945149        0.0262754631
     3860.0000000000        1.9185569829        0.0359527056
     3864.0000000000        2.0857837541        0.0481683083
     3868.0000000000        2.3088542923        0.0641181269
     3872.0000000000        2.6061289561        0.0856543824
     3876.0000000000        3.0054363309        0.1157660430
     3880.0000000000        3.5502544685        0.1594987097
     3884.0000000000        4.3112173256        0.2258222435
     3888.0000000000        5.4088495941        0.3316941773
     3892.0000000000        7.0618825806        0.5116707228
     3896.0000000000        9.6996439761        0.8431004998
     3900.0000000000       14.2550814378        1.5212300812
     3904.0000000000       23.0489555623        3.1223082201
     3908.0000000000       42.9943963635        7.7147449831
     3912.0000000000       98.9481082732       23.7167769469
     3916.0000000000      247.9101598868       37.7313647018
     3920.0000000000      192.4956020229      -44.2626027999
     3924.0000000000       73.5839444233      -16.2598903467
     3928.0000000000       34.2246445970       -5.6357446004
     3932.0000000000       19.2007519652       -2.4405399307
     3936.0000000000       12.1687559957       -1.2480537031
     3940.0000000000        8.3676520938       -0.7167538071
     3944.0000000000        6.0948927036       -0.4474522100
     3948.0000000000        4.6324273050       -0.2972910435
     3952.0000000000        3.6376719234       -0.2072513372
     3956.0000000000        2.9311207012       -0.1500977561
     3960.0000000000        2.4115819629       -0.1121214518
     3964.0000000000        2.0185770044       -0.0859240646
     3968.0000000000        1.7141920510       -0.0672785673
     3972.0000000000        1.4736966173       -0.0536524587
     3976.0000000000        1.2804097021       -0.0434663829
     3980.0000000000        1.1227526688       -0.0357010159
     3984.0000000000        0.9924868749       -0.0296786603
     3988.0000000000        0.8836219684       -0.0249369127
     3992.0000000000        0.7917185280       -0.0211529791
     3996.0000000000        0.7134304044       -0.0180969091
