# Supplementary material for: Data of electronic, reactivity, optoelectronic, linear and non-linear optical parameters of doping graphene oxide nanosheet with aluminum atom
Source: Data Brief. 2022 Jan 19;41:107840. doi: 10.1016/j.dib.2022.107840 (PMC8801356; doi:10.1016/j.dib.2022.107840)
Supplement: Supplementary file 1 [file mmc1.zip › supplementary file/DATA OF THE IR SPECTRA/B3LYP/GON1-Al4.txt]

# IR Spectrum
# X-Axis:  Frequency (cm-1)
# Y-Axis:  &epsilon; (M-1 cm-1)

# Peak information
#                  X                   Y
#      40.3305000000      116.4557234306
#      49.2228000000       82.6038710836
#      75.5290000000       18.9251954459
#      89.5566000000       11.8002622932
#     128.6202000000       14.9842550533
#     148.4221000000       34.9289082661
#     160.3862000000        1.4003890196
#     166.2177000000       51.7102371695
#     185.5080000000        0.3311809727
#     199.7699000000       20.9365086008
#     223.9686000000       35.3111168128
#     245.6542000000      102.6653419945
#     253.3093000000       54.9990607721
#     260.8145000000       56.0503645939
#     278.5568000000       76.3717150386
#     287.6118000000       20.5980948363
#     313.3729000000      196.5336408891
#     325.0816000000       23.4051349349
#     340.9657000000       73.5129188550
#     349.2260000000       52.0513628222
#     370.1404000000       95.8504123804
#     379.7050000000       51.1985186096
#     400.3043000000      542.0449528168
#     406.4120000000       72.9457051613
#     425.3315000000      178.0398194900
#     443.6647000000      120.1113669646
#     445.1329000000       14.2213163469
#     455.1143000000       71.6999552352
#     465.5973000000        1.1173119354
#     490.3953000000      250.6445912446
#     500.5895000000       36.6393113043
#     522.2636000000       58.5656550292
#     535.1437000000       28.6167991558
#     559.4443000000       25.1724305823
#     569.3854000000       18.5749255872
#     591.5757000000      129.0436944302
#     619.0223000000      158.8193425632
#     639.0000000000       61.6602260371
#     645.3567000000       83.6030790368
#     654.3204000000      228.4305407913
#     664.2095000000      489.4719984514
#     679.6732000000       84.4274766142
#     683.4236000000      163.0313628640
#     687.5707000000        8.0568837845
#     700.6677000000       29.9859139844
#     720.1902000000       91.6128112085
#     738.6678000000       27.6742416479
#     752.6135000000       11.0064259440
#     754.6085000000       85.9635141552
#     768.8837000000       31.6009103038
#     779.8256000000       16.7474500118
#     789.0515000000       37.7805150088
#     800.4374000000       43.4417302082
#     814.5787000000      166.7573515252
#     821.5322000000       80.3772581180
#     848.3939000000       73.8913749078
#     857.5715000000      122.5315097113
#     864.3396000000      230.1587136908
#     895.7042000000      194.6190578731
#     930.8813000000       95.0047640708
#     938.2404000000       49.6344366306
#     957.6090000000       63.9943153555
#     963.1200000000      191.0045368430
#     974.8776000000        7.2575226685
#     980.6687000000        1.0715211712
#     984.3753000000       23.2188430152
#     985.5370000000       25.6914833134
#     988.5287000000        1.7325225883
#    1014.9243000000        0.4504621099
#    1030.9825000000      145.8193997808
#    1054.7165000000       34.6440855202
#    1086.3730000000      258.8901966168
#    1115.0086000000       28.4561700298
#    1145.9254000000      153.3699389365
#    1162.0075000000      691.8047649237
#    1172.2128000000      272.6486134705
#    1186.0019000000      188.7869971448
#    1197.2667000000       38.6475499840
#    1203.3469000000       28.0397325928
#    1210.1399000000       12.7939359346
#    1218.9648000000       20.0090911543
#    1240.3772000000      114.8278642632
#    1247.1823000000       80.5663712534
#    1260.0966000000       29.7649549680
#    1279.3198000000       45.6055937154
#    1296.4318000000       63.7660174883
#    1305.0213000000       61.3112988922
#    1323.9003000000       16.8085607901
#    1330.6245000000      163.1002683464
#    1343.7371000000      153.8148270727
#    1383.4650000000       27.9158188369
#    1394.0669000000      190.6047753026
#    1423.5382000000       23.7586270887
#    1425.9042000000        1.2173235809
#    1442.4412000000       48.4198448742
#    1457.7223000000       24.2671629474
#    1470.1404000000       48.2095698141
#    1511.2169000000       36.0979405846
#    1532.3263000000       55.6181132061
#    1545.4447000000       22.1103903054
#    1579.6966000000       65.4199950633
#    1588.6365000000       32.0575847732
#    1608.1595000000       44.0104972144
#    1636.2632000000       94.3413862657
#    1668.0196000000        6.9753841647
#    1687.6236000000        5.9622644001
#    1777.8521000000     1086.7719611905
#    3064.0126000000       67.4532193678
#    3118.5560000000       33.3952043095
#    3140.7620000000       34.6138521823
#    3160.5401000000       13.9901677039
#    3164.0750000000       30.7278446269
#    3170.3745000000       20.7144809065
#    3173.8031000000        0.2067727111
#    3182.8436000000       42.5768458088
#    3192.9053000000       30.1287777305
#    3211.8177000000        2.5731334766
#    3258.2269000000       10.0362232514
#    3726.1938000000        7.5620094545
#    3750.6593000000      126.1724569114

# Spectra
#                  X                   Y               DY/DX
        0.0000000000        0.0729004278        0.0030800781
        4.0000000000        0.0872196498        0.0040814018
        8.0000000000        0.1110895868        0.0056422245
       12.0000000000        0.1380210529        0.0080129246
       16.0000000000        0.1772954678        0.0119875134
       20.0000000000        0.2381631035        0.0192160445
       24.0000000000        0.3406444737        0.0338869366
       28.0000000000        0.5348243127        0.0685665067
       32.0000000000        0.9723472611        0.1694678873
       36.0000000000        2.2021949580        0.5088491638
       40.0000000000        4.6397527297        0.2690434613
       44.0000000000        3.5591732077       -0.2340790170
       48.0000000000        4.1479381486        0.2745718478
       52.0000000000        2.8738600650       -0.6184195177
       56.0000000000        1.2479978940       -0.2228012375
       60.0000000000        0.7102685710       -0.0743201138
       64.0000000000        0.5440095185       -0.0165683704
       68.0000000000        0.5781604330        0.0386062367
       72.0000000000        0.9534657945        0.1656876782
       76.0000000000        1.4692383386       -0.0681865846
       80.0000000000        0.8388354106       -0.1168282293
       84.0000000000        0.6767569139        0.0280722752
       88.0000000000        1.0564802791        0.1167728761
       92.0000000000        0.8809919803       -0.1557169061
       96.0000000000        0.4578043793       -0.0594720787
      100.0000000000        0.3173532721       -0.0187325788
      104.0000000000        0.2828875390       -0.0044624622
      108.0000000000        0.2816510352        0.0034829324
      112.0000000000        0.3111016137        0.0116822677
      116.0000000000        0.3831209189        0.0261704078
      120.0000000000        0.5615161345        0.0641764481
      124.0000000000        1.0206105544        0.1894195354
      128.0000000000        2.0029702352        0.1438132795
      132.0000000000        1.4552542376       -0.2043372582
      136.0000000000        1.0638668808       -0.0078997761
      140.0000000000        1.3219693260        0.1463818666
      144.0000000000        2.5140802947        0.5135521007
      148.0000000000        5.0224954932        0.2661406400
      152.0000000000        3.2878495883       -0.5424618184
      156.0000000000        2.3031188708       -0.0102368617
      160.0000000000        3.1088812839        0.4348162852
      164.0000000000        6.3559515514        1.1529467849
      168.0000000000        6.7405384216       -1.1734359936
      172.0000000000        2.8986096699       -0.5665553414
      176.0000000000        1.5656674962       -0.1790487029
      180.0000000000        1.1324599371       -0.0566869642
      184.0000000000        1.0486873830        0.0016212462
      188.0000000000        1.1127390904        0.0367460386
      192.0000000000        1.4624726145        0.1520470628
      196.0000000000        2.6384401073        0.4888476155
      200.0000000000        4.3939629751       -0.0816657799
      204.0000000000        2.6082596435       -0.3887326935
      208.0000000000        1.7942867713       -0.0690084270
      212.0000000000        1.8474557415        0.0800493986
      216.0000000000        2.5316076944        0.2929882326
      220.0000000000        4.7429480955        0.9103052630
      224.0000000000        8.4015199881        0.0587575753
      228.0000000000        5.4103816964       -0.6977678137
      232.0000000000        4.2242209973        0.0217656524
      236.0000000000        5.3357831118        0.5670507837
      240.0000000000        9.7118591031        1.8656537052
      244.0000000000       22.2468995121        3.7094584913
      248.0000000000       22.8269875576       -2.3205126747
      252.0000000000       20.4533153152        0.6521636339
      256.0000000000       17.6863206800       -1.0705856607
      260.0000000000       18.5966434137        0.3886578831
      264.0000000000       12.4763130728       -2.0406213391
      268.0000000000        7.9637454426       -0.3743113551
      272.0000000000        8.8169695713        0.8618400127
      276.0000000000       16.3754209828        2.9372404253
      280.0000000000       19.8838511009       -2.4070027729
      284.0000000000       11.7700290254       -0.8149200444
      288.0000000000       10.5764512911       -0.6676584735
      292.0000000000        6.9823745341       -0.6251665853
      296.0000000000        5.9360315929        0.0184291141
      300.0000000000        6.9306122701        0.4985373138
      304.0000000000       10.5271342074        1.4583112890
      308.0000000000       21.3441676661        4.5870372697
      312.0000000000       50.2970784706        7.4288705514
      316.0000000000       40.4978090822       -8.3007104377
      320.0000000000       19.2161936013       -2.4411420683
      324.0000000000       15.7384606218       -0.1427233367
      328.0000000000       11.9703359693       -1.1543749263
      332.0000000000       10.1406986734        0.1993803448
      336.0000000000       14.1729602091        2.0591573416
      340.0000000000       26.7926795196        2.7267540680
      344.0000000000       23.2994749855       -1.8972241051
      348.0000000000       23.6204923557        0.9712173742
      352.0000000000       17.6452437922       -2.6952888168
      356.0000000000       11.1268111650       -0.6793455854
      360.0000000000       10.7847348750        0.4546573683
      364.0000000000       15.4935466073        2.1572479646
      368.0000000000       31.0361488608        5.3263399932
      372.0000000000       34.8420648987       -3.8776384729
      376.0000000000       26.0583709424        0.3864680000
      380.0000000000       30.4708511980       -0.6652024376
      384.0000000000       23.4498564151       -0.9466341204
      388.0000000000       25.6691328713        2.0179023374
      392.0000000000       41.9266168299        6.8895019440
      396.0000000000       94.4624279770       22.1971523029
      400.0000000000      198.0990731924        8.7303203085
      404.0000000000      124.6809412709      -20.9370214441
      408.0000000000       67.6294493699      -11.6183094988
      412.0000000000       36.0282967421       -4.2925233751
      416.0000000000       27.8812509343       -0.1320872043
      420.0000000000       35.9395274851        4.7950329023
      424.0000000000       69.0216085274        8.5082864381
      428.0000000000       54.8147617002      -10.4097465152
      432.0000000000       28.1435543197       -3.1689327152
      436.0000000000       23.9625955682        0.8358287985
      440.0000000000       37.0148101499        6.3146823144
      444.0000000000       60.2126747005       -1.0724394344
      448.0000000000       36.6530795735       -4.8846387053
      452.0000000000       32.1004070624        2.1885125163
      456.0000000000       36.2628489262       -3.6060862379
      460.0000000000       18.7743449971       -3.0470930839
      464.0000000000       11.7427512033       -0.8824973091
      468.0000000000        9.5765917964       -0.2796437697
      472.0000000000        9.4710041432        0.2211612416
      476.0000000000       11.4603343291        0.8461804477
      480.0000000000       17.2112688586        2.2505212469
      484.0000000000       33.3818946563        6.7654345314
      488.0000000000       82.2276689973       17.4479523948
      492.0000000000       96.8568806836      -15.3149574013
      496.0000000000       45.1970443209       -6.7771451959
      500.0000000000       33.8443470646       -1.6131140579
      504.0000000000       20.5647878345       -3.2936311840
      508.0000000000       12.6210330265       -1.0504955976
      512.0000000000       10.7113319187        0.0337592796
      516.0000000000       13.3370616537        1.4843761864
      520.0000000000       25.1139160310        4.2270719239
      524.0000000000       27.4829424861       -3.9387603861
      528.0000000000       15.1807739250       -1.4191504980
      532.0000000000       15.1855840076        1.2951014169
      536.0000000000       17.8825028299       -1.5674941652
      540.0000000000        9.8720212292       -1.4040944516
      544.0000000000        6.6684926759       -0.3845175411
      548.0000000000        6.0434669431        0.0401597511
      552.0000000000        7.0886214741        0.5445848970
      556.0000000000       11.4894106499        1.8248563830
      560.0000000000       17.1712803311       -0.5216322766
      564.0000000000       12.5503461814       -0.4420106037
      568.0000000000       14.8507359937        1.0133204587
      572.0000000000       12.9197722010       -1.3408443162
      576.0000000000       10.1045043856       -0.0780219102
      580.0000000000       11.7724614140        0.9288888643
      584.0000000000       18.8351435124        2.9666849566
      588.0000000000       41.2785067199        9.2091272750
      592.0000000000       70.3806023733       -3.2730444586
      596.0000000000       35.5937812179       -7.1344307091
      600.0000000000       19.3964264558       -1.9125221413
      604.0000000000       15.8323747570       -0.0907735572
      608.0000000000       18.1293709482        1.3194123372
      612.0000000000       28.5700376468        4.4710794768
      616.0000000000       62.2141565279       13.2052974943
      620.0000000000       89.4151952776       -8.9041029018
      624.0000000000       44.4718686010       -7.4909601044
      628.0000000000       28.9001229494       -1.3341626426
      632.0000000000       30.0844535324        1.9179533418
      636.0000000000       47.2014254891        7.0759762670
      640.0000000000       71.0686179571        1.8226266474
      644.0000000000       87.5364367070        6.8985807512
      648.0000000000       95.9769818070        1.7284622358
      652.0000000000      144.3357653660       22.0019245234
      656.0000000000      177.1508851224       -9.9416896862
      660.0000000000      187.6834448032       23.1414147094
      664.0000000000      311.5999859369        4.4807121598
      668.0000000000      173.9726846574      -37.0145391385
      672.0000000000       89.9503412659       -8.8382698674
      676.0000000000       85.7583168352        6.5071180578
      680.0000000000      129.4394013149        9.7535842519
      684.0000000000      137.0197981359      -12.8320242685
      688.0000000000       69.6544622808      -12.8980591488
      692.0000000000       37.3121799865       -4.3372090001
      696.0000000000       29.0262617106       -0.0785023848
      700.0000000000       33.6824391981        0.5731423844
      704.0000000000       24.5836494576       -2.8750245937
      708.0000000000       18.4532359951       -0.4297977426
      712.0000000000       20.5608866026        1.6262833907
      716.0000000000       35.2631164975        6.5454006590
      720.0000000000       64.3481939007        1.2635835390
      724.0000000000       37.2560141914       -7.4041040126
      728.0000000000       19.9819193305       -2.0438743351
      732.0000000000       16.7015768128        0.2471991215
      736.0000000000       22.6387289223        2.6873690222
      740.0000000000       26.7512004766       -2.0162551517
      744.0000000000       20.2622356955       -0.2304083126
      748.0000000000       26.3122490251        3.5977069402
      752.0000000000       53.4599936583        9.4461230724
      756.0000000000       61.4907319334       -8.6230980273
      760.0000000000       30.3511190819       -4.4293578362
      764.0000000000       23.3695703743        0.5148408582
      768.0000000000       31.4134919822        1.7171087513
      772.0000000000       24.3858677108       -2.8139725425
      776.0000000000       20.1614992846        0.6471110754
      780.0000000000       24.9530979628        0.2464508149
      784.0000000000       24.5064158374        1.1802553375
      788.0000000000       36.6871230013        3.0593212472
      792.0000000000       31.7027412766       -2.7819042044
      796.0000000000       30.7047351095        2.5039713095
      800.0000000000       46.8762907152        2.3004655300
      804.0000000000       40.0245769619       -1.6414326174
      808.0000000000       48.0547764771        6.2421901904
      812.0000000000       99.9140858497       19.9707335133
      816.0000000000      131.1000159043      -11.9640602149
      820.0000000000       98.1470486726       -1.5425034580
      824.0000000000       66.6169007873      -12.3100272554
      828.0000000000       33.5491811064       -4.4943955529
      832.0000000000       23.2627789885       -1.2096915236
      836.0000000000       21.7285374151        0.3639177996
      840.0000000000       26.6210898047        2.3217606225
      844.0000000000       44.3357076644        7.4462185467
      848.0000000000       82.2521514009        5.9991973020
      852.0000000000       82.0330480711        2.2090054051
      856.0000000000      127.3899826712       17.2615802331
      860.0000000000      156.0144137497        4.1220934520
      864.0000000000      204.6973117273        1.2131198457
      868.0000000000      113.0517307886      -25.3305609661
      872.0000000000       51.4443909210       -8.2055591824
      876.0000000000       31.6365352190       -2.7060212846
      880.0000000000       25.7426751453       -0.4488700471
      884.0000000000       27.7246125715        1.5847899413
      888.0000000000       41.4465819576        6.0768900408
      892.0000000000       89.1927752321       19.9847761546
      896.0000000000      157.2688069711       -5.6707840237
      900.0000000000       76.8154106632      -17.5319499635
      904.0000000000       35.1944387684       -5.5154770341
      908.0000000000       21.6246615461       -1.9432330893
      912.0000000000       16.8445448444       -0.6123492370
      916.0000000000       16.0728131820        0.2343921780
      920.0000000000       19.0784781153        1.3999411039
      924.0000000000       29.6601009892        4.4755715264
      928.0000000000       63.1067663418       12.8822430904
      932.0000000000       90.4376017469       -6.3985632545
      936.0000000000       68.3121914095       -0.1748427771
      940.0000000000       56.5463745822       -7.8828272360
      944.0000000000       33.5404344980       -2.7698362665
      948.0000000000       30.9656241214        1.2187846420
      952.0000000000       44.9075489928        6.4977553622
      956.0000000000       90.9067472707       15.7790629853
      960.0000000000      144.4319396616       15.3247856954
      964.0000000000      173.2075069856      -19.1905634996
      968.0000000000       78.2866154485      -16.3415591365
      972.0000000000       41.8090278666       -4.0730647922
      976.0000000000       32.5283022951       -1.5907451576
      980.0000000000       32.9868487225        2.4858775057
      984.0000000000       50.5693451827        3.3588905020
      988.0000000000       36.8776467263       -6.6192916633
      992.0000000000       18.4870244872       -2.6868350429
      996.0000000000       11.8429397280       -0.9631367763
     1000.0000000000        9.3518246556       -0.3697745922
     1004.0000000000        8.9554951605       -0.0678332740
     1008.0000000000        9.1699998716        0.1790520615
     1012.0000000000       10.4840093756        0.5210680360
     1016.0000000000       13.6040719713        0.9820224767
     1020.0000000000       19.7870546022        2.4007162916
     1024.0000000000       36.6339465228        6.9466104140
     1028.0000000000       88.2947154810       20.1095392367
     1032.0000000000      127.2310573432      -14.5053956808
     1036.0000000000       56.0936782343      -12.1449014684
     1040.0000000000       27.9584016796       -3.6199451091
     1044.0000000000       19.8434083246       -0.8395131952
     1048.0000000000       20.3357822808        1.2070955076
     1052.0000000000       32.1418809259        4.8193754141
     1056.0000000000       38.7554286529       -4.1345843824
     1060.0000000000       22.2204373472       -2.5017150332
     1064.0000000000       17.3085178408       -0.3200489799
     1068.0000000000       18.2564435318        0.7505493855
     1072.0000000000       23.6595221186        2.0846841537
     1076.0000000000       37.2097166070        5.2227519069
     1080.0000000000       74.3791759737       15.4956370679
     1084.0000000000      185.8984706387       39.5855539796
     1088.0000000000      215.0644160072      -36.3890279395
     1092.0000000000       88.2268992470      -19.1617232960
     1096.0000000000       43.0601224929       -6.1222633562
     1100.0000000000       27.6853568183       -2.2312424532
     1104.0000000000       22.3982010240       -0.5723235841
     1108.0000000000       22.9916749894        0.9946239089
     1112.0000000000       32.7320021061        4.1195752154
     1116.0000000000       41.2397004689       -2.8494937736
     1120.0000000000       27.3152530946       -2.1785408201
     1124.0000000000       23.4389141784       -0.0499262423
     1128.0000000000       25.4612194213        1.0157031602
     1132.0000000000       31.8240350829        2.2748969447
     1136.0000000000       45.4960017162        4.9876731664
     1140.0000000000       78.7506078831       13.2424973137
     1144.0000000000      166.4331062050       28.0261783865
     1148.0000000000      184.6916306817      -16.9147556072
     1152.0000000000      157.7051388545        7.0913083852
     1156.0000000000      256.5477491564       47.8600349872
     1160.0000000000      601.6698381112      114.3404440850
     1164.0000000000      627.2132167479     -101.0460603624
     1168.0000000000      362.9895583116      -16.1652540675
     1172.0000000000      394.0311762128       -7.4727573232
     1176.0000000000      232.2613349506      -38.7582681715
     1180.0000000000      157.6377812252       -1.2340783188
     1184.0000000000      214.9825863712       25.2901841621
     1188.0000000000      200.6743562986      -32.8194398096
     1192.0000000000      105.3086950141      -11.4907809469
     1196.0000000000       92.2875235695        1.0733664849
     1200.0000000000       78.9878365321       -4.3975753449
     1204.0000000000       68.2376186850       -4.8964695635
     1208.0000000000       49.7802345722       -2.1066502012
     1212.0000000000       41.3291456764       -2.7214401010
     1216.0000000000       38.4115192681        1.6054228980
     1220.0000000000       40.8508424626       -2.7726624511
     1224.0000000000       29.4591146544       -1.5096836796
     1228.0000000000       28.9012689373        1.1009636507
     1232.0000000000       39.4793108316        4.6947800468
     1236.0000000000       75.7836094171       15.3265809394
     1240.0000000000      152.1178207632       10.0369060397
     1244.0000000000      130.4050883534       -3.7574107185
     1248.0000000000      120.3963748943      -13.2371076080
     1252.0000000000       61.9399950896       -9.4456846106
     1256.0000000000       45.5452191004        0.3644060649
     1260.0000000000       53.0147024756       -0.9578173008
     1264.0000000000       33.9846096550       -4.5047309638
     1268.0000000000       24.2692020637       -0.7939801838
     1272.0000000000       26.1320675543        1.8667887265
     1276.0000000000       43.2077476943        7.2869491063
     1280.0000000000       62.9943856687       -3.6822571492
     1284.0000000000       38.0190928318       -4.1723019784
     1288.0000000000       32.9300154963        1.2464138764
     1292.0000000000       50.0564300209        8.2316394634
     1296.0000000000       92.6601640801        5.7131320188
     1300.0000000000       77.1262584648       -3.2689712358
     1304.0000000000       91.8241393276        4.8845846846
     1308.0000000000       65.1250494566      -11.2158422637
     1312.0000000000       38.1470226846       -2.9821963388
     1316.0000000000       34.9523413290        1.0787583269
     1320.0000000000       47.9171709340        5.9511308435
     1324.0000000000       83.5971513023       11.1469173669
     1328.0000000000      157.4534062188       28.8462446589
     1332.0000000000      195.5387496442      -23.9011296558
     1336.0000000000      111.0541929482       -8.7046800484
     1340.0000000000      129.8420637252       18.4558648703
     1344.0000000000      198.5618691344       -8.0163928412
     1348.0000000000       97.9082323223      -21.9459199876
     1352.0000000000       45.1344885602       -7.1756467418
     1356.0000000000       26.9489633580       -2.7555846930
     1360.0000000000       19.4899258594       -1.1873252787
     1364.0000000000       16.3834015844       -0.4232941830
     1368.0000000000       15.8306480410        0.1434430594
     1372.0000000000       17.7277129915        0.8724585061
     1376.0000000000       23.9300503507        2.4600532959
     1380.0000000000       41.2664369023        6.8364396964
     1384.0000000000       68.6596971674        3.1177485355
     1388.0000000000       88.4558516682       12.3260181554
     1392.0000000000      191.5743019989       35.8567446305
     1396.0000000000      193.5075715516      -36.9977855138
     1400.0000000000       77.6927555390      -16.8320877932
     1404.0000000000       37.5074348293       -5.5587165302
     1408.0000000000       23.2184583609       -2.1407305957
     1412.0000000000       17.9028645342       -0.6462041810
     1416.0000000000       17.9503657781        0.7851194730
     1420.0000000000       26.6391758195        3.9377628665
     1424.0000000000       39.3996018685       -1.3804514033
     1428.0000000000       24.2998073376       -3.0791191061
     1432.0000000000       18.9158282512        0.0944125226
     1436.0000000000       25.0716621730        3.3656079637
     1440.0000000000       51.4111326327        9.7439893413
     1444.0000000000       60.2187831109       -8.6310617719
     1448.0000000000       30.3437059317       -4.0558503902
     1452.0000000000       24.9123770200        0.9790448517
     1456.0000000000       37.9809017598        4.5813654642
     1460.0000000000       36.9154565850       -3.9210880572
     1464.0000000000       31.5737684592        1.9789838151
     1468.0000000000       55.5416042787        9.1324655572
     1472.0000000000       56.1513632373      -10.0010676957
     1476.0000000000       24.1877645979       -4.7120950815
     1480.0000000000       12.9774053581       -1.5790160185
     1484.0000000000        8.8885174540       -0.6230148987
     1488.0000000000        7.2706899337       -0.2308035930
     1492.0000000000        6.7401113769        0.0167094674
     1496.0000000000        7.3188798959        0.2910839996
     1500.0000000000        9.3998875192        0.8274826174
     1504.0000000000       15.1266758655        2.4046703073
     1508.0000000000       33.0705577277        7.1379479855
     1512.0000000000       50.6464155868       -4.0331066497
     1516.0000000000       26.0423193464       -4.2824323657
     1520.0000000000       17.6995879964       -0.4493175844
     1524.0000000000       20.8843572055        2.1949151837
     1528.0000000000       39.9161450490        8.3689902271
     1532.0000000000       79.3856253093        3.1689095479
     1536.0000000000       47.8242293730       -9.2238939353
     1540.0000000000       29.3051785376       -0.7631201502
     1544.0000000000       37.1405223026        3.0312242537
     1548.0000000000       28.9739843883       -5.2256736215
     1552.0000000000       14.8504042480       -1.9262270400
     1556.0000000000       10.2711138630       -0.5414370986
     1560.0000000000        9.3694408177        0.0403867477
     1564.0000000000       10.5123772544        0.5547155990
     1568.0000000000       14.3374303630        1.4871256990
     1572.0000000000       24.5504258715        4.1304434217
     1576.0000000000       55.3462019441       12.6206509873
     1580.0000000000       99.9767666765       -1.8133435453
     1584.0000000000       63.8251247557       -5.5681950102
     1588.0000000000       64.0771626483        0.2712731911
     1592.0000000000       39.8683500681       -7.1863063530
     1596.0000000000       23.1851959781       -1.7629755819
     1600.0000000000       22.3816112504        1.3406285463
     1604.0000000000       37.2359826726        6.9395630336
     1608.0000000000       67.9470314276        1.0904736578
     1612.0000000000       38.5612725623       -7.8800099088
     1616.0000000000       20.1589841258       -2.2168405835
     1620.0000000000       17.0079285007       -0.1449776790
     1624.0000000000       19.3812115294        1.4087191342
     1628.0000000000       30.4661211857        4.7147351173
     1632.0000000000       66.8395605424       15.4675806603
     1636.0000000000      136.9063341361        4.2716327931
     1640.0000000000       74.8894803725      -17.8595736295
     1644.0000000000       31.5586653996       -5.7696645198
     1648.0000000000       17.2686244314       -2.1076369513
     1652.0000000000       11.6214379803       -0.9051078885
     1656.0000000000        9.1979187984       -0.3560233139
     1660.0000000000        8.6708332604        0.1183102976
     1664.0000000000       10.8181849100        1.0962855347
     1668.0000000000       15.4285268201       -0.0485780451
     1672.0000000000       10.2410180821       -1.2629781478
     1676.0000000000        7.4096576845       -0.2924336493
     1680.0000000000        7.2904079049        0.2308641824
     1684.0000000000        9.8042720047        1.1372331215
     1688.0000000000       13.5526773324       -0.4057971324
     1692.0000000000        8.9380997206       -0.9576786657
     1696.0000000000        6.7198294530       -0.2576538058
     1700.0000000000        6.2028201667       -0.0391053145
     1704.0000000000        6.2453489833        0.0503412352
     1708.0000000000        6.5431695218        0.1049403251
     1712.0000000000        7.0551040457        0.1506663728
     1716.0000000000        7.7509079908        0.1980855952
     1720.0000000000        8.6503856218        0.2534459711
     1724.0000000000        9.7968524395        0.3226402169
     1728.0000000000       11.2597248991        0.4131080397
     1732.0000000000       13.1442970361        0.5357117420
     1736.0000000000       15.6106324353        0.7075895558
     1740.0000000000       18.8522363945        0.9580458020
     1744.0000000000       23.3856842001        1.3360802562
     1748.0000000000       29.8341202507        1.9369792734
     1752.0000000000       39.3973259127        2.9517579474
     1756.0000000000       54.5096584405        4.8011388572
     1760.0000000000       80.2422099278        8.5316737872
     1764.0000000000      129.0397557198       17.1651943698
     1768.0000000000      237.0622699660       41.2760944200
     1772.0000000000      533.1299038650      124.1460230845
     1776.0000000000     1378.4364911652      262.7568915156
     1780.0000000000     1299.3147556422     -270.7485436415
     1784.0000000000      497.9374293482     -113.7821652003
     1788.0000000000      225.2034847018      -38.3971903338
     1792.0000000000      124.0024142270      -16.2189061818
     1796.0000000000       77.6527576518       -8.1516167379
     1800.0000000000       52.8911563727       -4.6238731054
     1804.0000000000       38.2927917307       -2.8608481465
     1808.0000000000       28.9731592452       -1.8879319007
     1812.0000000000       22.6723346411       -1.3091998945
     1816.0000000000       18.2183174824       -0.9441650505
     1820.0000000000       14.9557778818       -0.7028556500
     1824.0000000000       12.4956133060       -0.5370954518
     1828.0000000000       10.5952134382       -0.4195366926
     1832.0000000000        9.0910486869       -0.3338103184
     1836.0000000000        7.8895366949       -0.2699515239
     1840.0000000000        6.9111499025       -0.2213785811
     1844.0000000000        6.1039314157       -0.1837827985
     1848.0000000000        5.4247789131       -0.1541656167
     1852.0000000000        4.8569258574       -0.1306262825
     1856.0000000000        4.3737130400       -0.1116417530
     1860.0000000000        3.9591305020       -0.0961623049
     1864.0000000000        3.6007796808       -0.0834154617
     1868.0000000000        3.2889387877       -0.0728242398
     1872.0000000000        3.0158985134       -0.0639518111
     1876.0000000000        2.7754823045       -0.0564633578
     1880.0000000000        2.5626948763       -0.0500993404
     1884.0000000000        2.3734612471       -0.0446564773
     1888.0000000000        2.2044306115       -0.0399740224
     1892.0000000000        2.0528272801       -0.0359237372
     1896.0000000000        1.9163362115       -0.0324024749
     1900.0000000000        1.7930142598       -0.0293266365
     1904.0000000000        1.6812207435       -0.0266279829
     1908.0000000000        1.5795626754       -0.0242504418
     1912.0000000000        1.4868512202       -0.0221476509
     1916.0000000000        1.4020668245       -0.0202810520
     1920.0000000000        1.3243311016       -0.0186184005
     1924.0000000000        1.2528840154       -0.0171325923
     1928.0000000000        1.1870652523       -0.0158007322
     1932.0000000000        1.1262989262       -0.0146033911
     1936.0000000000        1.0700809501       -0.0135240092
     1940.0000000000        0.0000000000        0.0000000000
     1944.0000000000        0.0000000000        0.0000000000
     1948.0000000000        0.0000000000        0.0000000000
     1952.0000000000        0.0000000000        0.0000000000
     1956.0000000000        0.0000000000        0.0000000000
     1960.0000000000        0.0000000000        0.0000000000
     1964.0000000000        0.0000000000        0.0000000000
     1968.0000000000        0.0000000000        0.0000000000
     1972.0000000000        0.0000000000        0.0000000000
     1976.0000000000        0.0000000000        0.0000000000
     1980.0000000000        0.0000000000        0.0000000000
     1984.0000000000        0.0000000000        0.0000000000
     1988.0000000000        0.0000000000        0.0000000000
     1992.0000000000        0.0000000000        0.0000000000
     1996.0000000000        0.0000000000        0.0000000000
     2000.0000000000        0.0000000000        0.0000000000
     2004.0000000000        0.0000000000        0.0000000000
     2008.0000000000        0.0000000000        0.0000000000
     2012.0000000000        0.0000000000        0.0000000000
     2016.0000000000        0.0000000000        0.0000000000
     2020.0000000000        0.0000000000        0.0000000000
     2024.0000000000        0.0000000000        0.0000000000
     2028.0000000000        0.0000000000        0.0000000000
     2032.0000000000        0.0000000000        0.0000000000
     2036.0000000000        0.0000000000        0.0000000000
     2040.0000000000        0.0000000000        0.0000000000
     2044.0000000000        0.0000000000        0.0000000000
     2048.0000000000        0.0000000000        0.0000000000
     2052.0000000000        0.0000000000        0.0000000000
     2056.0000000000        0.0000000000        0.0000000000
     2060.0000000000        0.0000000000        0.0000000000
     2064.0000000000        0.0000000000        0.0000000000
     2068.0000000000        0.0000000000        0.0000000000
     2072.0000000000        0.0000000000        0.0000000000
     2076.0000000000        0.0000000000        0.0000000000
     2080.0000000000        0.0000000000        0.0000000000
     2084.0000000000        0.0000000000        0.0000000000
     2088.0000000000        0.0000000000        0.0000000000
     2092.0000000000        0.0000000000        0.0000000000
     2096.0000000000        0.0000000000        0.0000000000
     2100.0000000000        0.0000000000        0.0000000000
     2104.0000000000        0.0000000000        0.0000000000
     2108.0000000000        0.0000000000        0.0000000000
     2112.0000000000        0.0000000000        0.0000000000
     2116.0000000000        0.0000000000        0.0000000000
     2120.0000000000        0.0000000000        0.0000000000
     2124.0000000000        0.0000000000        0.0000000000
     2128.0000000000        0.0000000000        0.0000000000
     2132.0000000000        0.0000000000        0.0000000000
     2136.0000000000        0.0000000000        0.0000000000
     2140.0000000000        0.0000000000        0.0000000000
     2144.0000000000        0.0000000000        0.0000000000
     2148.0000000000        0.0000000000        0.0000000000
     2152.0000000000        0.0000000000        0.0000000000
     2156.0000000000        0.0000000000        0.0000000000
     2160.0000000000        0.0000000000        0.0000000000
     2164.0000000000        0.0000000000        0.0000000000
     2168.0000000000        0.0000000000        0.0000000000
     2172.0000000000        0.0000000000        0.0000000000
     2176.0000000000        0.0000000000        0.0000000000
     2180.0000000000        0.0000000000        0.0000000000
     2184.0000000000        0.0000000000        0.0000000000
     2188.0000000000        0.0000000000        0.0000000000
     2192.0000000000        0.0000000000        0.0000000000
     2196.0000000000        0.0000000000        0.0000000000
     2200.0000000000        0.0000000000        0.0000000000
     2204.0000000000        0.0000000000        0.0000000000
     2208.0000000000        0.0000000000        0.0000000000
     2212.0000000000        0.0000000000        0.0000000000
     2216.0000000000        0.0000000000        0.0000000000
     2220.0000000000        0.0000000000        0.0000000000
     2224.0000000000        0.0000000000        0.0000000000
     2228.0000000000        0.0000000000        0.0000000000
     2232.0000000000        0.0000000000        0.0000000000
     2236.0000000000        0.0000000000        0.0000000000
     2240.0000000000        0.0000000000        0.0000000000
     2244.0000000000        0.0000000000        0.0000000000
     2248.0000000000        0.0000000000        0.0000000000
     2252.0000000000        0.0000000000        0.0000000000
     2256.0000000000        0.0000000000        0.0000000000
     2260.0000000000        0.0000000000        0.0000000000
     2264.0000000000        0.0000000000        0.0000000000
     2268.0000000000        0.0000000000        0.0000000000
     2272.0000000000        0.0000000000        0.0000000000
     2276.0000000000        0.0000000000        0.0000000000
     2280.0000000000        0.0000000000        0.0000000000
     2284.0000000000        0.0000000000        0.0000000000
     2288.0000000000        0.0000000000        0.0000000000
     2292.0000000000        0.0000000000        0.0000000000
     2296.0000000000        0.0000000000        0.0000000000
     2300.0000000000        0.0000000000        0.0000000000
     2304.0000000000        0.0000000000        0.0000000000
     2308.0000000000        0.0000000000        0.0000000000
     2312.0000000000        0.0000000000        0.0000000000
     2316.0000000000        0.0000000000        0.0000000000
     2320.0000000000        0.0000000000        0.0000000000
     2324.0000000000        0.0000000000        0.0000000000
     2328.0000000000        0.0000000000        0.0000000000
     2332.0000000000        0.0000000000        0.0000000000
     2336.0000000000        0.0000000000        0.0000000000
     2340.0000000000        0.0000000000        0.0000000000
     2344.0000000000        0.0000000000        0.0000000000
     2348.0000000000        0.0000000000        0.0000000000
     2352.0000000000        0.0000000000        0.0000000000
     2356.0000000000        0.0000000000        0.0000000000
     2360.0000000000        0.0000000000        0.0000000000
     2364.0000000000        0.0000000000        0.0000000000
     2368.0000000000        0.0000000000        0.0000000000
     2372.0000000000        0.0000000000        0.0000000000
     2376.0000000000        0.0000000000        0.0000000000
     2380.0000000000        0.0000000000        0.0000000000
     2384.0000000000        0.0000000000        0.0000000000
     2388.0000000000        0.0000000000        0.0000000000
     2392.0000000000        0.0000000000        0.0000000000
     2396.0000000000        0.0000000000        0.0000000000
     2400.0000000000        0.0000000000        0.0000000000
     2404.0000000000        0.0000000000        0.0000000000
     2408.0000000000        0.0000000000        0.0000000000
     2412.0000000000        0.0000000000        0.0000000000
     2416.0000000000        0.0000000000        0.0000000000
     2420.0000000000        0.0000000000        0.0000000000
     2424.0000000000        0.0000000000        0.0000000000
     2428.0000000000        0.0000000000        0.0000000000
     2432.0000000000        0.0000000000        0.0000000000
     2436.0000000000        0.0000000000        0.0000000000
     2440.0000000000        0.0000000000        0.0000000000
     2444.0000000000        0.0000000000        0.0000000000
     2448.0000000000        0.0000000000        0.0000000000
     2452.0000000000        0.0000000000        0.0000000000
     2456.0000000000        0.0000000000        0.0000000000
     2460.0000000000        0.0000000000        0.0000000000
     2464.0000000000        0.0000000000        0.0000000000
     2468.0000000000        0.0000000000        0.0000000000
     2472.0000000000        0.0000000000        0.0000000000
     2476.0000000000        0.0000000000        0.0000000000
     2480.0000000000        0.0000000000        0.0000000000
     2484.0000000000        0.0000000000        0.0000000000
     2488.0000000000        0.0000000000        0.0000000000
     2492.0000000000        0.0000000000        0.0000000000
     2496.0000000000        0.0000000000        0.0000000000
     2500.0000000000        0.0000000000        0.0000000000
     2504.0000000000        0.0000000000        0.0000000000
     2508.0000000000        0.0000000000        0.0000000000
     2512.0000000000        0.0000000000        0.0000000000
     2516.0000000000        0.0000000000        0.0000000000
     2520.0000000000        0.0000000000        0.0000000000
     2524.0000000000        0.0000000000        0.0000000000
     2528.0000000000        0.0000000000        0.0000000000
     2532.0000000000        0.0000000000        0.0000000000
     2536.0000000000        0.0000000000        0.0000000000
     2540.0000000000        0.0000000000        0.0000000000
     2544.0000000000        0.0000000000        0.0000000000
     2548.0000000000        0.0000000000        0.0000000000
     2552.0000000000        0.0000000000        0.0000000000
     2556.0000000000        0.0000000000        0.0000000000
     2560.0000000000        0.0000000000        0.0000000000
     2564.0000000000        0.0000000000        0.0000000000
     2568.0000000000        0.0000000000        0.0000000000
     2572.0000000000        0.0000000000        0.0000000000
     2576.0000000000        0.0000000000        0.0000000000
     2580.0000000000        0.0000000000        0.0000000000
     2584.0000000000        0.0000000000        0.0000000000
     2588.0000000000        0.0000000000        0.0000000000
     2592.0000000000        0.0000000000        0.0000000000
     2596.0000000000        0.0000000000        0.0000000000
     2600.0000000000        0.0000000000        0.0000000000
     2604.0000000000        0.0000000000        0.0000000000
     2608.0000000000        0.0000000000        0.0000000000
     2612.0000000000        0.0000000000        0.0000000000
     2616.0000000000        0.0000000000        0.0000000000
     2620.0000000000        0.0000000000        0.0000000000
     2624.0000000000        0.0000000000        0.0000000000
     2628.0000000000        0.0000000000        0.0000000000
     2632.0000000000        0.0000000000        0.0000000000
     2636.0000000000        0.0000000000        0.0000000000
     2640.0000000000        0.0000000000        0.0000000000
     2644.0000000000        0.0000000000        0.0000000000
     2648.0000000000        0.0000000000        0.0000000000
     2652.0000000000        0.0000000000        0.0000000000
     2656.0000000000        0.0000000000        0.0000000000
     2660.0000000000        0.0000000000        0.0000000000
     2664.0000000000        0.0000000000        0.0000000000
     2668.0000000000        0.0000000000        0.0000000000
     2672.0000000000        0.0000000000        0.0000000000
     2676.0000000000        0.0000000000        0.0000000000
     2680.0000000000        0.0000000000        0.0000000000
     2684.0000000000        0.0000000000        0.0000000000
     2688.0000000000        0.0000000000        0.0000000000
     2692.0000000000        0.0000000000        0.0000000000
     2696.0000000000        0.0000000000        0.0000000000
     2700.0000000000        0.0000000000        0.0000000000
     2704.0000000000        0.0000000000        0.0000000000
     2708.0000000000        0.0000000000        0.0000000000
     2712.0000000000        0.0000000000        0.0000000000
     2716.0000000000        0.0000000000        0.0000000000
     2720.0000000000        0.0000000000        0.0000000000
     2724.0000000000        0.0000000000        0.0000000000
     2728.0000000000        0.0000000000        0.0000000000
     2732.0000000000        0.0000000000        0.0000000000
     2736.0000000000        0.0000000000        0.0000000000
     2740.0000000000        0.0000000000        0.0000000000
     2744.0000000000        0.0000000000        0.0000000000
     2748.0000000000        0.0000000000        0.0000000000
     2752.0000000000        0.0000000000        0.0000000000
     2756.0000000000        0.0000000000        0.0000000000
     2760.0000000000        0.0000000000        0.0000000000
     2764.0000000000        0.0000000000        0.0000000000
     2768.0000000000        0.0000000000        0.0000000000
     2772.0000000000        0.0000000000        0.0000000000
     2776.0000000000        0.0000000000        0.0000000000
     2780.0000000000        0.0000000000        0.0000000000
     2784.0000000000        0.0000000000        0.0000000000
     2788.0000000000        0.0000000000        0.0000000000
     2792.0000000000        0.0000000000        0.0000000000
     2796.0000000000        0.0000000000        0.0000000000
     2800.0000000000        0.0000000000        0.0000000000
     2804.0000000000        0.0000000000        0.0000000000
     2808.0000000000        0.0000000000        0.0000000000
     2812.0000000000        0.0000000000        0.0000000000
     2816.0000000000        0.0000000000        0.0000000000
     2820.0000000000        0.0000000000        0.0000000000
     2824.0000000000        0.0000000000        0.0000000000
     2828.0000000000        0.0000000000        0.0000000000
     2832.0000000000        0.0000000000        0.0000000000
     2836.0000000000        0.0000000000        0.0000000000
     2840.0000000000        0.0000000000        0.0000000000
     2844.0000000000        0.0000000000        0.0000000000
     2848.0000000000        0.0000000000        0.0000000000
     2852.0000000000        0.0000000000        0.0000000000
     2856.0000000000        0.0000000000        0.0000000000
     2860.0000000000        0.0000000000        0.0000000000
     2864.0000000000        0.0000000000        0.0000000000
     2868.0000000000        0.0000000000        0.0000000000
     2872.0000000000        0.0000000000        0.0000000000
     2876.0000000000        0.0000000000        0.0000000000
     2880.0000000000        0.0000000000        0.0000000000
     2884.0000000000        0.0000000000        0.0000000000
     2888.0000000000        0.0000000000        0.0000000000
     2892.0000000000        0.0000000000        0.0000000000
     2896.0000000000        0.0000000000        0.0000000000
     2900.0000000000        0.0000000000        0.0000000000
     2904.0000000000        0.0000000000        0.0000000000
     2908.0000000000        0.1176185078        0.0015068173
     2912.0000000000        0.1238855429        0.0016288100
     2916.0000000000        0.1306670139        0.0017643316
     2920.0000000000        0.1380207898        0.0019153101
     2924.0000000000        0.1460131089        0.0020840129
     2928.0000000000        0.1547200746        0.0022731184
     2932.0000000000        0.1642294715        0.0024858056
     2936.0000000000        0.1746429845        0.0027258666
     2940.0000000000        0.1860789250        0.0029978492
     2944.0000000000        0.1986756018        0.0033072384
     2948.0000000000        0.2125955173        0.0036606900
     2952.0000000000        0.2280306268        0.0040663320
     2956.0000000000        0.2452089814        0.0045341591
     2960.0000000000        0.3217861736        0.0057999123
     2964.0000000000        0.3463308822        0.0064899090
     2968.0000000000        0.3738595675        0.0072956752
     2972.0000000000        0.4048844901        0.0082428325
     2976.0000000000        0.4400340507        0.0093641744
     2980.0000000000        0.4800861308        0.0107021322
     2984.0000000000        0.5872916791        0.0130935592
     2988.0000000000        0.6435716559        0.0151125061
     2992.0000000000        0.7087928009        0.0175834545
     2996.0000000000        0.7850217465        0.0206429831
     3000.0000000000        0.8749710917        0.0244809137
     3004.0000000000        1.0072545098        0.0296854442
     3008.0000000000        1.1934170934        0.0367420266
     3012.0000000000        1.3927052009        0.0456254297
     3016.0000000000        1.5971561461        0.0570049535
     3020.0000000000        1.8548119441        0.0726987545
     3024.0000000000        2.2619015794        0.0959489113
     3028.0000000000        2.7071654581        0.1289095578
     3032.0000000000        3.3165585824        0.1796117257
     3036.0000000000        4.2396974807        0.2625972363
     3040.0000000000        5.5481583579        0.4055861938
     3044.0000000000        7.6509591375        0.6766439580
     3048.0000000000       11.3564481068        1.2542776524
     3052.0000000000       18.7920077573        2.6990115402
     3056.0000000000       36.7292131752        7.1609899396
     3060.0000000000       90.3549019182       22.3381452087
     3064.0000000000      180.2792558476        0.3153128271
     3068.0000000000       91.1874685121      -22.4109963716
     3072.0000000000       37.4590997326       -7.1377752239
     3076.0000000000       19.7161905704       -2.6322365842
     3080.0000000000       12.5998385370       -1.1644207257
     3084.0000000000        9.3009993239       -0.5620644898
     3088.0000000000        7.7224953133       -0.2554893396
     3092.0000000000        7.1187394291       -0.0555081276
     3096.0000000000        7.2542918476        0.1260621089
     3100.0000000000        8.2222267028        0.3674834148
     3104.0000000000       10.4793173833        0.8177868366
     3108.0000000000       15.6116032301        1.9384883544
     3112.0000000000       29.1263574719        5.5662338805
     3116.0000000000       69.3841929190       14.7495664114
     3120.0000000000       86.2762780356      -12.3796987232
     3124.0000000000       40.0653160721       -6.8890287460
     3128.0000000000       25.9238427212       -1.1364783453
     3132.0000000000       27.9680966625        2.2497284462
     3136.0000000000       48.7615530922        9.3787276688
     3140.0000000000      100.5913881393        8.5101747790
     3144.0000000000       67.9851715411      -13.3580503573
     3148.0000000000       36.5459427618       -3.4244587835
     3152.0000000000       32.8472664064        1.2435044357
     3156.0000000000       48.4753981212        7.4161288810
     3160.0000000000       96.1975845222       14.0035310484
     3164.0000000000      132.6797718105       -0.6382314606
     3168.0000000000      106.7122062486       -2.2364401776
     3172.0000000000       89.9654116998      -10.0726879784
     3176.0000000000       66.7913600660        0.7477908573
     3180.0000000000      102.1330167663       17.1243035409
     3184.0000000000      132.8281258284      -12.9033683923
     3188.0000000000       84.7451982231       -3.0997031547
     3192.0000000000      103.6955829966        4.7532168363
     3196.0000000000       66.6620087047      -14.1808762302
     3200.0000000000       30.2741479809       -5.0193018739
     3204.0000000000       17.9578482318       -1.7142199283
     3208.0000000000       14.5447287807       -0.0509725056
     3212.0000000000       14.9583620731       -0.7226736700
     3216.0000000000        9.4586955241       -1.2036223669
     3220.0000000000        6.2800984217       -0.5027479271
     3224.0000000000        4.8356420679       -0.2580166025
     3228.0000000000        3.9390318231       -0.1470585566
     3232.0000000000        3.4949344095       -0.0783443191
     3236.0000000000        3.3025119995       -0.0171383496
     3240.0000000000        3.3817576127        0.0626790854
     3244.0000000000        3.8922102823        0.2115395483
     3248.0000000000        5.3629101923        0.5894962090
     3252.0000000000        9.7041258104        1.8415663284
     3256.0000000000       22.9084734126        4.5618782757
     3260.0000000000       24.8351864939       -4.4142766441
     3264.0000000000       10.2416668617       -2.1752319661
     3268.0000000000        5.0264179161       -0.7337091669
     3272.0000000000        3.0858130623       -0.3136612731
     3276.0000000000        2.1783211507       -0.1626127787
     3280.0000000000        1.6206627524       -0.0959531297
     3284.0000000000        1.3101841824       -0.0627110570
     3288.0000000000        1.0999584450       -0.0440423674
     3292.0000000000        0.9482965524       -0.0326539410
     3296.0000000000        0.8334968368       -0.0252387439
     3300.0000000000        0.7433151219       -0.0201508323
     3304.0000000000        0.6138646645       -0.0158152008
     3308.0000000000        0.5561658675       -0.0131605065
     3312.0000000000        0.5077409357       -0.0111391705
     3316.0000000000        0.4664635853       -0.0095616488
     3320.0000000000        0.4308223636       -0.0083044682
     3324.0000000000        0.3767887137       -0.0070042022
     3328.0000000000        0.3003442109       -0.0055723637
     3332.0000000000        0.2445512005       -0.0045005826
     3336.0000000000        0.2272471143       -0.0039892165
     3340.0000000000        0.2121687194       -0.0035617487
     3344.0000000000        0.1263893941       -0.0023013428
     3348.0000000000        0.1176953037       -0.0020524012
     3352.0000000000        0.1099218227       -0.0018397938
     3356.0000000000        0.0528401392       -0.0010429431
     3360.0000000000        0.0489050974       -0.0009276013
     3364.0000000000        0.0453973708       -0.0008287529
     3368.0000000000        0.0422569167       -0.0007435415
     3372.0000000000        0.0349722157       -0.0006140123
     3376.0000000000        0.0326396822       -0.0005536421
     3380.0000000000        0.0305328782       -0.0005009311
     3384.0000000000        0.0286235991       -0.0004547026
     3388.0000000000        0.0268879101       -0.0004139901
     3392.0000000000        0.0253053942       -0.0003779951
     3396.0000000000        0.0238585491       -0.0003460538
     3400.0000000000        0.0225323022       -0.0003176115
     3404.0000000000        0.0213136171       -0.0002922018
     3408.0000000000        0.0201911716       -0.0002694313
     3412.0000000000        0.0191550952       -0.0002489661
     3416.0000000000        0.0181967504       -0.0002305217
     3420.0000000000        0.0000000000        0.0000000000
     3424.0000000000        0.0000000000        0.0000000000
     3428.0000000000        0.0000000000        0.0000000000
     3432.0000000000        0.0000000000        0.0000000000
     3436.0000000000        0.0000000000        0.0000000000
     3440.0000000000        0.0000000000        0.0000000000
     3444.0000000000        0.0000000000        0.0000000000
     3448.0000000000        0.0000000000        0.0000000000
     3452.0000000000        0.0000000000        0.0000000000
     3456.0000000000        0.0000000000        0.0000000000
     3460.0000000000        0.0000000000        0.0000000000
     3464.0000000000        0.0000000000        0.0000000000
     3468.0000000000        0.0000000000        0.0000000000
     3472.0000000000        0.0000000000        0.0000000000
     3476.0000000000        0.0000000000        0.0000000000
     3480.0000000000        0.0000000000        0.0000000000
     3484.0000000000        0.0000000000        0.0000000000
     3488.0000000000        0.0000000000        0.0000000000
     3492.0000000000        0.0000000000        0.0000000000
     3496.0000000000        0.0000000000        0.0000000000
     3500.0000000000        0.0000000000        0.0000000000
     3504.0000000000        0.0000000000        0.0000000000
     3508.0000000000        0.0000000000        0.0000000000
     3512.0000000000        0.0000000000        0.0000000000
     3516.0000000000        0.0000000000        0.0000000000
     3520.0000000000        0.0000000000        0.0000000000
     3524.0000000000        0.0000000000        0.0000000000
     3528.0000000000        0.0000000000        0.0000000000
     3532.0000000000        0.0000000000        0.0000000000
     3536.0000000000        0.0000000000        0.0000000000
     3540.0000000000        0.0000000000        0.0000000000
     3544.0000000000        0.0000000000        0.0000000000
     3548.0000000000        0.0000000000        0.0000000000
     3552.0000000000        0.0000000000        0.0000000000
     3556.0000000000        0.0000000000        0.0000000000
     3560.0000000000        0.0000000000        0.0000000000
     3564.0000000000        0.0000000000        0.0000000000
     3568.0000000000        0.0155967222        0.0001970590
     3572.0000000000        0.0164158678        0.0002127819
     3576.0000000000        0.0173012665        0.0002302226
     3580.0000000000        0.0182602585        0.0002496221
     3584.0000000000        0.0193012296        0.0002712631
     3588.0000000000        0.0204337941        0.0002954791
     3592.0000000000        0.2820758252        0.0036031705
     3596.0000000000        0.2970615247        0.0038947327
     3600.0000000000        0.3132768795        0.0042187121
     3604.0000000000        0.3308606076        0.0045797585
     3608.0000000000        0.3499716284        0.0049833491
     3612.0000000000        0.3707927153        0.0054359667
     3616.0000000000        0.3935349464        0.0059453227
     3620.0000000000        0.4184431624        0.0065206397
     3624.0000000000        0.4458027003        0.0071730110
     3628.0000000000        0.4759477605        0.0079158619
     3632.0000000000        0.5092718793        0.0087655483
     3636.0000000000        0.5462411422        0.0097421378
     3640.0000000000        0.5874109987        0.0108704422
     3644.0000000000        0.6334478604        0.0121813957
     3648.0000000000        0.6851571277        0.0137139190
     3652.0000000000        0.7435199658        0.0155174710
     3656.0000000000        0.8097421572        0.0176555974
     3660.0000000000        0.8853198890        0.0202109462
     3664.0000000000        0.9721297026        0.0232924875
     3668.0000000000        1.0725536148        0.0270461288
     3672.0000000000        1.1896565960        0.0316707003
     3676.0000000000        1.3274440459        0.0374427039
     3680.0000000000        1.4912452487        0.0447558948
     3684.0000000000        1.6883024139        0.0541870593
     3688.0000000000        1.9287097816        0.0666104746
     3692.0000000000        2.2269802126        0.0834085080
     3696.0000000000        2.6048094988        0.1068865850
     3700.0000000000        3.0963118414        0.1411633967
     3704.0000000000        3.7588753399        0.1942950499
     3708.0000000000        4.6984690283        0.2840703036
     3712.0000000000        6.1383530613        0.4567151507
     3716.0000000000        8.6455977325        0.8606151140
     3720.0000000000       14.0455858495        2.0771624515
     3724.0000000000       27.7914593009        4.6182372891
     3728.0000000000       32.6650012657       -2.7420141936
     3732.0000000000       25.8682430875        0.0105419263
     3736.0000000000       31.8903996145        2.9983439247
     3740.0000000000       52.4943491066        8.0701692761
     3744.0000000000      109.8674713315       23.8638821124
     3748.0000000000      285.0943378043       65.4671398455
     3752.0000000000      369.1265321184      -55.5703299515
     3756.0000000000      147.7560743434      -35.3725862412
     3760.0000000000       63.8664382680      -11.5144200063
     3764.0000000000       34.0856805119       -4.6654942696
     3768.0000000000       20.9329328071       -2.2785869029
     3772.0000000000       14.0985495605       -1.2677186400
     3776.0000000000       10.1227293353       -0.7737032408
     3780.0000000000        7.6144939817       -0.5055501819
     3784.0000000000        5.9333814389       -0.3480004504
     3788.0000000000        4.7527389230       -0.2495623074
     3792.0000000000        3.8922486959       -0.1849686191
     3796.0000000000        3.2459238318       -0.1408581925
     3800.0000000000        2.7482129327       -0.1097227648
     3804.0000000000        2.3568302492       -0.0871252772
     3808.0000000000        2.0435163874       -0.0703302514
     3812.0000000000        1.7888084356       -0.0575893085
     3816.0000000000        1.5789495662       -0.0477496846
     3820.0000000000        1.4039941216       -0.0400304672
     3824.0000000000        1.2566078071       -0.0338899160
     3828.0000000000        1.1312863120       -0.0289442150
     3832.0000000000        1.0238336088       -0.0249162852
     3836.0000000000        0.9310058278       -0.0216027064
     3840.0000000000        0.8502632815       -0.0188518515
     3844.0000000000        0.7795946803       -0.0165491332
     3848.0000000000        0.7173904867       -0.0146068643
     3852.0000000000        0.6623503173       -0.0129571692
     3856.0000000000        0.6134143194       -0.0115469525
     3860.0000000000        0.5697116850       -0.0103342761
     3864.0000000000        0.5305215771       -0.0092857168
     3868.0000000000        0.4952431654       -0.0083744155
     3872.0000000000        0.4633724211       -0.0075786210
     3876.0000000000        0.4344839838       -0.0068805917
     3880.0000000000        0.4082168707       -0.0062657587
     3884.0000000000        0.3842631267       -0.0057220834
     3888.0000000000        0.3474502336       -0.0050553952
     3892.0000000000        0.3280780572       -0.0046386569
     3896.0000000000        0.3102816075       -0.0042664824
     3900.0000000000        0.2938945518       -0.0039330720
     3904.0000000000        0.2787719347       -0.0036335085
     3908.0000000000        0.2647869646       -0.0033636045
     3912.0000000000        0.0000000000        0.0000000000
     3916.0000000000        0.0000000000        0.0000000000
     3920.0000000000        0.0000000000        0.0000000000
     3924.0000000000        0.0000000000        0.0000000000
     3928.0000000000        0.0000000000        0.0000000000
     3932.0000000000        0.0000000000        0.0000000000
     3936.0000000000        0.0000000000        0.0000000000
     3940.0000000000        0.0000000000        0.0000000000
     3944.0000000000        0.0000000000        0.0000000000
     3948.0000000000        0.0000000000        0.0000000000
     3952.0000000000        0.0000000000        0.0000000000
     3956.0000000000        0.0000000000        0.0000000000
     3960.0000000000        0.0000000000        0.0000000000
     3964.0000000000        0.0000000000        0.0000000000
     3968.0000000000        0.0000000000        0.0000000000
     3972.0000000000        0.0000000000        0.0000000000
     3976.0000000000        0.0000000000        0.0000000000
     3980.0000000000        0.0000000000        0.0000000000
     3984.0000000000        0.0000000000        0.0000000000
     3988.0000000000        0.0000000000        0.0000000000
     3992.0000000000        0.0000000000        0.0000000000
     3996.0000000000        0.0000000000        0.0000000000
