# Supplementary material for: Data of electronic, reactivity, optoelectronic, linear and non-linear optical parameters of doping graphene oxide nanosheet with aluminum atom
Source: Data Brief. 2022 Jan 19;41:107840. doi: 10.1016/j.dib.2022.107840 (PMC8801356; doi:10.1016/j.dib.2022.107840)
Supplement: Supplementary file 1 [file mmc1.zip › supplementary file/DATA OF THE IR SPECTRA/B3LYP/GON1-Al5.txt]

# IR Spectrum
# X-Axis:  Frequency (cm-1)
# Y-Axis:  &epsilon; (M-1 cm-1)

# Peak information
#                  X                   Y
#      35.1494000000      167.0127588976
#      43.4754000000       16.7833023653
#      69.0530000000       35.3339528643
#      89.7002000000        2.2326343671
#      98.4616000000       18.5812301000
#     110.8990000000       85.4904274213
#     129.3758000000       53.0929620200
#     161.2577000000       18.9774921889
#     175.9374000000       47.9850376812
#     186.4965000000       49.9208119298
#     202.4249000000       23.8900823116
#     211.3131000000       21.2993805954
#     234.0936000000       36.0896105858
#     260.4636000000       42.5768778449
#     269.1550000000      319.4600878543
#     269.4468000000       49.1792160425
#     286.3634000000        4.1041434511
#     306.1548000000       20.2809105279
#     321.2138000000      120.0295011916
#     335.5309000000      142.7466360084
#     345.4005000000       46.9325243513
#     350.2006000000      677.3499883266
#     367.0600000000        6.0450684668
#     371.8949000000      126.6144182127
#     383.6825000000      184.3223093330
#     395.3912000000       17.8840775507
#     418.3055000000       43.8713499091
#     443.4771000000      129.3495090300
#     463.6720000000      200.2184109318
#     469.5153000000       79.8337798782
#     482.5416000000       49.8090164437
#     491.7664000000      120.1711634629
#     512.7794000000       53.9671697301
#     525.6863000000       21.3673959298
#     546.1981000000       98.1247633614
#     563.4590000000       50.9327706978
#     574.5304000000      163.9628480962
#     586.0438000000       21.9870164107
#     601.9491000000       83.7870803925
#     610.6375000000       58.1667549603
#     629.2517000000      241.8801402303
#     637.4770000000      146.5303772823
#     646.7720000000      138.9151286158
#     664.1213000000      108.6581845665
#     667.9683000000      675.4418099449
#     675.6304000000      242.8610580873
#     699.0831000000      207.6745255038
#     712.5935000000       43.1173479993
#     727.6277000000       15.3895179494
#     738.1202000000       33.6854610780
#     750.9227000000       29.6664277117
#     756.3279000000       90.6693334086
#     763.2592000000      109.4892794262
#     782.7356000000       55.7542240186
#     790.2633000000       77.2998678796
#     805.4824000000       94.5431073413
#     809.9710000000       11.1283545653
#     839.1860000000        8.2931599867
#     848.9650000000      503.2891032020
#     860.4407000000       81.7885147428
#     891.8516000000      153.4429033491
#     910.6686000000       12.8197815741
#     928.8547000000       31.7208853062
#     950.0629000000       63.9109539381
#     960.3207000000       92.2481007509
#     963.9485000000      104.2091237667
#     973.3137000000        1.2402904140
#     982.5421000000        3.0724149217
#     985.5290000000        4.5717837005
#    1057.3620000000       79.3425862771
#    1069.6897000000       13.1498099655
#    1079.2181000000       72.6884700203
#    1098.7200000000       23.7994249391
#    1139.0053000000      172.5670785747
#    1152.4343000000       21.9032999461
#    1165.8261000000     1283.0474387579
#    1175.5771000000       77.6125301655
#    1196.2682000000       60.9620670939
#    1197.5664000000       11.9118966657
#    1205.6454000000      128.4454203716
#    1221.3216000000       40.0118408760
#    1232.2379000000       26.7879051038
#    1240.9287000000       81.4655392876
#    1251.0038000000       54.0643023512
#    1267.9743000000       17.9882050683
#    1275.6191000000       93.2437311494
#    1285.0601000000      280.2058932233
#    1289.8654000000        2.3029575805
#    1320.6416000000       57.8598461804
#    1369.2683000000       83.7102342987
#    1376.9906000000      211.6651961051
#    1386.4908000000      140.1463168357
#    1398.8712000000       21.9459874349
#    1418.6260000000        4.8262218585
#    1434.7008000000       22.7565422321
#    1439.2362000000       85.3394128889
#    1444.1699000000       38.5122164577
#    1460.2589000000       94.3762322081
#    1469.9781000000       43.8503725728
#    1494.2231000000      504.0748084969
#    1501.4307000000       80.5698846350
#    1529.0689000000       81.6899933120
#    1573.3418000000       80.6195400853
#    1608.6222000000      174.6385077246
#    1638.6063000000       36.4359178913
#    1666.9265000000        2.1766748152
#    1773.8544000000     1053.1312798148
#    3071.0385000000       76.5870259953
#    3092.6296000000       63.3507817801
#    3106.2666000000        9.1117670655
#    3126.4662000000      128.4954579301
#    3169.2779000000       24.3314279754
#    3169.9600000000        0.7657977751
#    3174.0821000000        8.0940944432
#    3187.8990000000       15.4202352671
#    3189.6893000000       26.7994800667
#    3208.7716000000        1.2388029004
#    3267.5492000000        4.0986091524
#    3671.9336000000       70.2696385555
#    3753.4823000000      130.4402523514

# Spectra
#                  X                   Y               DY/DX
        0.0000000000        0.0967018589        0.0044388705
        4.0000000000        0.1193476926        0.0061786120
        8.0000000000        0.1491757428        0.0089753573
       12.0000000000        0.1938817879        0.0138609043
       16.0000000000        0.2704575654        0.0232860444
       20.0000000000        0.3986619468        0.0436518192
       24.0000000000        0.6604810756        0.0962159256
       28.0000000000        1.3188607428        0.2650392336
       32.0000000000        3.2834038520        0.7759982625
       36.0000000000        5.0927564852       -0.4625579948
       40.0000000000        2.5196669543       -0.4118609020
       44.0000000000        1.6074506266       -0.1960050368
       48.0000000000        0.8790274035       -0.1236186859
       52.0000000000        0.5864321113       -0.0375119324
       56.0000000000        0.5230578395        0.0034794436
       60.0000000000        0.6257502282        0.0537913015
       64.0000000000        1.0687585363        0.1946326634
       68.0000000000        2.2267290014        0.2444359429
       72.0000000000        1.6331140704       -0.3216412682
       76.0000000000        0.8264194405       -0.1026642446
       80.0000000000        0.6105127549       -0.0195070409
       84.0000000000        0.6216651357        0.0244790741
       88.0000000000        0.8225508505        0.0740454935
       92.0000000000        1.1361372482        0.1042007274
       96.0000000000        1.9676076474        0.3166221932
      100.0000000000        2.6104752791       -0.0715270413
      104.0000000000        2.8935449352        0.3286649763
      108.0000000000        5.9591465103        1.2551190185
      112.0000000000        8.2549715091       -0.9595696199
      116.0000000000        3.8966465035       -0.6979576682
      120.0000000000        2.5145596062       -0.0804117551
      124.0000000000        3.0924802734        0.4122289051
      128.0000000000        6.0337132391        0.7759485500
      132.0000000000        4.7567359693       -0.9722995701
      136.0000000000        2.1433036678       -0.3560758405
      140.0000000000        1.2975339476       -0.1148545239
      144.0000000000        1.0257286738       -0.0324807772
      148.0000000000        0.9985523210        0.0161373666
      152.0000000000        1.1801780197        0.0824873104
      156.0000000000        1.8022027738        0.2620606357
      160.0000000000        3.4141152351        0.4062643057
      164.0000000000        3.1932317787       -0.2873979912
      168.0000000000        2.9453107446        0.1874076816
      172.0000000000        5.0444807443        0.9564688566
      176.0000000000        9.0180544546        0.1025125612
      180.0000000000        6.4971177069       -0.3973585949
      184.0000000000        7.9918765969        1.0404685319
      188.0000000000        8.6889657675       -1.2206673587
      192.0000000000        4.5521055926       -0.5985307608
      196.0000000000        3.5903451006        0.0614252496
      200.0000000000        5.0786986764        0.6589889270
      204.0000000000        5.8805094128       -0.4612345229
      208.0000000000        5.0295588915        0.2288499593
      212.0000000000        5.7672716257       -0.4051588057
      216.0000000000        3.4717482425       -0.4026352753
      220.0000000000        2.6576833546       -0.0573063295
      224.0000000000        2.8612238910        0.1419451021
      228.0000000000        4.0587698451        0.5231107076
      232.0000000000        7.7366372244        1.2311911836
      236.0000000000        8.2340682575       -1.0704059321
      240.0000000000        5.0194106128       -0.3939601352
      244.0000000000        4.4663355417        0.0517293924
      248.0000000000        5.2307090777        0.3340477231
      252.0000000000        7.3736844297        0.8007880697
      256.0000000000       12.6645041605        2.0628128455
      260.0000000000       24.3273839075        3.0527861753
      264.0000000000       38.6181810127        6.4174209610
      268.0000000000       82.3148808237       10.3755312706
      272.0000000000       60.0743040083      -13.6510771215
      276.0000000000       24.2946386220       -4.8329053399
      280.0000000000       12.7078743174       -1.6074674603
      284.0000000000        8.8187033237       -0.5224758795
      288.0000000000        7.0729797269       -0.4465451347
      292.0000000000        5.8220950076       -0.1590406476
      296.0000000000        5.6876775402        0.0876658467
      300.0000000000        6.6727272650        0.4540743398
      304.0000000000        9.9283650592        1.1081164224
      308.0000000000       11.6103775659       -0.3406391123
      312.0000000000       12.0186681883        0.7656615166
      316.0000000000       19.1729995647        3.1830962749
      320.0000000000       38.7659803651        4.7588242704
      324.0000000000       33.6783299442       -4.2130497656
      328.0000000000       26.4472534574        0.6486488609
      332.0000000000       39.5838797957        6.2949468922
      336.0000000000       62.1766325710       -0.2596015865
      340.0000000000       54.1624447919        1.1687877332
      344.0000000000       83.6501622766       14.2481213535
      348.0000000000      174.8551863547       30.5789811983
      352.0000000000      180.9024425622      -32.8773246334
      356.0000000000       74.5752115384      -15.5210984704
      360.0000000000       38.8128246657       -4.4889440415
      364.0000000000       30.3974222635       -0.0400198702
      368.0000000000       38.5195923431        4.3552203446
      372.0000000000       56.5913536159       -0.3613286631
      376.0000000000       39.9585033354       -2.7146465656
      380.0000000000       46.9022040463        6.4499708780
      384.0000000000       70.0557935810       -3.0680909546
      388.0000000000       36.0136508427       -7.1486350468
      392.0000000000       20.2544253842       -1.5749336201
      396.0000000000       16.4106882414       -1.4030610479
      400.0000000000       10.4644132215       -1.0630608716
      404.0000000000        7.9198868392       -0.3195466161
      408.0000000000        7.5408393707        0.1311245403
      412.0000000000        9.4101469987        0.9354442017
      416.0000000000       16.6262579381        2.5720922723
      420.0000000000       18.3002527400       -2.3447050555
      424.0000000000       10.5885131035       -1.0418841669
      428.0000000000        8.8062880170       -0.0004768742
      432.0000000000       10.1630215224        0.7405382982
      436.0000000000       15.7573061570        2.3457845809
      440.0000000000       33.4365869153        7.1799386675
      444.0000000000       55.0346613237       -2.7887411678
      448.0000000000       29.9825148001       -4.7217860140
      452.0000000000       21.2780373892       -0.2279979759
      456.0000000000       26.8094474941        3.2668236067
      460.0000000000       53.9700644538       11.5233891746
      464.0000000000       96.1059073809       -0.5984093105
      468.0000000000       70.8463465127       -4.3268218879
      472.0000000000       45.4454304059       -7.6184697796
      476.0000000000       27.5131150833       -1.5214590855
      480.0000000000       30.9445223113        2.9478132472
      484.0000000000       36.5465065349       -1.3334295515
      488.0000000000       40.2917545386        4.7644520178
      492.0000000000       59.3223357022       -2.1577538971
      496.0000000000       30.8109626492       -6.2192549359
      500.0000000000       16.3228004159       -1.7828494633
      504.0000000000       13.0104768467       -0.0245537362
      508.0000000000       16.8902141747        2.0963144158
      512.0000000000       29.1779607308        2.0849038635
      516.0000000000       20.8629481967       -3.3752633429
      520.0000000000       13.6315925613       -0.4238719633
      524.0000000000       15.9621044545        1.1510080893
      528.0000000000       14.4705157143       -1.5413362380
      532.0000000000       10.7430344265       -0.2471275631
      536.0000000000       11.9165487281        0.8528663965
      540.0000000000       19.0901087130        3.1056005354
      544.0000000000       41.3174914828        7.6578091669
      548.0000000000       45.1004316766       -6.9221351945
      552.0000000000       23.2653845561       -2.8517566911
      556.0000000000       19.0222649824        0.4038946543
      560.0000000000       26.9559347196        3.8305111088
      564.0000000000       40.6093947208       -0.0635474424
      568.0000000000       38.7592397854        2.2666253621
      572.0000000000       68.6641974666       12.4477366325
      576.0000000000       81.0649442598      -11.6025161118
      580.0000000000       39.1436769196       -5.9537078570
      584.0000000000       29.0913742902       -0.1675620557
      588.0000000000       25.0907838492       -2.1078256209
      592.0000000000       20.5290105675        0.0583725084
      596.0000000000       26.1675229600        3.0851818194
      600.0000000000       48.9890868133        7.5840317122
      604.0000000000       53.1819615195       -4.9656867402
      608.0000000000       46.6241235774        2.3937939987
      612.0000000000       48.3362652850       -4.2594405195
      616.0000000000       34.5993087079       -1.1420368681
      620.0000000000       38.9944154265        3.3954755850
      624.0000000000       67.5067633526       12.4741769073
      628.0000000000      145.4478269644       19.6670997986
      632.0000000000      133.2810473747      -13.3030110110
      636.0000000000      126.4895166924        6.0304870801
      640.0000000000      107.9274063943      -10.5445637112
      644.0000000000      101.3574286251        7.4402792802
      648.0000000000      111.1134817160      -10.1822522720
      652.0000000000       73.9739994049       -4.0283719276
      656.0000000000       78.4415278651        6.0824079411
      660.0000000000      131.6023353002       23.2001163456
      664.0000000000      284.9574991917       51.9230045528
      668.0000000000      462.5398369055       -3.5651203698
      672.0000000000      292.8641018987      -31.7147794914
      676.0000000000      233.3801474597      -22.7677649953
      680.0000000000      116.9582446206      -21.9689038521
      684.0000000000       63.9726149087       -7.0906530814
      688.0000000000       48.4820367286       -1.2334215513
      692.0000000000       54.4088937559        4.7083773776
      696.0000000000       97.5626848211       18.1307754428
      700.0000000000      135.6067920709      -13.3521978237
      704.0000000000       66.3159513520      -11.7921977924
      708.0000000000       42.6216266893       -1.3531582634
      712.0000000000       46.3831132090        0.2275310893
      716.0000000000       31.3435565001       -4.4699949283
      720.0000000000       20.6960851122       -1.1930613220
      724.0000000000       20.0277210970        0.8411619955
      728.0000000000       23.8034280353       -0.2147405128
      732.0000000000       21.7071696327        0.3820626038
      736.0000000000       29.9950803783        3.4319488573
      740.0000000000       32.0542468473       -2.7128528554
      744.0000000000       26.2574292117        0.4618594601
      748.0000000000       36.9962516071        5.1556772854
      752.0000000000       60.6085107726        5.6207957070
      756.0000000000       89.8826969034        4.1183398855
      760.0000000000       85.5514194375        2.1173627224
      764.0000000000       91.5510727951       -8.8795638382
      768.0000000000       45.8876265243       -8.0172191993
      772.0000000000       28.2179182178       -1.8270238786
      776.0000000000       27.6128798356        1.5458662796
      780.0000000000       43.6332975201        6.7152808488
      784.0000000000       59.4865717507       -1.5746111496
      788.0000000000       63.8605523965        5.4548332060
      792.0000000000       61.9937953912       -8.5386592710
      796.0000000000       36.6084706427       -2.6619250788
      800.0000000000       39.1037258477        4.1145278541
      804.0000000000       71.7006338959        9.4172349407
      808.0000000000       63.2605233586       -9.6101047674
      812.0000000000       33.6414306465       -5.2570429031
      816.0000000000       20.5532100455       -1.7296468424
      820.0000000000       16.7870064838       -0.3601152323
      824.0000000000       16.8592061770        0.3594131901
      828.0000000000       19.4171507916        1.1034097267
      832.0000000000       26.1116942667        2.4041023208
      836.0000000000       40.8682397275        5.4597374417
      840.0000000000       72.6044502622       11.0221760444
      844.0000000000      154.5014896438       35.3459967883
      848.0000000000      359.4183230292       40.5097818910
      852.0000000000      249.5596256743      -54.4458887033
      856.0000000000      121.1549704836      -12.6182303041
      860.0000000000      106.7534801604       -3.5296508663
      864.0000000000       62.4689123718      -11.3405053901
      868.0000000000       33.7521212404       -4.0776564394
      872.0000000000       23.4752884396       -1.4742627903
      876.0000000000       20.2965306982       -0.1805721122
      880.0000000000       22.1578829829        1.2299834811
      884.0000000000       32.5294166722        4.5601517434
      888.0000000000       68.3925913345       15.1302097242
      892.0000000000      124.5346861737       -2.3237217707
      896.0000000000       62.9491560643      -14.2928804991
      900.0000000000       29.0941193537       -4.4059612175
      904.0000000000       18.9714086575       -1.1371031647
      908.0000000000       18.6534160061        0.8748989799
      912.0000000000       18.8151335684       -1.6342112865
      916.0000000000       13.0082389554       -0.7689902345
      920.0000000000       12.4430698053        0.4494062051
      924.0000000000       17.5778988960        2.4552118961
      928.0000000000       31.7423951673        2.6061766593
      932.0000000000       23.9677001546       -3.4985578967
      936.0000000000       16.3020347478       -0.5778416008
      940.0000000000       17.5498432904        1.1704398453
      944.0000000000       27.3263057476        4.2415548433
      948.0000000000       56.9222991860       10.0042156373
      952.0000000000       68.2135465849       -4.3097844965
      956.0000000000       71.5860011080        8.5031272520
      960.0000000000      129.6778307157       12.7628485089
      964.0000000000      134.5804812258      -11.4299181343
      968.0000000000       64.0042069365      -14.2489954250
      972.0000000000       29.8885805303       -4.5992827179
      976.0000000000       17.8193992561       -1.8637573877
      980.0000000000       13.8464701655       -0.2847097016
      984.0000000000       13.3048943640       -0.3661968909
      988.0000000000        9.5693229501       -1.1910334536
      992.0000000000        6.2031232462       -0.5334733988
      996.0000000000        4.7232530680       -0.2600517405
     1000.0000000000        3.9257969825       -0.1504905204
     1004.0000000000        3.4485921982       -0.0931667484
     1008.0000000000        3.9854090612       -0.0459987499
     1012.0000000000        3.6372866134       -0.0149425545
     1016.0000000000        3.6770442218        0.0104077449
     1020.0000000000        3.7684547850        0.0356865564
     1024.0000000000        3.9319614491        0.0658626507
     1028.0000000000        4.2703527674        0.1056626478
     1032.0000000000        4.8038855471        0.1657706288
     1036.0000000000        5.6512737529        0.2678532653
     1040.0000000000        7.1193066208        0.4657924987
     1044.0000000000        9.7441658866        0.9130481813
     1048.0000000000       15.5157762973        2.1607599342
     1052.0000000000       30.8685438071        6.4311215004
     1056.0000000000       71.0629466482       10.2740388849
     1060.0000000000       58.4636774842      -10.9895119739
     1064.0000000000       31.2730362525       -2.7236433451
     1068.0000000000       30.7998665378        1.6664797558
     1072.0000000000       34.3148567514        0.8698072641
     1076.0000000000       52.6140902035        9.0965248191
     1080.0000000000       74.5806443601       -6.4221264029
     1084.0000000000       36.8354968761       -6.8043223862
     1088.0000000000       21.5356358475       -1.7480651488
     1092.0000000000       19.2649894726        0.5167574438
     1096.0000000000       26.8632797987        3.3318514982
     1100.0000000000       31.3951282135       -2.9994656310
     1104.0000000000       19.3876651905       -1.8373119886
     1108.0000000000       15.5924453028       -0.3428481291
     1112.0000000000       15.4437085729        0.2200413572
     1116.0000000000       17.1673621708        0.6079454477
     1120.0000000000       20.4926781242        1.0888315349
     1124.0000000000       26.2702549395        1.9531340377
     1128.0000000000       37.6860855099        3.9784021760
     1132.0000000000       63.4877939628       10.1508841595
     1136.0000000000      136.0226515305       27.8256531922
     1140.0000000000      196.0597871026      -16.1119220193
     1144.0000000000      116.3013322111      -11.6148050696
     1148.0000000000      104.2060831749        4.0140277378
     1152.0000000000      141.3797114811       12.6880163210
     1156.0000000000      211.5097255221       28.5310048364
     1160.0000000000      434.1432465682       96.0140159269
     1164.0000000000     1091.2704296579      203.3112029688
     1168.0000000000     1026.7296489150     -206.4675751666
     1172.0000000000      435.9876659427      -76.4383352490
     1176.0000000000      261.3320482376      -33.3187551968
     1180.0000000000      142.7089159463      -20.6705470973
     1184.0000000000       89.9264826948       -7.6923680228
     1188.0000000000       72.6833985933       -1.2424993119
     1192.0000000000       82.5907964512        7.1505275005
     1196.0000000000      123.1943802687        5.7905414887
     1200.0000000000      112.4559755822       -0.8215218787
     1204.0000000000      153.4532771123       16.2044668704
     1208.0000000000      128.7823206634      -23.0059051757
     1212.0000000000       65.6484547335       -8.1570080532
     1216.0000000000       51.7694647575        0.5211370487
     1220.0000000000       67.1951207325        4.7777318165
     1224.0000000000       57.8612510049       -5.9815404821
     1228.0000000000       48.6075628522        1.5907159137
     1232.0000000000       63.7438906734        2.6555811648
     1236.0000000000       68.7418244682        4.6731829808
     1240.0000000000      109.3606589667        8.8079340917
     1244.0000000000       85.4505975599      -10.6627624968
     1248.0000000000       73.7844210965        4.4415922039
     1252.0000000000       81.0959432841       -7.7118604933
     1256.0000000000       46.9219014041       -5.3918825435
     1260.0000000000       37.1567973081       -0.1388483987
     1264.0000000000       44.6204520040        4.1367505561
     1268.0000000000       68.1690033346        5.7791081494
     1272.0000000000      101.4401528167       15.0673264643
     1276.0000000000      164.1758394876        3.6141774340
     1280.0000000000      175.5824424549       17.1542107282
     1284.0000000000      318.5914740521       32.3516198713
     1288.0000000000      221.0074088520      -49.4416747421
     1292.0000000000       91.9865220618      -17.9277250988
     1296.0000000000       47.8671853460       -6.4022250080
     1300.0000000000       30.7789006991       -2.6985833962
     1304.0000000000       23.5598016030       -1.1184107574
     1308.0000000000       21.2856116300       -0.0195868167
     1312.0000000000       24.1805817134        1.6819548730
     1316.0000000000       38.9567041581        6.6336510678
     1320.0000000000       74.1990727182        4.8379784224
     1324.0000000000       47.8629866955       -9.6695536356
     1328.0000000000       23.0774389601       -3.1853678968
     1332.0000000000       15.3678118422       -1.0832876467
     1336.0000000000       13.0497719731       -0.3586185426
     1340.0000000000       12.3848076023       -0.0023427756
     1344.0000000000       12.9928746716        0.2715234563
     1348.0000000000       14.6795869017        0.5887402569
     1352.0000000000       17.9422266231        1.0902605235
     1356.0000000000       24.0380423965        2.0867381633
     1360.0000000000       36.4653295322        4.5641689447
     1364.0000000000       67.1337882144       12.2581005529
     1368.0000000000      143.2095028968       21.5406234813
     1372.0000000000      182.3253339448        9.9039270839
     1376.0000000000      289.3642710285       25.7062817916
     1380.0000000000      224.3075417752      -30.2184617022
     1384.0000000000      195.5477208753       13.2711707775
     1388.0000000000      188.1247310148      -28.9254915554
     1392.0000000000       88.6797902288      -14.6024299301
     1396.0000000000       60.2333422724       -1.4880362085
     1400.0000000000       52.2979456427       -5.6381584524
     1404.0000000000       30.8749171575       -3.5807141500
     1408.0000000000       22.0042158520       -1.2403100084
     1412.0000000000       19.3285273679       -0.1402573116
     1416.0000000000       21.0757968968        0.9795323577
     1420.0000000000       23.3736262408       -0.2475872102
     1424.0000000000       24.0853816002        0.9926823750
     1428.0000000000       32.7865858785        3.7142471457
     1432.0000000000       59.5640287918       10.5568439878
     1436.0000000000      110.3865611077       14.0776651647
     1440.0000000000      148.7601931274       -5.6272768461
     1444.0000000000      112.1884263395       -9.6264483624
     1448.0000000000       67.0265707188       -8.0436344188
     1452.0000000000       55.1625302971        1.4498677486
     1456.0000000000       81.9788986897       13.4041408289
     1460.0000000000      145.9431939843        4.9459809391
     1464.0000000000      100.5675927866      -11.5469515589
     1468.0000000000       92.1317833108        4.6998555330
     1472.0000000000       84.1600284743       -9.1162797695
     1476.0000000000       61.1642442843       -1.5868090823
     1480.0000000000       67.6926251056        4.6976187726
     1484.0000000000      103.0661846257       14.4063417540
     1488.0000000000      207.9584046399       44.0950308010
     1492.0000000000      521.7738028958      108.4613841400
     1496.0000000000      588.3801718391      -92.4095244384
     1500.0000000000      310.6778110712      -34.7609332349
     1504.0000000000      174.2455494586      -33.1555565731
     1508.0000000000       86.3037663843      -12.8148789792
     1512.0000000000       53.4296153741       -4.9644964079
     1516.0000000000       40.9721216882       -1.5639872141
     1520.0000000000       40.5829339145        1.5979442155
     1524.0000000000       59.2254305163        9.0606295094
     1528.0000000000      115.3237453659       11.9149091640
     1532.0000000000       82.4317964007      -17.2377418895
     1536.0000000000       37.5738618175       -6.1500932771
     1540.0000000000       22.2244048918       -2.2359961705
     1544.0000000000       16.2179904307       -0.9684361956
     1548.0000000000       13.4814067625       -0.4049264138
     1552.0000000000       12.6261297415       -0.0332476593
     1556.0000000000       13.2614838513        0.3745347170
     1560.0000000000       16.0160666779        1.1044842019
     1564.0000000000       23.5545604481        3.0079799596
     1568.0000000000       45.8447081894        9.4609196860
     1572.0000000000      105.2277162333       14.9473175223
     1576.0000000000       83.0646360168      -17.4288423779
     1580.0000000000       36.7554802270       -6.1755921798
     1584.0000000000       22.5500974611       -1.7864300093
     1588.0000000000       18.9876444996       -0.1813367824
     1592.0000000000       20.5629753449        0.9918114617
     1596.0000000000       27.8339348438        2.8961647368
     1600.0000000000       47.7105768977        8.0447279647
     1604.0000000000      108.2501511077       25.6750556257
     1608.0000000000      241.3092452289       17.9923682814
     1612.0000000000      145.6533328673      -35.0119436424
     1616.0000000000       60.0511996691      -11.4989162837
     1620.0000000000       32.0745658785       -3.9908324551
     1624.0000000000       21.8513216463       -1.4450859519
     1628.0000000000       19.1206140747        0.0612882569
     1632.0000000000       23.4430789631        2.4888319973
     1636.0000000000       44.0154769114        7.9368240975
     1640.0000000000       52.6386485530       -7.4051273448
     1644.0000000000       24.0806309935       -4.5499949789
     1648.0000000000       13.1477128371       -1.5334741023
     1652.0000000000        9.1307352298       -0.6349083350
     1656.0000000000        6.9881172299       -0.2731853185
     1660.0000000000        6.3955620321       -0.0170784874
     1664.0000000000        7.0140295737        0.3790540192
     1668.0000000000        7.5649211820       -0.4285826381
     1672.0000000000        5.6591111417       -0.3224229195
     1676.0000000000        4.8976361204       -0.0998633735
     1680.0000000000        4.6739397642       -0.0233071215
     1684.0000000000        4.6616573840        0.0139179506
     1688.0000000000        4.7700552394        0.0392293653
     1692.0000000000        4.9056118193        0.0616825246
     1696.0000000000        5.1947365839        0.0830251502
     1700.0000000000        5.5721570875        0.1061163849
     1704.0000000000        6.0482048184        0.1326150804
     1708.0000000000        6.6399799281        0.1643053189
     1712.0000000000        7.3725151034        0.2034228784
     1716.0000000000        8.2812743122        0.2530171974
     1720.0000000000        9.4163715731        0.3174708056
     1724.0000000000       10.8494361429        0.4033370304
     1728.0000000000       12.6849052359        0.5207798991
     1732.0000000000       15.0791419433        0.6861768932
     1736.0000000000       18.2076858109        0.9278860564
     1740.0000000000       22.5962456519        1.2928998046
     1744.0000000000       28.8344503807        1.8734233439
     1748.0000000000       38.1078077105        2.8537220872
     1752.0000000000       52.7170035164        4.6410078991
     1756.0000000000       77.5898109803        8.2462372838
     1760.0000000000      124.7520749503       16.5891760415
     1764.0000000000      229.1422463108       39.8858724611
     1768.0000000000      515.2513645109      119.9507888087
     1772.0000000000     1332.0939452465      254.1445858168
     1776.0000000000     1256.7854904668     -261.7468163708
     1780.0000000000      481.6165386263     -110.0855479849
     1784.0000000000      217.7558804616      -37.1446444082
     1788.0000000000      119.8625756748      -15.6874669604
     1792.0000000000       75.0343185812       -7.8834708832
     1796.0000000000       51.1657522404       -4.4721470910
     1800.0000000000       37.0148393974       -2.7665134825
     1804.0000000000       28.0027973094       -1.8255570952
     1808.0000000000       21.9103287829       -1.2658639800
     1812.0000000000       17.6038748309       -0.9128536530
     1816.0000000000       14.4496276878       -0.6795029093
     1820.0000000000       12.0712775948       -0.5192161413
     1824.0000000000       10.2341984916       -0.4055437311
     1828.0000000000        8.7841066640       -0.3227012951
     1832.0000000000        7.6226067760       -0.2609553625
     1836.0000000000        6.6768464444       -0.2139909952
     1840.0000000000        5.8965834074       -0.1776414006
     1844.0000000000        5.2453788194       -0.1490721404
     1848.0000000000        4.6962884809       -0.1263098599
     1852.0000000000        4.2290440670       -0.1079521478
     1856.0000000000        3.8281637532       -0.0929838782
     1860.0000000000        3.4816580691       -0.0806580412
     1864.0000000000        3.1801260616       -0.0704166795
     1868.0000000000        2.9161128877       -0.0618373726
     1872.0000000000        2.6836459014       -0.0545963480
     1876.0000000000        2.4778947530       -0.0484426299
     1880.0000000000        2.2949190278       -0.0431796449
     1884.0000000000        2.1314785877       -0.0386519526
     1888.0000000000        1.9848894268       -0.0347355475
     1892.0000000000        1.8529129800       -0.0313306883
     1896.0000000000        1.7336702993       -0.0283565363
     1900.0000000000        1.6255749133       -0.0257471059
     1904.0000000000        1.5272798648       -0.0234481767
     1908.0000000000        1.4376356059       -0.0214149177
     1912.0000000000        1.3556562789       -0.0196100442
     1916.0000000000        1.2804925299       -0.0180023771
     1920.0000000000        1.2114094450       -0.0165657076
     1924.0000000000        1.1477685386       -0.0152778970
     1928.0000000000        1.0890129623       -0.0141201583
     1932.0000000000        1.0346552949       -0.0130764789
     1936.0000000000        0.0000000000        0.0000000000
     1940.0000000000        0.0000000000        0.0000000000
     1944.0000000000        0.0000000000        0.0000000000
     1948.0000000000        0.0000000000        0.0000000000
     1952.0000000000        0.0000000000        0.0000000000
     1956.0000000000        0.0000000000        0.0000000000
     1960.0000000000        0.0000000000        0.0000000000
     1964.0000000000        0.0000000000        0.0000000000
     1968.0000000000        0.0000000000        0.0000000000
     1972.0000000000        0.0000000000        0.0000000000
     1976.0000000000        0.0000000000        0.0000000000
     1980.0000000000        0.0000000000        0.0000000000
     1984.0000000000        0.0000000000        0.0000000000
     1988.0000000000        0.0000000000        0.0000000000
     1992.0000000000        0.0000000000        0.0000000000
     1996.0000000000        0.0000000000        0.0000000000
     2000.0000000000        0.0000000000        0.0000000000
     2004.0000000000        0.0000000000        0.0000000000
     2008.0000000000        0.0000000000        0.0000000000
     2012.0000000000        0.0000000000        0.0000000000
     2016.0000000000        0.0000000000        0.0000000000
     2020.0000000000        0.0000000000        0.0000000000
     2024.0000000000        0.0000000000        0.0000000000
     2028.0000000000        0.0000000000        0.0000000000
     2032.0000000000        0.0000000000        0.0000000000
     2036.0000000000        0.0000000000        0.0000000000
     2040.0000000000        0.0000000000        0.0000000000
     2044.0000000000        0.0000000000        0.0000000000
     2048.0000000000        0.0000000000        0.0000000000
     2052.0000000000        0.0000000000        0.0000000000
     2056.0000000000        0.0000000000        0.0000000000
     2060.0000000000        0.0000000000        0.0000000000
     2064.0000000000        0.0000000000        0.0000000000
     2068.0000000000        0.0000000000        0.0000000000
     2072.0000000000        0.0000000000        0.0000000000
     2076.0000000000        0.0000000000        0.0000000000
     2080.0000000000        0.0000000000        0.0000000000
     2084.0000000000        0.0000000000        0.0000000000
     2088.0000000000        0.0000000000        0.0000000000
     2092.0000000000        0.0000000000        0.0000000000
     2096.0000000000        0.0000000000        0.0000000000
     2100.0000000000        0.0000000000        0.0000000000
     2104.0000000000        0.0000000000        0.0000000000
     2108.0000000000        0.0000000000        0.0000000000
     2112.0000000000        0.0000000000        0.0000000000
     2116.0000000000        0.0000000000        0.0000000000
     2120.0000000000        0.0000000000        0.0000000000
     2124.0000000000        0.0000000000        0.0000000000
     2128.0000000000        0.0000000000        0.0000000000
     2132.0000000000        0.0000000000        0.0000000000
     2136.0000000000        0.0000000000        0.0000000000
     2140.0000000000        0.0000000000        0.0000000000
     2144.0000000000        0.0000000000        0.0000000000
     2148.0000000000        0.0000000000        0.0000000000
     2152.0000000000        0.0000000000        0.0000000000
     2156.0000000000        0.0000000000        0.0000000000
     2160.0000000000        0.0000000000        0.0000000000
     2164.0000000000        0.0000000000        0.0000000000
     2168.0000000000        0.0000000000        0.0000000000
     2172.0000000000        0.0000000000        0.0000000000
     2176.0000000000        0.0000000000        0.0000000000
     2180.0000000000        0.0000000000        0.0000000000
     2184.0000000000        0.0000000000        0.0000000000
     2188.0000000000        0.0000000000        0.0000000000
     2192.0000000000        0.0000000000        0.0000000000
     2196.0000000000        0.0000000000        0.0000000000
     2200.0000000000        0.0000000000        0.0000000000
     2204.0000000000        0.0000000000        0.0000000000
     2208.0000000000        0.0000000000        0.0000000000
     2212.0000000000        0.0000000000        0.0000000000
     2216.0000000000        0.0000000000        0.0000000000
     2220.0000000000        0.0000000000        0.0000000000
     2224.0000000000        0.0000000000        0.0000000000
     2228.0000000000        0.0000000000        0.0000000000
     2232.0000000000        0.0000000000        0.0000000000
     2236.0000000000        0.0000000000        0.0000000000
     2240.0000000000        0.0000000000        0.0000000000
     2244.0000000000        0.0000000000        0.0000000000
     2248.0000000000        0.0000000000        0.0000000000
     2252.0000000000        0.0000000000        0.0000000000
     2256.0000000000        0.0000000000        0.0000000000
     2260.0000000000        0.0000000000        0.0000000000
     2264.0000000000        0.0000000000        0.0000000000
     2268.0000000000        0.0000000000        0.0000000000
     2272.0000000000        0.0000000000        0.0000000000
     2276.0000000000        0.0000000000        0.0000000000
     2280.0000000000        0.0000000000        0.0000000000
     2284.0000000000        0.0000000000        0.0000000000
     2288.0000000000        0.0000000000        0.0000000000
     2292.0000000000        0.0000000000        0.0000000000
     2296.0000000000        0.0000000000        0.0000000000
     2300.0000000000        0.0000000000        0.0000000000
     2304.0000000000        0.0000000000        0.0000000000
     2308.0000000000        0.0000000000        0.0000000000
     2312.0000000000        0.0000000000        0.0000000000
     2316.0000000000        0.0000000000        0.0000000000
     2320.0000000000        0.0000000000        0.0000000000
     2324.0000000000        0.0000000000        0.0000000000
     2328.0000000000        0.0000000000        0.0000000000
     2332.0000000000        0.0000000000        0.0000000000
     2336.0000000000        0.0000000000        0.0000000000
     2340.0000000000        0.0000000000        0.0000000000
     2344.0000000000        0.0000000000        0.0000000000
     2348.0000000000        0.0000000000        0.0000000000
     2352.0000000000        0.0000000000        0.0000000000
     2356.0000000000        0.0000000000        0.0000000000
     2360.0000000000        0.0000000000        0.0000000000
     2364.0000000000        0.0000000000        0.0000000000
     2368.0000000000        0.0000000000        0.0000000000
     2372.0000000000        0.0000000000        0.0000000000
     2376.0000000000        0.0000000000        0.0000000000
     2380.0000000000        0.0000000000        0.0000000000
     2384.0000000000        0.0000000000        0.0000000000
     2388.0000000000        0.0000000000        0.0000000000
     2392.0000000000        0.0000000000        0.0000000000
     2396.0000000000        0.0000000000        0.0000000000
     2400.0000000000        0.0000000000        0.0000000000
     2404.0000000000        0.0000000000        0.0000000000
     2408.0000000000        0.0000000000        0.0000000000
     2412.0000000000        0.0000000000        0.0000000000
     2416.0000000000        0.0000000000        0.0000000000
     2420.0000000000        0.0000000000        0.0000000000
     2424.0000000000        0.0000000000        0.0000000000
     2428.0000000000        0.0000000000        0.0000000000
     2432.0000000000        0.0000000000        0.0000000000
     2436.0000000000        0.0000000000        0.0000000000
     2440.0000000000        0.0000000000        0.0000000000
     2444.0000000000        0.0000000000        0.0000000000
     2448.0000000000        0.0000000000        0.0000000000
     2452.0000000000        0.0000000000        0.0000000000
     2456.0000000000        0.0000000000        0.0000000000
     2460.0000000000        0.0000000000        0.0000000000
     2464.0000000000        0.0000000000        0.0000000000
     2468.0000000000        0.0000000000        0.0000000000
     2472.0000000000        0.0000000000        0.0000000000
     2476.0000000000        0.0000000000        0.0000000000
     2480.0000000000        0.0000000000        0.0000000000
     2484.0000000000        0.0000000000        0.0000000000
     2488.0000000000        0.0000000000        0.0000000000
     2492.0000000000        0.0000000000        0.0000000000
     2496.0000000000        0.0000000000        0.0000000000
     2500.0000000000        0.0000000000        0.0000000000
     2504.0000000000        0.0000000000        0.0000000000
     2508.0000000000        0.0000000000        0.0000000000
     2512.0000000000        0.0000000000        0.0000000000
     2516.0000000000        0.0000000000        0.0000000000
     2520.0000000000        0.0000000000        0.0000000000
     2524.0000000000        0.0000000000        0.0000000000
     2528.0000000000        0.0000000000        0.0000000000
     2532.0000000000        0.0000000000        0.0000000000
     2536.0000000000        0.0000000000        0.0000000000
     2540.0000000000        0.0000000000        0.0000000000
     2544.0000000000        0.0000000000        0.0000000000
     2548.0000000000        0.0000000000        0.0000000000
     2552.0000000000        0.0000000000        0.0000000000
     2556.0000000000        0.0000000000        0.0000000000
     2560.0000000000        0.0000000000        0.0000000000
     2564.0000000000        0.0000000000        0.0000000000
     2568.0000000000        0.0000000000        0.0000000000
     2572.0000000000        0.0000000000        0.0000000000
     2576.0000000000        0.0000000000        0.0000000000
     2580.0000000000        0.0000000000        0.0000000000
     2584.0000000000        0.0000000000        0.0000000000
     2588.0000000000        0.0000000000        0.0000000000
     2592.0000000000        0.0000000000        0.0000000000
     2596.0000000000        0.0000000000        0.0000000000
     2600.0000000000        0.0000000000        0.0000000000
     2604.0000000000        0.0000000000        0.0000000000
     2608.0000000000        0.0000000000        0.0000000000
     2612.0000000000        0.0000000000        0.0000000000
     2616.0000000000        0.0000000000        0.0000000000
     2620.0000000000        0.0000000000        0.0000000000
     2624.0000000000        0.0000000000        0.0000000000
     2628.0000000000        0.0000000000        0.0000000000
     2632.0000000000        0.0000000000        0.0000000000
     2636.0000000000        0.0000000000        0.0000000000
     2640.0000000000        0.0000000000        0.0000000000
     2644.0000000000        0.0000000000        0.0000000000
     2648.0000000000        0.0000000000        0.0000000000
     2652.0000000000        0.0000000000        0.0000000000
     2656.0000000000        0.0000000000        0.0000000000
     2660.0000000000        0.0000000000        0.0000000000
     2664.0000000000        0.0000000000        0.0000000000
     2668.0000000000        0.0000000000        0.0000000000
     2672.0000000000        0.0000000000        0.0000000000
     2676.0000000000        0.0000000000        0.0000000000
     2680.0000000000        0.0000000000        0.0000000000
     2684.0000000000        0.0000000000        0.0000000000
     2688.0000000000        0.0000000000        0.0000000000
     2692.0000000000        0.0000000000        0.0000000000
     2696.0000000000        0.0000000000        0.0000000000
     2700.0000000000        0.0000000000        0.0000000000
     2704.0000000000        0.0000000000        0.0000000000
     2708.0000000000        0.0000000000        0.0000000000
     2712.0000000000        0.0000000000        0.0000000000
     2716.0000000000        0.0000000000        0.0000000000
     2720.0000000000        0.0000000000        0.0000000000
     2724.0000000000        0.0000000000        0.0000000000
     2728.0000000000        0.0000000000        0.0000000000
     2732.0000000000        0.0000000000        0.0000000000
     2736.0000000000        0.0000000000        0.0000000000
     2740.0000000000        0.0000000000        0.0000000000
     2744.0000000000        0.0000000000        0.0000000000
     2748.0000000000        0.0000000000        0.0000000000
     2752.0000000000        0.0000000000        0.0000000000
     2756.0000000000        0.0000000000        0.0000000000
     2760.0000000000        0.0000000000        0.0000000000
     2764.0000000000        0.0000000000        0.0000000000
     2768.0000000000        0.0000000000        0.0000000000
     2772.0000000000        0.0000000000        0.0000000000
     2776.0000000000        0.0000000000        0.0000000000
     2780.0000000000        0.0000000000        0.0000000000
     2784.0000000000        0.0000000000        0.0000000000
     2788.0000000000        0.0000000000        0.0000000000
     2792.0000000000        0.0000000000        0.0000000000
     2796.0000000000        0.0000000000        0.0000000000
     2800.0000000000        0.0000000000        0.0000000000
     2804.0000000000        0.0000000000        0.0000000000
     2808.0000000000        0.0000000000        0.0000000000
     2812.0000000000        0.0000000000        0.0000000000
     2816.0000000000        0.0000000000        0.0000000000
     2820.0000000000        0.0000000000        0.0000000000
     2824.0000000000        0.0000000000        0.0000000000
     2828.0000000000        0.0000000000        0.0000000000
     2832.0000000000        0.0000000000        0.0000000000
     2836.0000000000        0.0000000000        0.0000000000
     2840.0000000000        0.0000000000        0.0000000000
     2844.0000000000        0.0000000000        0.0000000000
     2848.0000000000        0.0000000000        0.0000000000
     2852.0000000000        0.0000000000        0.0000000000
     2856.0000000000        0.0000000000        0.0000000000
     2860.0000000000        0.0000000000        0.0000000000
     2864.0000000000        0.0000000000        0.0000000000
     2868.0000000000        0.0000000000        0.0000000000
     2872.0000000000        0.0000000000        0.0000000000
     2876.0000000000        0.0000000000        0.0000000000
     2880.0000000000        0.0000000000        0.0000000000
     2884.0000000000        0.0000000000        0.0000000000
     2888.0000000000        0.0000000000        0.0000000000
     2892.0000000000        0.0000000000        0.0000000000
     2896.0000000000        0.0000000000        0.0000000000
     2900.0000000000        0.0000000000        0.0000000000
     2904.0000000000        0.0000000000        0.0000000000
     2908.0000000000        0.0000000000        0.0000000000
     2912.0000000000        0.1288096686        0.0016188311
     2916.0000000000        0.1355375215        0.0017472739
     2920.0000000000        0.1428064501        0.0018896687
     2924.0000000000        0.1506760541        0.0020479620
     2928.0000000000        0.1592143684        0.0022244355
     2932.0000000000        0.1684993379        0.0024217752
     2936.0000000000        0.2892412583        0.0040547497
     2940.0000000000        0.3061723817        0.0044177595
     2944.0000000000        0.3246431411        0.0048256629
     2948.0000000000        0.3604991774        0.0054833252
     2952.0000000000        0.3834830526        0.0060198098
     2956.0000000000        0.4087547138        0.0066291629
     2960.0000000000        0.4366305828        0.0073242809
     2964.0000000000        0.4674841613        0.0081209191
     2968.0000000000        0.7233635426        0.0118335515
     2972.0000000000        0.7732074635        0.0131186523
     2976.0000000000        0.8285780976        0.0146030313
     2980.0000000000        0.8903520359        0.0163280141
     2984.0000000000        0.9595921223        0.0183459124
     2988.0000000000        1.0375982663        0.0207236580
     2992.0000000000        1.1259755345        0.0235479018
     2996.0000000000        1.2267266887        0.0269322836
     3000.0000000000        1.3423799080        0.0310279853
     3004.0000000000        1.4761681121        0.0360393532
     3008.0000000000        1.6322855560        0.0422475373
     3012.0000000000        1.8607921375        0.0506129532
     3016.0000000000        2.0966507721        0.0607959134
     3020.0000000000        2.3646858571        0.0738103809
     3024.0000000000        2.6927896279        0.0910898279
     3028.0000000000        3.1283203734        0.1149544727
     3032.0000000000        3.6979638787        0.1486141195
     3036.0000000000        4.3824240083        0.1967779286
     3040.0000000000        5.3053201758        0.2700834803
     3044.0000000000        6.6018466883        0.3881141891
     3048.0000000000        8.5229872532        0.5923629838
     3052.0000000000       11.5824587959        0.9809763630
     3056.0000000000       16.9539064698        1.8213322073
     3060.0000000000       27.8343335797        3.9887289080
     3064.0000000000       54.8804808952       10.9661735030
     3068.0000000000      135.7184725347       31.5357747077
     3072.0000000000      201.2605939958      -21.2193006896
     3076.0000000000       92.4536307051      -18.4351367887
     3080.0000000000       52.7773225805       -3.9150611396
     3084.0000000000       51.9290170357        3.4475341631
     3088.0000000000       88.5259330409       17.0628038668
     3092.0000000000      179.6320945051       12.5675470792
     3096.0000000000      113.9687932994      -23.9141275478
     3100.0000000000       57.8335683420       -6.1556182906
     3104.0000000000       51.4943201042        1.8166750514
     3108.0000000000       50.0344353017       -3.5710023503
     3112.0000000000       42.3655320249        0.5336750046
     3116.0000000000       55.1825336658        6.3283918133
     3120.0000000000      104.1143292015       21.0144859938
     3124.0000000000      258.3553322096       56.0270362986
     3128.0000000000      308.6821070542      -50.8863887884
     3132.0000000000      124.1937381557      -28.4403009881
     3136.0000000000       56.6342506646       -9.3142861126
     3140.0000000000       32.5416174997       -3.7559575653
     3144.0000000000       22.1288219917       -1.7413958820
     3148.0000000000       17.2474770578       -0.7935161160
     3152.0000000000       15.3681331821       -0.1645753652
     3156.0000000000       16.0300032886        0.5451870255
     3160.0000000000       20.6662562367        2.0020997893
     3164.0000000000       35.9427322340        6.5322570026
     3168.0000000000       77.2967927654       10.8668415487
     3172.0000000000       74.5413979475       -6.8160203781
     3176.0000000000       49.4480640118       -6.1803346644
     3180.0000000000       37.6261808008        0.5663447803
     3184.0000000000       56.6304431774       10.0147866735
     3188.0000000000      112.3269068845       10.1440365958
     3192.0000000000       81.4774803149      -17.5311533880
     3196.0000000000       33.8042345908       -6.6269798449
     3200.0000000000       17.6856802271       -2.2940632388
     3204.0000000000       11.9709172435       -0.7423256819
     3208.0000000000       10.6516776873       -0.2786569846
     3212.0000000000        7.5860026963       -0.8644063270
     3216.0000000000        5.1570574192       -0.4035135092
     3220.0000000000        3.9615170419       -0.2226842899
     3224.0000000000        3.2463422651       -0.1438907267
     3228.0000000000        2.7647681567       -0.1005225106
     3232.0000000000        2.2963785132       -0.0709464282
     3236.0000000000        2.0553469085       -0.0503662660
     3240.0000000000        1.8896513192       -0.0326511154
     3244.0000000000        1.7954288250       -0.0139102684
     3248.0000000000        1.7873216645        0.0117632995
     3252.0000000000        1.9160658784        0.0580959547
     3256.0000000000        2.2303802555        0.1687500934
     3260.0000000000        3.4441102153        0.5059288250
     3264.0000000000        7.3170493236        1.5937792571
     3268.0000000000       12.2016097534       -0.6526027030
     3272.0000000000        5.8722443639       -1.3019245194
     3276.0000000000        2.7617543524       -0.4223952653
     3280.0000000000        1.6790017421       -0.1685770736
     3284.0000000000        1.2013252678       -0.0837798648
     3288.0000000000        0.7320845945       -0.0461221992
     3292.0000000000        0.5848743159       -0.0293161552
     3296.0000000000        0.4875643932       -0.0201840213
     3300.0000000000        0.4185546750       -0.0147534367
     3304.0000000000        0.3669534436       -0.0112876199
     3308.0000000000        0.3267699290       -0.0089469857
     3312.0000000000        0.2944717804       -0.0072917525
     3316.0000000000        0.2678542510       -0.0060759482
     3320.0000000000        0.2454743794       -0.0051542730
     3324.0000000000        0.2263491283       -0.0044368300
     3328.0000000000        0.2097854271       -0.0038657444
     3332.0000000000        0.1536570721       -0.0028911081
     3336.0000000000        0.1292329216       -0.0023774476
     3340.0000000000        0.1202899751       -0.0021024993
     3344.0000000000        0.1123529397       -0.0018726552
     3348.0000000000        0.0786955504       -0.0013467372
     3352.0000000000        0.0286532720       -0.0006510912
     3356.0000000000        0.0262184916       -0.0005687913
     3360.0000000000        0.0240851049       -0.0004998956
     3364.0000000000        0.0222049912       -0.0004417714
     3368.0000000000        0.0205393033       -0.0003923846
     3372.0000000000        0.0169897047       -0.0003248386
     3376.0000000000        0.0157612226       -0.0002902664
     3380.0000000000        0.0146612687       -0.0002604293
     3384.0000000000        0.0136725259       -0.0002345439
     3388.0000000000        0.0127804975       -0.0002119773
     3392.0000000000        0.0119729733       -0.0001922144
     3396.0000000000        0.0112396103       -0.0001748330
     3400.0000000000        0.0105716003       -0.0001594851
     3404.0000000000        0.0099614050       -0.0001458819
     3408.0000000000        0.0094025418       -0.0001337824
     3412.0000000000        0.0088894119       -0.0001229844
     3416.0000000000        0.0084171591       -0.0001133177
     3420.0000000000        0.0079815552       -0.0001046379
     3424.0000000000        0.0075789047       -0.0000968222
     3428.0000000000        0.0000000000        0.0000000000
     3432.0000000000        0.0000000000        0.0000000000
     3436.0000000000        0.0000000000        0.0000000000
     3440.0000000000        0.0000000000        0.0000000000
     3444.0000000000        0.0000000000        0.0000000000
     3448.0000000000        0.0000000000        0.0000000000
     3452.0000000000        0.0000000000        0.0000000000
     3456.0000000000        0.0000000000        0.0000000000
     3460.0000000000        0.0000000000        0.0000000000
     3464.0000000000        0.0000000000        0.0000000000
     3468.0000000000        0.0000000000        0.0000000000
     3472.0000000000        0.0000000000        0.0000000000
     3476.0000000000        0.0000000000        0.0000000000
     3480.0000000000        0.0000000000        0.0000000000
     3484.0000000000        0.0000000000        0.0000000000
     3488.0000000000        0.0000000000        0.0000000000
     3492.0000000000        0.0000000000        0.0000000000
     3496.0000000000        0.0000000000        0.0000000000
     3500.0000000000        0.0000000000        0.0000000000
     3504.0000000000        0.0000000000        0.0000000000
     3508.0000000000        0.0000000000        0.0000000000
     3512.0000000000        0.1397329139        0.0017462942
     3516.0000000000        0.1469889285        0.0018840362
     3520.0000000000        0.1548250194        0.0020366500
     3524.0000000000        0.1633046912        0.0022061977
     3528.0000000000        0.1725003804        0.0023950941
     3532.0000000000        0.1824950060        0.0026061791
     3536.0000000000        0.1933838434        0.0028428076
     3540.0000000000        0.2052768010        0.0031089621
     3544.0000000000        0.2183012014        0.0034093937
     3548.0000000000        0.2326051991        0.0037498006
     3552.0000000000        0.2483620072        0.0041370567
     3556.0000000000        0.2657751585        0.0045795033
     3560.0000000000        0.2850851019        0.0050873287
     3564.0000000000        0.3065775343        0.0056730629
     3568.0000000000        0.3305940119        0.0063522300
     3572.0000000000        0.3575455794        0.0071442170
     3576.0000000000        0.3879304410        0.0080734422
     3580.0000000000        0.4223571017        0.0091709463
     3584.0000000000        0.4615750012        0.0104765838
     3588.0000000000        0.5065155463        0.0120420850
     3592.0000000000        0.5583477742        0.0139353933
     3596.0000000000        0.8920122670        0.0197175366
     3600.0000000000        0.9769281530        0.0228475048
     3604.0000000000        1.0757734703        0.0267155271
     3608.0000000000        1.1919490802        0.0315593223
     3612.0000000000        1.3299920396        0.0377160425
     3616.0000000000        1.4960696430        0.0456746430
     3620.0000000000        1.6987447134        0.0561623294
     3624.0000000000        1.9501967726        0.0702921597
     3628.0000000000        2.2682378312        0.0898249904
     3632.0000000000        2.6797725380        0.1176555323
     3636.0000000000        3.2270147617        0.1587623931
     3640.0000000000        3.9792748557        0.2221826742
     3644.0000000000        5.0568018946        0.3254296307
     3648.0000000000        6.6829679278        0.5053035795
     3652.0000000000        9.3102654079        0.8474588703
     3656.0000000000       13.9648823921        1.5793831031
     3660.0000000000       23.3520706514        3.4181402203
     3664.0000000000       46.1503681584        9.1249938248
     3668.0000000000      114.5607861536       28.4261802123
     3672.0000000000      224.4849641711       -1.8292830146
     3676.0000000000      111.0509429183      -27.4481423784
     3680.0000000000       45.3701589520       -8.7455661209
     3684.0000000000       23.5326772008       -3.2649116903
     3688.0000000000       14.6232796375       -1.4813027256
     3692.0000000000       10.3302720762       -0.7609809251
     3696.0000000000        8.0528061051       -0.4151613840
     3700.0000000000        6.8091697639       -0.2230425285
     3704.0000000000        6.1784902908       -0.0997631532
     3708.0000000000        5.9714151088       -0.0067319861
     3712.0000000000        6.1132820362        0.0776287514
     3716.0000000000        6.6026972818        0.1697399137
     3720.0000000000        7.5056029155        0.2879589302
     3724.0000000000        8.9778852688        0.4605810728
     3728.0000000000       11.3316155195        0.7411006482
     3732.0000000000       15.1993528712        1.2461272037
     3736.0000000000       21.9676230097        2.2667615200
     3740.0000000000       35.0829778383        4.6558564606
     3744.0000000000       64.7602049731       11.4538220252
     3748.0000000000      147.9665624286       35.0639385630
     3752.0000000000      373.4873376081       60.7421811577
     3756.0000000000      304.2946458723      -68.4893374598
     3760.0000000000      116.5042019446      -25.8768702943
     3764.0000000000       54.0161036066       -8.9127290599
     3768.0000000000       30.3136281386       -3.8399408741
     3772.0000000000       19.2649391627       -1.9582659970
     3776.0000000000       13.3043114747       -1.1234640838
     3780.0000000000        9.7418812873       -0.7014990611
     3784.0000000000        7.4480198650       -0.4666125213
     3788.0000000000        5.8854260160       -0.3258937472
     3792.0000000000        4.7731817259       -0.2365923421
     3796.0000000000        3.9531685047       -0.1772380117
     3800.0000000000        3.3309796148       -0.1362635380
     3804.0000000000        2.8474663862       -0.1070686001
     3808.0000000000        2.4640557500       -0.0857025869
     3812.0000000000        2.1547274040       -0.0697034037
     3816.0000000000        1.9014135492       -0.0574826646
     3820.0000000000        1.6912504520       -0.0479845356
     3824.0000000000        1.5148771083       -0.0404886004
     3828.0000000000        1.3653490166       -0.0344918565
     3832.0000000000        1.0979242661       -0.0278938944
     3836.0000000000        0.9943050728       -0.0240427002
     3840.0000000000        0.9046819528       -0.0208686154
     3844.0000000000        0.8266447381       -0.0182292221
     3848.0000000000        0.7582802906       -0.0160165693
     3852.0000000000        0.6980544540       -0.0141478252
     3856.0000000000        0.6447254508       -0.0125587177
     3860.0000000000        0.5972795080       -0.0111988603
     3864.0000000000        0.5548824255       -0.0100283756
     3868.0000000000        0.5168427298       -0.0090154261
     3872.0000000000        0.4825833530       -0.0081343846
     3876.0000000000        0.4516196557       -0.0073644670
     3880.0000000000        0.4235422200       -0.0066886970
     3884.0000000000        0.3980032665       -0.0060931168
     3888.0000000000        0.3747058479       -0.0055661793
     3892.0000000000        0.3533951892       -0.0050982761
     3896.0000000000        0.3338517016       -0.0046813683
     3900.0000000000        0.3158853096       -0.0043086951
     3904.0000000000        0.2993308167       -0.0039745435
     3908.0000000000        0.2840440986       -0.0036740629
     3912.0000000000        0.2698989588       -0.0034031179
     3916.0000000000        0.0000000000        0.0000000000
     3920.0000000000        0.0000000000        0.0000000000
     3924.0000000000        0.0000000000        0.0000000000
     3928.0000000000        0.0000000000        0.0000000000
     3932.0000000000        0.0000000000        0.0000000000
     3936.0000000000        0.0000000000        0.0000000000
     3940.0000000000        0.0000000000        0.0000000000
     3944.0000000000        0.0000000000        0.0000000000
     3948.0000000000        0.0000000000        0.0000000000
     3952.0000000000        0.0000000000        0.0000000000
     3956.0000000000        0.0000000000        0.0000000000
     3960.0000000000        0.0000000000        0.0000000000
     3964.0000000000        0.0000000000        0.0000000000
     3968.0000000000        0.0000000000        0.0000000000
     3972.0000000000        0.0000000000        0.0000000000
     3976.0000000000        0.0000000000        0.0000000000
     3980.0000000000        0.0000000000        0.0000000000
     3984.0000000000        0.0000000000        0.0000000000
     3988.0000000000        0.0000000000        0.0000000000
     3992.0000000000        0.0000000000        0.0000000000
     3996.0000000000        0.0000000000        0.0000000000
