# Supplementary material for: Data of electronic, reactivity, optoelectronic, linear and non-linear optical parameters of doping graphene oxide nanosheet with aluminum atom
Source: Data Brief. 2022 Jan 19;41:107840. doi: 10.1016/j.dib.2022.107840 (PMC8801356; doi:10.1016/j.dib.2022.107840)
Supplement: Supplementary file 1 [file mmc1.zip › supplementary file/DATA OF THE IR SPECTRA/B3LYP/GON1-Al6.txt]

# IR Spectrum
# X-Axis:  Frequency (cm-1)
# Y-Axis:  &epsilon; (M-1 cm-1)

# Peak information
#                  X                   Y
#      11.5797000000      517.9460646230
#      25.2675000000       23.9355949409
#      44.6455000000       25.6187125984
#      53.5114000000       22.4849705765
#      68.2000000000       27.1243925562
#      99.2117000000       52.0128727880
#     108.7139000000       71.9100605937
#     117.2123000000       34.1479725847
#     126.9935000000       50.5077278177
#     160.6888000000       64.0756277865
#     164.9158000000        5.1429025375
#     182.9431000000      353.2696111982
#     183.8395000000       59.1662401119
#     192.3261000000      171.3133794652
#     209.5457000000       29.2904502125
#     215.2368000000      112.2308089043
#     234.3497000000      117.7346133900
#     242.3318000000       40.4550503066
#     253.9987000000      170.8256142799
#     259.4945000000       18.2363140284
#     273.1722000000      178.2224142736
#     302.0664000000        7.1872610217
#     311.4350000000       21.8328990673
#     321.1679000000      108.9393212669
#     341.8164000000      311.9190273940
#     354.3312000000       67.3240196365
#     356.6124000000       55.6560876255
#     359.9523000000      419.0242515290
#     378.6373000000       44.5249172598
#     394.8812000000      136.2945675416
#     407.6026000000      145.7618243680
#     414.6023000000       42.9160941076
#     431.0068000000      229.2932455875
#     440.8738000000      182.2509186640
#     444.5544000000      744.3699446194
#     454.9158000000      628.1771623687
#     465.1232000000      581.0712201807
#     481.3468000000       64.4797322801
#     487.6721000000       12.4433453922
#     534.8532000000      331.9649567908
#     548.9604000000      384.1499984116
#     560.5893000000      466.7456317556
#     563.5203000000      536.0813611207
#     568.5693000000      196.3870413767
#     603.2461000000       55.4385985540
#     608.1222000000       66.4776890370
#     617.9590000000      357.1632002952
#     635.8507000000      211.3415216039
#     651.0834000000      320.2193426382
#     655.5095000000       39.1143943168
#     670.4592000000       42.3312424554
#     696.3998000000      540.3859156794
#     699.6190000000      116.1238934363
#     707.6267000000       46.3967000488
#     715.1720000000      116.2582244275
#     719.4362000000       70.4486363240
#     741.5962000000       32.4656628797
#     755.9946000000      234.2157112566
#     775.8628000000      192.0483812930
#     795.7645000000      552.3391129637
#     803.9393000000      362.4894263174
#     806.0958000000       73.0091736728
#     834.3475000000      322.1052981545
#     843.7666000000      117.5202523838
#     847.9767000000      838.6042537934
#     851.9338000000      107.7853168319
#     868.0116000000      230.0606014158
#     881.1097000000      176.5733759730
#     896.4830000000      378.5807443682
#     926.9135000000       60.9186614250
#     959.4359000000      826.8995335992
#     969.4528000000       55.9629214970
#     974.9114000000       40.9022006179
#     993.9436000000       41.6442066510
#    1023.9925000000        4.9973022647
#    1027.3749000000        8.5063144279
#    1068.7541000000       30.9449136608
#    1089.2228000000      591.6186924565
#    1095.3921000000      626.7794953818
#    1107.8774000000      349.3021109585
#    1143.7637000000       12.1475041651
#    1167.7830000000       10.7132491503
#    1179.9950000000      154.0502189319
#    1212.5786000000       56.6832770995
#    1225.1310000000       30.1641088949
#    1229.8698000000       50.0553701135
#    1243.6563000000      361.2464204483
#    1267.0963000000       16.3618979752
#    1295.1534000000      570.9235758880
#    1309.5691000000       58.5607761778
#    1320.0751000000      118.0244427060
#    1324.9876000000      107.2369088286
#    1352.7421000000        6.2397459276
#    1366.7551000000      264.1781211007
#    1403.2366000000        7.6775133051
#    1411.4646000000       14.5863262454
#    1439.2220000000       15.4182086804
#    1450.2811000000        9.9963173591
#    1474.7189000000        4.2109014714
#    1497.7452000000      886.0344833902
#    1510.2094000000       76.0038608198
#    1534.0299000000      135.2558798531
#    1552.2661000000        7.3063876457
#    1581.9034000000       31.4036698630
#    1590.0191000000        7.6389769850
#    1600.0792000000       86.0455465441
#    1740.9212000000      690.0303934355
#    3068.5584000000       14.1170106523
#    3081.9576000000       61.6061006965
#    3085.8052000000       38.3778141624
#    3094.9111000000       51.3236860478
#    3103.4259000000       47.0167525581
#    3121.9439000000       28.8215500920
#    3122.8858000000       67.2048338647
#    3146.6029000000       36.1977954771
#    3151.0991000000       24.1183202410
#    3154.9862000000       23.7636355032
#    3173.3172000000       78.6263937539
#    3654.3007000000       33.5962807524
#    3818.6553000000       80.7750906010

# Spectra
#                  X                   Y               DY/DX
     -500.0000000000        0.0000000000        0.0000000000
     -495.5000000000        0.0000000000        0.0000000000
     -491.0000000000        0.0000000000        0.0000000000
     -486.5000000000        0.0000000000        0.0000000000
     -482.0000000000        0.0000000000        0.0000000000
     -477.5000000000        0.0000000000        0.0000000000
     -473.0000000000        0.0000000000        0.0000000000
     -468.5000000000        0.0000000000        0.0000000000
     -464.0000000000        0.0000000000        0.0000000000
     -459.5000000000        0.0000000000        0.0000000000
     -455.0000000000        0.0000000000        0.0000000000
     -450.5000000000        0.0000000000        0.0000000000
     -446.0000000000        0.0000000000        0.0000000000
     -441.5000000000        0.0000000000        0.0000000000
     -437.0000000000        0.0000000000        0.0000000000
     -432.5000000000        0.0000000000        0.0000000000
     -428.0000000000        0.0000000000        0.0000000000
     -423.5000000000        0.0000000000        0.0000000000
     -419.0000000000        0.0000000000        0.0000000000
     -414.5000000000        0.0000000000        0.0000000000
     -410.0000000000        0.0000000000        0.0000000000
     -405.5000000000        0.0000000000        0.0000000000
     -401.0000000000        0.0000000000        0.0000000000
     -396.5000000000        0.0000000000        0.0000000000
     -392.0000000000        0.0000000000        0.0000000000
     -387.5000000000        0.0000000000        0.0000000000
     -383.0000000000        0.0000000000        0.0000000000
     -378.5000000000        0.0000000000        0.0000000000
     -374.0000000000        0.0000000000        0.0000000000
     -369.5000000000        0.0000000000        0.0000000000
     -365.0000000000        0.0000000000        0.0000000000
     -360.5000000000        0.0000000000        0.0000000000
     -356.0000000000        0.0000000000        0.0000000000
     -351.5000000000        0.0000000000        0.0000000000
     -347.0000000000        0.0000000000        0.0000000000
     -342.5000000000        0.0000000000        0.0000000000
     -338.0000000000        0.0000000000        0.0000000000
     -333.5000000000        0.0000000000        0.0000000000
     -329.0000000000        0.0000000000        0.0000000000
     -324.5000000000        0.0000000000        0.0000000000
     -320.0000000000        0.0000000000        0.0000000000
     -315.5000000000        0.0000000000        0.0000000000
     -311.0000000000        0.0000000000        0.0000000000
     -306.5000000000        0.0000000000        0.0000000000
     -302.0000000000        0.0000000000        0.0000000000
     -297.5000000000        0.0000000000        0.0000000000
     -293.0000000000        0.0000000000        0.0000000000
     -288.5000000000        0.0000000000        0.0000000000
     -284.0000000000        0.0000000000        0.0000000000
     -279.5000000000        0.0000000000        0.0000000000
     -275.0000000000        0.0000000000        0.0000000000
     -270.5000000000        0.0000000000        0.0000000000
     -266.0000000000        0.0000000000        0.0000000000
     -261.5000000000        0.0000000000        0.0000000000
     -257.0000000000        0.0000000000        0.0000000000
     -252.5000000000        0.0000000000        0.0000000000
     -248.0000000000        0.0000000000        0.0000000000
     -243.5000000000        0.0000000000        0.0000000000
     -239.0000000000        0.0000000000        0.0000000000
     -234.5000000000        0.0000000000        0.0000000000
     -230.0000000000        0.0000000000        0.0000000000
     -225.5000000000        0.0000000000        0.0000000000
     -221.0000000000        0.0000000000        0.0000000000
     -216.5000000000        0.0000000000        0.0000000000
     -212.0000000000        0.0000000000        0.0000000000
     -207.5000000000        0.0000000000        0.0000000000
     -203.0000000000        0.0000000000        0.0000000000
     -198.5000000000        0.0000000000        0.0000000000
     -194.0000000000        0.0000000000        0.0000000000
     -189.5000000000        0.0000000000        0.0000000000
     -185.0000000000        0.0000000000        0.0000000000
     -180.5000000000        0.0000000000        0.0000000000
     -176.0000000000        0.0000000000        0.0000000000
     -171.5000000000        0.0000000000        0.0000000000
     -167.0000000000        0.0000000000        0.0000000000
     -162.5000000000        0.0000000000        0.0000000000
     -158.0000000000        0.0000000000        0.0000000000
     -153.5000000000        0.0000000000        0.0000000000
     -149.0000000000        0.0000000000        0.0000000000
     -144.5000000000        0.0034102878        0.0000436706
     -140.0000000000        0.0036156353        0.0000476729
     -135.5000000000        0.0038400993        0.0000521793
     -131.0000000000        0.0044291893        0.0000616598
     -126.5000000000        0.0047202662        0.0000678388
     -122.0000000000        0.0050410187        0.0000748720
     -117.5000000000        0.0053956234        0.0000829123
     -113.0000000000        0.0064265177        0.0001002293
     -108.5000000000        0.0069025656        0.0001116210
     -104.0000000000        0.0081055765        0.0001333383
      -99.5000000000        0.0087409846        0.0001494781
      -95.0000000000        0.0094549803        0.0001683560
      -90.5000000000        0.0112786271        0.0002033965
      -86.0000000000        0.0122540423        0.0002309084
      -81.5000000000        0.0133647206        0.0002637093
      -77.0000000000        0.0146373678        0.0003031526
      -72.5000000000        0.0161057220        0.0003510349
      -68.0000000000        0.0178129253        0.0004097753
      -63.5000000000        0.0198148899        0.0004826851
      -59.0000000000        0.0250408307        0.0006104556
      -54.5000000000        0.0280473759        0.0007307582
      -50.0000000000        0.0359692753        0.0009405055
      -45.5000000000        0.0406520480        0.0011506339
      -41.0000000000        0.0486477567        0.0014610354
      -36.5000000000        0.0560561141        0.0018534651
      -32.0000000000        0.0690908030        0.0024561853
      -27.5000000000        0.0818838092        0.0032862578
      -23.0000000000        0.0993413065        0.0045713948
      -18.5000000000        0.1242450510        0.0066818984
      -14.0000000000        0.1618691775        0.0104194336
       -9.5000000000        0.2232339897        0.0177312032
       -5.0000000000        0.3345474301        0.0341239870
       -0.5000000000        0.5702822407        0.0787086441
        4.0000000000        1.2058987221        0.2367369932
        8.5000000000        3.3546863368        0.7935356176
       13.0000000000        4.7387887265       -0.7174839393
       17.5000000000        1.8260977611       -0.3518543959
       22.0000000000        1.0884548400       -0.0294967968
       26.5000000000        1.0059856919       -0.1020026241
       31.0000000000        0.6162903280       -0.0448286004
       35.5000000000        0.5754843329        0.0151186696
       40.0000000000        0.8198233406        0.1094099645
       44.5000000000        1.4629456549        0.0502755495
       49.0000000000        1.2296338683        0.0075186438
       53.5000000000        1.5800737291       -0.0137413662
       58.0000000000        1.0444049605       -0.0849317908
       62.5000000000        1.0619649180        0.0941923050
       67.0000000000        1.9364673397        0.1981816922
       71.5000000000        1.4298792416       -0.2262720863
       76.0000000000        0.8832135990       -0.0492716510
       80.5000000000        0.8175973600        0.0114744374
       85.0000000000        0.9707194116        0.0563803847
       89.5000000000        1.3974463999        0.1491021180
       94.0000000000        2.6631064807        0.4744787854
       98.5000000000        5.8669734213        0.5538558507
      103.0000000000        5.3902096328       -0.0132187697
      107.5000000000        8.2082986183        0.8154919302
      112.0000000000        6.5748839662       -0.6811827013
      116.5000000000        6.2684526400        0.1091318677
      121.0000000000        4.9682621383       -0.1516083482
      125.5000000000        6.7215817935        0.6453832325
      130.0000000000        5.0094650105       -0.8917559654
      134.5000000000        2.6274205802       -0.2473513483
      139.0000000000        2.0651872135       -0.0413569774
      143.5000000000        2.0994994074        0.0509335434
      148.0000000000        2.5451205019        0.1572944514
      152.5000000000        3.7433071129        0.4250119127
      157.0000000000        7.3820835187        1.3622767820
      161.5000000000       12.2088769782       -0.5007294227
      166.0000000000        8.5587052583       -0.4273495094
      170.5000000000        9.1126904212        0.6852585263
      175.0000000000       15.8323495371        2.6528122034
      179.5000000000       40.2771484840        9.3712387094
      184.0000000000       68.4183633068       -5.5878651269
      188.5000000000       39.4920253360       -1.7430792893
      193.0000000000       38.7292971214       -3.7605603535
      197.5000000000       17.8632853806       -2.9756140875
      202.0000000000       11.0664736075       -0.4986669026
      206.5000000000       12.3382445461        1.1240317053
      211.0000000000       18.8283075743        1.5744388584
      215.5000000000       26.5136024906       -1.0450033271
      220.0000000000       13.8417170322       -2.0368186152
      224.5000000000        9.8893076015       -0.0013582270
      229.0000000000       13.7172931729        1.9707915849
      233.5000000000       28.4369340460        2.6189908426
      238.0000000000       21.6346478154       -2.0447701671
      242.5000000000       19.6314089466       -0.4410030328
      247.0000000000       17.7471659540        0.8939979705
      251.5000000000       33.1634179946        5.9636323106
      256.0000000000       37.3104566952       -5.3645356033
      260.5000000000       20.2250077359       -2.2897585223
      265.0000000000       15.9300311432        0.5304352706
      269.5000000000       27.6591014644        5.3073507380
      274.0000000000       44.0839918309       -4.1818533864
      278.5000000000       18.3287654199       -3.7197895053
      283.0000000000        8.9902066867       -1.0563704454
      287.5000000000        6.2989972354       -0.3503369942
      292.0000000000        5.4218480664       -0.0663157134
      296.5000000000        5.8285047030        0.1993799785
      301.0000000000        7.5453061387        0.4556327064
      305.5000000000        8.9376392955        0.4367112003
      310.0000000000       13.5802733555        1.4121482373
      314.5000000000       17.1114616085        1.0376163559
      319.0000000000       31.1324477639        4.9480624505
      323.5000000000       31.5172487514       -4.4477522856
      328.0000000000       20.0149634721       -0.5767019860
      332.5000000000       23.8583645126        2.3710871576
      337.0000000000       47.4281138269        9.5756605343
      341.5000000000      104.1827825093        4.5408219362
      346.0000000000       63.4012956525       -8.6041611644
      350.5000000000       55.3570026668        4.3952006153
      355.0000000000       97.9003167357       12.5308716061
      359.5000000000      156.6389858588        2.2938975621
      364.0000000000       79.2621957946      -17.5076430727
      368.5000000000       35.1856570962       -4.6271254914
      373.0000000000       24.7906469004       -0.4785933798
      377.5000000000       29.1057667827        1.3106330744
      382.0000000000       23.7923808393       -1.7920515198
      386.5000000000       22.2740477858        1.1011434122
      391.0000000000       36.9152442254        6.1359384487
      395.5000000000       60.4434745300       -2.6148982494
      400.0000000000       39.4880522681       -1.6894268635
      404.5000000000       52.0770702889        7.2535352821
      409.0000000000       67.5696731921       -5.7942800938
      413.5000000000       49.0283549694       -1.1587392202
      418.0000000000       39.5053239777       -1.5536959353
      422.5000000000       43.1976308928        3.2830629966
      427.0000000000       76.0646379307       12.9386660667
      431.5000000000      134.7482438381        0.8003300088
      436.0000000000      131.8367951033        9.8093637728
      440.5000000000      250.5899511643       38.9208205343
      445.0000000000      370.2550313690      -18.0280650161
      449.5000000000      234.6180087000       -7.8500276335
      454.0000000000      317.4659949951       21.0263133676
      458.5000000000      230.6319372096      -23.5792953608
      463.0000000000      252.0280143531       26.6945799509
      467.5000000000      212.0588707254      -41.8327159443
      472.0000000000       87.6222301733      -13.9930251703
      476.5000000000       54.8947263303       -2.2897320291
      481.0000000000       56.1540156479       -0.7921583727
      485.5000000000       37.7130174369       -3.5452801284
      490.0000000000       25.4306090775       -2.3985471707
      494.5000000000       18.3391996321       -0.9509586112
      499.0000000000       15.5855857748       -0.3648753164
      503.5000000000       14.6124961406       -0.0622298452
      508.0000000000       14.8914435220        0.1872065616
      512.5000000000       16.3978834175        0.4946410623
      517.0000000000       19.6424151327        1.0142774882
      521.5000000000       26.3305425068        2.1707796721
      526.0000000000       42.3219341875        5.6371948422
      530.5000000000       91.1789944088       18.8712045959
      535.0000000000      182.8591710305       -0.1796521837
      539.5000000000      113.5451294486       -9.8229909729
      544.0000000000      125.7986044427       15.7013449614
      548.5000000000      239.4966628243       14.4484011949
      553.0000000000      189.5881804710       -6.9634646080
      557.5000000000      274.6664804460       47.9258580508
      562.0000000000      479.4942387936        9.7854575155
      566.5000000000      331.6724473568      -42.3139538531
      571.0000000000      170.5221191391      -33.1497888197
      575.5000000000       76.6542373512      -11.2742795937
      580.0000000000       44.9802616872       -4.2064516816
      584.5000000000       32.3153316146       -1.7756864584
      589.0000000000       27.3427469089       -0.5141288433
      593.5000000000       27.6218305408        0.7500887460
      598.0000000000       36.4792013756        3.6865977367
      602.5000000000       64.1054135116        6.5583076441
      607.0000000000       82.0057196038        3.9730714918
      611.5000000000       90.9141358930        5.9099130306
      616.0000000000      177.2171920656       29.0972953311
      620.5000000000      157.4300106332      -30.4440719192
      625.0000000000       73.3057703044       -7.7659098232
      629.5000000000       67.0209539887        4.6852328199
      634.0000000000      123.5945049818       17.9855026784
      638.5000000000      112.0657767213      -16.7698994263
      643.0000000000       76.5923147970        1.1265775589
      647.5000000000      127.4229967922       23.7944648344
      652.0000000000      201.3267893688      -16.2766920474
      656.5000000000      100.1765920537      -17.7393700803
      661.0000000000       49.6299103986       -5.5692175499
      665.5000000000       39.0599755154        0.4051279977
      670.0000000000       48.6477195349        0.9297115418
      674.5000000000       36.9043724466       -2.5167643580
      679.0000000000       34.0572743049        0.9132248212
      683.5000000000       44.7744941957        4.1540882968
      688.0000000000       79.4458939778       12.8338059699
      692.5000000000      196.4827293731       45.7082904589
      697.0000000000      383.1692742486      -11.1370405786
      701.5000000000      204.6836731274      -38.3380322877
      706.0000000000      114.1798255075       -6.1542995136
      710.5000000000       96.0075382989       -0.0313021519
      715.0000000000      124.1246231206        3.1795958113
      719.5000000000      100.1070850757       -9.9253670670
      724.0000000000       50.3189203514       -7.5180220807
      728.5000000000       31.1856139613       -2.0598378217
      733.0000000000       26.9622430804        0.0554093191
      737.5000000000       32.7759401538        2.7979034917
      742.0000000000       46.6699171308        0.3507500391
      746.5000000000       45.7408103899        2.1709362815
      751.0000000000       78.2596790278       14.3517544507
      755.5000000000      169.8412338685        9.6165518981
      760.0000000000       98.7238525329      -18.0090215564
      764.5000000000       57.9612441975       -2.6485726571
      769.0000000000       64.7770712659        6.0694539112
      773.5000000000      126.9116321568       21.5138715983
      778.0000000000      137.3357221240      -18.7483413076
      782.5000000000       86.6374817624       -2.4720826312
      787.0000000000      106.1612517310       11.7587462747
      791.5000000000      223.9285803315       47.5281260768
      796.0000000000      453.6630183571        0.0886028472
      800.5000000000      337.3414408784        0.9979977262
      805.0000000000      361.0682797765      -33.7173190217
      809.5000000000      165.7987803526      -30.8919441731
      814.0000000000       87.4653432216       -8.4218630498
      818.5000000000       67.8432058987       -1.3077628127
      823.0000000000       72.8069906945        3.7215425804
      827.5000000000      109.6374877220       14.7510745063
      832.0000000000      238.8723690237       43.1961081462
      836.5000000000      287.9969887965      -22.6895922889
      841.0000000000      297.1001703188       34.3914268573
      845.5000000000      582.6607383563       87.5992343610
      850.0000000000      613.4340899851      -92.6436169025
      854.5000000000      269.4827807164      -50.7588076268
      859.0000000000      143.7847404220      -11.0459529296
      863.5000000000      146.4008057271       13.2360743331
      868.0000000000      228.5639174872       -0.9839767895
      872.5000000000      135.9541384721      -15.6034093893
      877.0000000000      127.1453774800       11.1487148336
      881.5000000000      184.1424899985       -6.6236391203
      886.0000000000      114.0568230166       -8.3386194832
      890.5000000000      129.6652401674       16.4991534364
      895.0000000000      284.3373002183       40.3181223149
      899.5000000000      207.5625510422      -45.9027082874
      904.0000000000       82.3387369304      -13.8331229299
      908.5000000000       45.8738232476       -4.4220744862
      913.0000000000       33.6399181513       -1.4476428483
      917.5000000000       31.2745982730        0.4806499887
      922.0000000000       40.7946111424        4.4858747121
      926.5000000000       69.4018589237        2.6241404918
      931.0000000000       46.9848656368       -5.3556459786
      935.5000000000       36.4120624585       -0.3340378109
      940.0000000000       40.4278056306        2.0794306857
      944.5000000000       56.5023095876        5.4851792067
      949.0000000000       98.1621549261       14.7032896600
      953.5000000000      225.3313892987       50.0192283001
      958.0000000000      621.7654688970       97.7145769912
      962.5000000000      453.7639811045     -101.5906993819
      967.0000000000      196.7912310910      -22.0067752528
      971.5000000000      130.8441839428      -12.7254672536
      976.0000000000       88.7940694167      -11.0801199898
      980.5000000000       48.2005082315       -5.4450859014
      985.0000000000       34.2145953354       -1.2942788406
      989.5000000000       36.4601634094        2.7432011501
      994.0000000000       51.9403206164       -0.9847392345
      998.5000000000       28.9456867418       -4.3209746729
     1003.0000000000       17.5776268967       -1.3579239623
     1007.5000000000       13.6118234000       -0.5304721954
     1012.0000000000       11.6876715063       -0.1658594575
     1016.5000000000       11.6960261524        0.2042432683
     1021.0000000000       14.4524994800        1.1103074659
     1025.5000000000       19.4886245190        0.5711895672
     1030.0000000000       16.1826495082       -1.4410734021
     1034.5000000000       12.4506215978       -0.3229966108
     1039.0000000000       12.0640874023        0.0830776225
     1043.5000000000       12.8403171191        0.2892070127
     1048.0000000000       14.5786688302        0.4907106551
     1052.5000000000       17.3904223816        0.7833535607
     1057.0000000000       21.8599855075        1.3390785165
     1061.5000000000       30.5129568708        2.7658455229
     1066.0000000000       51.0590885649        6.7251875872
     1070.5000000000       68.8246754307       -0.5683464553
     1075.0000000000       77.7233058052        5.7992201909
     1079.5000000000      127.7476555669       18.2803610405
     1084.0000000000      284.3523901543       60.5315589730
     1088.5000000000      706.9366820793       81.0753983342
     1093.0000000000      758.2164793388       25.6103651565
     1097.5000000000      616.7872088501     -109.4503191632
     1102.0000000000      317.5947258004      -17.7625100823
     1106.5000000000      398.5081615666       32.1326320209
     1111.0000000000      265.3612398997      -56.5287152757
     1115.5000000000      109.9544867815      -17.9670104516
     1120.0000000000       59.5421063910       -6.6460759062
     1124.5000000000       38.8210940156       -3.1382286122
     1129.0000000000       28.3939208111       -1.6704376686
     1133.5000000000       22.8762991576       -0.8082011129
     1138.0000000000       21.7209764094        0.2441323101
     1142.5000000000       26.3526111114        1.1627735249
     1147.0000000000       21.3177963478       -1.9806261959
     1151.5000000000       16.1765106897       -0.5081731078
     1156.0000000000       15.4516651702        0.1480570246
     1160.5000000000       17.7728190340        0.9453600126
     1165.0000000000       25.9948219815        2.8883149549
     1169.5000000000       36.9259291384        1.5974553930
     1174.0000000000       59.2932092258       10.4587638047
     1178.5000000000      147.1428167282       22.4725090666
     1183.0000000000      109.2879949491      -24.1626052166
     1187.5000000000       43.7817332845       -7.0935071663
     1192.0000000000       25.6223634326       -2.0665616369
     1196.5000000000       20.5013726206       -0.4263330488
     1201.0000000000       21.1303727288        0.7473988720
     1205.5000000000       29.0521920763        3.2455253078
     1210.0000000000       58.5548653173       10.1823419101
     1214.5000000000       69.2288451669       -7.9891528370
     1219.0000000000       48.5264131191        0.2234652772
     1223.5000000000       70.1778549606        8.4566693949
     1228.0000000000       98.4021819596        5.8187975555
     1232.5000000000       97.2311392475       -3.1925639722
     1237.0000000000      127.2813107271       19.5540137197
     1241.5000000000      317.1282999873       61.9822166631
     1246.0000000000      302.6483176338      -63.4756541730
     1250.5000000000      111.2464352155      -21.5074542940
     1255.0000000000       56.3129849112       -6.3121163584
     1259.5000000000       39.5921193822       -1.5838828607
     1264.0000000000       40.3578941531        1.9918962874
     1268.5000000000       44.0255080505       -2.2002444681
     1273.0000000000       37.3173810911        0.0595504262
     1277.5000000000       43.7690686666        2.8043420848
     1282.0000000000       65.2110141591        7.3917958216
     1286.5000000000      123.6748778333       21.5875902773
     1291.0000000000      320.2974125284       77.4251846268
     1295.5000000000      650.8462364293      -26.3613654526
     1300.0000000000      281.6680812288      -61.2772601747
     1304.5000000000      141.3235760966      -10.3366368430
     1309.0000000000      140.9943016623        1.2982356728
     1313.5000000000      116.3762021571       -1.2914294990
     1318.0000000000      171.8913957090       24.3538391840
     1322.5000000000      210.8919749058       -3.6651308009
     1327.0000000000      149.9905956712      -27.8663878896
     1331.5000000000       63.7820506595      -10.1994289007
     1336.0000000000       36.7308618151       -3.2947792858
     1340.5000000000       28.2716601784       -1.0561378719
     1345.0000000000       26.5818115282        0.2934421414
     1349.5000000000       31.8836915845        2.2608837754
     1354.0000000000       44.1423744818        2.6677474420
     1358.5000000000       69.9168764928       10.8503236053
     1363.0000000000      174.2963355017       41.1348695715
     1367.5000000000      309.1723668367      -27.3986607535
     1372.0000000000      121.2048604416      -27.8502530800
     1376.5000000000       50.9492580590       -7.9871097661
     1381.0000000000       28.5167525072       -2.9945851525
     1385.5000000000       19.2906597578       -1.3527135545
     1390.0000000000       14.9979081715       -0.6129308115
     1394.5000000000       13.4879131766       -0.0452259445
     1399.0000000000       15.3741357594        1.0604247310
     1403.5000000000       21.2014203202        0.2461234978
     1408.0000000000       21.5551920911        1.4819400818
     1412.5000000000       25.4316184085       -2.3199252414
     1417.0000000000       14.1227569735       -1.5101993651
     1421.5000000000       10.5100799041       -0.3378428299
     1426.0000000000       10.0991117544        0.1100512017
     1430.5000000000       11.6780190064        0.6701250796
     1435.0000000000       17.8806442062        2.4366300259
     1439.5000000000       29.0898274554       -0.2791221238
     1444.0000000000       20.8244384689       -0.9217613945
     1448.5000000000       23.8927660275        1.6942265984
     1453.0000000000       22.0621782982       -1.7827873490
     1457.5000000000       17.6502255199       -0.1217381061
     1462.0000000000       18.9697794795        0.6306080747
     1466.5000000000       23.2216630288        1.2984823913
     1471.0000000000       31.5077941074        2.5615578512
     1475.5000000000       44.7941106258        2.7054924681
     1480.0000000000       61.5413256439        5.6072838426
     1484.5000000000      101.4732554202       13.3659277660
     1489.0000000000      205.0679298183       37.9271075932
     1493.5000000000      548.9179558975      135.5876200628
     1498.0000000000     1157.8387485880      -34.7913621842
     1502.5000000000      501.3444968152     -112.8688857875
     1507.0000000000      246.2531456877      -17.9085838220
     1511.5000000000      186.1556041650      -24.7004563143
     1516.0000000000       94.2081120776      -12.1153743405
     1520.5000000000       63.0039327689       -3.1611868352
     1525.0000000000       61.6410473798        2.8901526601
     1529.5000000000      101.9038554757       18.0588593415
     1534.0000000000      197.6458301924       -0.2336039397
     1538.5000000000       94.6400848869      -20.3918612690
     1543.0000000000       42.9299552431       -5.6979631144
     1547.5000000000       28.5786680612       -1.2810492984
     1552.0000000000       27.1556403193       -0.7584598943
     1556.5000000000       18.4535957949       -1.7114413700
     1561.0000000000       13.7843280760       -0.5562880676
     1565.5000000000       12.5107018906       -0.0401191070
     1570.0000000000       13.5226962278        0.5492813146
     1574.5000000000       18.8092449420        2.1244947159
     1579.0000000000       38.3325198933        7.1191886755
     1583.5000000000       51.3821104294       -5.1160099535
     1588.0000000000       37.4850055676        0.3847267123
     1592.5000000000       42.9473485949        2.7020215553
     1597.0000000000       84.0211644211       17.1316037473
     1601.5000000000      112.2303076690      -17.0939461732
     1606.0000000000       42.4273448738       -8.8719290438
     1610.5000000000       19.6512318338       -2.6833390267
     1615.0000000000       11.8914650795       -1.0784841467
     1619.5000000000        8.4578981838       -0.5319811014
     1624.0000000000        6.6542152016       -0.2987352675
     1628.5000000000        5.6004827593       -0.1815728856
     1633.0000000000        4.9459681361       -0.1149367078
     1637.5000000000        4.5264862997       -0.0728951785
     1642.0000000000        4.2672990610       -0.0438594253
     1646.5000000000        4.1212304598       -0.0219182456
     1651.0000000000        4.0643472898       -0.0038075569
     1655.5000000000        4.0842829827        0.0124982360
     1660.0000000000        3.4780302747        0.0370370554
     1664.5000000000        3.6803416633        0.0531259452
     1669.0000000000        3.9592845439        0.0713015062
     1673.5000000000        4.2675829927        0.0936600061
     1678.0000000000        4.7469879349        0.1204620223
     1682.5000000000        5.3632926786        0.1550047719
     1687.0000000000        6.1591461948        0.2010254800
     1691.5000000000        7.1983373735        0.2643754494
     1696.0000000000        8.4690183462        0.3559961713
     1700.5000000000       10.3509169899        0.4895809161
     1705.0000000000       12.9841497801        0.6966427879
     1709.5000000000       16.8157077951        1.0356748383
     1714.0000000000       22.6754675671        1.6305105576
     1718.5000000000       32.2833339855        2.7720779850
     1723.0000000000       49.5542475833        5.2470263518
     1727.5000000000       85.0560173201       11.6167231483
     1732.0000000000      174.3419646593       32.5127420979
     1736.5000000000      468.5547831108      116.5174979208
     1741.0000000000     1040.4004473412      -10.2444839342
     1745.5000000000      450.5392492659     -111.5912932568
     1750.0000000000      169.2643252130      -31.2106230064
     1754.5000000000       83.1743992590      -11.2626492259
     1759.0000000000       48.6422818991       -5.1229961427
     1763.5000000000       31.6673779242       -2.7196971783
     1768.0000000000       22.2229212261       -1.6063019708
     1772.5000000000       16.4335161806       -1.0243587940
     1777.0000000000       12.6364365307       -0.6919852047
     1781.5000000000       10.0146677572       -0.4888411708
     1786.0000000000        8.1298724851       -0.3578782444
     1790.5000000000        6.7301499214       -0.2697372791
     1795.0000000000        5.6625346806       -0.2082784226
     1799.5000000000        4.8298460091       -0.1641355003
     1804.0000000000        4.1679720046       -0.1316220023
     1808.5000000000        3.6332449581       -0.1071507755
     1813.0000000000        3.1950965462       -0.0883834608
     1817.5000000000        2.8316143011       -0.0737517338
     1822.0000000000        2.5267608289       -0.0621771867
     1826.5000000000        2.2685814042       -0.0529017955
     1831.0000000000        2.0480181706       -0.0453822148
     1835.5000000000        1.8581073163       -0.0392221025
     1840.0000000000        1.6934241910       -0.0341277566
     1844.5000000000        1.5496926051       -0.0298784099
     1849.0000000000        1.4235050724       -0.0263059528
     1853.5000000000        1.3121194149       -0.0232808494
     1858.0000000000        1.2133088144       -0.0207021977
     1862.5000000000        1.1252498475       -0.0184906110
     1867.0000000000        1.0464378956       -0.0165830522
     1871.5000000000        0.9756225438       -0.0149290376
     1876.0000000000        0.9117577469       -0.0134878150
     1880.5000000000        0.8539630283       -0.0122262446
     1885.0000000000        0.8014930079       -0.0111171904
     1889.5000000000        0.7537132757       -0.0101382888
     1894.0000000000        0.7100811452       -0.0092709982
     1898.5000000000        0.6701301915       -0.0084998575
     1903.0000000000        0.0000000000        0.0000000000
     1907.5000000000        0.0000000000        0.0000000000
     1912.0000000000        0.0000000000        0.0000000000
     1916.5000000000        0.0000000000        0.0000000000
     1921.0000000000        0.0000000000        0.0000000000
     1925.5000000000        0.0000000000        0.0000000000
     1930.0000000000        0.0000000000        0.0000000000
     1934.5000000000        0.0000000000        0.0000000000
     1939.0000000000        0.0000000000        0.0000000000
     1943.5000000000        0.0000000000        0.0000000000
     1948.0000000000        0.0000000000        0.0000000000
     1952.5000000000        0.0000000000        0.0000000000
     1957.0000000000        0.0000000000        0.0000000000
     1961.5000000000        0.0000000000        0.0000000000
     1966.0000000000        0.0000000000        0.0000000000
     1970.5000000000        0.0000000000        0.0000000000
     1975.0000000000        0.0000000000        0.0000000000
     1979.5000000000        0.0000000000        0.0000000000
     1984.0000000000        0.0000000000        0.0000000000
     1988.5000000000        0.0000000000        0.0000000000
     1993.0000000000        0.0000000000        0.0000000000
     1997.5000000000        0.0000000000        0.0000000000
     2002.0000000000        0.0000000000        0.0000000000
     2006.5000000000        0.0000000000        0.0000000000
     2011.0000000000        0.0000000000        0.0000000000
     2015.5000000000        0.0000000000        0.0000000000
     2020.0000000000        0.0000000000        0.0000000000
     2024.5000000000        0.0000000000        0.0000000000
     2029.0000000000        0.0000000000        0.0000000000
     2033.5000000000        0.0000000000        0.0000000000
     2038.0000000000        0.0000000000        0.0000000000
     2042.5000000000        0.0000000000        0.0000000000
     2047.0000000000        0.0000000000        0.0000000000
     2051.5000000000        0.0000000000        0.0000000000
     2056.0000000000        0.0000000000        0.0000000000
     2060.5000000000        0.0000000000        0.0000000000
     2065.0000000000        0.0000000000        0.0000000000
     2069.5000000000        0.0000000000        0.0000000000
     2074.0000000000        0.0000000000        0.0000000000
     2078.5000000000        0.0000000000        0.0000000000
     2083.0000000000        0.0000000000        0.0000000000
     2087.5000000000        0.0000000000        0.0000000000
     2092.0000000000        0.0000000000        0.0000000000
     2096.5000000000        0.0000000000        0.0000000000
     2101.0000000000        0.0000000000        0.0000000000
     2105.5000000000        0.0000000000        0.0000000000
     2110.0000000000        0.0000000000        0.0000000000
     2114.5000000000        0.0000000000        0.0000000000
     2119.0000000000        0.0000000000        0.0000000000
     2123.5000000000        0.0000000000        0.0000000000
     2128.0000000000        0.0000000000        0.0000000000
     2132.5000000000        0.0000000000        0.0000000000
     2137.0000000000        0.0000000000        0.0000000000
     2141.5000000000        0.0000000000        0.0000000000
     2146.0000000000        0.0000000000        0.0000000000
     2150.5000000000        0.0000000000        0.0000000000
     2155.0000000000        0.0000000000        0.0000000000
     2159.5000000000        0.0000000000        0.0000000000
     2164.0000000000        0.0000000000        0.0000000000
     2168.5000000000        0.0000000000        0.0000000000
     2173.0000000000        0.0000000000        0.0000000000
     2177.5000000000        0.0000000000        0.0000000000
     2182.0000000000        0.0000000000        0.0000000000
     2186.5000000000        0.0000000000        0.0000000000
     2191.0000000000        0.0000000000        0.0000000000
     2195.5000000000        0.0000000000        0.0000000000
     2200.0000000000        0.0000000000        0.0000000000
     2204.5000000000        0.0000000000        0.0000000000
     2209.0000000000        0.0000000000        0.0000000000
     2213.5000000000        0.0000000000        0.0000000000
     2218.0000000000        0.0000000000        0.0000000000
     2222.5000000000        0.0000000000        0.0000000000
     2227.0000000000        0.0000000000        0.0000000000
     2231.5000000000        0.0000000000        0.0000000000
     2236.0000000000        0.0000000000        0.0000000000
     2240.5000000000        0.0000000000        0.0000000000
     2245.0000000000        0.0000000000        0.0000000000
     2249.5000000000        0.0000000000        0.0000000000
     2254.0000000000        0.0000000000        0.0000000000
     2258.5000000000        0.0000000000        0.0000000000
     2263.0000000000        0.0000000000        0.0000000000
     2267.5000000000        0.0000000000        0.0000000000
     2272.0000000000        0.0000000000        0.0000000000
     2276.5000000000        0.0000000000        0.0000000000
     2281.0000000000        0.0000000000        0.0000000000
     2285.5000000000        0.0000000000        0.0000000000
     2290.0000000000        0.0000000000        0.0000000000
     2294.5000000000        0.0000000000        0.0000000000
     2299.0000000000        0.0000000000        0.0000000000
     2303.5000000000        0.0000000000        0.0000000000
     2308.0000000000        0.0000000000        0.0000000000
     2312.5000000000        0.0000000000        0.0000000000
     2317.0000000000        0.0000000000        0.0000000000
     2321.5000000000        0.0000000000        0.0000000000
     2326.0000000000        0.0000000000        0.0000000000
     2330.5000000000        0.0000000000        0.0000000000
     2335.0000000000        0.0000000000        0.0000000000
     2339.5000000000        0.0000000000        0.0000000000
     2344.0000000000        0.0000000000        0.0000000000
     2348.5000000000        0.0000000000        0.0000000000
     2353.0000000000        0.0000000000        0.0000000000
     2357.5000000000        0.0000000000        0.0000000000
     2362.0000000000        0.0000000000        0.0000000000
     2366.5000000000        0.0000000000        0.0000000000
     2371.0000000000        0.0000000000        0.0000000000
     2375.5000000000        0.0000000000        0.0000000000
     2380.0000000000        0.0000000000        0.0000000000
     2384.5000000000        0.0000000000        0.0000000000
     2389.0000000000        0.0000000000        0.0000000000
     2393.5000000000        0.0000000000        0.0000000000
     2398.0000000000        0.0000000000        0.0000000000
     2402.5000000000        0.0000000000        0.0000000000
     2407.0000000000        0.0000000000        0.0000000000
     2411.5000000000        0.0000000000        0.0000000000
     2416.0000000000        0.0000000000        0.0000000000
     2420.5000000000        0.0000000000        0.0000000000
     2425.0000000000        0.0000000000        0.0000000000
     2429.5000000000        0.0000000000        0.0000000000
     2434.0000000000        0.0000000000        0.0000000000
     2438.5000000000        0.0000000000        0.0000000000
     2443.0000000000        0.0000000000        0.0000000000
     2447.5000000000        0.0000000000        0.0000000000
     2452.0000000000        0.0000000000        0.0000000000
     2456.5000000000        0.0000000000        0.0000000000
     2461.0000000000        0.0000000000        0.0000000000
     2465.5000000000        0.0000000000        0.0000000000
     2470.0000000000        0.0000000000        0.0000000000
     2474.5000000000        0.0000000000        0.0000000000
     2479.0000000000        0.0000000000        0.0000000000
     2483.5000000000        0.0000000000        0.0000000000
     2488.0000000000        0.0000000000        0.0000000000
     2492.5000000000        0.0000000000        0.0000000000
     2497.0000000000        0.0000000000        0.0000000000
     2501.5000000000        0.0000000000        0.0000000000
     2506.0000000000        0.0000000000        0.0000000000
     2510.5000000000        0.0000000000        0.0000000000
     2515.0000000000        0.0000000000        0.0000000000
     2519.5000000000        0.0000000000        0.0000000000
     2524.0000000000        0.0000000000        0.0000000000
     2528.5000000000        0.0000000000        0.0000000000
     2533.0000000000        0.0000000000        0.0000000000
     2537.5000000000        0.0000000000        0.0000000000
     2542.0000000000        0.0000000000        0.0000000000
     2546.5000000000        0.0000000000        0.0000000000
     2551.0000000000        0.0000000000        0.0000000000
     2555.5000000000        0.0000000000        0.0000000000
     2560.0000000000        0.0000000000        0.0000000000
     2564.5000000000        0.0000000000        0.0000000000
     2569.0000000000        0.0000000000        0.0000000000
     2573.5000000000        0.0000000000        0.0000000000
     2578.0000000000        0.0000000000        0.0000000000
     2582.5000000000        0.0000000000        0.0000000000
     2587.0000000000        0.0000000000        0.0000000000
     2591.5000000000        0.0000000000        0.0000000000
     2596.0000000000        0.0000000000        0.0000000000
     2600.5000000000        0.0000000000        0.0000000000
     2605.0000000000        0.0000000000        0.0000000000
     2609.5000000000        0.0000000000        0.0000000000
     2614.0000000000        0.0000000000        0.0000000000
     2618.5000000000        0.0000000000        0.0000000000
     2623.0000000000        0.0000000000        0.0000000000
     2627.5000000000        0.0000000000        0.0000000000
     2632.0000000000        0.0000000000        0.0000000000
     2636.5000000000        0.0000000000        0.0000000000
     2641.0000000000        0.0000000000        0.0000000000
     2645.5000000000        0.0000000000        0.0000000000
     2650.0000000000        0.0000000000        0.0000000000
     2654.5000000000        0.0000000000        0.0000000000
     2659.0000000000        0.0000000000        0.0000000000
     2663.5000000000        0.0000000000        0.0000000000
     2668.0000000000        0.0000000000        0.0000000000
     2672.5000000000        0.0000000000        0.0000000000
     2677.0000000000        0.0000000000        0.0000000000
     2681.5000000000        0.0000000000        0.0000000000
     2686.0000000000        0.0000000000        0.0000000000
     2690.5000000000        0.0000000000        0.0000000000
     2695.0000000000        0.0000000000        0.0000000000
     2699.5000000000        0.0000000000        0.0000000000
     2704.0000000000        0.0000000000        0.0000000000
     2708.5000000000        0.0000000000        0.0000000000
     2713.0000000000        0.0000000000        0.0000000000
     2717.5000000000        0.0000000000        0.0000000000
     2722.0000000000        0.0000000000        0.0000000000
     2726.5000000000        0.0000000000        0.0000000000
     2731.0000000000        0.0000000000        0.0000000000
     2735.5000000000        0.0000000000        0.0000000000
     2740.0000000000        0.0000000000        0.0000000000
     2744.5000000000        0.0000000000        0.0000000000
     2749.0000000000        0.0000000000        0.0000000000
     2753.5000000000        0.0000000000        0.0000000000
     2758.0000000000        0.0000000000        0.0000000000
     2762.5000000000        0.0000000000        0.0000000000
     2767.0000000000        0.0000000000        0.0000000000
     2771.5000000000        0.0000000000        0.0000000000
     2776.0000000000        0.0000000000        0.0000000000
     2780.5000000000        0.0000000000        0.0000000000
     2785.0000000000        0.0000000000        0.0000000000
     2789.5000000000        0.0000000000        0.0000000000
     2794.0000000000        0.0000000000        0.0000000000
     2798.5000000000        0.0000000000        0.0000000000
     2803.0000000000        0.0000000000        0.0000000000
     2807.5000000000        0.0000000000        0.0000000000
     2812.0000000000        0.0000000000        0.0000000000
     2816.5000000000        0.0000000000        0.0000000000
     2821.0000000000        0.0000000000        0.0000000000
     2825.5000000000        0.0000000000        0.0000000000
     2830.0000000000        0.0000000000        0.0000000000
     2834.5000000000        0.0000000000        0.0000000000
     2839.0000000000        0.0000000000        0.0000000000
     2843.5000000000        0.0000000000        0.0000000000
     2848.0000000000        0.0000000000        0.0000000000
     2852.5000000000        0.0000000000        0.0000000000
     2857.0000000000        0.0000000000        0.0000000000
     2861.5000000000        0.0000000000        0.0000000000
     2866.0000000000        0.0000000000        0.0000000000
     2870.5000000000        0.0000000000        0.0000000000
     2875.0000000000        0.0000000000        0.0000000000
     2879.5000000000        0.0000000000        0.0000000000
     2884.0000000000        0.0000000000        0.0000000000
     2888.5000000000        0.0000000000        0.0000000000
     2893.0000000000        0.0000000000        0.0000000000
     2897.5000000000        0.0000000000        0.0000000000
     2902.0000000000        0.0000000000        0.0000000000
     2906.5000000000        0.0000000000        0.0000000000
     2911.0000000000        0.0241713756        0.0003066267
     2915.5000000000        0.0256125880        0.0003344489
     2920.0000000000        0.0271866156        0.0003657406
     2924.5000000000        0.1349894618        0.0017475907
     2929.0000000000        0.2099279135        0.0027602612
     2933.5000000000        0.2229236530        0.0030208536
     2938.0000000000        0.3265306567        0.0044536667
     2942.5000000000        0.3475367920        0.0048915436
     2947.0000000000        0.4532437474        0.0064443571
     2951.5000000000        0.4837045430        0.0071083141
     2956.0000000000        0.5173609208        0.0078672764
     2960.5000000000        0.5546789358        0.0087389793
     2965.0000000000        0.7634359689        0.0118660665
     2969.5000000000        0.8198196583        0.0132266474
     2974.0000000000        0.8828053685        0.0148072655
     2978.5000000000        0.9534852169        0.0166550883
     2983.0000000000        1.0331912153        0.0188301818
     2987.5000000000        1.1858902617        0.0221928922
     2992.0000000000        1.3342329710        0.0258708857
     2996.5000000000        1.5003857277        0.0302422035
     3001.0000000000        1.6467636187        0.0349726409
     3005.5000000000        1.8167641294        0.0407893181
     3010.0000000000        2.0160060915        0.0480364557
     3014.5000000000        2.3889856065        0.0589278623
     3019.0000000000        2.6798971554        0.0708838427
     3023.5000000000        3.0325027260        0.0865675222
     3028.0000000000        3.4670672164        0.1076598675
     3032.5000000000        4.0135765379        0.1369047923
     3037.0000000000        4.7183586219        0.1790403560
     3041.5000000000        5.6570539063        0.2428612035
     3046.0000000000        6.9625551421        0.3463376962
     3050.5000000000        8.8933568268        0.5313880560
     3055.0000000000       12.0327523624        0.9160198486
     3059.5000000000       18.0260046284        1.9312493249
     3064.0000000000       32.9831665679        5.4347339998
     3068.5000000000       63.0736264262        3.0602300338
     3073.0000000000       62.4964993250        2.8307967492
     3077.5000000000      111.8793944310       21.9348635158
     3082.0000000000      241.3822473330       14.3996766252
     3086.5000000000      209.7870265088      -20.5183201049
     3091.0000000000      154.1362143045        5.3081556625
     3095.5000000000      196.6196279175       -8.5658321945
     3100.0000000000      151.3189564548        4.1643838501
     3104.5000000000      162.8773168213      -17.9286369300
     3109.0000000000       83.8187382406       -9.1016141132
     3113.5000000000       74.2481165992        4.0851036875
     3118.0000000000      133.8698869520       26.3460184854
     3122.5000000000      273.9698881807        2.9173609632
     3127.0000000000      135.0269396452      -29.2196255834
     3131.5000000000       62.8977709586       -7.2710562950
     3136.0000000000       47.9856809826       -0.1932965955
     3140.5000000000       61.9325841324        7.4413114219
     3145.0000000000      129.3259851733       20.2353163300
     3149.5000000000      158.3331904068       -0.2489820209
     3154.0000000000      142.0889648003       -7.2640308917
     3158.5000000000       81.4720700181      -12.1061705313
     3163.0000000000       57.7283098174        0.3495772867
     3167.5000000000       86.2130348984       14.4446883383
     3172.0000000000      206.2089646045       28.0852336693
     3176.5000000000      140.5245113203      -32.7559294341
     3181.0000000000       52.4109184396       -9.7717989218
     3185.5000000000       26.1092710771       -3.3457035012
     3190.0000000000       15.9482570403       -1.4983233399
     3194.5000000000       10.9894142850       -0.8039770976
     3199.0000000000        8.1678094091       -0.4868884198
     3203.5000000000        6.3868731199       -0.3208461466
     3208.0000000000        5.1772187078       -0.2248243489
     3212.5000000000        4.3099675072       -0.1649990803
     3217.0000000000        3.6620702687       -0.1255151715
     3221.5000000000        3.1621898668       -0.0982391461
     3226.0000000000        2.7664192393       -0.0786877312
     3230.5000000000        2.4235105169       -0.0639584057
     3235.0000000000        2.1613723234       -0.0530310250
     3239.5000000000        1.9425460396       -0.0445716908
     3244.0000000000        1.6573891225       -0.0366658762
     3248.5000000000        1.4426461068       -0.0306579222
     3253.0000000000        1.3144434141       -0.0264639713
     3257.5000000000        1.1201032322       -0.0220032138
     3262.0000000000        1.0275082727       -0.0192354320
     3266.5000000000        0.8702937835       -0.0159931652
     3271.0000000000        0.8026579585       -0.0141202193
     3275.5000000000        0.7427824944       -0.0125340047
     3280.0000000000        0.6895028503       -0.0111808874
     3284.5000000000        0.4833926998       -0.0080623930
     3289.0000000000        0.4490707181       -0.0072129825
     3293.5000000000        0.4183021740       -0.0064795199
     3298.0000000000        0.3906101443       -0.0058427766
     3302.5000000000        0.3655955133       -0.0052872436
     3307.0000000000        0.2815956534       -0.0040361078
     3311.5000000000        0.2233605422       -0.0031584153
     3316.0000000000        0.1697401525       -0.0023773974
     3320.5000000000        0.1595270190       -0.0021661401
     3325.0000000000        0.1502084740       -0.0019791840
     3329.5000000000        0.1416830314       -0.0018131338
     3334.0000000000        0.0000000000        0.0000000000
     3338.5000000000        0.0000000000        0.0000000000
     3343.0000000000        0.0000000000        0.0000000000
     3347.5000000000        0.0000000000        0.0000000000
     3352.0000000000        0.0000000000        0.0000000000
     3356.5000000000        0.0000000000        0.0000000000
     3361.0000000000        0.0000000000        0.0000000000
     3365.5000000000        0.0000000000        0.0000000000
     3370.0000000000        0.0000000000        0.0000000000
     3374.5000000000        0.0000000000        0.0000000000
     3379.0000000000        0.0000000000        0.0000000000
     3383.5000000000        0.0000000000        0.0000000000
     3388.0000000000        0.0000000000        0.0000000000
     3392.5000000000        0.0000000000        0.0000000000
     3397.0000000000        0.0000000000        0.0000000000
     3401.5000000000        0.0000000000        0.0000000000
     3406.0000000000        0.0000000000        0.0000000000
     3410.5000000000        0.0000000000        0.0000000000
     3415.0000000000        0.0000000000        0.0000000000
     3419.5000000000        0.0000000000        0.0000000000
     3424.0000000000        0.0000000000        0.0000000000
     3428.5000000000        0.0000000000        0.0000000000
     3433.0000000000        0.0000000000        0.0000000000
     3437.5000000000        0.0000000000        0.0000000000
     3442.0000000000        0.0000000000        0.0000000000
     3446.5000000000        0.0000000000        0.0000000000
     3451.0000000000        0.0000000000        0.0000000000
     3455.5000000000        0.0000000000        0.0000000000
     3460.0000000000        0.0000000000        0.0000000000
     3464.5000000000        0.0000000000        0.0000000000
     3469.0000000000        0.0000000000        0.0000000000
     3473.5000000000        0.0000000000        0.0000000000
     3478.0000000000        0.0000000000        0.0000000000
     3482.5000000000        0.0000000000        0.0000000000
     3487.0000000000        0.0000000000        0.0000000000
     3491.5000000000        0.0000000000        0.0000000000
     3496.0000000000        0.0678640518        0.0008568597
     3500.5000000000        0.0718906448        0.0009342227
     3505.0000000000        0.0762864408        0.0010211837
     3509.5000000000        0.0810979836        0.0011192784
     3514.0000000000        0.0863793875        0.0012303464
     3518.5000000000        0.0921938637        0.0013566049
     3523.0000000000        0.0986156188        0.0015007411
     3527.5000000000        0.1057322312        0.0016660337
     3532.0000000000        0.1136476496        0.0018565096
     3536.5000000000        0.1224860053        0.0020771514
     3541.0000000000        0.1323965017        0.0023341725
     3545.5000000000        0.1435597436        0.0026353868
     3550.0000000000        0.1561960097        0.0029907109
     3554.5000000000        0.1705761846        0.0034128540
     3559.0000000000        0.1870363691        0.0039182808
     3563.5000000000        0.2059976573        0.0045285701
     3568.0000000000        0.2279932751        0.0052723682
     3572.5000000000        0.2537063859        0.0061882401
     3577.0000000000        0.2840236304        0.0073289154
     3581.5000000000        0.3201123525        0.0087677419
     3586.0000000000        0.3635342665        0.0106087251
     3590.5000000000        0.4164166070        0.0130025598
     3595.0000000000        0.4817164894        0.0161729849
     3599.5000000000        0.5636412340        0.0204615701
     3604.0000000000        0.6683391433        0.0264067625
     3608.5000000000        0.8050789406        0.0348896316
     3613.0000000000        0.9883553525        0.0474166628
     3617.5000000000        1.2418515685        0.0667026050
     3622.0000000000        1.6063835518        0.0979620279
     3626.5000000000        2.1571100835        0.1520364374
     3631.0000000000        3.0446051236        0.2538506334
     3635.5000000000        4.6058289475        0.4687453415
     3640.0000000000        7.7171036050        1.0009520953
     3644.5000000000       15.1864540205        2.6565450798
     3649.0000000000       38.5895287103        9.2772553388
     3653.5000000000      102.2586595100        9.8405042760
     3658.0000000000       57.3255504315      -14.2877339469
     3662.5000000000       20.6213174650       -4.0262732494
     3667.0000000000        9.7851157254       -1.3728950578
     3671.5000000000        5.6546710965       -0.5993627041
     3676.0000000000        3.7051773076       -0.3086258263
     3680.5000000000        2.6464885275       -0.1774923390
     3685.0000000000        2.0145938507       -0.1101628803
     3689.5000000000        1.6120008142       -0.0721003534
     3694.0000000000        1.3437399908       -0.0489024453
     3698.5000000000        1.1597982829       -0.0338593714
     3703.0000000000        1.0319625428       -0.0235599246
     3707.5000000000        0.9434749419       -0.0161410832
     3712.0000000000        0.8840155653       -0.0105202805
     3716.5000000000        0.8471064007       -0.0060308638
     3721.0000000000        0.8287011693       -0.0022367043
     3725.5000000000        0.8263959243        0.0011683982
     3730.0000000000        0.8389871377        0.0044193356
     3734.5000000000        0.8662407042        0.0077172553
     3739.0000000000        0.9088046500        0.0112572668
     3743.5000000000        0.9682378025        0.0152532516
     3748.0000000000        1.0471540568        0.0199653509
     3752.5000000000        1.1495075878        0.0257363024
     3757.0000000000        1.2810774030        0.0330455707
     3761.5000000000        1.4502621994        0.0425964631
     3766.0000000000        1.6693906255        0.0554644572
     3770.5000000000        1.9569333382        0.0733625935
     3775.0000000000        2.3413737851        0.0991410714
     3779.5000000000        2.8682992559        0.1377826311
     3784.0000000000        3.6141443873        0.1985217528
     3788.5000000000        4.7147328071        0.2997312777
     3793.0000000000        6.4298537940        0.4813538833
     3797.5000000000        9.3061195251        0.8406977038
     3802.0000000000       14.6498568370        1.6533441698
     3806.5000000000       26.1824131553        3.8751912028
     3811.0000000000       57.3772502464       11.7602051479
     3815.5000000000      164.7171024093       40.0472733370
     3820.0000000000      240.0792486115      -36.2568072759
     3824.5000000000       85.2340402563      -19.8629286162
     3829.0000000000       34.7555944538       -5.8455078670
     3833.5000000000       18.0880480703       -2.2720073872
     3838.0000000000       10.9564140911       -1.0863100100
     3842.5000000000        7.3137274920       -0.5966564211
     3847.0000000000        5.2175600896       -0.3609621714
     3851.5000000000        3.9052648089       -0.2343263793
     3856.0000000000        3.0308400276       -0.1604759334
     3860.5000000000        2.4196008081       -0.1145995223
     3865.0000000000        1.9758396969       -0.0846366364
     3869.5000000000        1.6436301354       -0.0642552750
     3874.0000000000        1.3885462433       -0.0499173636
     3878.5000000000        1.1884688218       -0.0395417774
     3883.0000000000        1.0286660992       -0.0318505211
     3887.5000000000        0.8990222400       -0.0260295278
     3892.0000000000        0.7924061136       -0.0215436497
     3896.5000000000        0.7036744964       -0.0180313224
     3901.0000000000        0.6290428164       -0.0152423164
     3905.5000000000        0.5656764399       -0.0129997323
     3910.0000000000        0.5114184418       -0.0111761193
     3914.5000000000        0.4646041805       -0.0096780806
     3919.0000000000        0.4239324426       -0.0084361181
     3923.5000000000        0.3883742688       -0.0073977949
     3928.0000000000        0.3571073797       -0.0065230438
     3932.5000000000        0.3294683075       -0.0057808941
     3937.0000000000        0.3049169754       -0.0051471512
     3941.5000000000        0.2830101589       -0.0046027287
     3946.0000000000        0.2633813740       -0.0041324337
     3950.5000000000        0.2457254724       -0.0037240709
     3955.0000000000        0.2297867264       -0.0033677748
     3959.5000000000        0.2153495286       -0.0030555069
     3964.0000000000        0.2022310710       -0.0027806727
     3968.5000000000        0.1902755359       -0.0025378281
     3973.0000000000        0.1793494525       -0.0023224520
     3977.5000000000        0.1693379593       -0.0021307686
     3982.0000000000        0.0000000000        0.0000000000
     3986.5000000000        0.0000000000        0.0000000000
     3991.0000000000        0.0000000000        0.0000000000
     3995.5000000000        0.0000000000        0.0000000000
