# Supplementary material for: Data of electronic, reactivity, optoelectronic, linear and non-linear optical parameters of doping graphene oxide nanosheet with aluminum atom
Source: Data Brief. 2022 Jan 19;41:107840. doi: 10.1016/j.dib.2022.107840 (PMC8801356; doi:10.1016/j.dib.2022.107840)
Supplement: Supplementary file 1 [file mmc1.zip › supplementary file/DATA OF THE IR SPECTRA/B3LYP/GON2.txt]

# IR Spectrum
# X-Axis:  Frequency (cm-1)
# Y-Axis:  &epsilon; (M-1 cm-1)

# Peak information
#                  X                   Y
#      33.2419000000      138.5888325401
#      59.1402000000        5.7135748510
#      76.6588000000       21.3263846122
#      89.2959000000      134.6092525288
#     113.3734000000        0.9430417558
#     140.0973000000        5.1541387921
#     147.1807000000       61.4019495777
#     183.6605000000       51.1239254507
#     229.8602000000        8.0565416328
#     248.0201000000       16.9776923364
#     268.6731000000       66.1991483655
#     282.5205000000       36.0191733932
#     286.9151000000       24.6678892798
#     314.5087000000      103.2115446357
#     323.0962000000      241.0063934050
#     330.9184000000      826.5911754897
#     347.4447000000       49.3627283517
#     356.9446000000       47.6901981062
#     373.5561000000       94.6140814898
#     388.5334000000        1.8081659939
#     393.5671000000       14.5935354617
#     411.5182000000        2.3043446461
#     425.6871000000       38.0255354991
#     447.8891000000        9.3480117437
#     472.7586000000       40.1269960937
#     489.3472000000        6.1111053414
#     497.5644000000        0.6606709511
#     503.9438000000       39.3244872991
#     534.5129000000      184.6273932294
#     539.9545000000       23.6583812162
#     556.2861000000       81.0155483628
#     563.6494000000       14.5901757214
#     581.5926000000      178.9695526526
#     586.6034000000       31.0308846429
#     613.6515000000       84.3534612510
#     627.6456000000      115.7190778430
#     642.6053000000      180.5718230574
#     663.7063000000       41.4852517519
#     669.8664000000      179.1775345702
#     679.1247000000        5.3838164229
#     686.4849000000       28.3401634603
#     691.0837000000       35.3021795087
#     712.5727000000       35.5202097642
#     732.6188000000       17.3522898140
#     741.5223000000       16.7694911967
#     750.5787000000       97.3188652613
#     752.1826000000       45.8674630558
#     763.6796000000        2.6433010416
#     779.5877000000       27.2983275733
#     797.4466000000        6.3554480655
#     807.9880000000       19.6618988261
#     824.2191000000       33.5804414761
#     825.0163000000       89.9646947642
#     832.1764000000        9.7417500034
#     852.5052000000      161.6456527618
#     856.8452000000       66.0106147470
#     878.4870000000      571.8973212724
#     898.1638000000       33.1121780955
#     919.6300000000        6.7092222002
#     935.8376000000        4.8422466693
#     954.7239000000       61.7862668464
#     960.8193000000        9.3367794792
#     965.4112000000        1.5822690505
#     976.6546000000        0.6825630113
#     982.1516000000        5.8856869206
#     988.7689000000       54.4815182921
#    1020.2046000000        2.8483277403
#    1092.4379000000      195.7128854291
#    1129.2241000000      269.3598330292
#    1132.5321000000      169.0135597381
#    1143.8117000000      172.0096997756
#    1154.8884000000      154.3438016108
#    1161.0111000000      331.3253918521
#    1184.4055000000       17.2401526585
#    1186.8144000000       45.2603542496
#    1196.7275000000      216.3662479724
#    1204.9615000000       66.2814032152
#    1219.2542000000       58.4660248065
#    1229.7939000000       34.4339449680
#    1240.0934000000       45.8250726446
#    1248.5542000000      167.3755145369
#    1266.5231000000       95.4316379655
#    1270.0496000000       13.3334903336
#    1316.7270000000       67.0690996592
#    1327.6201000000      308.1101746618
#    1334.5235000000        2.1989876718
#    1340.0138000000       79.1750279714
#    1347.0909000000       17.1680586974
#    1357.3274000000       21.4599558987
#    1370.2184000000       12.9387271591
#    1400.8123000000      137.5452857851
#    1434.3527000000        5.5798891409
#    1452.3390000000       18.6375641837
#    1457.7831000000        4.1046553178
#    1465.1828000000        4.8874231427
#    1480.6496000000      152.6032145827
#    1498.1060000000        4.3789725676
#    1518.9341000000       16.2408874324
#    1533.5773000000        0.7648019010
#    1555.0176000000        1.8515212306
#    1584.9578000000       25.2609831391
#    1601.4950000000       51.8643208972
#    1628.1773000000      171.5714719467
#    1640.9769000000      114.8534748045
#    1673.3430000000        2.8108400545
#    1677.0273000000       31.8556641288
#    1805.8045000000      500.8377926546
#    3161.1013000000       27.0450011544
#    3169.2438000000       16.2473931681
#    3170.1289000000        1.2589371853
#    3170.4588000000        3.2223878104
#    3174.9098000000       32.8132545965
#    3175.6899000000        0.6820073478
#    3188.4842000000       11.5671201954
#    3190.9799000000       32.0804080184
#    3192.0764000000       49.5613272662
#    3194.8721000000       41.9278102088
#    3229.8544000000        4.8553031438
#    3745.3906000000       82.4962883675
#    3831.8913000000       99.9183956353

# Spectra
#                  X                   Y               DY/DX
        0.0000000000        0.0893962558        0.0040770142
        4.0000000000        0.1087364009        0.0057243957
        8.0000000000        0.1366517865        0.0084859522
       12.0000000000        0.1795778741        0.0135133159
       16.0000000000        0.2514531077        0.0237174632
       20.0000000000        0.3869459211        0.0477196803
       24.0000000000        0.6947400327        0.1166842506
       28.0000000000        1.5422999505        0.3565111351
       32.0000000000        3.7242718833        0.5183629201
       36.0000000000        2.8025940337       -0.6282184991
       40.0000000000        1.1509001200       -0.2217362278
       44.0000000000        0.6251336761       -0.0716631334
       48.0000000000        0.4517029386       -0.0222712046
       52.0000000000        0.4212149027        0.0067970796
       56.0000000000        0.5249006478        0.0478379167
       60.0000000000        0.6618277593       -0.0130134264
       64.0000000000        0.5966550449        0.0054702507
       68.0000000000        0.7379405814        0.0681023503
       72.0000000000        1.2341080206        0.2016288117
       76.0000000000        2.3337381390        0.2274470644
       80.0000000000        2.5453602576        0.0891481765
       84.0000000000        4.1891497897        0.8414148373
       88.0000000000        9.6641961613        1.3576414360
       92.0000000000        7.3271909437       -1.6675500587
       96.0000000000        2.8895301946       -0.6048658472
      100.0000000000        1.4257592298       -0.2089099671
      104.0000000000        0.8755361866       -0.0868244244
      108.0000000000        0.6421664149       -0.0351304320
      112.0000000000        0.5788221761       -0.0079997752
      116.0000000000        0.5062076250       -0.0221770839
      120.0000000000        0.4588040563       -0.0019064710
      124.0000000000        0.4895101517        0.0144908824
      128.0000000000        0.5915996884        0.0367491700
      132.0000000000        0.8193624366        0.0842547033
      136.0000000000        1.3747625370        0.2162213510
      140.0000000000        2.6598002072        0.4023533141
      144.0000000000        5.3032053112        1.0904746601
      148.0000000000        7.8409517010       -0.7598591988
      152.0000000000        3.4791660409       -0.7871481526
      156.0000000000        1.6493641981       -0.2440773941
      160.0000000000        1.0544077994       -0.0824456008
      164.0000000000        0.9125020328       -0.0160454606
      168.0000000000        0.9469158098        0.0342925268
      172.0000000000        1.3775798094        0.1187822561
      176.0000000000        2.2267154297        0.3510607503
      180.0000000000        4.8935195946        1.0998422583
      184.0000000000        8.5382732392       -0.3400419282
      188.0000000000        4.2135353020       -0.9285161310
      192.0000000000        2.0122942377       -0.2921949984
      196.0000000000        1.2834376912       -0.1071055076
      200.0000000000        1.0088913236       -0.0445556606
      204.0000000000        0.8910662060       -0.0175079358
      208.0000000000        0.8535612912       -0.0023105951
      212.0000000000        0.8683493632        0.0096366327
      216.0000000000        0.9538087169        0.0245528939
      220.0000000000        1.1015569110        0.0537017515
      224.0000000000        1.4552140846        0.1400294374
      228.0000000000        2.3682693410        0.2835359095
      232.0000000000        2.4532459361       -0.2108328928
      236.0000000000        1.9440128318       -0.0242064676
      240.0000000000        2.1857092781        0.1490617624
      244.0000000000        3.3688978677        0.4946443448
      248.0000000000        5.4316994379        0.0845593789
      252.0000000000        4.0109785958       -0.3280143548
      256.0000000000        3.6338181637        0.1020926155
      260.0000000000        4.8028276773        0.5263106179
      264.0000000000        8.7909388686        1.6825880294
      268.0000000000       17.6940497503        1.3715577158
      272.0000000000       12.6536211055       -1.9443272772
      276.0000000000        8.9671936946       -0.0110330242
      280.0000000000       12.2120282453        1.5922995839
      284.0000000000       15.8823863747       -0.2885944394
      288.0000000000       13.2090006100       -1.3216163724
      292.0000000000        8.8369133323       -0.5703399611
      296.0000000000        8.1024249054        0.1095219182
      300.0000000000        9.3993120890        0.5400030233
      304.0000000000       12.6995950587        1.1866358261
      308.0000000000       20.1462733357        2.8316852666
      312.0000000000       39.0143775418        6.7971365662
      316.0000000000       57.7904263880        1.4334005095
      320.0000000000       80.9768469797       12.4419552864
      324.0000000000      128.9300294676        5.2506776940
      328.0000000000      185.2560949580       29.9875303437
      332.0000000000      235.3809108083      -29.9387740170
      336.0000000000      100.2261849895      -22.6361327243
      340.0000000000       47.5157871576       -6.7497468258
      344.0000000000       33.7450341016       -0.7601298801
      348.0000000000       32.4032293172       -2.0016628296
      352.0000000000       23.3705799800       -0.9409163556
      356.0000000000       25.5045349601        0.6897208494
      360.0000000000       18.7927631210       -2.4541780454
      364.0000000000       13.4947802724       -0.2832459714
      368.0000000000       16.4447191180        1.9928761991
      372.0000000000       31.1580658127        4.2332723424
      376.0000000000       26.1272534682       -5.1018565235
      380.0000000000       11.9744250386       -1.9540220359
      384.0000000000        7.4653220602       -0.5419655216
      388.0000000000        6.7246304164        0.0995254261
      392.0000000000        8.0864354758        0.4638266907
      396.0000000000        6.6380249791       -0.9364902197
      400.0000000000        4.0561685948       -0.3670554197
      404.0000000000        3.2187524887       -0.0927987745
      408.0000000000        3.2185682204        0.0960791224
      412.0000000000        3.6939506309        0.0436619181
      416.0000000000        4.0032466613        0.2328799792
      420.0000000000        6.2677199536        1.0398525018
      424.0000000000       13.4469392057        2.1093564770
      428.0000000000       12.0108197324       -2.2804460087
      432.0000000000        5.5347841688       -0.8906391051
      436.0000000000        3.4869091047       -0.2538437595
      440.0000000000        3.0561045351        0.0256361277
      444.0000000000        3.8465705515        0.4174698441
      448.0000000000        5.5008504641       -0.0549368371
      452.0000000000        3.6990465899       -0.4058686287
      456.0000000000        2.9173115572       -0.0480961559
      460.0000000000        3.1396158292        0.1590498160
      464.0000000000        4.3863625393        0.5228606390
      468.0000000000        8.3891737528        1.6857661310
      472.0000000000       17.5301030037        1.4834283551
      476.0000000000       11.7511367897       -2.3636051719
      480.0000000000        6.0336135733       -0.6858715356
      484.0000000000        4.8717126267        0.0225454986
      488.0000000000        5.9674259400        0.3826160321
      492.0000000000        5.8399628500       -0.1520052277
      496.0000000000        6.6270237165        0.6099428083
      500.0000000000       11.6167532723        2.1366643336
      504.0000000000       20.1399487134       -0.0595316745
      508.0000000000       11.8393591656       -1.9720753876
      512.0000000000        7.6107603742       -0.4242534106
      516.0000000000        7.2647016225        0.1881885591
      520.0000000000        9.0346626978        0.7353961410
      524.0000000000       13.8791601653        1.8671642105
      528.0000000000       27.0300604511        5.4325417332
      532.0000000000       66.3233068352       14.3509076139
      536.0000000000       84.0061162835      -10.6939974827
      540.0000000000       44.9750298545       -6.8085241548
      544.0000000000       24.4301234342       -3.0366546190
      548.0000000000       19.2518204808        0.2072851932
      552.0000000000       27.0414266319        4.1525292810
      556.0000000000       47.3045526078        1.5596266001
      560.0000000000       31.7532762646       -4.1430624031
      564.0000000000       23.2710385724       -1.5780810273
      568.0000000000       17.9414378557       -0.4440863941
      572.0000000000       20.7414504337        1.9513713419
      576.0000000000       37.2733162031        7.3053585415
      580.0000000000       86.2192319353       14.2165206896
      584.0000000000       81.2325280246      -12.0989016541
      588.0000000000       43.4119396707       -7.7999191380
      592.0000000000       21.7440861368       -3.1232355239
      596.0000000000       14.3288978146       -0.9656933392
      600.0000000000       12.5286959957       -0.0035573108
      604.0000000000       14.3847414792        1.0278549237
      608.0000000000       22.7593509961        3.6539375737
      612.0000000000       47.2111217913        7.2113210879
      616.0000000000       45.1950987689       -6.1647348196
      620.0000000000       32.1160449238        0.1327929770
      624.0000000000       47.3716206629        8.0294282552
      628.0000000000       75.4561019001       -2.2424007316
      632.0000000000       46.2980345859       -5.2582376243
      636.0000000000       43.3578957483        3.6730106062
      640.0000000000       81.3569739653       15.3576734536
      644.0000000000       98.6110110792      -14.1134325444
      648.0000000000       44.7490465613       -8.3032743378
      652.0000000000       26.4139635783       -2.0038388514
      656.0000000000       24.4208711232        0.9054529894
      660.0000000000       35.5548620285        5.1946426295
      664.0000000000       63.1892164247        6.5616529220
      668.0000000000      102.4327172427       13.5658015922
      672.0000000000       91.8228327027      -17.4211978906
      676.0000000000       41.8974039137       -6.5157049951
      680.0000000000       28.2935945298       -1.4899960988
      684.0000000000       29.8273033112        2.3932108260
      688.0000000000       36.6533818935        0.1201760937
      692.0000000000       32.7351581409       -3.8665455608
      696.0000000000       17.0663679437       -2.5942767163
      700.0000000000       11.1655247840       -0.6834706368
      704.0000000000       10.4712281388        0.3319015234
      708.0000000000       14.8875803263        2.1628943179
      712.0000000000       26.3742424992        1.4442574133
      716.0000000000       17.4980040419       -3.0764225488
      720.0000000000       10.5006272722       -0.8275050152
      724.0000000000        9.3117273076        0.1519256812
      728.0000000000       11.9662347458        1.3140194832
      732.0000000000       19.3658230224        1.3884902871
      736.0000000000       19.0131477239        0.0020285977
      740.0000000000       25.3023894383        2.7501310872
      744.0000000000       34.2799128518        2.9896855869
      748.0000000000       65.0998574730       13.0121017568
      752.0000000000       90.4132427155       -8.4049605271
      756.0000000000       41.9354250455       -9.2342843833
      760.0000000000       20.3275582667       -2.7397517100
      764.0000000000       13.7555058958       -1.1214991786
      768.0000000000       10.3655813275       -0.4492458629
      772.0000000000       10.3463878487        0.4869949610
      776.0000000000       15.5800022059        2.3844206562
      780.0000000000       23.2192306387       -0.9747900667
      784.0000000000       13.3059427969       -2.0168833998
      788.0000000000        8.8110106994       -0.4656952645
      792.0000000000        8.4833354498        0.2802126910
      796.0000000000       11.1226489945        0.8387061253
      800.0000000000       12.0622458734       -0.0058561781
      804.0000000000       15.1278896585        1.7762645178
      808.0000000000       23.1186062805        0.4887069018
      812.0000000000       19.4557864972       -0.5193891109
      816.0000000000       23.0978341121        2.4726383669
      820.0000000000       43.7545415635        8.9973834203
      824.0000000000       92.6856392864        8.2983378224
      828.0000000000       65.3897198612      -11.8716673071
      832.0000000000       37.7902351915       -3.6851036315
      836.0000000000       26.8063545821       -1.4327588187
      840.0000000000       26.3836220651        1.1236694154
      844.0000000000       36.9305448641        4.6220744546
      848.0000000000       72.0429777003       14.8316075699
      852.0000000000      149.9540689143       12.7343960523
      856.0000000000      130.3254449338      -10.9780808475
      860.0000000000       78.1884449236      -10.8915579484
      864.0000000000       57.2536123629       -0.5658081205
      868.0000000000       70.0905062669        7.4032815278
      872.0000000000      129.6902512497       25.9289954879
      876.0000000000      321.1950763273       69.9434211217
      880.0000000000      386.8578335293      -63.1805605733
      884.0000000000      155.9167031175      -35.6254937799
      888.0000000000       72.0954196201      -11.2276170571
      892.0000000000       45.5057947336       -3.1185579137
      896.0000000000       44.0194762128        1.7716474008
      900.0000000000       38.1656594991       -5.3675955470
      904.0000000000       20.9733969043       -2.7092529832
      908.0000000000       13.9532177561       -1.0874620952
      912.0000000000       11.0706750947       -0.3851177753
      916.0000000000       10.9069229023        0.3626620610
      920.0000000000       12.1354501953       -0.4555711879
      924.0000000000        8.6784941483       -0.6896616418
      928.0000000000        7.2335663843       -0.0913147911
      932.0000000000        7.9016094402        0.4636215926
      936.0000000000       10.0394136326        0.0446167795
      940.0000000000        8.9613052450       -0.0812463928
      944.0000000000       10.4416749570        0.8660293703
      948.0000000000       17.2944304297        2.9482409137
      952.0000000000       39.2730419146        8.3451419152
      956.0000000000       52.5940128277       -5.9034611898
      960.0000000000       29.4740594927       -3.6100319703
      964.0000000000       17.0886211910       -2.3408914884
      968.0000000000       10.7020679246       -0.9963854021
      972.0000000000        8.8729998415       -0.0663909994
      976.0000000000       10.2734184401        0.7168177616
      980.0000000000       15.5128123463        2.0924728769
      984.0000000000       26.4071362457        3.8375308445
      988.0000000000       49.1829640390        3.7293490629
      992.0000000000       31.3100931116       -7.0689968097
      996.0000000000       13.6390535411       -2.3909260675
     1000.0000000000        7.7466297960       -0.8646757125
     1004.0000000000        5.6390254201       -0.3740332161
     1008.0000000000        4.6062543102       -0.1648747785
     1012.0000000000        4.2415849088       -0.0156166383
     1016.0000000000        4.5471772537        0.2382062234
     1020.0000000000        5.6567795782        0.0347979172
     1024.0000000000        4.3989048188       -0.3384326623
     1028.0000000000        3.6439554592       -0.0968233503
     1032.0000000000        3.4480890311       -0.0148096584
     1036.0000000000        3.4679789357        0.0212516882
     1040.0000000000        3.4823016304        0.0505899902
     1044.0000000000        3.7285899598        0.0726593069
     1048.0000000000        4.1118115694        0.0977784658
     1052.0000000000        4.5616110969        0.1284703504
     1056.0000000000        5.1537869380        0.1699128997
     1060.0000000000        5.9682605802        0.2303415089
     1064.0000000000        7.0594271733        0.3223402163
     1068.0000000000        8.6263704896        0.4749421807
     1072.0000000000       11.0452668526        0.7528057160
     1076.0000000000       15.0476187342        1.3219552926
     1080.0000000000       22.6394041515        2.6932193424
     1084.0000000000       40.0273618142        6.7818110178
     1088.0000000000       89.9871307729       20.9041423155
     1092.0000000000      191.2942332575       10.2393915985
     1096.0000000000      113.1387115226      -25.1976878713
     1100.0000000000       52.4753880125       -7.7380514695
     1104.0000000000       34.8235598030       -2.1428304120
     1108.0000000000       31.1361614609        0.0346167429
     1112.0000000000       34.4924407232        1.6646491508
     1116.0000000000       45.5245327071        4.1498930158
     1120.0000000000       72.2008289277       10.2412948083
     1124.0000000000      144.9227456229       30.1174965273
     1128.0000000000      336.1041168314       53.3883734125
     1132.0000000000      373.0175974722      -27.5692720453
     1136.0000000000      216.9244532101      -29.8355177476
     1140.0000000000      184.1174585091       11.8066028234
     1144.0000000000      245.8890756572       -4.0853724158
     1148.0000000000      175.1749306770      -10.1412303660
     1152.0000000000      208.5357293516       26.5841147609
     1156.0000000000      305.4532479856       10.0603379534
     1160.0000000000      395.9070906767       21.5968458592
     1164.0000000000      259.1149899495      -56.4073899698
     1168.0000000000      114.9541526671      -19.5002382192
     1172.0000000000       68.1242111725       -6.3859563805
     1176.0000000000       54.0486751813       -1.1190771318
     1180.0000000000       59.2822594999        4.2178884379
     1184.0000000000       90.9885660640       10.2094770545
     1188.0000000000      111.4636059619       -1.1417481995
     1192.0000000000      135.0716148676       18.5543249862
     1196.0000000000      251.1418913778       19.4537104584
     1200.0000000000      179.7324271093      -26.8576966358
     1204.0000000000      134.6819825901       -3.4634858564
     1208.0000000000       88.1328218975      -13.5345058499
     1212.0000000000       58.0022011208       -2.2071624053
     1216.0000000000       67.9710316550        7.3798979674
     1220.0000000000       87.4304580192       -5.2494266502
     1224.0000000000       58.4926667422       -3.5391185923
     1228.0000000000       63.9687857630        4.6065195674
     1232.0000000000       63.2984918546       -3.9225488269
     1236.0000000000       64.1129116051        5.4845619640
     1240.0000000000       97.8730503633        5.7871107395
     1244.0000000000      117.8660745614       12.9489933865
     1248.0000000000      201.2555297536       10.2291929769
     1252.0000000000      124.3468636152      -25.6449481821
     1256.0000000000       64.3545032591       -6.5934000552
     1260.0000000000       58.3673053787        3.3859659894
     1264.0000000000       97.9802224392       16.3970205084
     1268.0000000000      117.9157549278      -13.4098134584
     1272.0000000000       60.0292814797      -11.4463644669
     1276.0000000000       30.8552364862       -4.1221192921
     1280.0000000000       20.3607358582       -1.5937008567
     1284.0000000000       16.0775460119       -0.6771277409
     1288.0000000000       14.3508376589       -0.2263092383
     1292.0000000000       13.9320947361        0.0895446084
     1296.0000000000       14.8244697499        0.4107180596
     1300.0000000000       17.3136958668        0.8709525907
     1304.0000000000       22.2224457926        1.7480332972
     1308.0000000000       32.8177906242        3.9115814247
     1312.0000000000       59.3123072956       10.5754214642
     1316.0000000000      117.6144067498       12.4806744697
     1320.0000000000      129.4630885407        4.8883936115
     1324.0000000000      221.6792210615       45.4402577443
     1328.0000000000      373.2834495442      -16.2472680952
     1332.0000000000      190.4611815626      -36.4460559763
     1336.0000000000      122.4378100266       -1.5587725413
     1340.0000000000      136.9752088016       -3.9413265369
     1344.0000000000       85.1683515820      -10.6524638125
     1348.0000000000       58.6273142778       -6.3235528001
     1352.0000000000       39.6617451425       -1.8592514071
     1356.0000000000       42.8355166742        1.8029752128
     1360.0000000000       33.3581351736       -4.5590239695
     1364.0000000000       22.4176023083       -0.9243311920
     1368.0000000000       24.6656747036        1.7421777384
     1372.0000000000       23.7943267945       -2.6582255959
     1376.0000000000       15.4604415688       -1.1410955762
     1380.0000000000       13.3416229272       -0.0461712139
     1384.0000000000       14.6123709367        0.6952242828
     1388.0000000000       19.5184519677        1.9176540402
     1392.0000000000       32.5626157751        5.2391530677
     1396.0000000000       71.8268084321       16.6755881120
     1400.0000000000      163.6386102949       15.5728555090
     1404.0000000000      105.1977329938      -24.9133360845
     1408.0000000000       42.4807402755       -8.4011349571
     1412.0000000000       21.8027776606       -2.9904091531
     1416.0000000000       13.8000443205       -1.2951740758
     1420.0000000000       10.1664757926       -0.6064761250
     1424.0000000000        8.5759873517       -0.2064218800
     1428.0000000000        8.5607161962        0.2690555717
     1432.0000000000       11.3146422379        1.0875994773
     1436.0000000000       12.2212552063       -0.9336742598
     1440.0000000000        9.4853158024       -0.1892944774
     1444.0000000000       10.6800068908        0.7973557805
     1448.0000000000       17.3676677718        2.8919451263
     1452.0000000000       31.4479781239        1.6189670770
     1456.0000000000       25.0488408050       -1.8509989781
     1460.0000000000       20.1486945681       -0.6895306670
     1464.0000000000       22.0049254990        1.2371398465
     1468.0000000000       25.6082301217        1.2749578492
     1472.0000000000       39.0387985149        6.0763825045
     1476.0000000000       86.5423647061       20.3866711192
     1480.0000000000      193.4449332565       15.0124897602
     1484.0000000000      117.7291833149      -28.3100603111
     1488.0000000000       47.3980284486       -9.2757354613
     1492.0000000000       25.2115373506       -2.9917122015
     1496.0000000000       18.8570440937       -0.5653559115
     1500.0000000000       14.8522330744       -1.6109190916
     1504.0000000000        9.9938389472       -0.7059788256
     1508.0000000000        8.5924382966       -0.0241300708
     1512.0000000000       10.0933708347        0.9063362802
     1516.0000000000       17.8659262958        3.1587050282
     1520.0000000000       23.4475411189       -2.5766450110
     1524.0000000000       11.4251482046       -2.0384882650
     1528.0000000000        6.6712012943       -0.6046630559
     1532.0000000000        5.4154563700       -0.1280338636
     1536.0000000000        4.5145541881       -0.2896580955
     1540.0000000000        3.7270224849       -0.1086988324
     1544.0000000000        3.5252450087        0.0007383905
     1548.0000000000        3.7557200771        0.1288812256
     1552.0000000000        4.7897148366        0.4122680783
     1556.0000000000        5.7390191638       -0.2084581712
     1560.0000000000        4.7022902528       -0.1310625848
     1564.0000000000        4.5900684538        0.0989880686
     1568.0000000000        5.3109477919        0.2659570770
     1572.0000000000        6.8593856095        0.5430722583
     1576.0000000000       10.2082610891        1.2596803418
     1580.0000000000       19.0590177158        3.6356049401
     1584.0000000000       39.7176719701        4.2087222670
     1588.0000000000       31.6201630220       -4.3584065313
     1592.0000000000       23.8168854156        0.3208644536
     1596.0000000000       34.3909905093        5.5624712563
     1600.0000000000       72.2147609560       10.4721254837
     1604.0000000000       61.9445589190      -11.1535925131
     1608.0000000000       32.7300766524       -3.4758664250
     1612.0000000000       27.3070855487        0.2638277326
     1616.0000000000       33.7550851095        3.1283884946
     1620.0000000000       56.5769745275        9.3969352344
     1624.0000000000      127.3977631995       29.6696604826
     1628.0000000000      258.1158348043        7.2153175162
     1632.0000000000      155.5712573881      -26.6338846778
     1636.0000000000      116.0500151815        5.4365404818
     1640.0000000000      180.6386229711       13.9670823655
     1644.0000000000      120.0189852931      -26.7103741009
     1648.0000000000       51.6217483369       -9.4720602768
     1652.0000000000       28.0540300243       -3.5001751815
     1656.0000000000       18.6113444469       -1.5280213219
     1660.0000000000       14.4777761851       -0.6195473825
     1664.0000000000       13.4081234073        0.1027360300
     1668.0000000000       15.9952450521        1.3834994423
     1672.0000000000       27.2939248047        4.6651299978
     1676.0000000000       51.0614415433        4.3945857359
     1680.0000000000       35.0676874848       -7.5099085813
     1684.0000000000       15.6702198824       -2.6557777616
     1688.0000000000        9.0721546028       -0.9839732709
     1692.0000000000        6.3643812458       -0.4582116439
     1696.0000000000        5.0038498404       -0.2496805347
     1700.0000000000        4.2267228629       -0.1496519858
     1704.0000000000        3.7488023687       -0.0941258268
     1708.0000000000        3.4464273562       -0.0594607136
     1712.0000000000        3.2590243820       -0.0355220012
     1716.0000000000        3.1530492113       -0.0173808193
     1720.0000000000        3.1141883041       -0.0024212853
     1724.0000000000        3.1316289641        0.0109850778
     1728.0000000000        3.2014854562        0.0239469784
     1732.0000000000        3.3238020915        0.0373554185
     1736.0000000000        3.5020454238        0.0520540978
     1740.0000000000        3.7431821187        0.0689702823
     1744.0000000000        4.0582725258        0.0892476796
     1748.0000000000        4.4427943368        0.1146725406
     1752.0000000000        4.9631001882        0.1468856082
     1756.0000000000        5.6315150444        0.1893819094
     1760.0000000000        6.4983678304        0.2471341322
     1764.0000000000        7.5957922531        0.3286753081
     1768.0000000000        9.1304720173        0.4463357621
     1772.0000000000       11.2462211745        0.6244496555
     1776.0000000000       14.2642803754        0.9076082837
     1780.0000000000       18.7628762849        1.3858614311
     1784.0000000000       25.8655795094        2.2584554066
     1788.0000000000       37.9825347832        4.0208514650
     1792.0000000000       60.8626237600        8.1088290595
     1796.0000000000      111.9647687200       19.5491743591
     1800.0000000000      252.4267887226       58.9328059085
     1804.0000000000      651.0541484644      122.0104464341
     1808.0000000000      602.1481811552     -126.9843592768
     1812.0000000000      230.5499249756      -52.5195409670
     1816.0000000000      104.5523144524      -17.7672605083
     1820.0000000000       57.6722404802       -7.5231541221
     1824.0000000000       36.1556611688       -3.7875384640
     1828.0000000000       24.6810670648       -2.1514061449
     1832.0000000000       17.8855925996       -1.3323704633
     1836.0000000000       13.5411531318       -0.8798932518
     1840.0000000000       10.5758409659       -0.6102022093
     1844.0000000000        8.4995031386       -0.4402245632
     1848.0000000000        6.9781033345       -0.3278052650
     1852.0000000000        5.8305785279       -0.2505520523
     1856.0000000000        4.9439751112       -0.1957457451
     1860.0000000000        4.2449166579       -0.1558032662
     1864.0000000000        3.6840818457       -0.1260152015
     1868.0000000000        3.2273379731       -0.1033529444
     1872.0000000000        2.8504613682       -0.0858091856
     1876.0000000000        2.5358789917       -0.0720180434
     1880.0000000000        2.2705937565       -0.0610283234
     1884.0000000000        2.0448268476       -0.0521638734
     1888.0000000000        1.8511074328       -0.0449351593
     1892.0000000000        1.6836489912       -0.0389818725
     1896.0000000000        1.5379136388       -0.0340348438
     1900.0000000000        1.4103024058       -0.0298902566
     1904.0000000000        1.2979315286       -0.0263918689
     1908.0000000000        1.1984685150       -0.0234185513
     1912.0000000000        1.1100104103       -0.0208754195
     1916.0000000000        1.0309922969       -0.0186874350
     1920.0000000000        0.9601177428       -0.0167947280
     1924.0000000000        0.8963053844       -0.0151491389
     1928.0000000000        0.8386475058       -0.0137116313
     1932.0000000000        0.7863776313       -0.0124503387
     1936.0000000000        0.7388449589       -0.0113390742
     1940.0000000000        0.6954940328       -0.0103561841
     1944.0000000000        0.6558484635       -0.0094836585
     1948.0000000000        0.6194978007       -0.0087064355
     1952.0000000000        0.5860868787       -0.0080118534
     1956.0000000000        0.5553071179       -0.0073892166
     1960.0000000000        0.5268893813       -0.0068294477
     1964.0000000000        0.5005980773       -0.0063248099
     1968.0000000000        0.0000000000        0.0000000000
     1972.0000000000        0.0000000000        0.0000000000
     1976.0000000000        0.0000000000        0.0000000000
     1980.0000000000        0.0000000000        0.0000000000
     1984.0000000000        0.0000000000        0.0000000000
     1988.0000000000        0.0000000000        0.0000000000
     1992.0000000000        0.0000000000        0.0000000000
     1996.0000000000        0.0000000000        0.0000000000
     2000.0000000000        0.0000000000        0.0000000000
     2004.0000000000        0.0000000000        0.0000000000
     2008.0000000000        0.0000000000        0.0000000000
     2012.0000000000        0.0000000000        0.0000000000
     2016.0000000000        0.0000000000        0.0000000000
     2020.0000000000        0.0000000000        0.0000000000
     2024.0000000000        0.0000000000        0.0000000000
     2028.0000000000        0.0000000000        0.0000000000
     2032.0000000000        0.0000000000        0.0000000000
     2036.0000000000        0.0000000000        0.0000000000
     2040.0000000000        0.0000000000        0.0000000000
     2044.0000000000        0.0000000000        0.0000000000
     2048.0000000000        0.0000000000        0.0000000000
     2052.0000000000        0.0000000000        0.0000000000
     2056.0000000000        0.0000000000        0.0000000000
     2060.0000000000        0.0000000000        0.0000000000
     2064.0000000000        0.0000000000        0.0000000000
     2068.0000000000        0.0000000000        0.0000000000
     2072.0000000000        0.0000000000        0.0000000000
     2076.0000000000        0.0000000000        0.0000000000
     2080.0000000000        0.0000000000        0.0000000000
     2084.0000000000        0.0000000000        0.0000000000
     2088.0000000000        0.0000000000        0.0000000000
     2092.0000000000        0.0000000000        0.0000000000
     2096.0000000000        0.0000000000        0.0000000000
     2100.0000000000        0.0000000000        0.0000000000
     2104.0000000000        0.0000000000        0.0000000000
     2108.0000000000        0.0000000000        0.0000000000
     2112.0000000000        0.0000000000        0.0000000000
     2116.0000000000        0.0000000000        0.0000000000
     2120.0000000000        0.0000000000        0.0000000000
     2124.0000000000        0.0000000000        0.0000000000
     2128.0000000000        0.0000000000        0.0000000000
     2132.0000000000        0.0000000000        0.0000000000
     2136.0000000000        0.0000000000        0.0000000000
     2140.0000000000        0.0000000000        0.0000000000
     2144.0000000000        0.0000000000        0.0000000000
     2148.0000000000        0.0000000000        0.0000000000
     2152.0000000000        0.0000000000        0.0000000000
     2156.0000000000        0.0000000000        0.0000000000
     2160.0000000000        0.0000000000        0.0000000000
     2164.0000000000        0.0000000000        0.0000000000
     2168.0000000000        0.0000000000        0.0000000000
     2172.0000000000        0.0000000000        0.0000000000
     2176.0000000000        0.0000000000        0.0000000000
     2180.0000000000        0.0000000000        0.0000000000
     2184.0000000000        0.0000000000        0.0000000000
     2188.0000000000        0.0000000000        0.0000000000
     2192.0000000000        0.0000000000        0.0000000000
     2196.0000000000        0.0000000000        0.0000000000
     2200.0000000000        0.0000000000        0.0000000000
     2204.0000000000        0.0000000000        0.0000000000
     2208.0000000000        0.0000000000        0.0000000000
     2212.0000000000        0.0000000000        0.0000000000
     2216.0000000000        0.0000000000        0.0000000000
     2220.0000000000        0.0000000000        0.0000000000
     2224.0000000000        0.0000000000        0.0000000000
     2228.0000000000        0.0000000000        0.0000000000
     2232.0000000000        0.0000000000        0.0000000000
     2236.0000000000        0.0000000000        0.0000000000
     2240.0000000000        0.0000000000        0.0000000000
     2244.0000000000        0.0000000000        0.0000000000
     2248.0000000000        0.0000000000        0.0000000000
     2252.0000000000        0.0000000000        0.0000000000
     2256.0000000000        0.0000000000        0.0000000000
     2260.0000000000        0.0000000000        0.0000000000
     2264.0000000000        0.0000000000        0.0000000000
     2268.0000000000        0.0000000000        0.0000000000
     2272.0000000000        0.0000000000        0.0000000000
     2276.0000000000        0.0000000000        0.0000000000
     2280.0000000000        0.0000000000        0.0000000000
     2284.0000000000        0.0000000000        0.0000000000
     2288.0000000000        0.0000000000        0.0000000000
     2292.0000000000        0.0000000000        0.0000000000
     2296.0000000000        0.0000000000        0.0000000000
     2300.0000000000        0.0000000000        0.0000000000
     2304.0000000000        0.0000000000        0.0000000000
     2308.0000000000        0.0000000000        0.0000000000
     2312.0000000000        0.0000000000        0.0000000000
     2316.0000000000        0.0000000000        0.0000000000
     2320.0000000000        0.0000000000        0.0000000000
     2324.0000000000        0.0000000000        0.0000000000
     2328.0000000000        0.0000000000        0.0000000000
     2332.0000000000        0.0000000000        0.0000000000
     2336.0000000000        0.0000000000        0.0000000000
     2340.0000000000        0.0000000000        0.0000000000
     2344.0000000000        0.0000000000        0.0000000000
     2348.0000000000        0.0000000000        0.0000000000
     2352.0000000000        0.0000000000        0.0000000000
     2356.0000000000        0.0000000000        0.0000000000
     2360.0000000000        0.0000000000        0.0000000000
     2364.0000000000        0.0000000000        0.0000000000
     2368.0000000000        0.0000000000        0.0000000000
     2372.0000000000        0.0000000000        0.0000000000
     2376.0000000000        0.0000000000        0.0000000000
     2380.0000000000        0.0000000000        0.0000000000
     2384.0000000000        0.0000000000        0.0000000000
     2388.0000000000        0.0000000000        0.0000000000
     2392.0000000000        0.0000000000        0.0000000000
     2396.0000000000        0.0000000000        0.0000000000
     2400.0000000000        0.0000000000        0.0000000000
     2404.0000000000        0.0000000000        0.0000000000
     2408.0000000000        0.0000000000        0.0000000000
     2412.0000000000        0.0000000000        0.0000000000
     2416.0000000000        0.0000000000        0.0000000000
     2420.0000000000        0.0000000000        0.0000000000
     2424.0000000000        0.0000000000        0.0000000000
     2428.0000000000        0.0000000000        0.0000000000
     2432.0000000000        0.0000000000        0.0000000000
     2436.0000000000        0.0000000000        0.0000000000
     2440.0000000000        0.0000000000        0.0000000000
     2444.0000000000        0.0000000000        0.0000000000
     2448.0000000000        0.0000000000        0.0000000000
     2452.0000000000        0.0000000000        0.0000000000
     2456.0000000000        0.0000000000        0.0000000000
     2460.0000000000        0.0000000000        0.0000000000
     2464.0000000000        0.0000000000        0.0000000000
     2468.0000000000        0.0000000000        0.0000000000
     2472.0000000000        0.0000000000        0.0000000000
     2476.0000000000        0.0000000000        0.0000000000
     2480.0000000000        0.0000000000        0.0000000000
     2484.0000000000        0.0000000000        0.0000000000
     2488.0000000000        0.0000000000        0.0000000000
     2492.0000000000        0.0000000000        0.0000000000
     2496.0000000000        0.0000000000        0.0000000000
     2500.0000000000        0.0000000000        0.0000000000
     2504.0000000000        0.0000000000        0.0000000000
     2508.0000000000        0.0000000000        0.0000000000
     2512.0000000000        0.0000000000        0.0000000000
     2516.0000000000        0.0000000000        0.0000000000
     2520.0000000000        0.0000000000        0.0000000000
     2524.0000000000        0.0000000000        0.0000000000
     2528.0000000000        0.0000000000        0.0000000000
     2532.0000000000        0.0000000000        0.0000000000
     2536.0000000000        0.0000000000        0.0000000000
     2540.0000000000        0.0000000000        0.0000000000
     2544.0000000000        0.0000000000        0.0000000000
     2548.0000000000        0.0000000000        0.0000000000
     2552.0000000000        0.0000000000        0.0000000000
     2556.0000000000        0.0000000000        0.0000000000
     2560.0000000000        0.0000000000        0.0000000000
     2564.0000000000        0.0000000000        0.0000000000
     2568.0000000000        0.0000000000        0.0000000000
     2572.0000000000        0.0000000000        0.0000000000
     2576.0000000000        0.0000000000        0.0000000000
     2580.0000000000        0.0000000000        0.0000000000
     2584.0000000000        0.0000000000        0.0000000000
     2588.0000000000        0.0000000000        0.0000000000
     2592.0000000000        0.0000000000        0.0000000000
     2596.0000000000        0.0000000000        0.0000000000
     2600.0000000000        0.0000000000        0.0000000000
     2604.0000000000        0.0000000000        0.0000000000
     2608.0000000000        0.0000000000        0.0000000000
     2612.0000000000        0.0000000000        0.0000000000
     2616.0000000000        0.0000000000        0.0000000000
     2620.0000000000        0.0000000000        0.0000000000
     2624.0000000000        0.0000000000        0.0000000000
     2628.0000000000        0.0000000000        0.0000000000
     2632.0000000000        0.0000000000        0.0000000000
     2636.0000000000        0.0000000000        0.0000000000
     2640.0000000000        0.0000000000        0.0000000000
     2644.0000000000        0.0000000000        0.0000000000
     2648.0000000000        0.0000000000        0.0000000000
     2652.0000000000        0.0000000000        0.0000000000
     2656.0000000000        0.0000000000        0.0000000000
     2660.0000000000        0.0000000000        0.0000000000
     2664.0000000000        0.0000000000        0.0000000000
     2668.0000000000        0.0000000000        0.0000000000
     2672.0000000000        0.0000000000        0.0000000000
     2676.0000000000        0.0000000000        0.0000000000
     2680.0000000000        0.0000000000        0.0000000000
     2684.0000000000        0.0000000000        0.0000000000
     2688.0000000000        0.0000000000        0.0000000000
     2692.0000000000        0.0000000000        0.0000000000
     2696.0000000000        0.0000000000        0.0000000000
     2700.0000000000        0.0000000000        0.0000000000
     2704.0000000000        0.0000000000        0.0000000000
     2708.0000000000        0.0000000000        0.0000000000
     2712.0000000000        0.0000000000        0.0000000000
     2716.0000000000        0.0000000000        0.0000000000
     2720.0000000000        0.0000000000        0.0000000000
     2724.0000000000        0.0000000000        0.0000000000
     2728.0000000000        0.0000000000        0.0000000000
     2732.0000000000        0.0000000000        0.0000000000
     2736.0000000000        0.0000000000        0.0000000000
     2740.0000000000        0.0000000000        0.0000000000
     2744.0000000000        0.0000000000        0.0000000000
     2748.0000000000        0.0000000000        0.0000000000
     2752.0000000000        0.0000000000        0.0000000000
     2756.0000000000        0.0000000000        0.0000000000
     2760.0000000000        0.0000000000        0.0000000000
     2764.0000000000        0.0000000000        0.0000000000
     2768.0000000000        0.0000000000        0.0000000000
     2772.0000000000        0.0000000000        0.0000000000
     2776.0000000000        0.0000000000        0.0000000000
     2780.0000000000        0.0000000000        0.0000000000
     2784.0000000000        0.0000000000        0.0000000000
     2788.0000000000        0.0000000000        0.0000000000
     2792.0000000000        0.0000000000        0.0000000000
     2796.0000000000        0.0000000000        0.0000000000
     2800.0000000000        0.0000000000        0.0000000000
     2804.0000000000        0.0000000000        0.0000000000
     2808.0000000000        0.0000000000        0.0000000000
     2812.0000000000        0.0000000000        0.0000000000
     2816.0000000000        0.0000000000        0.0000000000
     2820.0000000000        0.0000000000        0.0000000000
     2824.0000000000        0.0000000000        0.0000000000
     2828.0000000000        0.0000000000        0.0000000000
     2832.0000000000        0.0000000000        0.0000000000
     2836.0000000000        0.0000000000        0.0000000000
     2840.0000000000        0.0000000000        0.0000000000
     2844.0000000000        0.0000000000        0.0000000000
     2848.0000000000        0.0000000000        0.0000000000
     2852.0000000000        0.0000000000        0.0000000000
     2856.0000000000        0.0000000000        0.0000000000
     2860.0000000000        0.0000000000        0.0000000000
     2864.0000000000        0.0000000000        0.0000000000
     2868.0000000000        0.0000000000        0.0000000000
     2872.0000000000        0.0000000000        0.0000000000
     2876.0000000000        0.0000000000        0.0000000000
     2880.0000000000        0.0000000000        0.0000000000
     2884.0000000000        0.0000000000        0.0000000000
     2888.0000000000        0.0000000000        0.0000000000
     2892.0000000000        0.0000000000        0.0000000000
     2896.0000000000        0.0000000000        0.0000000000
     2900.0000000000        0.0000000000        0.0000000000
     2904.0000000000        0.0000000000        0.0000000000
     2908.0000000000        0.0000000000        0.0000000000
     2912.0000000000        0.0000000000        0.0000000000
     2916.0000000000        0.0000000000        0.0000000000
     2920.0000000000        0.0000000000        0.0000000000
     2924.0000000000        0.0000000000        0.0000000000
     2928.0000000000        0.0000000000        0.0000000000
     2932.0000000000        0.0000000000        0.0000000000
     2936.0000000000        0.0000000000        0.0000000000
     2940.0000000000        0.0000000000        0.0000000000
     2944.0000000000        0.0000000000        0.0000000000
     2948.0000000000        0.0000000000        0.0000000000
     2952.0000000000        0.0000000000        0.0000000000
     2956.0000000000        0.0000000000        0.0000000000
     2960.0000000000        0.0000000000        0.0000000000
     2964.0000000000        0.0000000000        0.0000000000
     2968.0000000000        0.0000000000        0.0000000000
     2972.0000000000        0.0000000000        0.0000000000
     2976.0000000000        0.0000000000        0.0000000000
     2980.0000000000        0.0000000000        0.0000000000
     2984.0000000000        0.0000000000        0.0000000000
     2988.0000000000        0.0000000000        0.0000000000
     2992.0000000000        0.0000000000        0.0000000000
     2996.0000000000        0.0000000000        0.0000000000
     3000.0000000000        0.0000000000        0.0000000000
     3004.0000000000        0.0479812531        0.0006104363
     3008.0000000000        0.0505194359        0.0006594977
     3012.0000000000        0.0899582686        0.0011796644
     3016.0000000000        0.1531925941        0.0020111290
     3020.0000000000        0.1615658795        0.0021784904
     3024.0000000000        0.1706460014        0.0023649791
     3028.0000000000        0.1805149490        0.0025734125
     3032.0000000000        0.2682334922        0.0037789416
     3036.0000000000        0.4474902125        0.0061962403
     3040.0000000000        0.4733533368        0.0067457852
     3044.0000000000        0.5015465613        0.0073629388
     3048.0000000000        0.5323613463        0.0080585388
     3052.0000000000        0.5661367015        0.0088456007
     3056.0000000000        0.6032689196        0.0097398510
     3060.0000000000        0.6442237438        0.0107604193
     3064.0000000000        0.6895517011        0.0119307397
     3068.0000000000        0.7399075924        0.0132797424
     3072.0000000000        0.8047930425        0.0149538205
     3076.0000000000        0.8681775838        0.0167862817
     3080.0000000000        0.9395069816        0.0189370418
     3084.0000000000        1.0201956875        0.0214798513
     3088.0000000000        1.1119948211        0.0245104234
     3092.0000000000        1.2170954179        0.0281546348
     3096.0000000000        1.3382714856        0.0325804998
     3100.0000000000        1.4790818375        0.0380160314
     3104.0000000000        1.6441607067        0.0447765281
     3108.0000000000        1.8396459411        0.0533074073
     3112.0000000000        2.0738267150        0.0642535533
     3116.0000000000        2.3581533974        0.0785756569
     3120.0000000000        2.7088684688        0.0977536144
     3124.0000000000        3.1497517203        0.1241597878
     3128.0000000000        3.7169745775        0.1617845545
     3132.0000000000        4.4682110885        0.2177478527
     3136.0000000000        5.5010375997        0.3057267290
     3140.0000000000        6.9936598408        0.4545912818
     3144.0000000000        9.3062610807        0.7332584262
     3148.0000000000       13.2745208213        1.3353016446
     3152.0000000000       21.2393347706        2.9287954771
     3156.0000000000       41.2945425563        8.1228588954
     3160.0000000000       89.3701740176       11.4817579214
     3164.0000000000       86.7758977621       -4.5182873866
     3168.0000000000      101.5132955901        9.5208396539
     3172.0000000000      123.9029449619        5.3455345074
     3176.0000000000      128.4902463804      -12.2517999107
     3180.0000000000       83.3939152507       -4.3147308184
     3184.0000000000       98.2305725402       12.3890255045
     3188.0000000000      197.2695303232       37.2506088138
     3192.0000000000      322.7688175831        4.2551011871
     3196.0000000000      224.4533706087      -41.7829893860
     3200.0000000000       94.0084735306      -19.7401801645
     3204.0000000000       45.6193237329       -7.0047990640
     3208.0000000000       26.8337470961       -3.0729751618
     3212.0000000000       17.9728917210       -1.5641202495
     3216.0000000000       13.3337973407       -0.8238805500
     3220.0000000000       11.1199125784       -0.2817865201
     3224.0000000000       11.4838326629        0.5875381051
     3228.0000000000       16.9242251742        1.8346690243
     3232.0000000000       15.2637511432       -2.4179558863
     3236.0000000000        7.9858791269       -1.0920016741
     3240.0000000000        5.1776575507       -0.4426267749
     3244.0000000000        3.8890157313       -0.2356944084
     3248.0000000000        3.1383583111       -0.1502946204
     3252.0000000000        2.6330233667       -0.1065793912
     3256.0000000000        2.2626120544       -0.0806164643
     3260.0000000000        1.9763950441       -0.0635709521
     3264.0000000000        1.7473741433       -0.0515865395
     3268.0000000000        1.5595478878       -0.0427448489
     3272.0000000000        1.4026518537       -0.0359891730
     3276.0000000000        1.2697032895       -0.0306892273
     3280.0000000000        1.1557362974       -0.0264448637
     3284.0000000000        1.0570962953       -0.0229892063
     3288.0000000000        0.9710201560       -0.0201371253
     3292.0000000000        0.8953728106       -0.0177560524
     3296.0000000000        0.8284746953       -0.0157485547
     3300.0000000000        0.7689845925       -0.0140414571
     3304.0000000000        0.7158176770       -0.0125787914
     3308.0000000000        0.6680867300       -0.0113170786
     3312.0000000000        0.6250590646       -0.0102220830
     3316.0000000000        0.5861243797       -0.0092665276
     3320.0000000000        0.5507703856       -0.0084284517
     3324.0000000000        0.4739352258       -0.0071424057
     3328.0000000000        0.4466205991       -0.0065273799
     3332.0000000000        0.3871635360       -0.0055579350
     3336.0000000000        0.3090828193       -0.0043973405
     3340.0000000000        0.2922211962       -0.0040402465
     3344.0000000000        0.2767103456       -0.0037210594
     3348.0000000000        0.2624087981       -0.0034348397
     3352.0000000000        0.1753932740       -0.0022649330
     3356.0000000000        0.0136460137       -0.0002161361
     3360.0000000000        0.0128208683       -0.0001968375
     3364.0000000000        0.0120683427       -0.0001797692
     3368.0000000000        0.0113801609       -0.0001646180
     3372.0000000000        0.0107491931       -0.0001511223
     3376.0000000000        0.0101692698       -0.0001390621
     3380.0000000000        0.0096350313       -0.0001282515
     3384.0000000000        0.0091418031       -0.0001185328
     3388.0000000000        0.0086854935       -0.0001097715
     3392.0000000000        0.0000000000        0.0000000000
     3396.0000000000        0.0000000000        0.0000000000
     3400.0000000000        0.0000000000        0.0000000000
     3404.0000000000        0.0000000000        0.0000000000
     3408.0000000000        0.0000000000        0.0000000000
     3412.0000000000        0.0000000000        0.0000000000
     3416.0000000000        0.0000000000        0.0000000000
     3420.0000000000        0.0000000000        0.0000000000
     3424.0000000000        0.0000000000        0.0000000000
     3428.0000000000        0.0000000000        0.0000000000
     3432.0000000000        0.0000000000        0.0000000000
     3436.0000000000        0.0000000000        0.0000000000
     3440.0000000000        0.0000000000        0.0000000000
     3444.0000000000        0.0000000000        0.0000000000
     3448.0000000000        0.0000000000        0.0000000000
     3452.0000000000        0.0000000000        0.0000000000
     3456.0000000000        0.0000000000        0.0000000000
     3460.0000000000        0.0000000000        0.0000000000
     3464.0000000000        0.0000000000        0.0000000000
     3468.0000000000        0.0000000000        0.0000000000
     3472.0000000000        0.0000000000        0.0000000000
     3476.0000000000        0.0000000000        0.0000000000
     3480.0000000000        0.0000000000        0.0000000000
     3484.0000000000        0.0000000000        0.0000000000
     3488.0000000000        0.0000000000        0.0000000000
     3492.0000000000        0.0000000000        0.0000000000
     3496.0000000000        0.0000000000        0.0000000000
     3500.0000000000        0.0000000000        0.0000000000
     3504.0000000000        0.0000000000        0.0000000000
     3508.0000000000        0.0000000000        0.0000000000
     3512.0000000000        0.0000000000        0.0000000000
     3516.0000000000        0.0000000000        0.0000000000
     3520.0000000000        0.0000000000        0.0000000000
     3524.0000000000        0.0000000000        0.0000000000
     3528.0000000000        0.0000000000        0.0000000000
     3532.0000000000        0.0000000000        0.0000000000
     3536.0000000000        0.0000000000        0.0000000000
     3540.0000000000        0.0000000000        0.0000000000
     3544.0000000000        0.0000000000        0.0000000000
     3548.0000000000        0.0000000000        0.0000000000
     3552.0000000000        0.0000000000        0.0000000000
     3556.0000000000        0.0000000000        0.0000000000
     3560.0000000000        0.0000000000        0.0000000000
     3564.0000000000        0.0000000000        0.0000000000
     3568.0000000000        0.0000000000        0.0000000000
     3572.0000000000        0.0000000000        0.0000000000
     3576.0000000000        0.0000000000        0.0000000000
     3580.0000000000        0.0000000000        0.0000000000
     3584.0000000000        0.0000000000        0.0000000000
     3588.0000000000        0.1727749209        0.0021940751
     3592.0000000000        0.1818971865        0.0023700745
     3596.0000000000        0.1917612779        0.0025654077
     3600.0000000000        0.2024498436        0.0027828033
     3604.0000000000        0.2140573677        0.0030254654
     3608.0000000000        0.2266922631        0.0032971728
     3612.0000000000        0.2404794096        0.0036024031
     3616.0000000000        0.2555632482        0.0039464883
     3620.0000000000        0.2721115747        0.0043358106
     3624.0000000000        0.2903202211        0.0047780526
     3628.0000000000        0.3104188677        0.0052825162
     3632.0000000000        0.3326783119        0.0058605358
     3636.0000000000        0.3574196229        0.0065260152
     3640.0000000000        0.3850257662        0.0072961333
     3644.0000000000        0.4159564866        0.0081922800
     3648.0000000000        0.4507675371        0.0092413113
     3652.0000000000        0.4901357673        0.0104772486
     3656.0000000000        0.5348922011        0.0119436117
     3660.0000000000        0.5860661472        0.0136966586
     3664.0000000000        0.6449447551        0.0158099528
     3668.0000000000        0.7131545148        0.0183809002
     3672.0000000000        1.0002296865        0.0241335938
     3676.0000000000        1.1047266982        0.0282642090
     3680.0000000000        1.2277199494        0.0334306035
     3684.0000000000        1.3740151393        0.0399847443
     3688.0000000000        1.5501135987        0.0484334584
     3692.0000000000        1.7649889876        0.0595242521
     3696.0000000000        2.0313135599        0.0743900211
     3700.0000000000        2.3674574896        0.0948021841
     3704.0000000000        2.8008714126        0.1236325600
     3708.0000000000        3.3740604456        0.1657384913
     3712.0000000000        4.1556821992        0.2297597686
     3716.0000000000        5.2624454675        0.3320263544
     3720.0000000000        6.9056001331        0.5057944770
     3724.0000000000        9.4989692225        0.8254348990
     3728.0000000000       13.9402886338        1.4784557123
     3732.0000000000       22.4589634774        3.0174379411
     3736.0000000000       41.6835741056        7.4224572053
     3740.0000000000       95.6749342341       22.7557515116
     3744.0000000000      239.4926276109       37.0501813930
     3748.0000000000      188.5166764226      -42.9434691062
     3752.0000000000       72.5856119512      -15.8717970185
     3756.0000000000       34.2319704518       -5.4741974569
     3760.0000000000       19.6900173942       -2.3487973694
     3764.0000000000       12.9679706326       -1.1806019968
     3768.0000000000        9.4187149621       -0.6564269625
     3772.0000000000        7.3877954917       -0.3857761477
     3776.0000000000        6.1844317631       -0.2285462779
     3780.0000000000        5.4875411374       -0.1261394844
     3784.0000000000        5.1402772436       -0.0503843411
     3788.0000000000        5.0703857144        0.0146729143
     3792.0000000000        5.2587260200        0.0805302882
     3796.0000000000        5.7308728850        0.1587083221
     3800.0000000000        6.5655849080        0.2651412038
     3804.0000000000        7.9254466914        0.4275113993
     3808.0000000000       10.1320925889        0.7018339386
     3812.0000000000       13.8532889894        1.2170400701
     3816.0000000000       20.6190075480        2.3148692620
     3820.0000000000       34.4829035945        5.0737300891
     3824.0000000000       68.4922471534       13.6535959530
     3828.0000000000      171.0365795411       42.5713337544
     3832.0000000000      332.0099572781       -4.5132490700
     3836.0000000000      161.9175693357      -40.3462057241
     3840.0000000000       65.3937459925      -12.8878502673
     3844.0000000000       33.0737042328       -4.8687453054
     3848.0000000000       19.6698452507       -2.2607111533
     3852.0000000000       13.0010880832       -1.2149114768
     3856.0000000000        9.2355619191       -0.7237226808
     3860.0000000000        6.9091576288       -0.4648101952
     3864.0000000000        5.3729608862       -0.3160290837
     3868.0000000000        4.3055001788       -0.2246491197
     3872.0000000000        3.5333118776       -0.1654857732
     3876.0000000000        2.9562755705       -0.1255087537
     3880.0000000000        2.5133765064       -0.0975257024
     3884.0000000000        2.1657307672       -0.0773492392
     3888.0000000000        1.8876128564       -0.0624301404
     3892.0000000000        1.6614531031       -0.0511564660
     3896.0000000000        1.4749195607       -0.0424751486
     3900.0000000000        1.3191486254       -0.0356784498
     3904.0000000000        1.1876355663       -0.0302787465
     3908.0000000000        0.9136487376       -0.0239429140
     3912.0000000000        0.8249070174       -0.0205434730
     3916.0000000000        0.7484845283       -0.0177578654
     3920.0000000000        0.6822036750       -0.0154536506
     3924.0000000000        0.6243473032       -0.0135312313
     3928.0000000000        0.5735466884       -0.0119147365
     3932.0000000000        0.5287000566       -0.0105456832
     3936.0000000000        0.4889124871       -0.0093785018
     3940.0000000000        0.4534510213       -0.0083773295
     3944.0000000000        0.4217107341       -0.0075136820
     3948.0000000000        0.3931888149       -0.0067647423
     3952.0000000000        0.3674645669       -0.0061120879
     3956.0000000000        0.3441838303       -0.0055407345
     3960.0000000000        0.3230467469       -0.0050384106
     3964.0000000000        0.3037980695       -0.0045950011
     3968.0000000000        0.2862194303       -0.0042021185
     3972.0000000000        0.2701231288       -0.0038527678
     3976.0000000000        0.2553471059       -0.0035410843
     3980.0000000000        0.2417508538       -0.0032621264
     3984.0000000000        0.2292120665       -0.0030117103
     3988.0000000000        0.2176238830       -0.0027862777
     3992.0000000000        0.0000000000        0.0000000000
     3996.0000000000        0.0000000000        0.0000000000
