# Supplementary material for: Data of electronic, reactivity, optoelectronic, linear and non-linear optical parameters of doping graphene oxide nanosheet with aluminum atom
Source: Data Brief. 2022 Jan 19;41:107840. doi: 10.1016/j.dib.2022.107840 (PMC8801356; doi:10.1016/j.dib.2022.107840)
Supplement: Supplementary file 1 [file mmc1.zip › supplementary file/DATA OF THE IR SPECTRA/B3LYP/GON2-Al1.txt]

# IR Spectrum
# X-Axis:  Frequency (cm-1)
# Y-Axis:  &epsilon; (M-1 cm-1)

# Peak information
#                  X                   Y
#      20.1699000000      241.3231479753
#      39.7535000000       64.1458693009
#      46.1880000000       26.3092241858
#      62.1842000000       18.8678438259
#      78.3164000000       88.9505356753
#     117.1717000000      130.9771287867
#     132.8562000000      161.1058791894
#     162.0343000000      121.9758568228
#     169.5516000000       82.0954001786
#     194.7284000000       61.6207470838
#     211.9874000000       88.0467171868
#     220.9235000000       42.1957143276
#     260.3749000000       18.0689319462
#     264.6352000000       43.4177442722
#     267.9615000000        9.0697390983
#     291.1822000000       24.0748545190
#     309.7201000000       53.1262567656
#     331.1444000000      171.5355440616
#     344.8285000000       22.8561545658
#     354.6732000000       28.4891717884
#     367.8569000000     1147.3827439312
#     382.0079000000      100.3490230807
#     383.8398000000      238.9731769272
#     404.7619000000      136.3905053805
#     414.1401000000      112.5467552436
#     438.6704000000       51.5128070364
#     441.2084000000      270.9275502982
#     444.9648000000      109.8282811497
#     459.8033000000       64.0632930424
#     477.2080000000      222.4845950770
#     481.3073000000       27.4421287549
#     505.5714000000      245.3736553793
#     526.7018000000       99.8663868644
#     549.0574000000       16.5175755747
#     559.4256000000       93.0926140695
#     572.9123000000       64.4556907793
#     582.9774000000       51.7923236620
#     590.4890000000       55.1371339433
#     606.5949000000      114.3913090273
#     639.4941000000       59.0249110946
#     656.1177000000        1.9791401029
#     667.1348000000       71.7635480339
#     671.9677000000       20.5772559798
#     683.7072000000       24.6771709664
#     699.4554000000      150.2344869430
#     703.1486000000      249.5575445688
#     719.0558000000       15.6062657919
#     737.7936000000      194.0616966977
#     751.9597000000       67.5883641111
#     753.4050000000       33.6708412594
#     763.8784000000      112.7920549816
#     785.6213000000       76.8933468617
#     799.6358000000      186.0354920125
#     815.8851000000       56.3909346353
#     838.6745000000        5.9802347701
#     844.8587000000       54.2984046818
#     850.1019000000      131.7295981966
#     872.0405000000       24.9078718935
#     889.9813000000      184.6421559653
#     893.5944000000       56.1921037768
#     901.1170000000      589.7241675126
#     917.6725000000       71.9434629451
#     958.7310000000        4.6933303737
#     987.1055000000        1.3773468311
#     992.1210000000        5.5068683490
#    1000.2543000000       64.1882407354
#    1003.5679000000        7.2933255455
#    1016.7423000000       16.5968820650
#    1035.5681000000      173.8715843923
#    1081.6051000000      989.9058714659
#    1091.4239000000      418.5990257862
#    1122.8514000000       52.9057707352
#    1155.5870000000      369.3289362681
#    1159.8191000000       13.1113420985
#    1172.5671000000       34.2803165283
#    1183.7169000000      604.9585209815
#    1189.8046000000       39.2225520510
#    1198.4140000000       36.6451697077
#    1207.2174000000       36.0583849122
#    1217.1558000000      276.5956995780
#    1225.6597000000     1560.3454068068
#    1246.1400000000      112.3023658492
#    1251.9570000000      116.8455604622
#    1262.0194000000       79.3833622183
#    1266.2121000000       30.6615436500
#    1295.2728000000     1501.9800634011
#    1303.0282000000      470.6147085424
#    1332.6843000000      101.1403631344
#    1350.1187000000       32.7311620012
#    1357.6740000000       57.4129266914
#    1378.5144000000      107.8205500702
#    1421.2748000000      197.9919168141
#    1426.0028000000     1078.6321820634
#    1440.4097000000       82.3559625546
#    1443.9698000000       30.3894005627
#    1458.9101000000       37.4047510499
#    1469.6581000000       86.1291397257
#    1479.7321000000      201.1368096681
#    1499.4207000000       99.6803454997
#    1512.9822000000      212.8256487129
#    1560.0826000000      106.3123229522
#    1570.4317000000      212.2444097505
#    1597.3872000000      188.9522015419
#    1608.7788000000      444.8492128869
#    1681.2564000000        1.0666036003
#    1688.4040000000        3.6011763598
#    1726.4544000000      632.2170693961
#    3086.8778000000       32.6861799227
#    3088.8584000000       97.0534823189
#    3146.0817000000       37.1105767214
#    3158.2922000000       31.7411958889
#    3165.5702000000       16.3666896525
#    3166.6879000000        6.7498891526
#    3168.1598000000        4.9474595212
#    3180.3509000000        9.1822534034
#    3184.7502000000        1.9118040420
#    3186.5533000000       60.3081883618
#    3188.3096000000       67.8520842235
#    3649.5648000000       11.6302068647
#    3815.0732000000      118.6096718954

# Spectra
#                  X                   Y               DY/DX
     -500.0000000000        0.0000000000        0.0000000000
     -495.5000000000        0.0000000000        0.0000000000
     -491.0000000000        0.0000000000        0.0000000000
     -486.5000000000        0.0000000000        0.0000000000
     -482.0000000000        0.0000000000        0.0000000000
     -477.5000000000        0.0000000000        0.0000000000
     -473.0000000000        0.0000000000        0.0000000000
     -468.5000000000        0.0000000000        0.0000000000
     -464.0000000000        0.0000000000        0.0000000000
     -459.5000000000        0.0000000000        0.0000000000
     -455.0000000000        0.0000000000        0.0000000000
     -450.5000000000        0.0000000000        0.0000000000
     -446.0000000000        0.0000000000        0.0000000000
     -441.5000000000        0.0000000000        0.0000000000
     -437.0000000000        0.0000000000        0.0000000000
     -432.5000000000        0.0000000000        0.0000000000
     -428.0000000000        0.0000000000        0.0000000000
     -423.5000000000        0.0000000000        0.0000000000
     -419.0000000000        0.0000000000        0.0000000000
     -414.5000000000        0.0000000000        0.0000000000
     -410.0000000000        0.0000000000        0.0000000000
     -405.5000000000        0.0000000000        0.0000000000
     -401.0000000000        0.0000000000        0.0000000000
     -396.5000000000        0.0000000000        0.0000000000
     -392.0000000000        0.0000000000        0.0000000000
     -387.5000000000        0.0000000000        0.0000000000
     -383.0000000000        0.0000000000        0.0000000000
     -378.5000000000        0.0000000000        0.0000000000
     -374.0000000000        0.0000000000        0.0000000000
     -369.5000000000        0.0000000000        0.0000000000
     -365.0000000000        0.0000000000        0.0000000000
     -360.5000000000        0.0000000000        0.0000000000
     -356.0000000000        0.0000000000        0.0000000000
     -351.5000000000        0.0000000000        0.0000000000
     -347.0000000000        0.0000000000        0.0000000000
     -342.5000000000        0.0000000000        0.0000000000
     -338.0000000000        0.0000000000        0.0000000000
     -333.5000000000        0.0000000000        0.0000000000
     -329.0000000000        0.0000000000        0.0000000000
     -324.5000000000        0.0000000000        0.0000000000
     -320.0000000000        0.0000000000        0.0000000000
     -315.5000000000        0.0000000000        0.0000000000
     -311.0000000000        0.0000000000        0.0000000000
     -306.5000000000        0.0000000000        0.0000000000
     -302.0000000000        0.0000000000        0.0000000000
     -297.5000000000        0.0000000000        0.0000000000
     -293.0000000000        0.0000000000        0.0000000000
     -288.5000000000        0.0000000000        0.0000000000
     -284.0000000000        0.0000000000        0.0000000000
     -279.5000000000        0.0000000000        0.0000000000
     -275.0000000000        0.0000000000        0.0000000000
     -270.5000000000        0.0000000000        0.0000000000
     -266.0000000000        0.0000000000        0.0000000000
     -261.5000000000        0.0000000000        0.0000000000
     -257.0000000000        0.0000000000        0.0000000000
     -252.5000000000        0.0000000000        0.0000000000
     -248.0000000000        0.0000000000        0.0000000000
     -243.5000000000        0.0000000000        0.0000000000
     -239.0000000000        0.0000000000        0.0000000000
     -234.5000000000        0.0000000000        0.0000000000
     -230.0000000000        0.0000000000        0.0000000000
     -225.5000000000        0.0000000000        0.0000000000
     -221.0000000000        0.0000000000        0.0000000000
     -216.5000000000        0.0000000000        0.0000000000
     -212.0000000000        0.0000000000        0.0000000000
     -207.5000000000        0.0000000000        0.0000000000
     -203.0000000000        0.0000000000        0.0000000000
     -198.5000000000        0.0000000000        0.0000000000
     -194.0000000000        0.0000000000        0.0000000000
     -189.5000000000        0.0000000000        0.0000000000
     -185.0000000000        0.0000000000        0.0000000000
     -180.5000000000        0.0000000000        0.0000000000
     -176.0000000000        0.0000000000        0.0000000000
     -171.5000000000        0.0000000000        0.0000000000
     -167.0000000000        0.0000000000        0.0000000000
     -162.5000000000        0.0000000000        0.0000000000
     -158.0000000000        0.0000000000        0.0000000000
     -153.5000000000        0.0000000000        0.0000000000
     -149.0000000000        0.0000000000        0.0000000000
     -144.5000000000        0.0000000000        0.0000000000
     -140.0000000000        0.0000000000        0.0000000000
     -135.5000000000        0.0027822360        0.0000357217
     -131.0000000000        0.0029502260        0.0000390046
     -126.5000000000        0.0031338992        0.0000427023
     -122.0000000000        0.0033352695        0.0000468824
     -117.5000000000        0.0049850848        0.0000697813
     -113.0000000000        0.0059788838        0.0000851779
     -108.5000000000        0.0063815348        0.0000939709
     -104.0000000000        0.0068265093        0.0001040237
      -99.5000000000        0.0073199879        0.0001155716
      -95.0000000000        0.0085271232        0.0001372692
      -90.5000000000        0.0091804595        0.0001535095
      -86.0000000000        0.0099127438        0.0001724439
      -81.5000000000        0.0145154735        0.0002419117
      -77.0000000000        0.0156707840        0.0002723852
      -72.5000000000        0.0169752068        0.0003083797
      -68.0000000000        0.0184564824        0.0003512423
      -63.5000000000        0.0201493181        0.0004027450
      -59.0000000000        0.0220976525        0.0004652522
      -54.5000000000        0.0243578446        0.0005419704
      -50.0000000000        0.0270032554        0.0006373271
      -45.5000000000        0.0301309694        0.0007575608
      -41.0000000000        0.0423689903        0.0010190397
      -36.5000000000        0.0474080935        0.0012300364
      -32.0000000000        0.0535418098        0.0015097396
      -27.5000000000        0.0611462549        0.0018904412
      -23.0000000000        0.0829903272        0.0025817509
      -18.5000000000        0.0962797457        0.0033767117
      -14.0000000000        0.1139969317        0.0045874849
       -9.5000000000        0.1386719114        0.0065463514
       -5.0000000000        0.1750700199        0.0099723735
       -0.5000000000        0.2331197557        0.0166187127
        4.0000000000        0.3474547709        0.0316295199
        8.5000000000        0.5647669090        0.0724066068
       13.0000000000        1.1538762617        0.2192900062
       17.5000000000        3.1054343150        0.6831872372
       22.0000000000        3.7321645936       -0.6430728434
       26.5000000000        1.5541052522       -0.2386266612
       31.0000000000        1.0984369339        0.0027275409
       35.5000000000        1.6068533355        0.2530827134
       40.0000000000        2.8796530543       -0.0044298134
       44.5000000000        2.1722253488       -0.0620938192
       49.0000000000        1.4585715294       -0.2122730879
       53.5000000000        0.9609106891       -0.0281758854
       58.0000000000        1.1405853154        0.1175479898
       62.5000000000        1.7373585079       -0.0053162871
       67.0000000000        1.4285084672        0.0019878011
       71.5000000000        2.0525687117        0.3121285697
       76.0000000000        4.9711246120        0.9769861583
       80.5000000000        5.1128040884       -0.9703457846
       85.0000000000        2.1068213859       -0.3348714065
       89.5000000000        1.2931254974       -0.0821493542
       94.0000000000        1.1307770909       -0.0006547922
       98.5000000000        1.2511904179        0.0547777681
      103.0000000000        1.6708993976        0.1413460824
      107.5000000000        2.7384928640        0.3753470190
      112.0000000000        5.9820035453        1.2670808234
      116.5000000000       14.3427068602        1.1825568478
      121.0000000000        9.2356443573       -1.4359766438
      125.5000000000        7.1821261679        0.4170800711
      130.0000000000       14.0033537337        2.7597444834
      134.5000000000       17.2146763315       -2.8264373690
      139.0000000000        6.8370534469       -1.2420517818
      143.5000000000        3.8305668801       -0.2966570462
      148.0000000000        3.3347938632        0.0476977425
      152.5000000000        4.3533888424        0.4529337149
      157.0000000000        8.6606479215        1.7381183321
      161.5000000000       20.0197066884        1.5644631481
      166.0000000000       16.1584948817       -0.4835129889
      170.5000000000       15.3648453198       -1.8667294134
      175.0000000000        6.7000780739       -1.1731150512
      179.5000000000        3.8158694920       -0.2887485010
      184.0000000000        3.3660242407        0.0724002033
      188.5000000000        4.7705745009        0.6523854233
      193.0000000000       10.4840417232        1.6280637692
      197.5000000000        9.1100668229       -1.5069910391
      202.0000000000        5.6022597185       -0.1075045353
      206.5000000000        7.8038812967        1.2343465768
      211.0000000000       17.7006137868        1.8967274598
      215.5000000000       13.0800148211       -1.6171375256
      220.0000000000       11.8943906380        0.1812247905
      224.5000000000        7.0225797383       -1.3340546124
      229.0000000000        3.4880251190       -0.4025442531
      233.5000000000        2.3920999841       -0.1369780193
      238.0000000000        2.0184834111       -0.0411809471
      242.5000000000        1.9655647710        0.0178036842
      247.0000000000        2.2246910579        0.0905634027
      251.5000000000        2.9425099625        0.2576839056
      256.0000000000        5.1553276495        0.8367117556
      260.5000000000       10.7360800676        1.2528694092
      265.0000000000       14.4546152375       -0.5259579144
      269.5000000000        8.1355507650       -1.3716634023
      274.0000000000        4.3663236477       -0.4027272569
      278.5000000000        3.4794305250       -0.0441300761
      283.0000000000        3.9007087113        0.2161355530
      287.5000000000        6.1195956989        0.8654330334
      292.0000000000        9.0075228947       -0.4609064078
      296.5000000000        6.0923613407       -0.2971884437
      301.0000000000        6.4206553043        0.4159399631
      305.5000000000       10.8035429525        1.7733798311
      310.0000000000       18.8949437841       -0.2894879862
      314.5000000000       11.8713658897       -1.0540809063
      319.0000000000       10.8915867527        0.4350458360
      323.5000000000       16.2005571349        2.2028795670
      328.0000000000       36.5549292084        7.5816672551
      332.5000000000       51.5228704857       -6.3332936085
      337.0000000000       25.4291192860       -2.9042866840
      341.5000000000       21.4463026842        0.6794897848
      346.0000000000       25.3953762086        0.1520090449
      350.5000000000       29.7369735377        2.4460526314
      355.0000000000       46.6858730771        4.1354885253
      359.5000000000       77.6318906494       12.5559729485
      364.0000000000      198.0508458088       47.5298338314
      368.5000000000      367.3915691461      -27.0235235789
      373.0000000000      155.8964261568      -30.8190187071
      377.5000000000       94.2291107103       -0.6831671496
      382.0000000000      129.6971149974        9.0979689184
      386.5000000000       90.7062317416      -17.6941748175
      391.0000000000       41.8266821775       -5.3004989809
      395.5000000000       29.9749643380       -0.5779925702
      400.0000000000       36.9502490780        4.2981019025
      404.5000000000       64.6081318565        2.1246216770
      409.0000000000       47.3245190123       -2.1384784031
      413.5000000000       56.7867446345        1.5056912299
      418.0000000000       34.5477558515       -5.5426780782
      422.5000000000       21.2946704415       -1.0964763861
      427.0000000000       20.9339282920        0.8394652136
      431.5000000000       30.3156992098        3.8041894878
      436.0000000000       65.3063332412       13.6018682684
      440.5000000000      141.5848541447       10.2755926459
      445.0000000000      109.1436548987      -14.8405605964
      449.5000000000       48.9509334713       -8.1494615180
      454.0000000000       31.4566181705       -0.6212570104
      458.5000000000       39.7036460798        2.7151159824
      463.0000000000       31.5796777082       -3.3993006689
      467.5000000000       26.6389661255        1.0879091066
      472.0000000000       44.5071058782        8.0824528732
      476.5000000000      101.1131933143        8.6490303428
      481.0000000000       66.8734312970      -11.6041116571
      485.5000000000       30.6237584568       -4.4627585786
      490.0000000000       20.2173969991       -0.7966084815
      494.5000000000       21.2405033801        1.3228526087
      499.0000000000       35.8360592347        6.1540143890
      503.5000000000       90.6593518215       17.2025870351
      508.0000000000       84.3992274111      -17.3394113775
      512.5000000000       33.6602409220       -5.4539057681
      517.0000000000       21.5412719633       -0.6989814291
      521.5000000000       26.4079818544        3.3341497977
      526.0000000000       51.3465920446        3.4209583910
      530.5000000000       29.8664312071       -6.1059646408
      535.0000000000       14.3274194227       -1.6292005941
      539.5000000000       10.6075485946       -0.2567562974
      544.0000000000       11.7020236451        0.8244556431
      548.5000000000       18.1587273868        1.3102471392
      553.0000000000       21.6691722634        1.8927231037
      557.5000000000       43.8250337139        7.1347352890
      562.0000000000       40.3341533908       -6.6545645158
      566.5000000000       24.8732120619       -0.1523528805
      571.0000000000       37.2524404134        4.8221017373
      575.5000000000       35.5385642986       -3.9761095068
      580.0000000000       32.7631096594        2.8987862709
      584.5000000000       39.5695853114       -2.2430476576
      589.0000000000       39.9717759269        2.2507263441
      593.5000000000       29.8323611743       -4.2945564292
      598.0000000000       21.6070566507        0.4679395604
      602.5000000000       35.8656282741        6.7808651467
      607.0000000000       64.3789547915       -3.2152149820
      611.5000000000       28.1932919552       -5.9691913471
      616.0000000000       13.2074149063       -1.6532272594
      620.5000000000        8.8185487648       -0.5022340038
      625.0000000000        7.7844906229        0.0122726874
      629.5000000000        9.1315460609        0.6512667435
      634.0000000000       15.5868633441        2.6575316511
      638.5000000000       34.9910742070        3.6382399280
      643.0000000000       23.0888529921       -4.4673224757
      647.5000000000       11.9204305802       -1.0542222116
      652.0000000000       10.1641948213        0.1326663454
      656.5000000000       12.4976066845        0.7893907524
      661.0000000000       19.6422553812        2.9963764292
      665.5000000000       44.9480753077        7.1124240361
      670.0000000000       44.1931485550       -4.2194914557
      674.5000000000       27.5696950380       -3.1217552365
      679.0000000000       22.7671685465        0.8938123840
      683.5000000000       31.7752171759        1.1590347557
      688.0000000000       31.0580414263        0.8940699083
      692.5000000000       47.9744923735        7.4598500772
      697.0000000000      116.5443192200       24.9340759113
      701.5000000000      207.1432047052        8.3019031073
      706.0000000000      131.0962803351      -29.1278470303
      710.5000000000       52.3381813545       -8.4535265053
      715.0000000000       32.5087078789       -1.4864301944
      719.5000000000       30.3624360009       -1.1866446248
      724.0000000000       24.6907963940       -0.2141242663
      728.5000000000       30.4563052157        3.0630705066
      733.0000000000       61.1286418816       12.5368294743
      737.5000000000      134.6816813015        4.9997655683
      742.0000000000       74.6946749142      -13.1570730599
      746.5000000000       50.8136318328        1.1341635111
      751.0000000000       79.2229049532        7.7818399627
      755.5000000000       66.4370519424       -7.5602714332
      760.0000000000       62.1128874717        6.3555381505
      764.5000000000       88.1260816218       -6.4739032435
      769.0000000000       41.3737561677       -6.9388637217
      773.5000000000       25.3729120652       -1.2473368979
      778.0000000000       26.4379517570        1.8265214318
      782.5000000000       47.3146096402        8.2141673452
      787.0000000000       65.3346784425       -5.7090814929
      791.5000000000       47.9276357286        1.0608396007
      796.0000000000       83.6578157854       16.5037828634
      800.5000000000      133.7134414295      -12.8669922680
      805.0000000000       57.4519216809      -10.4622452889
      809.5000000000       35.5468268728       -0.6994559390
      814.0000000000       47.9714011267        5.1312905301
      818.5000000000       39.9600962097       -6.8132411852
      823.0000000000       20.6853702489       -2.0579840495
      827.5000000000       16.1119971223       -0.2603847211
      832.0000000000       17.4161222137        0.8864062778
      836.5000000000       25.7053310794        3.0524550701
      841.0000000000       46.4567121196        7.3098734791
      845.5000000000       88.6483102481        7.1397980254
      850.0000000000      120.0079958370       -2.2988312853
      854.5000000000       58.6791888281      -11.6809637475
      859.0000000000       29.9934998436       -2.8870451099
      863.5000000000       23.9058659125       -0.0960902252
      868.0000000000       28.9385679265        2.5959576031
      872.5000000000       41.3769478402        0.1354436150
      877.0000000000       38.8497653117        1.0081949391
      881.5000000000       55.1653997347        6.8220853469
      886.0000000000      115.9384486460       23.3203635182
      890.5000000000      228.6582909845        7.0280232621
      895.0000000000      236.0829589878       12.0975417464
      899.5000000000      435.3912532689       61.9661366097
      904.0000000000      325.5566677356      -73.6461867938
      908.5000000000      124.4529462078      -21.2569233046
      913.0000000000       78.4140799902       -1.6592143468
      917.5000000000       88.4411278460       -2.0771324009
      922.0000000000       47.5263232595       -8.2677441564
      926.5000000000       25.0282566356       -2.8134018186
      931.0000000000       16.5088710112       -1.2621754430
      935.5000000000       12.5523761727       -0.6874795831
      940.0000000000       10.1425050253       -0.4113433664
      944.5000000000        8.6942135686       -0.2418794196
      949.0000000000        7.9114624521       -0.0854146598
      953.5000000000        8.1115520843        0.2282456288
      958.0000000000       10.0296240492        0.2659221962
      962.5000000000        8.0433940898       -0.5365077374
      967.0000000000        6.7608246093       -0.1179970916
      971.5000000000        6.6209135879        0.0386432078
      976.0000000000        7.0463664858        0.1670634693
      980.5000000000        8.2401017263        0.3948228904
      985.0000000000       11.1178890571        0.9499013696
      989.5000000000       16.9116208587        1.8190903343
      994.0000000000       27.2427570636        3.1534468113
      998.5000000000       57.5105181459        9.0594302579
     1003.0000000000       52.8501977360       -8.1340530410
     1007.5000000000       26.9893178319       -2.8798210118
     1012.0000000000       22.9612141385        0.8307154536
     1016.5000000000       30.9097680054        0.7691481533
     1021.0000000000       26.7435667491       -0.3794076588
     1025.5000000000       33.1903195915        3.2543843236
     1030.0000000000       64.3669020821       12.6031079133
     1034.5000000000      157.4529854446       18.3721611136
     1039.0000000000      103.1224959147      -21.8027862542
     1043.5000000000       47.1282175046       -5.7560810911
     1048.0000000000       33.4782632466       -1.2389257156
     1052.5000000000       31.9960773734        0.4436044395
     1057.0000000000       36.8064439622        1.7268926280
     1061.5000000000       48.2488964905        3.5847113552
     1066.0000000000       72.9127531753        7.4840580089
     1070.5000000000      126.2328635277       18.2083275424
     1075.0000000000      276.6540335074       57.6753662922
     1079.5000000000      771.9906538463      155.7373390661
     1084.0000000000      777.6118587253     -131.8110957121
     1088.5000000000      497.7244258835       10.8523905176
     1093.0000000000      451.1631522237      -74.1846235934
     1097.5000000000      182.4835866913      -33.8128076306
     1102.0000000000       92.5915938284      -11.1309039056
     1106.5000000000       59.9429037500       -4.5400527366
     1111.0000000000       46.5669415783       -1.6547793853
     1115.5000000000       44.8913014096        1.1677929007
     1120.0000000000       63.0210891572        7.4334586257
     1124.5000000000       71.1764672961       -7.8940552623
     1129.0000000000       42.8697334025       -3.1741488744
     1133.5000000000       36.6849578245       -0.1013276459
     1138.0000000000       41.2422027178        1.6651061644
     1142.5000000000       54.3008186981        4.5378955211
     1147.0000000000       90.3962084313       13.1408433638
     1151.5000000000      209.0271732648       46.4028696882
     1156.0000000000      402.6620385075      -15.7264233559
     1160.5000000000      197.6573977692      -34.8933148751
     1165.0000000000      113.6574916406       -6.6578950530
     1169.5000000000      117.1329222892        7.7009911397
     1174.0000000000      161.1874260136        9.9511182095
     1178.5000000000      280.1499317355       53.5091437973
     1183.0000000000      652.3238632335       54.4260524636
     1187.5000000000      402.0745537921      -73.6315177133
     1192.0000000000      204.8038598185      -25.2361378144
     1196.5000000000      154.6203356808       -0.5492780431
     1201.0000000000      144.8928224449       -2.5096546881
     1205.5000000000      168.8520730281       12.4746360050
     1210.0000000000      228.0376034805       19.3308441566
     1214.5000000000      426.3305429713       74.0105040474
     1219.0000000000      708.2320601383       50.4126141154
     1223.5000000000     1392.5801298496      249.4251992781
     1228.0000000000     1297.5424885289     -273.9506523287
     1232.5000000000      474.5770516865      -92.3744650514
     1237.0000000000      242.5791952421      -24.9215276895
     1241.5000000000      196.7512945812        3.6786924448
     1246.0000000000      252.7491003605        6.1370281473
     1250.5000000000      245.6589461815        2.9536174682
     1255.0000000000      183.3589176951      -19.3213826155
     1259.5000000000      163.0126351611        8.6624094359
     1264.0000000000      169.9637671457       -9.9711884657
     1268.5000000000      124.1770161819       -9.5952594069
     1273.0000000000      105.2086545352        0.5085598435
     1277.5000000000      123.3997385598        7.6649162315
     1282.0000000000      181.6763937184       19.9945765309
     1286.5000000000      338.3950457055       57.4375058188
     1291.0000000000      856.5551703821      203.8515315209
     1295.5000000000     1811.8236510667      -23.5974684753
     1300.0000000000     1054.9384339380      -92.2653940244
     1304.5000000000      748.1782097197     -124.4757502123
     1309.0000000000      310.3903646204      -55.5981629566
     1313.5000000000      160.3453395773      -18.9540519095
     1318.0000000000      104.1277078388       -7.7142501739
     1322.5000000000       83.0458172316       -1.9592949682
     1327.0000000000       90.2434955335        6.4534414847
     1331.5000000000      149.7701024840       13.1078621775
     1336.0000000000      106.8485024686      -17.6165222466
     1340.5000000000       61.6197931017       -4.3181521969
     1345.0000000000       56.7860276998        2.2665224136
     1349.5000000000       80.0173954333        4.4392297554
     1354.0000000000       83.1816379327        3.8267748364
     1358.5000000000       98.0843492656       -7.6832722910
     1363.0000000000       55.8084259713       -5.5349663587
     1367.5000000000       46.0910720285        0.4868442691
     1372.0000000000       61.1017868557        7.2243228180
     1376.5000000000      127.0264025692       20.5286976746
     1381.0000000000      117.3821352849      -20.5746554399
     1385.5000000000       58.1256873311       -6.2768716936
     1390.0000000000       42.7689531252       -1.1549743171
     1394.5000000000       42.2655508516        0.7427251508
     1399.0000000000       48.9532892249        2.2681493783
     1403.5000000000       63.8840279676        4.5542211298
     1408.0000000000       93.6098803632        9.3799158779
     1412.5000000000      160.2313952091       22.6401147520
     1417.0000000000      345.0409715603       69.4103495310
     1421.5000000000      844.0916201916      139.6531413000
     1426.0000000000     1451.3528297577      -23.4095901218
     1430.5000000000      653.0453372464     -150.0996487590
     1435.0000000000      290.9746817942      -33.2656126433
     1439.5000000000      244.4430737526       -0.6249344449
     1444.0000000000      178.6733313289      -20.7688928000
     1448.5000000000      101.6984290939      -10.3689693271
     1453.0000000000       80.0405538541       -0.2219818534
     1457.5000000000       98.1249003312        6.5056616037
     1462.0000000000       94.7501905774       -2.3485660011
     1466.5000000000      123.5651251006       16.5224764178
     1471.0000000000      169.5317277878       -7.4723397227
     1475.5000000000      179.8982972392       21.8798106775
     1480.0000000000      294.0227244928      -10.7002288807
     1484.5000000000      139.8768400729      -26.0454883760
     1489.0000000000       79.7043186209       -4.6637112560
     1493.5000000000       84.4627650884        7.4159801694
     1498.0000000000      156.3541420780       18.9457060919
     1502.5000000000      134.5381829631      -14.5680712145
     1507.0000000000      129.3043632715       13.6057639931
     1511.5000000000      271.2673775621       37.7655504874
     1516.0000000000      197.1498409267      -43.6880101002
     1520.5000000000       77.8882515428      -13.2011897438
     1525.0000000000       42.8746968004       -4.3207381141
     1529.5000000000       30.3274007509       -1.6993553475
     1534.0000000000       25.4401726788       -0.5928624041
     1538.5000000000       24.4345192739        0.1257064980
     1543.0000000000       26.6198140540        0.9321461803
     1547.5000000000       33.7736881861        2.4621818625
     1552.0000000000       52.8698200615        6.9265437141
     1556.5000000000      113.4225902638       22.8059766184
     1561.0000000000      192.8603141356       -6.7519785702
     1565.5000000000      178.9087139155       16.2927503730
     1570.0000000000      322.0035579652       12.3757898192
     1574.5000000000      172.4166905958      -35.7335914178
     1579.0000000000       84.4746908762       -8.6296016709
     1583.5000000000       67.4573714154       -0.0111869484
     1588.0000000000       81.9366672838        7.5321817253
     1592.5000000000      153.9114067725       28.8392722609
     1597.0000000000      333.5234419869       21.6067093906
     1601.5000000000      279.1317126796       -1.7849335899
     1606.0000000000      471.3900842539       88.8584080448
     1610.5000000000      551.2672847063      -98.2457778998
     1615.0000000000      199.3856826591      -42.7537493123
     1619.5000000000       88.7642739400      -13.2179309657
     1624.0000000000       50.2211016837       -5.4072356772
     1628.5000000000       32.9225742242       -2.6939522598
     1633.0000000000       23.6915610324       -1.5237158658
     1637.5000000000       18.2918602470       -0.9367991873
     1642.0000000000       14.7266661010       -0.6049610511
     1646.5000000000       12.4947658295       -0.4018690774
     1651.0000000000       11.0104090842       -0.2659524340
     1655.5000000000       10.0466508616       -0.1667904595
     1660.0000000000        9.4007628819       -0.0856054879
     1664.5000000000        9.1824171948       -0.0113152173
     1669.0000000000        9.3132356253        0.0730866151
     1673.5000000000        9.7368357657        0.2091820011
     1678.0000000000       11.2821922172        0.5191912760
     1682.5000000000       13.7568272398        0.4626536644
     1687.0000000000       17.4360654695        1.0355789665
     1691.5000000000       18.0874348522       -0.1938215589
     1696.0000000000       19.4331839164        0.7410847096
     1700.5000000000       24.4803956840        1.5283930809
     1705.0000000000       33.8907157408        2.7909741273
     1709.5000000000       51.7197920973        5.5221784747
     1714.0000000000       90.0866960326       12.8330607152
     1718.5000000000      192.3663676216       38.2696130645
     1723.0000000000      542.9238774297      133.9366848747
     1727.5000000000      886.2843247957     -108.3025186305
     1732.0000000000      324.5250950723      -76.7800035177
     1736.5000000000      130.2699928974      -22.2516258868
     1741.0000000000       67.2858692843       -8.5108869962
     1745.5000000000       40.6984994933       -4.0289654098
     1750.0000000000       27.2274610769       -2.2000102865
     1754.5000000000       19.5109598341       -1.3267686289
     1759.0000000000       14.5308265630       -0.8582285679
     1763.5000000000       11.3295264018       -0.5873486127
     1768.0000000000        9.0922313041       -0.4195541678
     1772.5000000000        7.0970527004       -0.3056593544
     1777.0000000000        5.8982050769       -0.2316991340
     1781.5000000000        4.9789683184       -0.1797704318
     1786.0000000000        4.2587949560       -0.1422534074
     1790.5000000000        3.6841527838       -0.1144808925
     1795.0000000000        3.2183491140       -0.0934864950
     1799.5000000000        2.8355574586       -0.0773238673
     1804.0000000000        2.5171757227       -0.0646801469
     1808.5000000000        2.2495317575       -0.0546480395
     1813.0000000000        2.0223956495       -0.0465869452
     1817.5000000000        1.8279903189       -0.0400358493
     1822.0000000000        1.6603185150       -0.0346572537
     1826.5000000000        1.5146956958       -0.0302002463
     1831.0000000000        1.3874198672       -0.0264756641
     1835.5000000000        1.2755343551       -0.0233390732
     1840.0000000000        1.1766547856       -0.0206789038
     1844.5000000000        1.0879089982       -0.0183966359
     1849.0000000000        1.0063535852       -0.0164066687
     1853.5000000000        0.9363947089       -0.0147264823
     1858.0000000000        0.8734830440       -0.0132680400
     1862.5000000000        0.8167031541       -0.0119959447
     1867.0000000000        0.7652835225       -0.0108813672
     1871.5000000000        0.7185702368       -0.0099006680
     1876.0000000000        0.6760061198       -0.0090343390
     1880.5000000000        0.6371140551       -0.0082661857
     1885.0000000000        0.6014835720       -0.0075826886
     1889.5000000000        0.0000000000        0.0000000000
     1894.0000000000        0.0000000000        0.0000000000
     1898.5000000000        0.0000000000        0.0000000000
     1903.0000000000        0.0000000000        0.0000000000
     1907.5000000000        0.0000000000        0.0000000000
     1912.0000000000        0.0000000000        0.0000000000
     1916.5000000000        0.0000000000        0.0000000000
     1921.0000000000        0.0000000000        0.0000000000
     1925.5000000000        0.0000000000        0.0000000000
     1930.0000000000        0.0000000000        0.0000000000
     1934.5000000000        0.0000000000        0.0000000000
     1939.0000000000        0.0000000000        0.0000000000
     1943.5000000000        0.0000000000        0.0000000000
     1948.0000000000        0.0000000000        0.0000000000
     1952.5000000000        0.0000000000        0.0000000000
     1957.0000000000        0.0000000000        0.0000000000
     1961.5000000000        0.0000000000        0.0000000000
     1966.0000000000        0.0000000000        0.0000000000
     1970.5000000000        0.0000000000        0.0000000000
     1975.0000000000        0.0000000000        0.0000000000
     1979.5000000000        0.0000000000        0.0000000000
     1984.0000000000        0.0000000000        0.0000000000
     1988.5000000000        0.0000000000        0.0000000000
     1993.0000000000        0.0000000000        0.0000000000
     1997.5000000000        0.0000000000        0.0000000000
     2002.0000000000        0.0000000000        0.0000000000
     2006.5000000000        0.0000000000        0.0000000000
     2011.0000000000        0.0000000000        0.0000000000
     2015.5000000000        0.0000000000        0.0000000000
     2020.0000000000        0.0000000000        0.0000000000
     2024.5000000000        0.0000000000        0.0000000000
     2029.0000000000        0.0000000000        0.0000000000
     2033.5000000000        0.0000000000        0.0000000000
     2038.0000000000        0.0000000000        0.0000000000
     2042.5000000000        0.0000000000        0.0000000000
     2047.0000000000        0.0000000000        0.0000000000
     2051.5000000000        0.0000000000        0.0000000000
     2056.0000000000        0.0000000000        0.0000000000
     2060.5000000000        0.0000000000        0.0000000000
     2065.0000000000        0.0000000000        0.0000000000
     2069.5000000000        0.0000000000        0.0000000000
     2074.0000000000        0.0000000000        0.0000000000
     2078.5000000000        0.0000000000        0.0000000000
     2083.0000000000        0.0000000000        0.0000000000
     2087.5000000000        0.0000000000        0.0000000000
     2092.0000000000        0.0000000000        0.0000000000
     2096.5000000000        0.0000000000        0.0000000000
     2101.0000000000        0.0000000000        0.0000000000
     2105.5000000000        0.0000000000        0.0000000000
     2110.0000000000        0.0000000000        0.0000000000
     2114.5000000000        0.0000000000        0.0000000000
     2119.0000000000        0.0000000000        0.0000000000
     2123.5000000000        0.0000000000        0.0000000000
     2128.0000000000        0.0000000000        0.0000000000
     2132.5000000000        0.0000000000        0.0000000000
     2137.0000000000        0.0000000000        0.0000000000
     2141.5000000000        0.0000000000        0.0000000000
     2146.0000000000        0.0000000000        0.0000000000
     2150.5000000000        0.0000000000        0.0000000000
     2155.0000000000        0.0000000000        0.0000000000
     2159.5000000000        0.0000000000        0.0000000000
     2164.0000000000        0.0000000000        0.0000000000
     2168.5000000000        0.0000000000        0.0000000000
     2173.0000000000        0.0000000000        0.0000000000
     2177.5000000000        0.0000000000        0.0000000000
     2182.0000000000        0.0000000000        0.0000000000
     2186.5000000000        0.0000000000        0.0000000000
     2191.0000000000        0.0000000000        0.0000000000
     2195.5000000000        0.0000000000        0.0000000000
     2200.0000000000        0.0000000000        0.0000000000
     2204.5000000000        0.0000000000        0.0000000000
     2209.0000000000        0.0000000000        0.0000000000
     2213.5000000000        0.0000000000        0.0000000000
     2218.0000000000        0.0000000000        0.0000000000
     2222.5000000000        0.0000000000        0.0000000000
     2227.0000000000        0.0000000000        0.0000000000
     2231.5000000000        0.0000000000        0.0000000000
     2236.0000000000        0.0000000000        0.0000000000
     2240.5000000000        0.0000000000        0.0000000000
     2245.0000000000        0.0000000000        0.0000000000
     2249.5000000000        0.0000000000        0.0000000000
     2254.0000000000        0.0000000000        0.0000000000
     2258.5000000000        0.0000000000        0.0000000000
     2263.0000000000        0.0000000000        0.0000000000
     2267.5000000000        0.0000000000        0.0000000000
     2272.0000000000        0.0000000000        0.0000000000
     2276.5000000000        0.0000000000        0.0000000000
     2281.0000000000        0.0000000000        0.0000000000
     2285.5000000000        0.0000000000        0.0000000000
     2290.0000000000        0.0000000000        0.0000000000
     2294.5000000000        0.0000000000        0.0000000000
     2299.0000000000        0.0000000000        0.0000000000
     2303.5000000000        0.0000000000        0.0000000000
     2308.0000000000        0.0000000000        0.0000000000
     2312.5000000000        0.0000000000        0.0000000000
     2317.0000000000        0.0000000000        0.0000000000
     2321.5000000000        0.0000000000        0.0000000000
     2326.0000000000        0.0000000000        0.0000000000
     2330.5000000000        0.0000000000        0.0000000000
     2335.0000000000        0.0000000000        0.0000000000
     2339.5000000000        0.0000000000        0.0000000000
     2344.0000000000        0.0000000000        0.0000000000
     2348.5000000000        0.0000000000        0.0000000000
     2353.0000000000        0.0000000000        0.0000000000
     2357.5000000000        0.0000000000        0.0000000000
     2362.0000000000        0.0000000000        0.0000000000
     2366.5000000000        0.0000000000        0.0000000000
     2371.0000000000        0.0000000000        0.0000000000
     2375.5000000000        0.0000000000        0.0000000000
     2380.0000000000        0.0000000000        0.0000000000
     2384.5000000000        0.0000000000        0.0000000000
     2389.0000000000        0.0000000000        0.0000000000
     2393.5000000000        0.0000000000        0.0000000000
     2398.0000000000        0.0000000000        0.0000000000
     2402.5000000000        0.0000000000        0.0000000000
     2407.0000000000        0.0000000000        0.0000000000
     2411.5000000000        0.0000000000        0.0000000000
     2416.0000000000        0.0000000000        0.0000000000
     2420.5000000000        0.0000000000        0.0000000000
     2425.0000000000        0.0000000000        0.0000000000
     2429.5000000000        0.0000000000        0.0000000000
     2434.0000000000        0.0000000000        0.0000000000
     2438.5000000000        0.0000000000        0.0000000000
     2443.0000000000        0.0000000000        0.0000000000
     2447.5000000000        0.0000000000        0.0000000000
     2452.0000000000        0.0000000000        0.0000000000
     2456.5000000000        0.0000000000        0.0000000000
     2461.0000000000        0.0000000000        0.0000000000
     2465.5000000000        0.0000000000        0.0000000000
     2470.0000000000        0.0000000000        0.0000000000
     2474.5000000000        0.0000000000        0.0000000000
     2479.0000000000        0.0000000000        0.0000000000
     2483.5000000000        0.0000000000        0.0000000000
     2488.0000000000        0.0000000000        0.0000000000
     2492.5000000000        0.0000000000        0.0000000000
     2497.0000000000        0.0000000000        0.0000000000
     2501.5000000000        0.0000000000        0.0000000000
     2506.0000000000        0.0000000000        0.0000000000
     2510.5000000000        0.0000000000        0.0000000000
     2515.0000000000        0.0000000000        0.0000000000
     2519.5000000000        0.0000000000        0.0000000000
     2524.0000000000        0.0000000000        0.0000000000
     2528.5000000000        0.0000000000        0.0000000000
     2533.0000000000        0.0000000000        0.0000000000
     2537.5000000000        0.0000000000        0.0000000000
     2542.0000000000        0.0000000000        0.0000000000
     2546.5000000000        0.0000000000        0.0000000000
     2551.0000000000        0.0000000000        0.0000000000
     2555.5000000000        0.0000000000        0.0000000000
     2560.0000000000        0.0000000000        0.0000000000
     2564.5000000000        0.0000000000        0.0000000000
     2569.0000000000        0.0000000000        0.0000000000
     2573.5000000000        0.0000000000        0.0000000000
     2578.0000000000        0.0000000000        0.0000000000
     2582.5000000000        0.0000000000        0.0000000000
     2587.0000000000        0.0000000000        0.0000000000
     2591.5000000000        0.0000000000        0.0000000000
     2596.0000000000        0.0000000000        0.0000000000
     2600.5000000000        0.0000000000        0.0000000000
     2605.0000000000        0.0000000000        0.0000000000
     2609.5000000000        0.0000000000        0.0000000000
     2614.0000000000        0.0000000000        0.0000000000
     2618.5000000000        0.0000000000        0.0000000000
     2623.0000000000        0.0000000000        0.0000000000
     2627.5000000000        0.0000000000        0.0000000000
     2632.0000000000        0.0000000000        0.0000000000
     2636.5000000000        0.0000000000        0.0000000000
     2641.0000000000        0.0000000000        0.0000000000
     2645.5000000000        0.0000000000        0.0000000000
     2650.0000000000        0.0000000000        0.0000000000
     2654.5000000000        0.0000000000        0.0000000000
     2659.0000000000        0.0000000000        0.0000000000
     2663.5000000000        0.0000000000        0.0000000000
     2668.0000000000        0.0000000000        0.0000000000
     2672.5000000000        0.0000000000        0.0000000000
     2677.0000000000        0.0000000000        0.0000000000
     2681.5000000000        0.0000000000        0.0000000000
     2686.0000000000        0.0000000000        0.0000000000
     2690.5000000000        0.0000000000        0.0000000000
     2695.0000000000        0.0000000000        0.0000000000
     2699.5000000000        0.0000000000        0.0000000000
     2704.0000000000        0.0000000000        0.0000000000
     2708.5000000000        0.0000000000        0.0000000000
     2713.0000000000        0.0000000000        0.0000000000
     2717.5000000000        0.0000000000        0.0000000000
     2722.0000000000        0.0000000000        0.0000000000
     2726.5000000000        0.0000000000        0.0000000000
     2731.0000000000        0.0000000000        0.0000000000
     2735.5000000000        0.0000000000        0.0000000000
     2740.0000000000        0.0000000000        0.0000000000
     2744.5000000000        0.0000000000        0.0000000000
     2749.0000000000        0.0000000000        0.0000000000
     2753.5000000000        0.0000000000        0.0000000000
     2758.0000000000        0.0000000000        0.0000000000
     2762.5000000000        0.0000000000        0.0000000000
     2767.0000000000        0.0000000000        0.0000000000
     2771.5000000000        0.0000000000        0.0000000000
     2776.0000000000        0.0000000000        0.0000000000
     2780.5000000000        0.0000000000        0.0000000000
     2785.0000000000        0.0000000000        0.0000000000
     2789.5000000000        0.0000000000        0.0000000000
     2794.0000000000        0.0000000000        0.0000000000
     2798.5000000000        0.0000000000        0.0000000000
     2803.0000000000        0.0000000000        0.0000000000
     2807.5000000000        0.0000000000        0.0000000000
     2812.0000000000        0.0000000000        0.0000000000
     2816.5000000000        0.0000000000        0.0000000000
     2821.0000000000        0.0000000000        0.0000000000
     2825.5000000000        0.0000000000        0.0000000000
     2830.0000000000        0.0000000000        0.0000000000
     2834.5000000000        0.0000000000        0.0000000000
     2839.0000000000        0.0000000000        0.0000000000
     2843.5000000000        0.0000000000        0.0000000000
     2848.0000000000        0.0000000000        0.0000000000
     2852.5000000000        0.0000000000        0.0000000000
     2857.0000000000        0.0000000000        0.0000000000
     2861.5000000000        0.0000000000        0.0000000000
     2866.0000000000        0.0000000000        0.0000000000
     2870.5000000000        0.0000000000        0.0000000000
     2875.0000000000        0.0000000000        0.0000000000
     2879.5000000000        0.0000000000        0.0000000000
     2884.0000000000        0.0000000000        0.0000000000
     2888.5000000000        0.0000000000        0.0000000000
     2893.0000000000        0.0000000000        0.0000000000
     2897.5000000000        0.0000000000        0.0000000000
     2902.0000000000        0.0000000000        0.0000000000
     2906.5000000000        0.0000000000        0.0000000000
     2911.0000000000        0.0000000000        0.0000000000
     2915.5000000000        0.0000000000        0.0000000000
     2920.0000000000        0.0000000000        0.0000000000
     2924.5000000000        0.0000000000        0.0000000000
     2929.0000000000        0.2185725728        0.0027416502
     2933.5000000000        0.2314525585        0.0029874773
     2938.0000000000        0.2455052547        0.0032635875
     2942.5000000000        0.2608774383        0.0035747905
     2947.0000000000        0.2777395839        0.0039268420
     2951.5000000000        0.2962906060        0.0043266684
     2956.0000000000        0.3167637476        0.0047826543
     2960.5000000000        0.3394339400        0.0053050135
     2965.0000000000        0.3646270719        0.0059062718
     2969.5000000000        0.3927317542        0.0066019007
     2974.0000000000        0.4242143785        0.0074111588
     2978.5000000000        0.4596385666        0.0083582181
     2983.0000000000        0.4996905388        0.0094736902
     2987.5000000000        0.6095216604        0.0116072565
     2992.0000000000        0.6653651811        0.0132614685
     2996.5000000000        0.7293737657        0.0152489835
     3001.0000000000        0.8593643928        0.0183719558
     3005.5000000000        0.9485915105        0.0213879839
     3010.0000000000        1.1033124155        0.0257600923
     3014.5000000000        1.2294553022        0.0304838154
     3019.0000000000        1.3795531304        0.0364696590
     3023.5000000000        1.5766940043        0.0443852063
     3028.0000000000        1.9074598610        0.0558837345
     3032.5000000000        2.3115751905        0.0711294140
     3037.0000000000        2.6717494720        0.0899652947
     3041.5000000000        3.1326254211        0.1164327450
     3046.0000000000        3.7374879536        0.1549026918
     3050.5000000000        4.5560872252        0.2131453402
     3055.0000000000        5.7067976296        0.3058539608
     3059.5000000000        7.4037889935        0.4630150641
     3064.0000000000       10.0672353023        0.7520220246
     3068.5000000000       14.6133093738        1.3445777353
     3073.0000000000       23.3461814899        2.7580800973
     3077.5000000000       43.3332488454        6.9446494876
     3082.0000000000      102.4235837457       22.9925954761
     3086.5000000000      280.8706588827       46.2511554371
     3091.0000000000      245.9533597132      -52.5400299008
     3095.5000000000       86.5660931554      -18.1714801833
     3100.0000000000       39.3385858195       -5.6777501532
     3104.5000000000       22.8542908189       -2.2813254874
     3109.0000000000       15.7374420266       -1.0597552649
     3113.5000000000       12.3645583276       -0.5002187721
     3118.0000000000       10.8988644813       -0.1721730912
     3122.5000000000       10.7249749932        0.0945015121
     3127.0000000000       11.8384711081        0.4231038019
     3131.5000000000       14.9369812836        1.0340118481
     3136.0000000000       22.5846310858        2.6705200160
     3140.5000000000       45.1876969300        8.7540473462
     3145.0000000000      109.3094863974       13.2162141848
     3149.5000000000       83.3660653677      -10.9701783650
     3154.0000000000       75.3296520944        7.3430036709
     3158.5000000000      121.2537979701        0.2557395814
     3163.0000000000      100.3148260588        2.2350389434
     3167.5000000000      101.7010014650       -8.9738348872
     3172.0000000000       63.7693889974       -3.5846994217
     3176.5000000000       73.0845442689        7.9571324221
     3181.0000000000      137.4521465980       20.3312096765
     3185.5000000000      302.4777494464       45.3937585448
     3190.0000000000      265.0724160957      -53.5635321376
     3194.5000000000       95.2347300095      -19.9182242912
     3199.0000000000       43.0936136547       -6.3498985677
     3203.5000000000       24.3639264248       -2.6640767443
     3208.0000000000       15.7637517665       -1.3540759397
     3212.5000000000       11.1148662058       -0.7822833895
     3217.0000000000        8.3097990509       -0.4942317969
     3221.5000000000        6.4800729588       -0.3333356219
     3226.0000000000        5.2156075577       -0.2362466899
     3230.5000000000        4.3021666876       -0.1740558210
     3235.0000000000        3.6187865715       -0.1322846557
     3239.5000000000        3.0928414115       -0.1031274410
     3244.0000000000        2.6785048759       -0.0821166243
     3248.5000000000        2.2921439672       -0.0659040423
     3253.0000000000        1.8689944104       -0.0523045738
     3257.5000000000        1.6544882779       -0.0434055538
     3262.0000000000        1.4754585972       -0.0364378352
     3266.5000000000        1.3244090732       -0.0309007548
     3271.0000000000        1.1957384850       -0.0264424685
     3275.5000000000        1.0851905518       -0.0228106115
     3280.0000000000        0.9894821744       -0.0198208488
     3284.5000000000        0.9060467170       -0.0173363244
     3289.0000000000        0.8328532636       -0.0152539295
     3293.5000000000        0.7682771246       -0.0134949417
     3298.0000000000        0.7110055875       -0.0119985262
     3302.5000000000        0.6599683266       -0.0107171492
     3307.0000000000        0.5518291165       -0.0088375233
     3311.5000000000        0.5141212334       -0.0079428512
     3316.0000000000        0.4801677785       -0.0071654434
     3320.5000000000        0.3967062220       -0.0058362858
     3325.0000000000        0.3716940156       -0.0052921051
     3329.5000000000        0.3027606573       -0.0042475199
     3334.0000000000        0.2845151194       -0.0038694387
     3338.5000000000        0.2678704160       -0.0035349268
     3343.0000000000        0.2373532814       -0.0030499701
     3347.5000000000        0.1182505021       -0.0014847113
     3352.0000000000        0.0000000000        0.0000000000
     3356.5000000000        0.0000000000        0.0000000000
     3361.0000000000        0.0000000000        0.0000000000
     3365.5000000000        0.0000000000        0.0000000000
     3370.0000000000        0.0000000000        0.0000000000
     3374.5000000000        0.0000000000        0.0000000000
     3379.0000000000        0.0000000000        0.0000000000
     3383.5000000000        0.0000000000        0.0000000000
     3388.0000000000        0.0000000000        0.0000000000
     3392.5000000000        0.0000000000        0.0000000000
     3397.0000000000        0.0000000000        0.0000000000
     3401.5000000000        0.0000000000        0.0000000000
     3406.0000000000        0.0000000000        0.0000000000
     3410.5000000000        0.0000000000        0.0000000000
     3415.0000000000        0.0000000000        0.0000000000
     3419.5000000000        0.0000000000        0.0000000000
     3424.0000000000        0.0000000000        0.0000000000
     3428.5000000000        0.0000000000        0.0000000000
     3433.0000000000        0.0000000000        0.0000000000
     3437.5000000000        0.0000000000        0.0000000000
     3442.0000000000        0.0000000000        0.0000000000
     3446.5000000000        0.0000000000        0.0000000000
     3451.0000000000        0.0000000000        0.0000000000
     3455.5000000000        0.0000000000        0.0000000000
     3460.0000000000        0.0000000000        0.0000000000
     3464.5000000000        0.0000000000        0.0000000000
     3469.0000000000        0.0000000000        0.0000000000
     3473.5000000000        0.0000000000        0.0000000000
     3478.0000000000        0.0000000000        0.0000000000
     3482.5000000000        0.0000000000        0.0000000000
     3487.0000000000        0.0000000000        0.0000000000
     3491.5000000000        0.0235324601        0.0002975666
     3496.0000000000        0.0249308898        0.0003244752
     3500.5000000000        0.0264577487        0.0003547278
     3505.0000000000        0.0281292539        0.0003888600
     3509.5000000000        0.0299642652        0.0004275142
     3514.0000000000        0.0319848179        0.0004714645
     3518.5000000000        0.0342167876        0.0005216495
     3523.0000000000        0.0366907213        0.0005792149
     3527.5000000000        0.0394428871        0.0006455682
     3532.0000000000        0.0425166092        0.0007224518
     3536.5000000000        0.0459639809        0.0008120392
     3541.0000000000        0.0498480834        0.0009170653
     3545.5000000000        0.0542458869        0.0010410025
     3550.0000000000        0.0592520869        0.0011883036
     3554.5000000000        0.0649842345        0.0013647404
     3559.0000000000        0.0715896860        0.0015778825
     3563.5000000000        0.0792551462        0.0018377854
     3568.0000000000        0.0882199734        0.0021579974
     3572.5000000000        0.0987950399        0.0025570583
     3577.0000000000        0.1113899635        0.0030607822
     3581.5000000000        0.1265532334        0.0037058118
     3586.0000000000        0.1450327061        0.0045453035
     3590.5000000000        0.1678691801        0.0056582871
     3595.0000000000        0.1965454191        0.0071656026
     3599.5000000000        0.2332315195        0.0092580872
     3604.0000000000        0.2812047615        0.0122486749
     3608.5000000000        0.3456010523        0.0166737822
     3613.0000000000        0.4348333478        0.0235029939
     3617.5000000000        0.5634458980        0.0346056713
     3622.0000000000        0.7583256276        0.0538865788
     3626.5000000000        1.0736111823        0.0903770258
     3631.0000000000        1.6312765506        0.1679421702
     3635.5000000000        2.7515044310        0.3619830987
     3640.0000000000        5.4735138721        0.9741428315
     3644.5000000000       14.1246521494        3.4350425598
     3649.0000000000       36.0514037201        2.4954757055
     3653.5000000000       18.6853388079       -4.6707117188
     3658.0000000000        7.0045439087       -1.3034807964
     3662.5000000000        3.4785272122       -0.4493726299
     3667.0000000000        2.1244395840       -0.1965014554
     3671.5000000000        1.4874208282       -0.1001936402
     3676.0000000000        1.1470508264       -0.0562186928
     3680.5000000000        0.9506832443       -0.0333109485
     3685.0000000000        0.8330039401       -0.0200943126
     3689.5000000000        0.7625841928       -0.0117873379
     3694.0000000000        0.7229730079       -0.0061437711
     3698.5000000000        0.7050519524       -0.0020083534
     3703.0000000000        0.7036127541        0.0012622851
     3707.5000000000        0.7157027432        0.0040555169
     3712.0000000000        0.7397810760        0.0066256613
     3716.5000000000        0.7752785720        0.0091580250
     3721.0000000000        0.8223764190        0.0118055355
     3725.5000000000        0.8819171895        0.0147125827
     3730.0000000000        0.9554092983        0.0180336471
     3734.5000000000        1.0451126322        0.0219514175
     3739.0000000000        1.1542118304        0.0266982838
     3743.5000000000        1.2871019485        0.0325856506
     3748.0000000000        1.4498351449        0.0400475305
     3752.5000000000        1.6508145379        0.0497091157
     3757.0000000000        1.9018862563        0.0624994014
     3761.5000000000        2.2200998133        0.0798436877
     3766.0000000000        2.6306367908        0.1040066267
     3770.5000000000        3.1718743743        0.1387326587
     3775.0000000000        3.9045520525        0.1905076732
     3779.5000000000        4.9293057601        0.2712074293
     3784.0000000000        6.4225187137        0.4040987932
     3788.5000000000        8.7158923493        0.6387774446
     3793.0000000000       12.4922726195        1.0930018029
     3797.5000000000       19.3363585573        2.0889935746
     3802.0000000000       33.5821347428        4.6938908995
     3806.5000000000       70.1029366205       13.4254715599
     3811.0000000000      192.4478339912       48.1040484689
     3815.5000000000      387.5910263616      -20.4452147356
     3820.0000000000      155.7371819755      -38.1038970520
     3824.5000000000       59.8110498557      -10.7534292661
     3829.0000000000       29.8732426944       -3.9631080361
     3833.5000000000       17.6405933889       -1.8285049484
     3838.0000000000       11.5797958943       -0.9803137407
     3842.5000000000        8.1643056904       -0.5829529343
     3847.0000000000        6.0580843982       -0.3736335523
     3851.5000000000        4.6704925193       -0.2533764350
     3856.0000000000        3.7090764924       -0.1795391676
     3860.5000000000        3.0160016060       -0.1317634993
     3865.0000000000        2.5001378911       -0.0995133838
     3869.5000000000        2.1059358318       -0.0769702518
     3874.0000000000        1.7979925729       -0.0607447128
     3878.5000000000        1.5528900853       -0.0487723940
     3883.0000000000        1.3546417656       -0.0397475090
     3887.5000000000        1.1920347462       -0.0328168555
     3892.0000000000        1.0570175281       -0.0274070242
     3896.5000000000        0.9436885035       -0.0231230189
     3901.0000000000        0.8476425983       -0.0196867499
     3905.5000000000        0.7655382164       -0.0168986010
     3910.0000000000        0.6948035534       -0.0146127765
     3914.5000000000        0.6334333063       -0.0127211124
     3919.0000000000        0.5798453386       -0.0111422201
     3923.5000000000        0.5327779207       -0.0098140647
     3928.0000000000        0.4912149359       -0.0086888037
     3932.5000000000        0.4543306830       -0.0077291405
     3937.0000000000        0.4214486223       -0.0069057093
     3941.5000000000        0.3920101817       -0.0061951764
     3946.0000000000        0.3655509137       -0.0055788430
     3950.5000000000        0.3416820900       -0.0050416058
     3955.0000000000        0.3200763607       -0.0045711760
     3959.5000000000        0.3004564842       -0.0041574859
     3964.0000000000        0.2825863993       -0.0037922347
     3968.5000000000        0.2662640988       -0.0034685367
     3973.0000000000        0.2513159012       -0.0031806480
     3977.5000000000        0.0000000000        0.0000000000
     3982.0000000000        0.0000000000        0.0000000000
     3986.5000000000        0.0000000000        0.0000000000
     3991.0000000000        0.0000000000        0.0000000000
     3995.5000000000        0.0000000000        0.0000000000
