# Supplementary material for: Data of electronic, reactivity, optoelectronic, linear and non-linear optical parameters of doping graphene oxide nanosheet with aluminum atom
Source: Data Brief. 2022 Jan 19;41:107840. doi: 10.1016/j.dib.2022.107840 (PMC8801356; doi:10.1016/j.dib.2022.107840)
Supplement: Supplementary file 1 [file mmc1.zip › supplementary file/DATA OF THE IR SPECTRA/B3LYP/GON2-Al2.txt]

# IR Spectrum
# X-Axis:  Frequency (cm-1)
# Y-Axis:  &epsilon; (M-1 cm-1)

# Peak information
#                  X                   Y
#      24.9384000000       59.5088630849
#      37.7981000000       46.9885978531
#      61.6637000000       37.1549375772
#      78.0873000000       30.3672660206
#      99.8891000000       76.6175685203
#     117.6123000000       23.2385231452
#     128.9916000000       51.3676094747
#     133.9144000000      222.6612971723
#     159.6198000000      104.9286309459
#     178.8270000000       58.1342340538
#     227.3782000000        5.1635541733
#     241.0656000000       58.3816029003
#     253.1040000000       61.6179564074
#     259.6136000000       96.1907653417
#     287.6585000000     1869.5332328212
#     300.7111000000       24.0840861276
#     305.3781000000       91.7313672208
#     331.6143000000       99.7799580376
#     333.0594000000       33.2462359903
#     347.6093000000      122.4296777929
#     360.5903000000       61.4390363714
#     364.3705000000       33.3542375848
#     397.4563000000       24.0835536157
#     412.2144000000       34.0828966868
#     431.5810000000        7.4383906711
#     441.0094000000       28.3910586170
#     452.2723000000       48.0080125738
#     464.1084000000       18.2180043287
#     473.6244000000      187.7186000080
#     506.7795000000       39.3791807515
#     509.4816000000      126.1204075503
#     539.6672000000       92.8321260843
#     548.0672000000      264.6640620417
#     552.5403000000       28.5793302514
#     571.8497000000     1259.2786969747
#     581.4639000000       80.7211886726
#     604.4576000000      117.4898895756
#     622.0108000000       75.4592318626
#     634.7848000000      161.0666639976
#     649.4007000000      163.3249178483
#     654.8748000000       92.0149193423
#     671.0558000000       42.0195455157
#     684.9756000000       24.1801038858
#     700.9311000000       99.6274923044
#     718.4856000000       26.2733596838
#     731.7299000000       88.3650580741
#     735.5982000000       37.6553178039
#     738.5417000000       40.4173090469
#     762.5804000000       56.6047576884
#     774.9994000000       66.6008533471
#     780.0913000000       21.9416746806
#     798.7122000000       17.3728685017
#     807.1416000000      174.8784374776
#     817.2165000000       78.7445843655
#     825.1186000000       51.8010438215
#     849.2673000000      150.9528099186
#     853.0441000000      156.8837109029
#     853.6801000000       59.7129089002
#     880.6656000000      195.3150628883
#     890.6191000000      747.5108560511
#     894.6889000000      486.5734005194
#     923.2425000000       98.6971754146
#     937.0923000000       80.3152202252
#     958.5258000000       16.2980289747
#     962.7402000000       10.7817385039
#     971.2995000000       53.5650704386
#     982.4938000000        6.0419957099
#     985.7671000000        5.7459276357
#     990.8682000000       16.5310247786
#     992.6253000000       14.1241002695
#    1077.4358000000      384.4105067329
#    1110.4048000000       37.0005667824
#    1115.6071000000       16.6605272286
#    1130.1840000000       32.3632179199
#    1140.7453000000      905.1022631197
#    1164.8765000000       94.1666097555
#    1176.0774000000       29.1963286800
#    1190.8353000000       18.8626437559
#    1200.0549000000       87.2650730006
#    1212.0464000000        7.6332156096
#    1217.0570000000        2.1444055424
#    1229.4690000000       21.0199007283
#    1258.3549000000        4.7684898932
#    1260.2626000000        3.6808767408
#    1268.1699000000        7.0836920632
#    1313.4925000000       45.8411257708
#    1321.1992000000       85.3991842873
#    1344.9989000000       27.7027541028
#    1357.4506000000       10.5235757339
#    1366.0965000000       22.7957805835
#    1380.0870000000       68.2831933051
#    1391.0561000000       51.8443011886
#    1431.4778000000       91.8779575333
#    1446.9229000000        2.8225043047
#    1457.8441000000        9.9499314984
#    1464.7698000000      243.1627064367
#    1480.5605000000      204.2921818587
#    1510.2528000000       12.6614429031
#    1539.5700000000       18.9590762255
#    1561.1019000000      198.9720709706
#    1589.5799000000       29.2728496017
#    1634.7686000000        8.5590177628
#    1645.4010000000       30.3003931151
#    1670.8729000000       21.5809151249
#    1697.4441000000       16.9515606406
#    1712.3816000000        7.0257854475
#    1806.2450000000      398.6775705439
#    3135.9810000000       30.2126171831
#    3161.6141000000       14.3645930575
#    3170.4335000000        5.5880417911
#    3172.4783000000        0.7269618312
#    3175.1207000000        0.2886077943
#    3177.4121000000       11.4953067608
#    3180.3103000000       25.8835198566
#    3190.5661000000       10.5899082618
#    3192.7176000000       28.7615636008
#    3193.8288000000       71.9876258936
#    3195.7724000000       44.1404082059
#    3747.0956000000       85.2177209990
#    3941.1974000000      143.7449297087

# Spectra
#                  X                   Y               DY/DX
        0.0000000000        0.1139747596        0.0046204272
        4.0000000000        0.1363607558        0.0067851868
        8.0000000000        0.1708672376        0.0109659986
       12.0000000000        0.2307902554        0.0203863729
       16.0000000000        0.3550587838        0.0465830416
       20.0000000000        0.6888040563        0.1350972168
       24.0000000000        1.4549438177        0.1546209631
       28.0000000000        1.1618145830       -0.1532181113
       32.0000000000        0.9577422870        0.0540850285
       36.0000000000        1.6015343721        0.2223975177
       40.0000000000        1.4710924330       -0.2501496301
       44.0000000000        0.7606804109       -0.0931097247
       48.0000000000        0.5787260136       -0.0107174724
       52.0000000000        0.6386402845        0.0426674138
       56.0000000000        0.9983894788        0.1581553621
       60.0000000000        2.0583115892        0.3118359534
       64.0000000000        1.9182214921       -0.2966600939
       68.0000000000        1.1595375678       -0.0706178021
       72.0000000000        1.2386761958        0.1126094173
       76.0000000000        2.1875603532        0.3336401592
       80.0000000000        2.2982079912       -0.3013424737
       84.0000000000        1.4271828229       -0.0969325141
       88.0000000000        1.3842789337        0.0636992989
       92.0000000000        1.9946867619        0.2708991982
       96.0000000000        4.0865838306        0.8688097099
      100.0000000000        7.4220081278       -0.0554066187
      104.0000000000        4.2196842951       -0.7401879427
      108.0000000000        2.6601633684       -0.1300177089
      112.0000000000        2.8051915118        0.2020138799
      116.0000000000        4.3846262102        0.5139877396
      120.0000000000        5.1842292946        0.0376477068
      124.0000000000        7.0100505289        1.0221220864
      128.0000000000       14.6041500041        2.4721198613
      132.0000000000       25.7013191357        3.2113735704
      136.0000000000       22.7912256200       -4.4404536762
      140.0000000000        9.6960030323       -1.8386897844
      144.0000000000        5.4568387439       -0.5354480489
      148.0000000000        4.4317338308       -0.0294368327
      152.0000000000        5.2910148491        0.5223098646
      156.0000000000        9.7965865617        1.9321207384
      160.0000000000       16.0901301267       -0.6807740410
      164.0000000000        8.3981543900       -1.5904734335
      168.0000000000        4.8896943843       -0.3604663004
      172.0000000000        4.7720518493        0.2966857007
      176.0000000000        7.9220064676        1.3229003750
      180.0000000000        9.9473229916       -1.1638097501
      184.0000000000        4.9026389433       -0.8344133248
      188.0000000000        2.9507052217       -0.2669375889
      192.0000000000        2.2819085910       -0.0979041040
      196.0000000000        2.0352323665       -0.0340558804
      200.0000000000        1.9678551323       -0.0020411273
      204.0000000000        2.0165236528        0.0193367424
      208.0000000000        2.1379593800        0.0380413850
      212.0000000000        2.3308662694        0.0593220812
      216.0000000000        2.6256073754        0.0907495013
      220.0000000000        3.0960372657        0.1530559786
      224.0000000000        3.9708785983        0.3035282608
      228.0000000000        5.1817908399        0.1868266062
      232.0000000000        6.1125804523        0.4197723671
      236.0000000000        9.3320952668        1.3406581052
      240.0000000000       17.1555741070        1.7873440641
      244.0000000000       15.8008511630       -1.1523391776
      248.0000000000       15.6540971510        1.1802399188
      252.0000000000       24.9678675974        2.6689772610
      256.0000000000       29.4617952496        1.2213805453
      260.0000000000       35.4960031957       -1.1256285393
      264.0000000000       25.3986758622       -1.6511718698
      268.0000000000       24.4599224572        0.9243444501
      272.0000000000       32.2472691557        3.0886999555
      276.0000000000       51.9025789025        7.4005881160
      280.0000000000      102.3932238332       20.4632820798
      284.0000000000      256.3042119802       63.2324331666
      288.0000000000      465.6343163398      -19.4072633522
      292.0000000000      218.2724318313      -52.8173960817
      296.0000000000       94.7769970469      -15.6409051406
      300.0000000000       60.4265003361       -3.8660047140
      304.0000000000       53.3746734184       -0.5580813396
      308.0000000000       37.6935891131       -5.7393783270
      312.0000000000       21.8832538674       -2.3569945769
      316.0000000000       15.9288223233       -0.8667514140
      320.0000000000       14.1753826710       -0.0217310380
      324.0000000000       16.2570445677        1.2372517505
      328.0000000000       27.0593516674        4.6945791999
      332.0000000000       44.8606613125       -0.1532711931
      336.0000000000       27.8134480227       -4.2302174232
      340.0000000000       20.0531759505        0.0592882484
      344.0000000000       28.5658245464        4.5374911324
      348.0000000000       43.7593201069       -1.7847886406
      352.0000000000       25.0137402255       -3.5619494981
      356.0000000000       20.2998357668        0.9769481349
      360.0000000000       29.8662125466        1.9550828876
      364.0000000000       26.1380936819       -2.5633250971
      368.0000000000       13.7854850793       -2.5101626295
      372.0000000000        7.5316839328       -0.8919828108
      376.0000000000        5.1983599995       -0.3671454140
      380.0000000000        4.2259987185       -0.1566016918
      384.0000000000        3.8780759815       -0.0194201181
      388.0000000000        4.1336128785        0.1693558833
      392.0000000000        5.7218041260        0.6813738687
      396.0000000000       10.2207210916        1.2241879696
      400.0000000000        9.1800355892       -1.1811030667
      404.0000000000        6.6308387217       -0.0475940926
      408.0000000000        8.8625532242        1.2766166357
      412.0000000000       15.2333094819        0.2822289260
      416.0000000000        9.4753947191       -1.5805286614
      420.0000000000        5.7983852284       -0.4267437723
      424.0000000000        5.1247557881        0.0314222025
      428.0000000000        6.1015559934        0.4912307673
      432.0000000000        8.2343247049        0.2487281731
      436.0000000000        9.5929597894        0.8743942503
      440.0000000000       15.7642262800        1.4466265651
      444.0000000000       14.4052724952       -0.8883566285
      448.0000000000       15.6125878453        1.8005814468
      452.0000000000       25.1712958104        0.7773097717
      456.0000000000       17.9753543120       -1.8855868216
      460.0000000000       16.2062219749        0.8926154606
      464.0000000000       23.2155602067        1.8282468220
      468.0000000000       33.4755154150        5.0748088131
      472.0000000000       71.2707857566       11.2159194785
      476.0000000000       61.4888836663      -12.5594835481
      480.0000000000       26.3135356446       -4.8411449993
      484.0000000000       14.9359305418       -1.5217020195
      488.0000000000       11.3406358353       -0.4378458324
      492.0000000000       10.8432822679        0.1447099602
      496.0000000000       12.6922458002        0.8295524158
      500.0000000000       18.6918119626        2.4619602192
      504.0000000000       36.8923460534        7.3922691623
      508.0000000000       70.9970396727        5.8906932384
      512.0000000000       53.1652873251      -10.3239262895
      516.0000000000       25.9005240994       -3.5796955434
      520.0000000000       17.9819145276       -0.8873288130
      524.0000000000       16.7637078360        0.1824191088
      528.0000000000       19.2607009835        1.1125347999
      532.0000000000       26.8040756354        2.9483275822
      536.0000000000       47.3867769992        8.1426198465
      540.0000000000       81.4987696888        3.8845076893
      544.0000000000       99.3766745042       11.8097758647
      548.0000000000      159.3406818130        2.3557153412
      552.0000000000      108.4525633760      -13.2871980837
      556.0000000000       75.9984156065       -2.8273897224
      560.0000000000       84.5116933254        7.1094252655
      564.0000000000      142.7767944002       25.0631727438
      568.0000000000      335.9740731435       80.7757127367
      572.0000000000      636.2795872110      -10.8777392799
      576.0000000000      320.9538350158      -71.7973008005
      580.0000000000      163.0856189089      -18.1520028914
      584.0000000000       96.4506437730      -15.4616663426
      588.0000000000       54.6188580814       -6.2879271061
      592.0000000000       38.6358483416       -2.2313980415
      596.0000000000       35.1466915968        0.5614057300
      600.0000000000       46.5164022289        5.9513408821
      604.0000000000       77.3659661884        3.0516147594
      608.0000000000       50.5348722465       -8.4536452532
      612.0000000000       31.3720182928       -1.8898274881
      616.0000000000       31.6683326160        2.0865157098
      620.0000000000       50.6437915350        6.7614697073
      624.0000000000       54.1493563701       -4.9226679744
      628.0000000000       46.0885878438        2.2052144227
      632.0000000000       77.0494379686       13.4768777794
      636.0000000000       98.9045491213      -10.5438604834
      640.0000000000       56.9326370986       -5.2201050964
      644.0000000000       58.5011631361        6.0778549522
      648.0000000000      107.8380173263       14.5452526629
      652.0000000000      108.8552188693       -7.0712572118
      656.0000000000       81.7575673345      -11.8897005485
      660.0000000000       40.2233428142       -6.4001901509
      664.0000000000       26.4886890637       -1.1564649511
      668.0000000000       29.5825261085        2.7184896962
      672.0000000000       34.6583019843       -2.9427842714
      676.0000000000       20.8196373692       -2.1609630749
      680.0000000000       17.9569005086        0.5906258192
      684.0000000000       24.2837185785        1.4793218443
      688.0000000000       20.6961495357       -1.6695401154
      692.0000000000       19.3525489609        1.0292471943
      696.0000000000       31.2889549119        5.5934091558
      700.0000000000       64.0474381985        6.2972701323
      704.0000000000       44.9646524772       -9.0408687208
      708.0000000000       22.7145339589       -2.6824461717
      712.0000000000       18.1268808010        0.1581451844
      716.0000000000       23.9644981722        2.6952704685
      720.0000000000       28.2937843581       -1.4421169378
      724.0000000000       26.6884309403        1.5646583706
      728.0000000000       45.3458342922        8.5852615625
      732.0000000000       81.6908377537        2.8138555663
      736.0000000000       73.8403331425       -3.5708688195
      740.0000000000       49.8827896613       -8.3771390035
      744.0000000000       24.9536313945       -3.6052185564
      748.0000000000       16.6687850536       -0.9869031192
      752.0000000000       15.3566329386        0.2837100665
      756.0000000000       19.6895116183        2.1585090922
      760.0000000000       36.3769102108        6.2928218009
      764.0000000000       45.4097551614       -4.3418873302
      768.0000000000       31.6937973547       -0.5351337948
      772.0000000000       43.5232853200        6.5144607625
      776.0000000000       59.1910879709       -3.3836559450
      780.0000000000       41.9136398466       -3.9979996303
      784.0000000000       25.4909030739       -2.8894347124
      788.0000000000       19.7016707003       -0.3379974865
      792.0000000000       21.6141880843        1.3364788404
      796.0000000000       32.0312869852        4.1479126171
      800.0000000000       50.5849598422        4.9530287492
      804.0000000000       92.5976970312       18.0988927331
      808.0000000000      136.3725737213      -10.4207884742
      812.0000000000       81.4821440891       -6.6809670617
      816.0000000000       86.3531490030        4.4850973589
      820.0000000000       71.9674659192       -6.6241239646
      824.0000000000       66.3780907643        1.0575743023
      828.0000000000       49.0383886244       -6.5182675191
      832.0000000000       33.7818764586       -1.4739085454
      836.0000000000       33.7086006323        1.2737599961
      840.0000000000       44.9051269339        4.7479446330
      844.0000000000       79.5845455727       14.4594952545
      848.0000000000      174.4923649298       29.1436488240
      852.0000000000      237.5322418250        2.8484990485
      856.0000000000      155.4237116727      -30.6113056447
      860.0000000000       77.6796499836       -9.9578122548
      864.0000000000       56.6062189930       -1.9170399919
      868.0000000000       57.3485199747        2.1450844695
      872.0000000000       75.4732549288        7.5582799157
      876.0000000000      129.2184873814       21.8154916116
      880.0000000000      250.2466064282       26.5023462587
      884.0000000000      294.9467451921       19.9120556821
      888.0000000000      542.9306119130      107.0785504606
      892.0000000000      796.9817591972      -21.9746855845
      896.0000000000      560.7039405198     -100.6527961801
      900.0000000000      237.0922979452      -49.2596245943
      904.0000000000      116.9849671440      -17.1786024907
      908.0000000000       71.9098024673       -7.0374343395
      912.0000000000       53.5852024075       -2.5151020222
      916.0000000000       51.3982928334        1.7474068189
      920.0000000000       74.3911095917       10.5343246776
      924.0000000000      100.2282387666       -7.1826914711
      928.0000000000       58.4075013602       -6.7874519923
      932.0000000000       51.3541628364        2.9939567961
      936.0000000000       78.9955796001        6.3860185942
      940.0000000000       57.1920449974      -10.7976810915
      944.0000000000       29.0940706233       -3.8172638973
      948.0000000000       20.1253996587       -1.1197662111
      952.0000000000       18.6836127105        0.3987227966
      956.0000000000       24.5486916229        2.5987753803
      960.0000000000       31.2728286578        0.0092822246
      964.0000000000       30.6743635504       -0.2538786416
      968.0000000000       39.0727883085        5.3844791843
      972.0000000000       53.3221917543       -3.9900923117
      976.0000000000       28.6289481301       -4.3159096142
      980.0000000000       21.0086308501       -0.0258987334
      984.0000000000       23.4827061891        0.5159371211
      988.0000000000       27.2070562127        1.9343126524
      992.0000000000       33.2468377019       -1.4824714039
      996.0000000000       18.9321543623       -3.3397206958
     1000.0000000000       10.6721079265       -1.1500962951
     1004.0000000000        7.7095258197       -0.4614137199
     1008.0000000000        6.4826294670       -0.2180385021
     1012.0000000000        5.7878928441       -0.1071441970
     1016.0000000000        5.3965768090       -0.0438182041
     1020.0000000000        5.3301939375       -0.0008440532
     1024.0000000000        5.3988332772        0.0345723070
     1028.0000000000        5.6057322544        0.0691612094
     1032.0000000000        5.9698601034        0.1079706943
     1036.0000000000        6.4935603697        0.1559486069
     1040.0000000000        7.2394636638        0.2205868619
     1044.0000000000        8.2664468150        0.3158489602
     1048.0000000000        9.7960942235        0.4602073280
     1052.0000000000       11.7193249950        0.7045616395
     1056.0000000000       15.0878068212        1.1419439051
     1060.0000000000       21.1919433836        2.0200831995
     1064.0000000000       32.7526753039        4.0737422406
     1068.0000000000       58.5481662564        9.9170952070
     1072.0000000000      130.3754996205       30.2030621975
     1076.0000000000      322.7180911620       50.6834441062
     1080.0000000000      259.8394212668      -57.5802770217
     1084.0000000000      103.5100783105      -21.3397928118
     1088.0000000000       52.4894179693       -7.1167254626
     1092.0000000000       34.2555006081       -2.7382542712
     1096.0000000000       27.3820823591       -0.8959482821
     1100.0000000000       26.3636921357        0.4138109785
     1104.0000000000       31.6925822736        2.5577053777
     1108.0000000000       50.7493853243        7.0038631982
     1112.0000000000       63.8213787262       -2.0034535144
     1116.0000000000       58.0830015090       -1.6842829049
     1120.0000000000       53.3275765105        0.8478586728
     1124.0000000000       67.5987132910        6.5711877226
     1128.0000000000      111.9078224408       16.1697149749
     1132.0000000000      187.1604059642       24.1503018201
     1136.0000000000      387.4813196872       89.1458638159
     1140.0000000000      874.8630318711       77.1470301984
     1144.0000000000      547.2492635539     -131.7812169756
     1148.0000000000      218.3107730920      -43.6759972266
     1152.0000000000      113.0124601165      -14.6826400557
     1156.0000000000       77.9850063480       -3.9932147563
     1160.0000000000       80.1296161428        5.8869525949
     1164.0000000000      122.6299020502        7.8144009589
     1168.0000000000       87.3436192297      -14.4073729361
     1172.0000000000       55.9368489040       -1.9361856708
     1176.0000000000       57.1731696865       -1.7334401418
     1180.0000000000       37.7592352235       -4.3160144566
     1184.0000000000       29.2551440521       -0.2551130209
     1188.0000000000       35.5210173824        3.4633879860
     1192.0000000000       46.6276292052        0.6386906249
     1196.0000000000       61.1466039134        9.1141740852
     1200.0000000000      102.0843083104       -0.0659273321
     1204.0000000000       55.9414050440      -11.5473368747
     1208.0000000000       29.7022097304       -2.8294670024
     1212.0000000000       24.5202467992       -1.1854083507
     1216.0000000000       18.0832145430       -1.2764815275
     1220.0000000000       14.2328655315       -0.5093897920
     1224.0000000000       15.5757148706        1.3373051074
     1228.0000000000       25.9590610088        2.9079698528
     1232.0000000000       21.3672912705       -3.7842479275
     1236.0000000000       10.9418759596       -1.4642911516
     1240.0000000000        7.1357752974       -0.5140773044
     1244.0000000000        5.8330085207       -0.1802936561
     1248.0000000000        5.5551512062        0.0440650260
     1252.0000000000        6.3975751152        0.4388324308
     1256.0000000000        9.9043544153        1.3653500726
     1260.0000000000       13.1649728997       -0.3902489824
     1264.0000000000       10.7204223326       -0.0301305330
     1268.0000000000       12.4556580773       -0.1419800456
     1272.0000000000        8.0576609122       -1.1124066919
     1276.0000000000        5.3928760641       -0.3397804585
     1280.0000000000        4.6386129621       -0.0806188980
     1284.0000000000        4.5716133295        0.0374177559
     1288.0000000000        4.9107926402        0.1317448415
     1292.0000000000        5.6421404004        0.2519170637
     1296.0000000000        7.0143155498        0.4554177079
     1300.0000000000        9.5766963601        0.8794746178
     1304.0000000000       14.3645967189        1.9770104754
     1308.0000000000       28.0707293003        5.4724621216
     1312.0000000000       63.2487954066       10.3844262207
     1316.0000000000       75.9247598478        0.4206989900
     1320.0000000000      106.4365805358        9.2393274763
     1324.0000000000       75.2847955490      -16.3563705952
     1328.0000000000       32.6189360070       -5.7113124871
     1332.0000000000       19.3126148458       -1.6843082926
     1336.0000000000       16.3759946026        0.1308624893
     1340.0000000000       21.3567386603        2.7350675162
     1344.0000000000       38.4676009489        3.5633138034
     1348.0000000000       29.4297567875       -4.5671290523
     1352.0000000000       19.8288094733       -0.3832080311
     1356.0000000000       24.2569715917        1.9218343149
     1360.0000000000       25.8534744642       -0.0829117481
     1364.0000000000       34.4465806676        4.0930086301
     1368.0000000000       36.7761647067       -3.2589867363
     1372.0000000000       31.1185003472        1.3257941509
     1376.0000000000       51.3450716791        9.7642791658
     1380.0000000000       94.2199992793        1.7447323015
     1384.0000000000       61.4907476512       -7.2952339596
     1388.0000000000       60.3232516204        6.1307219867
     1392.0000000000       71.6615264296       -7.8429575699
     1396.0000000000       33.9582312587       -6.5462077527
     1400.0000000000       18.3605502361       -2.1189749478
     1404.0000000000       13.2746949997       -0.7435562860
     1408.0000000000       11.5860916647       -0.1599861993
     1412.0000000000       11.7818288157        0.2556174525
     1416.0000000000       13.7927769251        0.7974027418
     1420.0000000000       18.9266088989        1.9461554630
     1424.0000000000       32.2222078935        5.3871011625
     1428.0000000000       72.4122170526       16.2778572972
     1432.0000000000      120.6778949453       -6.8432814536
     1436.0000000000       60.4356737539      -11.8510788536
     1440.0000000000       33.9423248626       -2.9874264238
     1444.0000000000       29.3822877156        0.3210133022
     1448.0000000000       33.2469608694        1.2704618607
     1452.0000000000       43.4503200802        4.4823054770
     1456.0000000000       75.0761447393       12.1929267290
     1460.0000000000      150.4610252549       30.0314718536
     1464.0000000000      318.8673620461       28.2848673906
     1468.0000000000      215.3509076539      -42.5186288633
     1472.0000000000      122.7306844883       -6.4770761791
     1476.0000000000      151.6264499297       22.6655992823
     1480.0000000000      279.6136751597       15.1749366144
     1484.0000000000      166.0256704977      -38.5131999068
     1488.0000000000       70.3213092691      -12.9639183254
     1492.0000000000       37.9631393571       -4.8331997093
     1496.0000000000       24.8508832470       -2.1401101102
     1500.0000000000       19.0355633541       -0.8686656931
     1504.0000000000       17.8356921602        0.3653209926
     1508.0000000000       23.2987318183        2.2495704451
     1512.0000000000       23.2897752159       -2.8049870461
     1516.0000000000       14.0611491579       -1.3791703553
     1520.0000000000       10.8569181184       -0.3942897393
     1524.0000000000       10.1940341567        0.0300569639
     1528.0000000000       11.0712054798        0.4453869610
     1532.0000000000       14.3365412564        1.3372362204
     1536.0000000000       24.0919253380        3.9130161880
     1540.0000000000       37.3524668249       -0.5486218665
     1544.0000000000       28.0312832009       -1.3305189077
     1548.0000000000       30.1267017992        2.2668686713
     1552.0000000000       48.3130248191        7.6552544688
     1556.0000000000      106.1933873204       24.7035100770
     1560.0000000000      253.4078508186       31.9490175538
     1564.0000000000      179.6138476711      -41.9230538672
     1568.0000000000       70.9858868762      -14.6260734894
     1572.0000000000       35.6809384128       -4.9913051208
     1576.0000000000       22.9270629227       -1.8582206760
     1580.0000000000       19.0400263292       -0.1255366483
     1584.0000000000       23.0997811453        2.5503389259
     1588.0000000000       42.0971018540        5.5257462498
     1592.0000000000       35.2589155638       -6.8178018212
     1596.0000000000       16.0863607636       -2.7210493725
     1600.0000000000        9.3569514093       -0.9953399042
     1604.0000000000        6.6397052117       -0.4534692377
     1608.0000000000        5.3238109098       -0.2305242348
     1612.0000000000        4.6642966628       -0.1080858429
     1616.0000000000        4.4236797745       -0.0129817947
     1620.0000000000        4.5763710592        0.1007377242
     1624.0000000000        5.3447279398        0.3114561084
     1628.0000000000        7.3348137810        0.8842135555
     1632.0000000000       13.6310569574        2.3774744188
     1636.0000000000       19.5278395443       -0.3735017130
     1640.0000000000       21.6008378002        2.5869418875
     1644.0000000000       42.1320187605        5.6831645658
     1648.0000000000       33.7171215035       -7.0068652399
     1652.0000000000       14.9542562309       -2.5063606208
     1656.0000000000        9.2963936418       -0.6593165056
     1660.0000000000        8.4536855337        0.2063699139
     1664.0000000000       11.5105363523        1.5258259203
     1668.0000000000       23.6660882839        4.7903901124
     1672.0000000000       31.7567021698       -3.8045698470
     1676.0000000000       14.6420721250       -2.8347740159
     1680.0000000000        8.1277176624       -0.8138869538
     1684.0000000000        6.4661067541       -0.1011826001
     1688.0000000000        7.1909307398        0.5098489196
     1692.0000000000       11.6750377458        2.0152482280
     1696.0000000000       24.8609561270        3.5272822284
     1700.0000000000       20.6982404843       -3.9077855861
     1704.0000000000       10.5983307752       -1.1474127639
     1708.0000000000        9.7153355240        0.6527857981
     1712.0000000000       13.9125710261        0.2655892046
     1716.0000000000        8.6926053800       -1.5310291225
     1720.0000000000        4.9157577692       -0.5128214574
     1724.0000000000        3.4771781675       -0.1854798510
     1728.0000000000        2.9969343199       -0.0713778112
     1732.0000000000        2.8284328083       -0.0183670466
     1736.0000000000        2.8226867753        0.0134510708
     1740.0000000000        2.9259297106        0.0374701460
     1744.0000000000        3.1198380008        0.0594606745
     1748.0000000000        3.4033750707        0.0827533783
     1752.0000000000        3.7627680236        0.1103595906
     1756.0000000000        4.2698830441        0.1446618149
     1760.0000000000        4.9347697505        0.1900627729
     1764.0000000000        5.8133007460        0.2527767572
     1768.0000000000        6.9933437764        0.3429995101
     1772.0000000000        8.6170606480        0.4785196910
     1776.0000000000       10.9246353599        0.6924006953
     1780.0000000000       14.3457788788        1.0507618931
     1784.0000000000       19.7081109938        1.6982306173
     1788.0000000000       28.7656756239        2.9892736801
     1792.0000000000       45.7379755457        5.9307509950
     1796.0000000000       82.6441907535       13.9756505629
     1800.0000000000      181.5958643246       41.2098003306
     1804.0000000000      474.5047549327      101.2351904227
     1808.0000000000      523.2038266751      -96.2367604460
     1812.0000000000      203.2737759728      -47.6162223050
     1816.0000000000       89.8594311255      -15.7607192055
     1820.0000000000       48.7050041936       -6.5221084898
     1824.0000000000       30.1925771663       -3.2312682666
     1828.0000000000       20.4559732485       -1.8149242458
     1832.0000000000       14.7266755792       -1.1146319958
     1836.0000000000       11.1052207401       -0.7315792938
     1840.0000000000        8.6686359735       -0.5051997826
     1844.0000000000        6.9526824877       -0.3631402868
     1848.0000000000        5.6994916000       -0.2696167155
     1852.0000000000        4.7567669249       -0.2055898672
     1856.0000000000        4.0299636589       -0.1603084650
     1860.0000000000        3.4428293020       -0.1272085868
     1864.0000000000        2.9852735033       -0.1027293731
     1868.0000000000        2.6131738215       -0.0841432311
     1872.0000000000        2.3065202936       -0.0697800150
     1876.0000000000        2.0446040264       -0.0584303010
     1880.0000000000        1.8294780156       -0.0494641117
     1884.0000000000        1.6465736743       -0.0422410804
     1888.0000000000        1.4897679012       -0.0363576584
     1892.0000000000        1.3543249003       -0.0315173384
     1896.0000000000        1.2365356335       -0.0274989607
     1900.0000000000        1.1334619776       -0.0241353003
     1904.0000000000        1.0427522427       -0.0212983325
     1908.0000000000        0.9625061889       -0.0188889222
     1912.0000000000        0.8911749321       -0.0168294991
     1916.0000000000        0.8274858054       -0.0150587796
     1920.0000000000        0.7703853124       -0.0135279142
     1924.0000000000        0.7189953628       -0.0121976423
     1928.0000000000        0.6725793709       -0.0110361666
     1932.0000000000        0.6305157563       -0.0100175497
     1936.0000000000        0.5922770572       -0.0091204923
     1940.0000000000        0.5574133377       -0.0083273937
     1944.0000000000        0.5255389086       -0.0076236242
     1948.0000000000        0.4963216289       -0.0069969561
     1952.0000000000        0.4694742269       -0.0064371159
     1956.0000000000        0.4447472210       -0.0059354298
     1960.0000000000        0.4219231078       -0.0054845402
     1964.0000000000        0.4008115683       -0.0050781788
     1968.0000000000        0.0000000000        0.0000000000
     1972.0000000000        0.0000000000        0.0000000000
     1976.0000000000        0.0000000000        0.0000000000
     1980.0000000000        0.0000000000        0.0000000000
     1984.0000000000        0.0000000000        0.0000000000
     1988.0000000000        0.0000000000        0.0000000000
     1992.0000000000        0.0000000000        0.0000000000
     1996.0000000000        0.0000000000        0.0000000000
     2000.0000000000        0.0000000000        0.0000000000
     2004.0000000000        0.0000000000        0.0000000000
     2008.0000000000        0.0000000000        0.0000000000
     2012.0000000000        0.0000000000        0.0000000000
     2016.0000000000        0.0000000000        0.0000000000
     2020.0000000000        0.0000000000        0.0000000000
     2024.0000000000        0.0000000000        0.0000000000
     2028.0000000000        0.0000000000        0.0000000000
     2032.0000000000        0.0000000000        0.0000000000
     2036.0000000000        0.0000000000        0.0000000000
     2040.0000000000        0.0000000000        0.0000000000
     2044.0000000000        0.0000000000        0.0000000000
     2048.0000000000        0.0000000000        0.0000000000
     2052.0000000000        0.0000000000        0.0000000000
     2056.0000000000        0.0000000000        0.0000000000
     2060.0000000000        0.0000000000        0.0000000000
     2064.0000000000        0.0000000000        0.0000000000
     2068.0000000000        0.0000000000        0.0000000000
     2072.0000000000        0.0000000000        0.0000000000
     2076.0000000000        0.0000000000        0.0000000000
     2080.0000000000        0.0000000000        0.0000000000
     2084.0000000000        0.0000000000        0.0000000000
     2088.0000000000        0.0000000000        0.0000000000
     2092.0000000000        0.0000000000        0.0000000000
     2096.0000000000        0.0000000000        0.0000000000
     2100.0000000000        0.0000000000        0.0000000000
     2104.0000000000        0.0000000000        0.0000000000
     2108.0000000000        0.0000000000        0.0000000000
     2112.0000000000        0.0000000000        0.0000000000
     2116.0000000000        0.0000000000        0.0000000000
     2120.0000000000        0.0000000000        0.0000000000
     2124.0000000000        0.0000000000        0.0000000000
     2128.0000000000        0.0000000000        0.0000000000
     2132.0000000000        0.0000000000        0.0000000000
     2136.0000000000        0.0000000000        0.0000000000
     2140.0000000000        0.0000000000        0.0000000000
     2144.0000000000        0.0000000000        0.0000000000
     2148.0000000000        0.0000000000        0.0000000000
     2152.0000000000        0.0000000000        0.0000000000
     2156.0000000000        0.0000000000        0.0000000000
     2160.0000000000        0.0000000000        0.0000000000
     2164.0000000000        0.0000000000        0.0000000000
     2168.0000000000        0.0000000000        0.0000000000
     2172.0000000000        0.0000000000        0.0000000000
     2176.0000000000        0.0000000000        0.0000000000
     2180.0000000000        0.0000000000        0.0000000000
     2184.0000000000        0.0000000000        0.0000000000
     2188.0000000000        0.0000000000        0.0000000000
     2192.0000000000        0.0000000000        0.0000000000
     2196.0000000000        0.0000000000        0.0000000000
     2200.0000000000        0.0000000000        0.0000000000
     2204.0000000000        0.0000000000        0.0000000000
     2208.0000000000        0.0000000000        0.0000000000
     2212.0000000000        0.0000000000        0.0000000000
     2216.0000000000        0.0000000000        0.0000000000
     2220.0000000000        0.0000000000        0.0000000000
     2224.0000000000        0.0000000000        0.0000000000
     2228.0000000000        0.0000000000        0.0000000000
     2232.0000000000        0.0000000000        0.0000000000
     2236.0000000000        0.0000000000        0.0000000000
     2240.0000000000        0.0000000000        0.0000000000
     2244.0000000000        0.0000000000        0.0000000000
     2248.0000000000        0.0000000000        0.0000000000
     2252.0000000000        0.0000000000        0.0000000000
     2256.0000000000        0.0000000000        0.0000000000
     2260.0000000000        0.0000000000        0.0000000000
     2264.0000000000        0.0000000000        0.0000000000
     2268.0000000000        0.0000000000        0.0000000000
     2272.0000000000        0.0000000000        0.0000000000
     2276.0000000000        0.0000000000        0.0000000000
     2280.0000000000        0.0000000000        0.0000000000
     2284.0000000000        0.0000000000        0.0000000000
     2288.0000000000        0.0000000000        0.0000000000
     2292.0000000000        0.0000000000        0.0000000000
     2296.0000000000        0.0000000000        0.0000000000
     2300.0000000000        0.0000000000        0.0000000000
     2304.0000000000        0.0000000000        0.0000000000
     2308.0000000000        0.0000000000        0.0000000000
     2312.0000000000        0.0000000000        0.0000000000
     2316.0000000000        0.0000000000        0.0000000000
     2320.0000000000        0.0000000000        0.0000000000
     2324.0000000000        0.0000000000        0.0000000000
     2328.0000000000        0.0000000000        0.0000000000
     2332.0000000000        0.0000000000        0.0000000000
     2336.0000000000        0.0000000000        0.0000000000
     2340.0000000000        0.0000000000        0.0000000000
     2344.0000000000        0.0000000000        0.0000000000
     2348.0000000000        0.0000000000        0.0000000000
     2352.0000000000        0.0000000000        0.0000000000
     2356.0000000000        0.0000000000        0.0000000000
     2360.0000000000        0.0000000000        0.0000000000
     2364.0000000000        0.0000000000        0.0000000000
     2368.0000000000        0.0000000000        0.0000000000
     2372.0000000000        0.0000000000        0.0000000000
     2376.0000000000        0.0000000000        0.0000000000
     2380.0000000000        0.0000000000        0.0000000000
     2384.0000000000        0.0000000000        0.0000000000
     2388.0000000000        0.0000000000        0.0000000000
     2392.0000000000        0.0000000000        0.0000000000
     2396.0000000000        0.0000000000        0.0000000000
     2400.0000000000        0.0000000000        0.0000000000
     2404.0000000000        0.0000000000        0.0000000000
     2408.0000000000        0.0000000000        0.0000000000
     2412.0000000000        0.0000000000        0.0000000000
     2416.0000000000        0.0000000000        0.0000000000
     2420.0000000000        0.0000000000        0.0000000000
     2424.0000000000        0.0000000000        0.0000000000
     2428.0000000000        0.0000000000        0.0000000000
     2432.0000000000        0.0000000000        0.0000000000
     2436.0000000000        0.0000000000        0.0000000000
     2440.0000000000        0.0000000000        0.0000000000
     2444.0000000000        0.0000000000        0.0000000000
     2448.0000000000        0.0000000000        0.0000000000
     2452.0000000000        0.0000000000        0.0000000000
     2456.0000000000        0.0000000000        0.0000000000
     2460.0000000000        0.0000000000        0.0000000000
     2464.0000000000        0.0000000000        0.0000000000
     2468.0000000000        0.0000000000        0.0000000000
     2472.0000000000        0.0000000000        0.0000000000
     2476.0000000000        0.0000000000        0.0000000000
     2480.0000000000        0.0000000000        0.0000000000
     2484.0000000000        0.0000000000        0.0000000000
     2488.0000000000        0.0000000000        0.0000000000
     2492.0000000000        0.0000000000        0.0000000000
     2496.0000000000        0.0000000000        0.0000000000
     2500.0000000000        0.0000000000        0.0000000000
     2504.0000000000        0.0000000000        0.0000000000
     2508.0000000000        0.0000000000        0.0000000000
     2512.0000000000        0.0000000000        0.0000000000
     2516.0000000000        0.0000000000        0.0000000000
     2520.0000000000        0.0000000000        0.0000000000
     2524.0000000000        0.0000000000        0.0000000000
     2528.0000000000        0.0000000000        0.0000000000
     2532.0000000000        0.0000000000        0.0000000000
     2536.0000000000        0.0000000000        0.0000000000
     2540.0000000000        0.0000000000        0.0000000000
     2544.0000000000        0.0000000000        0.0000000000
     2548.0000000000        0.0000000000        0.0000000000
     2552.0000000000        0.0000000000        0.0000000000
     2556.0000000000        0.0000000000        0.0000000000
     2560.0000000000        0.0000000000        0.0000000000
     2564.0000000000        0.0000000000        0.0000000000
     2568.0000000000        0.0000000000        0.0000000000
     2572.0000000000        0.0000000000        0.0000000000
     2576.0000000000        0.0000000000        0.0000000000
     2580.0000000000        0.0000000000        0.0000000000
     2584.0000000000        0.0000000000        0.0000000000
     2588.0000000000        0.0000000000        0.0000000000
     2592.0000000000        0.0000000000        0.0000000000
     2596.0000000000        0.0000000000        0.0000000000
     2600.0000000000        0.0000000000        0.0000000000
     2604.0000000000        0.0000000000        0.0000000000
     2608.0000000000        0.0000000000        0.0000000000
     2612.0000000000        0.0000000000        0.0000000000
     2616.0000000000        0.0000000000        0.0000000000
     2620.0000000000        0.0000000000        0.0000000000
     2624.0000000000        0.0000000000        0.0000000000
     2628.0000000000        0.0000000000        0.0000000000
     2632.0000000000        0.0000000000        0.0000000000
     2636.0000000000        0.0000000000        0.0000000000
     2640.0000000000        0.0000000000        0.0000000000
     2644.0000000000        0.0000000000        0.0000000000
     2648.0000000000        0.0000000000        0.0000000000
     2652.0000000000        0.0000000000        0.0000000000
     2656.0000000000        0.0000000000        0.0000000000
     2660.0000000000        0.0000000000        0.0000000000
     2664.0000000000        0.0000000000        0.0000000000
     2668.0000000000        0.0000000000        0.0000000000
     2672.0000000000        0.0000000000        0.0000000000
     2676.0000000000        0.0000000000        0.0000000000
     2680.0000000000        0.0000000000        0.0000000000
     2684.0000000000        0.0000000000        0.0000000000
     2688.0000000000        0.0000000000        0.0000000000
     2692.0000000000        0.0000000000        0.0000000000
     2696.0000000000        0.0000000000        0.0000000000
     2700.0000000000        0.0000000000        0.0000000000
     2704.0000000000        0.0000000000        0.0000000000
     2708.0000000000        0.0000000000        0.0000000000
     2712.0000000000        0.0000000000        0.0000000000
     2716.0000000000        0.0000000000        0.0000000000
     2720.0000000000        0.0000000000        0.0000000000
     2724.0000000000        0.0000000000        0.0000000000
     2728.0000000000        0.0000000000        0.0000000000
     2732.0000000000        0.0000000000        0.0000000000
     2736.0000000000        0.0000000000        0.0000000000
     2740.0000000000        0.0000000000        0.0000000000
     2744.0000000000        0.0000000000        0.0000000000
     2748.0000000000        0.0000000000        0.0000000000
     2752.0000000000        0.0000000000        0.0000000000
     2756.0000000000        0.0000000000        0.0000000000
     2760.0000000000        0.0000000000        0.0000000000
     2764.0000000000        0.0000000000        0.0000000000
     2768.0000000000        0.0000000000        0.0000000000
     2772.0000000000        0.0000000000        0.0000000000
     2776.0000000000        0.0000000000        0.0000000000
     2780.0000000000        0.0000000000        0.0000000000
     2784.0000000000        0.0000000000        0.0000000000
     2788.0000000000        0.0000000000        0.0000000000
     2792.0000000000        0.0000000000        0.0000000000
     2796.0000000000        0.0000000000        0.0000000000
     2800.0000000000        0.0000000000        0.0000000000
     2804.0000000000        0.0000000000        0.0000000000
     2808.0000000000        0.0000000000        0.0000000000
     2812.0000000000        0.0000000000        0.0000000000
     2816.0000000000        0.0000000000        0.0000000000
     2820.0000000000        0.0000000000        0.0000000000
     2824.0000000000        0.0000000000        0.0000000000
     2828.0000000000        0.0000000000        0.0000000000
     2832.0000000000        0.0000000000        0.0000000000
     2836.0000000000        0.0000000000        0.0000000000
     2840.0000000000        0.0000000000        0.0000000000
     2844.0000000000        0.0000000000        0.0000000000
     2848.0000000000        0.0000000000        0.0000000000
     2852.0000000000        0.0000000000        0.0000000000
     2856.0000000000        0.0000000000        0.0000000000
     2860.0000000000        0.0000000000        0.0000000000
     2864.0000000000        0.0000000000        0.0000000000
     2868.0000000000        0.0000000000        0.0000000000
     2872.0000000000        0.0000000000        0.0000000000
     2876.0000000000        0.0000000000        0.0000000000
     2880.0000000000        0.0000000000        0.0000000000
     2884.0000000000        0.0000000000        0.0000000000
     2888.0000000000        0.0000000000        0.0000000000
     2892.0000000000        0.0000000000        0.0000000000
     2896.0000000000        0.0000000000        0.0000000000
     2900.0000000000        0.0000000000        0.0000000000
     2904.0000000000        0.0000000000        0.0000000000
     2908.0000000000        0.0000000000        0.0000000000
     2912.0000000000        0.0000000000        0.0000000000
     2916.0000000000        0.0000000000        0.0000000000
     2920.0000000000        0.0000000000        0.0000000000
     2924.0000000000        0.0000000000        0.0000000000
     2928.0000000000        0.0000000000        0.0000000000
     2932.0000000000        0.0000000000        0.0000000000
     2936.0000000000        0.0000000000        0.0000000000
     2940.0000000000        0.0000000000        0.0000000000
     2944.0000000000        0.0000000000        0.0000000000
     2948.0000000000        0.0000000000        0.0000000000
     2952.0000000000        0.0000000000        0.0000000000
     2956.0000000000        0.0000000000        0.0000000000
     2960.0000000000        0.0000000000        0.0000000000
     2964.0000000000        0.0000000000        0.0000000000
     2968.0000000000        0.0000000000        0.0000000000
     2972.0000000000        0.0000000000        0.0000000000
     2976.0000000000        0.0512791385        0.0006406648
     2980.0000000000        0.0539411299        0.0006911826
     2984.0000000000        0.0568158651        0.0007471531
     2988.0000000000        0.0599266268        0.0008093319
     2992.0000000000        0.0632999714        0.0008786042
     2996.0000000000        0.0669662974        0.0009560106
     3000.0000000000        0.0709605311        0.0010427807
     3004.0000000000        0.1006462209        0.0014614994
     3008.0000000000        0.1067585814        0.0015973773
     3012.0000000000        0.1232252692        0.0018740672
     3016.0000000000        0.1328870104        0.0020805941
     3020.0000000000        0.1620396363        0.0025502466
     3024.0000000000        0.2194189475        0.0034077818
     3028.0000000000        0.2337276145        0.0037541493
     3032.0000000000        0.2681327905        0.0043848616
     3036.0000000000        0.5427849741        0.0080959487
     3040.0000000000        0.5767437051        0.0089011230
     3044.0000000000        0.6141486268        0.0098224478
     3048.0000000000        0.6555084285        0.0108828239
     3052.0000000000        0.7014347141        0.0121110818
     3056.0000000000        0.7526694115        0.0135439360
     3060.0000000000        0.8101214957        0.0152287395
     3064.0000000000        0.8749169601        0.0172274355
     3068.0000000000        0.9484679936        0.0196223419
     3072.0000000000        1.0325705986        0.0225248068
     3076.0000000000        1.1295453164        0.0260884813
     3080.0000000000        1.2424450248        0.0305302421
     3084.0000000000        1.3753702002        0.0361642036
     3088.0000000000        1.5339621582        0.0434589808
     3092.0000000000        1.7262023826        0.0531380168
     3096.0000000000        1.9637615082        0.0663636224
     3100.0000000000        2.2643860339        0.0850930792
     3104.0000000000        2.6563626549        0.1128123319
     3108.0000000000        3.1874425388        0.1561652904
     3112.0000000000        3.9441803558        0.2289163122
     3116.0000000000        5.0982439140        0.3627310481
     3120.0000000000        7.0322096861        0.6409295298
     3124.0000000000       10.7408849006        1.3242408023
     3128.0000000000       19.3837952366        3.4116511629
     3132.0000000000       44.6479371519       10.4532176731
     3136.0000000000       86.1617906859       -0.0000085550
     3140.0000000000       45.8577087869       -9.9351647163
     3144.0000000000       22.7276470142       -2.8463270014
     3148.0000000000       16.7480644650       -0.5125777779
     3152.0000000000       17.4590720576        0.8834704071
     3156.0000000000       25.3301677729        3.4797316047
     3160.0000000000       48.4222686823        6.8244113083
     3164.0000000000       49.6098353668       -4.1311222063
     3168.0000000000       46.3475735443        2.8131801775
     3172.0000000000       60.4364167291        3.6106259333
     3176.0000000000       92.5864863863       12.8765763225
     3180.0000000000      132.2765915210        1.4200257009
     3184.0000000000      113.1173649991       -0.5961308166
     3188.0000000000      164.8196572284       29.0460516690
     3192.0000000000      343.8301757839       48.3244990314
     3196.0000000000      340.5722566311      -50.5599587281
     3200.0000000000      144.4122746436      -32.9600181213
     3204.0000000000       64.8751793955      -11.1151214165
     3208.0000000000       35.8162033832       -4.6187738642
     3212.0000000000       22.6513301879       -2.3120053744
     3216.0000000000       15.6436841047       -1.3159334028
     3220.0000000000       11.4767050631       -0.8198080529
     3224.0000000000        8.7956330962       -0.5456567335
     3228.0000000000        6.9666819395       -0.3818998002
     3232.0000000000        5.6616379810       -0.2780151921
     3236.0000000000        4.6967025539       -0.2088860836
     3240.0000000000        3.9623826932       -0.1610642980
     3244.0000000000        3.3901044698       -0.1269029610
     3248.0000000000        2.9351113992       -0.1018324176
     3252.0000000000        2.5671634229       -0.0830056186
     3256.0000000000        2.2652184574       -0.0685846815
     3260.0000000000        2.0142592144       -0.0573463742
     3264.0000000000        1.8033296125       -0.0484546302
     3268.0000000000        1.6242805977       -0.0413245236
     3272.0000000000        1.4709465449       -0.0355383006
     3276.0000000000        1.3385909976       -0.0307920683
     3280.0000000000        1.2235254463       -0.0268610900
     3284.0000000000        1.1228419547       -0.0235766804
     3288.0000000000        1.0342223097       -0.0208105115
     3292.0000000000        0.9557996074       -0.0184637541
     3296.0000000000        0.8348016044       -0.0158192316
     3300.0000000000        0.7749619789       -0.0141424712
     3304.0000000000        0.7213562037       -0.0126952474
     3308.0000000000        0.6731450261       -0.0114394965
     3312.0000000000        0.6296261467       -0.0103444992
     3316.0000000000        0.5902081995       -0.0093852766
     3320.0000000000        0.5543903313       -0.0085413750
     3324.0000000000        0.4978883030       -0.0075022743
     3328.0000000000        0.4691852229       -0.0068619762
     3332.0000000000        0.4334965126       -0.0061762993
     3336.0000000000        0.4081244272       -0.0056558171
     3340.0000000000        0.3672689976       -0.0049747349
     3344.0000000000        0.3055931885       -0.0040714974
     3348.0000000000        0.2899356778       -0.0037626701
     3352.0000000000        0.2574918775       -0.0032619371
     3356.0000000000        0.0000000000        0.0000000000
     3360.0000000000        0.0000000000        0.0000000000
     3364.0000000000        0.0000000000        0.0000000000
     3368.0000000000        0.0000000000        0.0000000000
     3372.0000000000        0.0000000000        0.0000000000
     3376.0000000000        0.0000000000        0.0000000000
     3380.0000000000        0.0000000000        0.0000000000
     3384.0000000000        0.0000000000        0.0000000000
     3388.0000000000        0.0000000000        0.0000000000
     3392.0000000000        0.0000000000        0.0000000000
     3396.0000000000        0.0000000000        0.0000000000
     3400.0000000000        0.0000000000        0.0000000000
     3404.0000000000        0.0000000000        0.0000000000
     3408.0000000000        0.0000000000        0.0000000000
     3412.0000000000        0.0000000000        0.0000000000
     3416.0000000000        0.0000000000        0.0000000000
     3420.0000000000        0.0000000000        0.0000000000
     3424.0000000000        0.0000000000        0.0000000000
     3428.0000000000        0.0000000000        0.0000000000
     3432.0000000000        0.0000000000        0.0000000000
     3436.0000000000        0.0000000000        0.0000000000
     3440.0000000000        0.0000000000        0.0000000000
     3444.0000000000        0.0000000000        0.0000000000
     3448.0000000000        0.0000000000        0.0000000000
     3452.0000000000        0.0000000000        0.0000000000
     3456.0000000000        0.0000000000        0.0000000000
     3460.0000000000        0.0000000000        0.0000000000
     3464.0000000000        0.0000000000        0.0000000000
     3468.0000000000        0.0000000000        0.0000000000
     3472.0000000000        0.0000000000        0.0000000000
     3476.0000000000        0.0000000000        0.0000000000
     3480.0000000000        0.0000000000        0.0000000000
     3484.0000000000        0.0000000000        0.0000000000
     3488.0000000000        0.0000000000        0.0000000000
     3492.0000000000        0.0000000000        0.0000000000
     3496.0000000000        0.0000000000        0.0000000000
     3500.0000000000        0.0000000000        0.0000000000
     3504.0000000000        0.0000000000        0.0000000000
     3508.0000000000        0.0000000000        0.0000000000
     3512.0000000000        0.0000000000        0.0000000000
     3516.0000000000        0.0000000000        0.0000000000
     3520.0000000000        0.0000000000        0.0000000000
     3524.0000000000        0.0000000000        0.0000000000
     3528.0000000000        0.0000000000        0.0000000000
     3532.0000000000        0.0000000000        0.0000000000
     3536.0000000000        0.0000000000        0.0000000000
     3540.0000000000        0.0000000000        0.0000000000
     3544.0000000000        0.0000000000        0.0000000000
     3548.0000000000        0.0000000000        0.0000000000
     3552.0000000000        0.0000000000        0.0000000000
     3556.0000000000        0.0000000000        0.0000000000
     3560.0000000000        0.0000000000        0.0000000000
     3564.0000000000        0.0000000000        0.0000000000
     3568.0000000000        0.0000000000        0.0000000000
     3572.0000000000        0.0000000000        0.0000000000
     3576.0000000000        0.0000000000        0.0000000000
     3580.0000000000        0.0000000000        0.0000000000
     3584.0000000000        0.0000000000        0.0000000000
     3588.0000000000        0.1747515702        0.0021954243
     3592.0000000000        0.1838756141        0.0023695500
     3596.0000000000        0.1937331629        0.0025625827
     3600.0000000000        0.2044049804        0.0027771591
     3604.0000000000        0.2159832570        0.0030163698
     3608.0000000000        0.2285736056        0.0032838528
     3612.0000000000        0.2422974760        0.0035839102
     3616.0000000000        0.2572950913        0.0039216537
     3620.0000000000        0.2737290404        0.0043031887
     3624.0000000000        0.2917886972        0.0047358462
     3628.0000000000        0.3116956943        0.0052284800
     3632.0000000000        0.3337107450        0.0057918490
     3636.0000000000        0.3581422112        0.0064391124
     3640.0000000000        0.3853569427        0.0071864785
     3644.0000000000        0.4157941057        0.0080540610
     3648.0000000000        0.4499829791        0.0090670221
     3652.0000000000        0.4885660742        0.0102571136
     3656.0000000000        0.5323294786        0.0116647803
     3660.0000000000        0.5822431207        0.0133420657
     3664.0000000000        0.6395148395        0.0153566827
     3668.0000000000        0.7056639435        0.0177977994
     3672.0000000000        0.7826227077        0.0207844009
     3676.0000000000        0.8728786192        0.0244775848
     3680.0000000000        0.9796771690        0.0290990053
     3684.0000000000        1.1073164980        0.0349591404
     3688.0000000000        1.2615846275        0.0425016756
     3692.0000000000        1.4504237895        0.0523751012
     3696.0000000000        1.6849670638        0.0655517763
     3700.0000000000        1.9812056821        0.0835329066
     3704.0000000000        2.3627653355        0.1087156939
     3708.0000000000        2.8657185268        0.1450818466
     3712.0000000000        3.5473275745        0.1995599518
     3716.0000000000        4.5028395830        0.2848984068
     3720.0000000000        5.8999901012        0.4262059100
     3724.0000000000        8.0559708124        0.6773032297
     3728.0000000000       11.6277377734        1.1666535211
     3732.0000000000       18.1485016105        2.2467257212
     3736.0000000000       31.8160464902        5.0752956504
     3740.0000000000       66.7094017220       14.2685994213
     3744.0000000000      173.0074560879       41.8690018711
     3748.0000000000      263.1716384328      -28.3045888921
     3752.0000000000      110.5033145256      -27.0616717900
     3756.0000000000       46.4485443462       -8.6809450360
     3760.0000000000       24.2489526116       -3.4287981175
     3764.0000000000       14.6673619655       -1.6433191240
     3768.0000000000        9.7705604245       -0.9017679293
     3772.0000000000        6.9566204731       -0.5446165483
     3776.0000000000        5.1981092476       -0.3529172556
     3780.0000000000        4.0284031238       -0.2412892388
     3784.0000000000        3.5296243230       -0.1680154317
     3788.0000000000        2.9545806284       -0.1225389844
     3792.0000000000        2.5302292454       -0.0915078907
     3796.0000000000        2.2105029843       -0.0695576482
     3800.0000000000        1.9659180750       -0.0535337061
     3804.0000000000        1.7769458830       -0.0414978659
     3808.0000000000        1.6302851255       -0.0322131037
     3812.0000000000        1.5166731719       -0.0248626860
     3816.0000000000        1.4295535654       -0.0188902058
     3820.0000000000        1.3642399691       -0.0139048984
     3824.0000000000        1.3173788085       -0.0096235779
     3828.0000000000        1.2865979936       -0.0058337923
     3832.0000000000        1.2702756659       -0.0023695879
     3836.0000000000        1.2673894034        0.0009051172
     3840.0000000000        1.2774219783        0.0041085775
     3844.0000000000        1.3003094781        0.0073506184
     3848.0000000000        1.3364240185        0.0107407260
     3852.0000000000        1.3865879765        0.0143958792
     3856.0000000000        1.4521206469        0.0184490955
     3860.0000000000        1.5349222739        0.0230597725
     3864.0000000000        1.6376053041        0.0284272319
     3868.0000000000        1.7636894531        0.0348094939
     3872.0000000000        1.9178872851        0.0425504072
     3876.0000000000        2.1065229878        0.0521201813
     3880.0000000000        2.3381533364        0.0641777546
     3884.0000000000        2.6245046409        0.0796695861
     3888.0000000000        2.9819183935        0.0999909717
     3892.0000000000        3.4336424280        0.1272583589
     3896.0000000000        4.0135781477        0.1647865235
     3900.0000000000        4.7726383019        0.2179611705
     3904.0000000000        5.7900076707        0.2959155593
     3908.0000000000        7.0232791133        0.4170671875
     3912.0000000000        9.0415730286        0.6079309643
     3916.0000000000       12.0638976957        0.9340134222
     3920.0000000000       16.8751275872        1.5374422832
     3924.0000000000       25.1884038763        2.7789848873
     3928.0000000000       41.2917008380        5.7310740510
     3932.0000000000       78.0627303012       14.2749515951
     3936.0000000000      182.5612082983       44.1189573974
     3940.0000000000      450.4189652358       61.8720757709
     3944.0000000000      329.1822175269      -77.3492213984
     3948.0000000000      126.0931824691      -27.5473763606
     3952.0000000000       59.1765337005       -9.6349493518
     3956.0000000000       33.3982667964       -4.2054062784
     3960.0000000000       21.2495173445       -2.1624105072
     3964.0000000000       14.6513176040       -1.2466938884
     3968.0000000000       10.6927012653       -0.7805017622
     3972.0000000000        8.1389902850       -0.5196973856
     3976.0000000000        6.3986025312       -0.3629142762
     3980.0000000000        5.1605439307       -0.2631927255
     3984.0000000000        4.2490440126       -0.1968224827
     3988.0000000000        3.5588299928       -0.1509755289
     3992.0000000000        3.0237924390       -0.1183074214
     3996.0000000000        2.6007466141       -0.0944102923
