# Supplementary material for: Data of electronic, reactivity, optoelectronic, linear and non-linear optical parameters of doping graphene oxide nanosheet with aluminum atom
Source: Data Brief. 2022 Jan 19;41:107840. doi: 10.1016/j.dib.2022.107840 (PMC8801356; doi:10.1016/j.dib.2022.107840)
Supplement: Supplementary file 1 [file mmc1.zip › supplementary file/DATA OF THE IR SPECTRA/B3LYP/GON2-Al3.txt]

# IR Spectrum
# X-Axis:  Frequency (cm-1)
# Y-Axis:  &epsilon; (M-1 cm-1)

# Peak information
#                  X                   Y
#      51.4656000000        4.0850829048
#      62.0309000000       73.2590140286
#      70.9276000000      118.2123250510
#     106.5575000000        6.8588095898
#     121.3582000000        3.3497497047
#     141.1952000000        0.4859771097
#     146.5397000000       55.2075579416
#     171.1091000000        5.8030871050
#     183.1470000000      224.1374487217
#     210.0510000000       18.2575075404
#     219.7800000000      170.8826372815
#     240.4647000000      142.0467141371
#     248.9834000000       88.8076635018
#     260.7652000000        7.5927996812
#     278.3396000000      203.8531393947
#     291.3284000000       59.2216444283
#     300.0436000000       73.8755627826
#     312.5135000000       26.1131481117
#     321.6070000000       87.0850618175
#     331.3266000000      945.5100094726
#     355.9400000000      113.3359174695
#     363.6148000000       40.0711855180
#     382.9849000000       86.0743819382
#     402.1023000000       40.8729829463
#     409.7455000000      124.5659812714
#     415.8865000000       23.1899044663
#     424.6816000000      266.9329671302
#     436.7313000000       22.0456186092
#     449.8342000000      116.8694597681
#     465.9456000000       38.9396945804
#     481.1577000000      118.2555703337
#     492.0344000000      240.8114072658
#     511.2580000000       12.6004461825
#     521.6649000000       96.3538326723
#     559.7295000000       31.6034566549
#     571.3719000000       92.4476950230
#     578.6242000000       28.2893395295
#     585.5649000000      190.0541299975
#     595.4709000000       45.8913663455
#     609.4639000000      101.9461050896
#     630.9326000000       86.2402577043
#     637.5981000000       25.5713877065
#     655.9422000000      365.9724927934
#     682.0232000000      386.2131758553
#     697.9227000000      153.1983950062
#     708.3966000000      169.8666982907
#     709.7484000000       64.9912101054
#     718.0124000000       74.9793735789
#     725.0893000000       63.9787522375
#     747.7164000000      215.3885874660
#     752.1728000000       61.7657636254
#     762.8244000000      189.1456730352
#     774.8468000000      131.1329632732
#     791.0872000000      176.4077438925
#     794.4110000000        7.0978552398
#     809.8170000000      367.9090076831
#     820.4766000000       22.8955639397
#     833.9294000000       43.9846771368
#     849.2582000000      758.2633251928
#     853.0529000000      253.5691741585
#     862.7821000000      107.9873859177
#     872.0912000000      145.4564246572
#     923.2491000000       46.7713820133
#     934.9706000000       22.2747647508
#     953.3674000000       30.0913956271
#     965.8395000000        0.6451836699
#     972.3958000000        8.5273532513
#     985.5524000000        1.1022375987
#    1019.1879000000       28.4427996400
#    1021.8088000000        8.1653492445
#    1026.9987000000      348.4690595081
#    1054.3836000000      149.3360915384
#    1119.3011000000       29.5353407568
#    1152.9531000000      180.8564631913
#    1160.7784000000       13.2940000140
#    1170.6905000000      326.5123526132
#    1176.1882000000       51.1972149082
#    1180.7553000000        4.1787546487
#    1190.7767000000       11.0839608665
#    1204.6688000000      822.4862241268
#    1217.9162000000       48.8518617438
#    1238.2089000000       16.1968627808
#    1245.5636000000      204.7844814828
#    1251.8750000000      100.9695567854
#    1254.6045000000      159.8176245831
#    1294.1988000000       95.0585319235
#    1320.9604000000       13.6646242053
#    1325.9534000000      104.9892251102
#    1351.9482000000        0.5591862221
#    1362.7612000000      166.4566956928
#    1374.8521000000      301.1097437305
#    1400.6186000000        4.4402320517
#    1410.9806000000       71.7021340141
#    1427.5355000000       36.5433686963
#    1432.7059000000      316.6778241121
#    1452.6687000000        4.4895762277
#    1470.7439000000        2.9696483995
#    1490.5446000000        2.8335784268
#    1513.7549000000        4.6802628581
#    1544.9541000000       41.4808949355
#    1553.8701000000       92.5982138831
#    1558.7661000000      124.2201699609
#    1589.2757000000      124.6393855781
#    1605.2252000000       45.2252183471
#    1610.5739000000       51.4374573664
#    1612.8810000000       62.6572059224
#    1621.9877000000      631.0307927410
#    3075.4916000000       21.4521334569
#    3077.8898000000       13.9204883452
#    3105.5973000000       76.9655315828
#    3107.7770000000       85.0203127654
#    3147.8353000000       55.0239937600
#    3166.2502000000       17.8257541155
#    3168.0104000000        1.1231476819
#    3173.6057000000       24.5954153984
#    3184.9129000000       36.3279325931
#    3192.7864000000       43.0755044418
#    3228.8240000000        5.9808391641
#    3716.7037000000      147.2285498264
#    3830.8085000000       94.7169442439

# Spectra
#                  X                   Y               DY/DX
        0.0000000000        0.0469622514        0.0013077786
        4.0000000000        0.0526882914        0.0015658213
        8.0000000000        0.0595883770        0.0018988481
       12.0000000000        0.0685617164        0.0023437056
       16.0000000000        0.0790552914        0.0029332863
       20.0000000000        0.0923248502        0.0037470310
       24.0000000000        0.1319391750        0.0051882925
       28.0000000000        0.1559349526        0.0069284360
       32.0000000000        0.1886318978        0.0096303915
       36.0000000000        0.2353250899        0.0141254425
       40.0000000000        0.3065272833        0.0223903460
       44.0000000000        0.4265727707        0.0401232144
       48.0000000000        0.6621440640        0.0837541746
       52.0000000000        1.0829224127        0.1135521119
       56.0000000000        1.8264818995        0.3191510866
       60.0000000000        4.1034806866        0.7654395039
       64.0000000000        5.0907535495       -0.2353227997
       68.0000000000        6.0562624427        0.8458579810
       72.0000000000        7.4339694234       -0.9400895960
       76.0000000000        3.2032395450       -0.7141160231
       80.0000000000        1.4991425012       -0.2346887944
       84.0000000000        0.9134930417       -0.0935787302
       88.0000000000        0.6559702700       -0.0425019342
       92.0000000000        0.5521322798       -0.0176935671
       96.0000000000        0.5186708249        0.0012250268
      100.0000000000        0.5781891038        0.0333086935
      104.0000000000        0.8487232767        0.1025885800
      108.0000000000        0.9730342471       -0.0830395539
      112.0000000000        0.6768643223       -0.0371782198
      116.0000000000        0.6546563878        0.0230370504
      120.0000000000        0.8820162042        0.0572020041
      124.0000000000        0.8725811714       -0.0347441217
      128.0000000000        0.8398201063        0.0185885022
      132.0000000000        1.0172640398        0.0674231857
      136.0000000000        1.4462228154        0.1619708290
      140.0000000000        2.5574661486        0.4483891532
      144.0000000000        5.7199428382        1.1438385691
      148.0000000000        6.9942080571       -0.9672270493
      152.0000000000        3.4036617907       -0.5386348778
      156.0000000000        2.2457323330       -0.1223102450
      160.0000000000        2.1006774281        0.0333957856
      164.0000000000        2.5005200148        0.1661582927
      168.0000000000        3.5966738646        0.4087006548
      172.0000000000        5.7848387892        0.5643775545
      176.0000000000        9.7804945993        1.7388259840
      180.0000000000       23.1454788912        5.3352403769
      184.0000000000       35.2482208220       -3.4430583129
      188.0000000000       15.7666983736       -3.4824188741
      192.0000000000        7.6542628924       -1.0547486005
      196.0000000000        5.1798362343       -0.3201478086
      200.0000000000        4.6142755035        0.0149815861
      204.0000000000        5.3492677091        0.3839269241
      208.0000000000        8.1642807447        1.0217954577
      212.0000000000       11.6475680510        0.8728840580
      216.0000000000       20.5398305707        4.1123159799
      220.0000000000       35.5777246087       -0.8466983468
      224.0000000000       19.0279103675       -3.6451507053
      228.0000000000       11.1107012845       -0.7642086502
      232.0000000000       11.0236565651        0.7039547296
      236.0000000000       18.2516051510        3.3188164938
      240.0000000000       35.2831139789        2.1891863696
      244.0000000000       26.8979686742       -2.2942990630
      248.0000000000       27.4471007939        0.8017791298
      252.0000000000       18.6639548008       -3.2878970004
      256.0000000000       10.6918659459       -0.9071305969
      260.0000000000        9.3365528965       -0.0532257257
      264.0000000000        8.9003979959        0.0370004322
      268.0000000000       10.7874423013        0.9540073776
      272.0000000000       18.2183013193        3.1850019015
      276.0000000000       41.2017590136        8.1359688983
      280.0000000000       47.5073163786       -7.0544542784
      284.0000000000       24.3401700933       -2.9278635375
      288.0000000000       21.7408353735        1.3065474746
      292.0000000000       26.6625446855       -0.7686777101
      296.0000000000       23.5580772788        0.8303040632
      300.0000000000       30.1830693474       -0.0978474302
      304.0000000000       21.3271180467       -1.9217043719
      308.0000000000       19.3329701053        0.7614072624
      312.0000000000       25.8730254080        1.8166605522
      316.0000000000       32.6819456946        2.8845450550
      320.0000000000       55.2514190612        7.9324351370
      324.0000000000       83.4777044063        9.0258927139
      328.0000000000      170.2155625528       37.8662778457
      332.0000000000      270.0127621310      -22.0870593657
      336.0000000000      119.8482928265      -28.4435844700
      340.0000000000       52.8016207458       -8.8981487876
      344.0000000000       31.0306948334       -3.0055719724
      348.0000000000       24.8872121006       -0.1793840742
      352.0000000000       31.1258763358        3.7382289839
      356.0000000000       46.9819287185       -0.2067039045
      360.0000000000       31.9496391164       -2.8466730913
      364.0000000000       26.5037729648       -2.0651133444
      368.0000000000       16.2899892853       -1.8381939849
      372.0000000000       12.5309332428       -0.2212846636
      376.0000000000       14.2470176863        1.2125212350
      380.0000000000       24.7419106430        4.2980185961
      384.0000000000       33.1479234904       -3.1419439201
      388.0000000000       17.9961672627       -2.4623517412
      392.0000000000       13.1803770598       -0.2716215387
      396.0000000000       14.9141962602        1.2138900181
      400.0000000000       24.4309376826        3.4825003200
      404.0000000000       33.7542891562        1.4926148160
      408.0000000000       51.6992424978        6.6695881956
      412.0000000000       51.6737626616       -5.1811742018
      416.0000000000       42.4590908485        0.1262211858
      420.0000000000       55.2525983483        8.2459301174
      424.0000000000      104.5127376886        7.3017250966
      428.0000000000       66.2906957591      -14.2367241160
      432.0000000000       32.4473986544       -3.8337258285
      436.0000000000       26.2252048259       -0.6066635198
      440.0000000000       21.2672928369       -0.8761604881
      444.0000000000       24.1333668392        2.6303487921
      448.0000000000       45.2797759502        6.8647079452
      452.0000000000       42.4359098521       -7.3458115211
      456.0000000000       21.4666007552       -2.6916802691
      460.0000000000       17.0996740413        0.2435058361
      464.0000000000       23.1302577909        2.4143508050
      468.0000000000       23.7158354918       -1.9912127610
      472.0000000000       20.1583744504        0.5730821074
      476.0000000000       29.7364805964        4.7277879743
      480.0000000000       59.6611634318        7.3951169305
      484.0000000000       56.5127181084       -3.7625756161
      488.0000000000       66.5559026650        9.9521891818
      492.0000000000      111.4674053212       -0.4947637903
      496.0000000000       58.3724466070      -13.2698710865
      500.0000000000       26.6333856340       -4.1531654006
      504.0000000000       16.9281027101       -1.1813439715
      508.0000000000       15.6263137276        0.4917058105
      512.0000000000       18.2558093640        0.2156894774
      516.0000000000       21.9734689717        2.5957734838
      520.0000000000       42.4836352780        6.2562108108
      524.0000000000       37.0786052510       -7.2191463268
      528.0000000000       16.6040695939       -2.8649307591
      532.0000000000        9.7319748425       -0.9602278574
      536.0000000000        7.2881153649       -0.3594013716
      540.0000000000        6.4938200440       -0.0927463157
      544.0000000000        6.4883092815        0.0976635048
      548.0000000000        7.3298748492        0.3457704125
      552.0000000000        9.7392781001        0.9065539000
      556.0000000000       16.1181417941        2.5344673044
      560.0000000000       26.0901986317        0.5223360829
      564.0000000000       24.6959120006        0.8378067887
      568.0000000000       39.2986075324        6.8836452873
      572.0000000000       61.0318221640       -1.6596991727
      576.0000000000       48.5866349762        0.0412178750
      580.0000000000       58.8959627443        4.5028311762
      584.0000000000       99.4702096131       12.8743440006
      588.0000000000       84.9635670872      -15.0125763242
      592.0000000000       48.8870550604       -2.6545912018
      596.0000000000       45.1497392288       -3.0781492507
      600.0000000000       30.3858804841       -1.9950757334
      604.0000000000       32.6035736378        3.2868920578
      608.0000000000       58.3386399673        7.2554161327
      612.0000000000       48.4613839642       -8.6889758156
      616.0000000000       25.4677001957       -2.9018915003
      620.0000000000       20.1644225299       -0.1088407081
      624.0000000000       24.2021885744        2.3692638727
      628.0000000000       43.5178950008        7.7216066387
      632.0000000000       60.3926570566       -4.0041298350
      636.0000000000       44.0303900971       -1.5502829460
      640.0000000000       36.1326813150       -2.2105403026
      644.0000000000       35.0164788202        1.8134719539
      648.0000000000       52.9776457176        8.0627962084
      652.0000000000      115.8891019966       26.3857456560
      656.0000000000      218.8890532025       -1.2005102894
      660.0000000000      115.2998751448      -24.9806000452
      664.0000000000       57.5062049814       -6.9814157517
      668.0000000000       43.9106191783       -0.6644286651
      672.0000000000       50.4207257246        4.2256488004
      676.0000000000       86.0436475267       15.7435081775
      680.0000000000      197.7141226958       36.8379419635
      684.0000000000      201.7609904638      -35.4133481825
      688.0000000000       95.7324792297      -13.6783248043
      692.0000000000       75.6454684299        2.1739111312
      696.0000000000      113.1420115482       14.3999780135
      700.0000000000      117.3098585814      -10.9939448458
      704.0000000000      105.9775795451        8.3672911496
      708.0000000000      168.9439331240       10.0887005306
      712.0000000000      122.7538643614      -18.0476565550
      716.0000000000       92.3516944171        0.9542425044
      720.0000000000       82.5284146708       -6.4027574976
      724.0000000000       74.8546344676        0.4841274474
      728.0000000000       53.9877561865       -7.3737661255
      732.0000000000       36.5069846755       -1.7687669349
      736.0000000000       36.1435047593        1.4698011473
      740.0000000000       50.3343090830        6.3696376290
      744.0000000000       99.6307907971       20.5071332623
      748.0000000000      177.5403484608        0.9477258304
      752.0000000000      131.3781050685      -12.7441607811
      756.0000000000       91.6399795973       -3.0296667780
      760.0000000000      119.8533803922       16.8589397723
      764.0000000000      147.1532074225      -15.1677947279
      768.0000000000       87.4977688829       -6.8167424154
      772.0000000000       96.4233747182       10.3736627954
      776.0000000000      112.1293566125      -11.3217925200
      780.0000000000       66.1864695780       -6.2948579878
      784.0000000000       61.7530220581        3.7756487444
      788.0000000000      103.4131864274       18.1090253755
      792.0000000000      145.2157838177      -10.9319259649
      796.0000000000       85.1291008204      -10.1006326176
      800.0000000000       70.9140425634        2.2251283831
      804.0000000000      106.7437755361       17.9053149604
      808.0000000000      234.5688172513       39.9708658103
      812.0000000000      219.9533559660      -41.2357300361
      816.0000000000      102.2634129826      -15.1260200632
      820.0000000000       72.2246411245       -3.9407212693
      824.0000000000       55.5149089425       -2.7963601560
      828.0000000000       54.6824462321        2.3766538164
      832.0000000000       76.1505071580        7.8279415257
      836.0000000000       94.1137960721        1.9663743129
      840.0000000000      125.1248660491       15.9088289177
      844.0000000000      251.1499527335       54.4035955615
      848.0000000000      595.7053513012       90.6262424112
      852.0000000000      574.5429632383      -65.2483495360
      856.0000000000      298.7094173167      -55.7737893727
      860.0000000000      183.8611650996       -6.9779134932
      864.0000000000      159.3027262042      -14.5044887015
      868.0000000000      123.7552887793        2.0872921177
      872.0000000000      150.3447032332       -3.3774942828
      876.0000000000       83.5067693274      -16.3895872337
      880.0000000000       42.4700430656       -5.8766999105
      884.0000000000       26.8376618191       -2.5558045509
      888.0000000000       19.3296364099       -1.3594983000
      892.0000000000       15.1069070006       -0.8128203619
      896.0000000000       12.5990116078       -0.5083764588
      900.0000000000       10.9927740796       -0.3043503072
      904.0000000000       10.1291691024       -0.1266464988
      908.0000000000        9.9522267425        0.0991473430
      912.0000000000       11.1004294793        0.5369877622
      916.0000000000       15.2499541329        1.7956466789
      920.0000000000       29.0477940898        5.5710791012
      924.0000000000       43.1727747930       -2.9959170167
      928.0000000000       24.7342030954       -2.8835814595
      932.0000000000       22.8239943447        1.5807749409
      936.0000000000       25.1636343352       -2.4250595370
      940.0000000000       14.5515817008       -1.6781838926
      944.0000000000       11.5488325383        0.0053982437
      948.0000000000       14.7708694510        1.8350220540
      952.0000000000       27.2715805930        3.2773762214
      956.0000000000       22.0543079643       -4.0082643203
      960.0000000000       11.4763493841       -1.3694176936
      964.0000000000        8.7465601385       -0.1770689461
      968.0000000000        9.2973990157        0.5178544137
      972.0000000000       12.2264383313        0.2457966236
      976.0000000000        8.9067098871       -0.9758599627
      980.0000000000        6.7499047511       -0.1971478806
      984.0000000000        6.7440575717        0.1243458736
      988.0000000000        6.8320740507       -0.0364976975
      992.0000000000        7.0958418284        0.1707890480
      996.0000000000        8.2424102870        0.3560322256
     1000.0000000000       10.1097026260        0.5952968837
     1004.0000000000       13.2435619864        1.0114114837
     1008.0000000000       18.7837239675        1.8739228156
     1012.0000000000       29.7673945282        4.0506358664
     1016.0000000000       56.2251586413       10.1718347900
     1020.0000000000      109.1559650598       15.3201932519
     1024.0000000000      217.4515373292       44.0866163465
     1028.0000000000      302.0619987490      -35.4257130103
     1032.0000000000      129.2157520941      -29.6097076377
     1036.0000000000       59.9747662868       -9.0603723493
     1040.0000000000       38.6626201956       -2.6132309251
     1044.0000000000       35.6221044802        1.0838309956
     1048.0000000000       51.4237668800        7.6288368853
     1052.0000000000      110.4457911801       21.5205900935
     1056.0000000000      125.0831200981      -20.7544315107
     1060.0000000000       52.4969519183      -11.1005560060
     1064.0000000000       25.8728770433       -3.7375977593
     1068.0000000000       16.0301859300       -1.5778383363
     1072.0000000000       11.5191164445       -0.7927174273
     1076.0000000000        9.1325051888       -0.4419100472
     1080.0000000000        7.7793496340       -0.2574339846
     1084.0000000000        6.9652505102       -0.1457605593
     1088.0000000000        6.6868722700       -0.0664328590
     1092.0000000000        6.6195790379       -0.0016480290
     1096.0000000000        6.8391810102        0.0647254423
     1100.0000000000        7.2554053809        0.1487252486
     1104.0000000000        8.1029183500        0.2902186242
     1108.0000000000        9.7968183886        0.6048687775
     1112.0000000000       13.7187706482        1.5404701553
     1116.0000000000       24.8250165176        4.3853615797
     1120.0000000000       36.5384227230       -2.0757914697
     1124.0000000000       22.1096144346       -2.5780010405
     1128.0000000000       16.9638213433       -0.3814452859
     1132.0000000000       17.3632733795        0.4983756380
     1136.0000000000       20.8950014373        1.2745940080
     1140.0000000000       28.4038064204        2.6622062243
     1144.0000000000       45.0673880483        6.3368181819
     1148.0000000000       90.1490794994       18.6527302445
     1152.0000000000      196.3984388964       21.4867982272
     1156.0000000000      152.7969186188      -22.8576005467
     1160.0000000000      109.8975129362       -0.8768803736
     1164.0000000000      132.2536761514       15.0874235753
     1168.0000000000      266.3382437746       53.2884139484
     1172.0000000000      349.5879857995      -38.0099468162
     1176.0000000000      199.8033164109      -26.4261857362
     1180.0000000000      113.8840371469      -14.1071213629
     1184.0000000000       81.4762651025       -3.1939944227
     1188.0000000000       83.8242503434        4.2230126396
     1192.0000000000      109.4815010524        8.3100502693
     1196.0000000000      172.1078804474       26.9656908651
     1200.0000000000      380.6554317839       89.2341764709
     1204.0000000000      851.7433433638       68.0756891695
     1208.0000000000      525.9583685252     -123.4720830372
     1212.0000000000      224.9624354062      -37.5524180092
     1216.0000000000      149.8340508708       -6.4539445584
     1220.0000000000      109.8099900506      -14.3925603351
     1224.0000000000       68.6055592081       -5.9931136914
     1228.0000000000       55.2842084757       -1.2127243925
     1232.0000000000       57.6555462527        2.5794877254
     1236.0000000000       79.9327720581        9.0864732651
     1240.0000000000      128.7929341334       17.6108800318
     1244.0000000000      254.5711586369       38.7606339686
     1248.0000000000      278.1566916376      -12.1690919120
     1252.0000000000      304.4790053775       11.9398966230
     1256.0000000000      246.3844916725      -42.3320172542
     1260.0000000000      108.0875078573      -21.1406630843
     1264.0000000000       56.3203664107       -7.4759753769
     1268.0000000000       36.4169360164       -3.2163570166
     1272.0000000000       27.3981099733       -1.5053156569
     1276.0000000000       23.6700296838       -0.5400077668
     1280.0000000000       23.2234126711        0.3642302177
     1284.0000000000       27.4767864499        1.9963421350
     1288.0000000000       43.2712945032        6.8827021506
     1292.0000000000       93.0333486390       17.1504389216
     1296.0000000000       99.5466007267      -16.5883279951
     1300.0000000000       45.5519950012       -7.8802790384
     1304.0000000000       27.4006106400       -2.3007806569
     1308.0000000000       22.5954304086       -0.3407684695
     1312.0000000000       24.0957677459        1.1528802544
     1316.0000000000       33.6039626382        4.1434006314
     1320.0000000000       62.2661342002       10.2607551306
     1324.0000000000      117.1055734579       16.8323958243
     1328.0000000000      109.5227212889      -20.0629976982
     1332.0000000000       49.2432880806       -8.4689703684
     1336.0000000000       29.6598509351       -2.5162440813
     1340.0000000000       24.1113633276       -0.5253580440
     1344.0000000000       24.3553657877        0.6131656167
     1348.0000000000       29.3015942063        1.9717114871
     1352.0000000000       41.7346073334        4.5718092780
     1356.0000000000       72.5826544634       12.5161430146
     1360.0000000000      162.9244351233       34.0562230192
     1364.0000000000      227.5198942984      -18.4147965787
     1368.0000000000      168.2602708317        2.4031096403
     1372.0000000000      273.6531597179       50.5945310456
     1376.0000000000      352.9771193140      -46.0973017936
     1380.0000000000      150.7517981659      -33.6435744653
     1384.0000000000       70.8411153376      -10.9150406497
     1388.0000000000       43.1164842508       -4.1792077038
     1392.0000000000       32.2955131116       -1.5395476645
     1396.0000000000       29.8312641052        0.2758285980
     1400.0000000000       34.5454722897        1.6449688053
     1404.0000000000       43.1728757314        3.9695634023
     1408.0000000000       77.0864713696       13.8353531785
     1412.0000000000      106.1318282983       -8.5575857156
     1416.0000000000       65.7842472989       -5.3750632725
     1420.0000000000       64.5390856987        4.2900128345
     1424.0000000000      105.6026847154       18.1018851270
     1428.0000000000      217.7653887222       37.5190467111
     1432.0000000000      407.8883153215       27.2754574142
     1436.0000000000      247.9915675020      -59.2557127681
     1440.0000000000      100.0640323979      -19.8537958688
     1444.0000000000       51.2485777374       -7.1027843666
     1448.0000000000       32.8241424871       -2.7203264099
     1452.0000000000       26.2820266311       -1.3011088714
     1456.0000000000       18.7574863967       -1.8292644215
     1460.0000000000       13.5846342530       -0.8593222670
     1464.0000000000       11.8351844139       -0.3168492165
     1468.0000000000       11.7180949825        0.2615029898
     1472.0000000000       11.4879292462       -0.7119987826
     1476.0000000000        8.7362443389       -0.4643935235
     1480.0000000000        7.6065216819       -0.1419266860
     1484.0000000000        7.4989194523        0.1096404514
     1488.0000000000        8.7130173637        0.5373805686
     1492.0000000000        9.2205904124       -0.5269590089
     1496.0000000000        7.3256346889       -0.2675228393
     1500.0000000000        6.8667446213        0.0003339445
     1504.0000000000        7.2198538422        0.1825750005
     1508.0000000000        8.5669411586        0.5547225618
     1512.0000000000       12.1716985725        1.0904961748
     1516.0000000000       12.4026921648       -0.7808813686
     1520.0000000000       10.5718380667       -0.0881273243
     1524.0000000000       11.0444154201        0.3441071351
     1528.0000000000       13.1264963876        0.7132534458
     1532.0000000000       17.0807305266        1.3382088017
     1536.0000000000       24.7262194045        2.8469806487
     1540.0000000000       43.6061579649        7.4645777096
     1544.0000000000       86.8475132159       10.5582833233
     1548.0000000000      100.8438848875        4.2091444883
     1552.0000000000      165.8286276894       26.4421998355
     1556.0000000000      224.5552465632        5.6456486116
     1560.0000000000      202.8790413964      -30.1681436756
     1564.0000000000       91.6211814843      -17.4944414839
     1568.0000000000       50.6028572385       -5.3819919228
     1572.0000000000       38.2893610961       -1.3292258814
     1576.0000000000       37.8699193266        1.0935728393
     1580.0000000000       48.5870469349        4.7600670823
     1584.0000000000       84.9439202636       15.5169269881
     1588.0000000000      181.0215190088       23.6320709191
     1592.0000000000      148.7049109704      -25.1434561538
     1596.0000000000       88.3999134988       -5.4985861470
     1600.0000000000       92.0948857034        7.1286051326
     1604.0000000000      147.5936671444       17.9572885921
     1608.0000000000      204.9235921009       18.2448940213
     1612.0000000000      292.8907293660       15.7885612587
     1616.0000000000      366.2113541078       42.3851727871
     1620.0000000000      751.5378984819      134.4692331600
     1624.0000000000      729.6440370159     -144.8775723561
     1628.0000000000      286.1247742365      -64.1130282029
     1632.0000000000      131.9454263388      -21.8030914045
     1636.0000000000       74.2415342790       -9.3052836399
     1640.0000000000       47.5004865397       -4.7375499989
     1644.0000000000       33.0656247575       -2.7255611639
     1648.0000000000       24.4040452225       -1.7104472853
     1652.0000000000       18.7932518489       -1.1445886567
     1656.0000000000       14.9488060057       -0.8045060787
     1660.0000000000       12.1948418118       -0.5877555997
     1664.0000000000       10.1517651818       -0.4429882137
     1668.0000000000        8.5923468563       -0.3425359555
     1672.0000000000        7.3737372834       -0.2705898287
     1676.0000000000        6.3986880933       -0.2176204858
     1680.0000000000        5.6114833695       -0.1777962100
     1684.0000000000        4.9640271168       -0.1472317048
     1688.0000000000        4.4247296730       -0.1233684189
     1692.0000000000        3.9705036453       -0.1044542910
     1696.0000000000        3.5841487956       -0.0892614865
     1700.0000000000        3.2526313965       -0.0769117514
     1704.0000000000        2.9659243150       -0.0667653099
     1708.0000000000        2.6828139074       -0.0579390300
     1712.0000000000        2.4654945108       -0.0509243320
     1716.0000000000        2.1981304052       -0.0440745585
     1720.0000000000        1.9288374482       -0.0378373282
     1724.0000000000        1.7859937306       -0.0336918733
     1728.0000000000        1.6585218976       -0.0301327009
     1732.0000000000        1.5442851251       -0.0270594369
     1736.0000000000        1.4415063996       -0.0243916865
     1740.0000000000        1.3486980333       -0.0220645364
     1744.0000000000        1.2646068050       -0.0200251798
     1748.0000000000        1.1881708835       -0.0182303578
     1752.0000000000        1.0148583356       -0.0153715140
     1756.0000000000        0.9560593939       -0.0140541988
     1760.0000000000        0.9022297001       -0.0128832947
     1764.0000000000        0.8528243581       -0.0118390031
     1768.0000000000        0.7694163469       -0.0104385878
     1772.0000000000        0.6852637887       -0.0090875076
     1776.0000000000        0.5976977512       -0.0077564565
     1780.0000000000        0.5678390823       -0.0071826741
     1784.0000000000        0.0000000000        0.0000000000
     1788.0000000000        0.0000000000        0.0000000000
     1792.0000000000        0.0000000000        0.0000000000
     1796.0000000000        0.0000000000        0.0000000000
     1800.0000000000        0.0000000000        0.0000000000
     1804.0000000000        0.0000000000        0.0000000000
     1808.0000000000        0.0000000000        0.0000000000
     1812.0000000000        0.0000000000        0.0000000000
     1816.0000000000        0.0000000000        0.0000000000
     1820.0000000000        0.0000000000        0.0000000000
     1824.0000000000        0.0000000000        0.0000000000
     1828.0000000000        0.0000000000        0.0000000000
     1832.0000000000        0.0000000000        0.0000000000
     1836.0000000000        0.0000000000        0.0000000000
     1840.0000000000        0.0000000000        0.0000000000
     1844.0000000000        0.0000000000        0.0000000000
     1848.0000000000        0.0000000000        0.0000000000
     1852.0000000000        0.0000000000        0.0000000000
     1856.0000000000        0.0000000000        0.0000000000
     1860.0000000000        0.0000000000        0.0000000000
     1864.0000000000        0.0000000000        0.0000000000
     1868.0000000000        0.0000000000        0.0000000000
     1872.0000000000        0.0000000000        0.0000000000
     1876.0000000000        0.0000000000        0.0000000000
     1880.0000000000        0.0000000000        0.0000000000
     1884.0000000000        0.0000000000        0.0000000000
     1888.0000000000        0.0000000000        0.0000000000
     1892.0000000000        0.0000000000        0.0000000000
     1896.0000000000        0.0000000000        0.0000000000
     1900.0000000000        0.0000000000        0.0000000000
     1904.0000000000        0.0000000000        0.0000000000
     1908.0000000000        0.0000000000        0.0000000000
     1912.0000000000        0.0000000000        0.0000000000
     1916.0000000000        0.0000000000        0.0000000000
     1920.0000000000        0.0000000000        0.0000000000
     1924.0000000000        0.0000000000        0.0000000000
     1928.0000000000        0.0000000000        0.0000000000
     1932.0000000000        0.0000000000        0.0000000000
     1936.0000000000        0.0000000000        0.0000000000
     1940.0000000000        0.0000000000        0.0000000000
     1944.0000000000        0.0000000000        0.0000000000
     1948.0000000000        0.0000000000        0.0000000000
     1952.0000000000        0.0000000000        0.0000000000
     1956.0000000000        0.0000000000        0.0000000000
     1960.0000000000        0.0000000000        0.0000000000
     1964.0000000000        0.0000000000        0.0000000000
     1968.0000000000        0.0000000000        0.0000000000
     1972.0000000000        0.0000000000        0.0000000000
     1976.0000000000        0.0000000000        0.0000000000
     1980.0000000000        0.0000000000        0.0000000000
     1984.0000000000        0.0000000000        0.0000000000
     1988.0000000000        0.0000000000        0.0000000000
     1992.0000000000        0.0000000000        0.0000000000
     1996.0000000000        0.0000000000        0.0000000000
     2000.0000000000        0.0000000000        0.0000000000
     2004.0000000000        0.0000000000        0.0000000000
     2008.0000000000        0.0000000000        0.0000000000
     2012.0000000000        0.0000000000        0.0000000000
     2016.0000000000        0.0000000000        0.0000000000
     2020.0000000000        0.0000000000        0.0000000000
     2024.0000000000        0.0000000000        0.0000000000
     2028.0000000000        0.0000000000        0.0000000000
     2032.0000000000        0.0000000000        0.0000000000
     2036.0000000000        0.0000000000        0.0000000000
     2040.0000000000        0.0000000000        0.0000000000
     2044.0000000000        0.0000000000        0.0000000000
     2048.0000000000        0.0000000000        0.0000000000
     2052.0000000000        0.0000000000        0.0000000000
     2056.0000000000        0.0000000000        0.0000000000
     2060.0000000000        0.0000000000        0.0000000000
     2064.0000000000        0.0000000000        0.0000000000
     2068.0000000000        0.0000000000        0.0000000000
     2072.0000000000        0.0000000000        0.0000000000
     2076.0000000000        0.0000000000        0.0000000000
     2080.0000000000        0.0000000000        0.0000000000
     2084.0000000000        0.0000000000        0.0000000000
     2088.0000000000        0.0000000000        0.0000000000
     2092.0000000000        0.0000000000        0.0000000000
     2096.0000000000        0.0000000000        0.0000000000
     2100.0000000000        0.0000000000        0.0000000000
     2104.0000000000        0.0000000000        0.0000000000
     2108.0000000000        0.0000000000        0.0000000000
     2112.0000000000        0.0000000000        0.0000000000
     2116.0000000000        0.0000000000        0.0000000000
     2120.0000000000        0.0000000000        0.0000000000
     2124.0000000000        0.0000000000        0.0000000000
     2128.0000000000        0.0000000000        0.0000000000
     2132.0000000000        0.0000000000        0.0000000000
     2136.0000000000        0.0000000000        0.0000000000
     2140.0000000000        0.0000000000        0.0000000000
     2144.0000000000        0.0000000000        0.0000000000
     2148.0000000000        0.0000000000        0.0000000000
     2152.0000000000        0.0000000000        0.0000000000
     2156.0000000000        0.0000000000        0.0000000000
     2160.0000000000        0.0000000000        0.0000000000
     2164.0000000000        0.0000000000        0.0000000000
     2168.0000000000        0.0000000000        0.0000000000
     2172.0000000000        0.0000000000        0.0000000000
     2176.0000000000        0.0000000000        0.0000000000
     2180.0000000000        0.0000000000        0.0000000000
     2184.0000000000        0.0000000000        0.0000000000
     2188.0000000000        0.0000000000        0.0000000000
     2192.0000000000        0.0000000000        0.0000000000
     2196.0000000000        0.0000000000        0.0000000000
     2200.0000000000        0.0000000000        0.0000000000
     2204.0000000000        0.0000000000        0.0000000000
     2208.0000000000        0.0000000000        0.0000000000
     2212.0000000000        0.0000000000        0.0000000000
     2216.0000000000        0.0000000000        0.0000000000
     2220.0000000000        0.0000000000        0.0000000000
     2224.0000000000        0.0000000000        0.0000000000
     2228.0000000000        0.0000000000        0.0000000000
     2232.0000000000        0.0000000000        0.0000000000
     2236.0000000000        0.0000000000        0.0000000000
     2240.0000000000        0.0000000000        0.0000000000
     2244.0000000000        0.0000000000        0.0000000000
     2248.0000000000        0.0000000000        0.0000000000
     2252.0000000000        0.0000000000        0.0000000000
     2256.0000000000        0.0000000000        0.0000000000
     2260.0000000000        0.0000000000        0.0000000000
     2264.0000000000        0.0000000000        0.0000000000
     2268.0000000000        0.0000000000        0.0000000000
     2272.0000000000        0.0000000000        0.0000000000
     2276.0000000000        0.0000000000        0.0000000000
     2280.0000000000        0.0000000000        0.0000000000
     2284.0000000000        0.0000000000        0.0000000000
     2288.0000000000        0.0000000000        0.0000000000
     2292.0000000000        0.0000000000        0.0000000000
     2296.0000000000        0.0000000000        0.0000000000
     2300.0000000000        0.0000000000        0.0000000000
     2304.0000000000        0.0000000000        0.0000000000
     2308.0000000000        0.0000000000        0.0000000000
     2312.0000000000        0.0000000000        0.0000000000
     2316.0000000000        0.0000000000        0.0000000000
     2320.0000000000        0.0000000000        0.0000000000
     2324.0000000000        0.0000000000        0.0000000000
     2328.0000000000        0.0000000000        0.0000000000
     2332.0000000000        0.0000000000        0.0000000000
     2336.0000000000        0.0000000000        0.0000000000
     2340.0000000000        0.0000000000        0.0000000000
     2344.0000000000        0.0000000000        0.0000000000
     2348.0000000000        0.0000000000        0.0000000000
     2352.0000000000        0.0000000000        0.0000000000
     2356.0000000000        0.0000000000        0.0000000000
     2360.0000000000        0.0000000000        0.0000000000
     2364.0000000000        0.0000000000        0.0000000000
     2368.0000000000        0.0000000000        0.0000000000
     2372.0000000000        0.0000000000        0.0000000000
     2376.0000000000        0.0000000000        0.0000000000
     2380.0000000000        0.0000000000        0.0000000000
     2384.0000000000        0.0000000000        0.0000000000
     2388.0000000000        0.0000000000        0.0000000000
     2392.0000000000        0.0000000000        0.0000000000
     2396.0000000000        0.0000000000        0.0000000000
     2400.0000000000        0.0000000000        0.0000000000
     2404.0000000000        0.0000000000        0.0000000000
     2408.0000000000        0.0000000000        0.0000000000
     2412.0000000000        0.0000000000        0.0000000000
     2416.0000000000        0.0000000000        0.0000000000
     2420.0000000000        0.0000000000        0.0000000000
     2424.0000000000        0.0000000000        0.0000000000
     2428.0000000000        0.0000000000        0.0000000000
     2432.0000000000        0.0000000000        0.0000000000
     2436.0000000000        0.0000000000        0.0000000000
     2440.0000000000        0.0000000000        0.0000000000
     2444.0000000000        0.0000000000        0.0000000000
     2448.0000000000        0.0000000000        0.0000000000
     2452.0000000000        0.0000000000        0.0000000000
     2456.0000000000        0.0000000000        0.0000000000
     2460.0000000000        0.0000000000        0.0000000000
     2464.0000000000        0.0000000000        0.0000000000
     2468.0000000000        0.0000000000        0.0000000000
     2472.0000000000        0.0000000000        0.0000000000
     2476.0000000000        0.0000000000        0.0000000000
     2480.0000000000        0.0000000000        0.0000000000
     2484.0000000000        0.0000000000        0.0000000000
     2488.0000000000        0.0000000000        0.0000000000
     2492.0000000000        0.0000000000        0.0000000000
     2496.0000000000        0.0000000000        0.0000000000
     2500.0000000000        0.0000000000        0.0000000000
     2504.0000000000        0.0000000000        0.0000000000
     2508.0000000000        0.0000000000        0.0000000000
     2512.0000000000        0.0000000000        0.0000000000
     2516.0000000000        0.0000000000        0.0000000000
     2520.0000000000        0.0000000000        0.0000000000
     2524.0000000000        0.0000000000        0.0000000000
     2528.0000000000        0.0000000000        0.0000000000
     2532.0000000000        0.0000000000        0.0000000000
     2536.0000000000        0.0000000000        0.0000000000
     2540.0000000000        0.0000000000        0.0000000000
     2544.0000000000        0.0000000000        0.0000000000
     2548.0000000000        0.0000000000        0.0000000000
     2552.0000000000        0.0000000000        0.0000000000
     2556.0000000000        0.0000000000        0.0000000000
     2560.0000000000        0.0000000000        0.0000000000
     2564.0000000000        0.0000000000        0.0000000000
     2568.0000000000        0.0000000000        0.0000000000
     2572.0000000000        0.0000000000        0.0000000000
     2576.0000000000        0.0000000000        0.0000000000
     2580.0000000000        0.0000000000        0.0000000000
     2584.0000000000        0.0000000000        0.0000000000
     2588.0000000000        0.0000000000        0.0000000000
     2592.0000000000        0.0000000000        0.0000000000
     2596.0000000000        0.0000000000        0.0000000000
     2600.0000000000        0.0000000000        0.0000000000
     2604.0000000000        0.0000000000        0.0000000000
     2608.0000000000        0.0000000000        0.0000000000
     2612.0000000000        0.0000000000        0.0000000000
     2616.0000000000        0.0000000000        0.0000000000
     2620.0000000000        0.0000000000        0.0000000000
     2624.0000000000        0.0000000000        0.0000000000
     2628.0000000000        0.0000000000        0.0000000000
     2632.0000000000        0.0000000000        0.0000000000
     2636.0000000000        0.0000000000        0.0000000000
     2640.0000000000        0.0000000000        0.0000000000
     2644.0000000000        0.0000000000        0.0000000000
     2648.0000000000        0.0000000000        0.0000000000
     2652.0000000000        0.0000000000        0.0000000000
     2656.0000000000        0.0000000000        0.0000000000
     2660.0000000000        0.0000000000        0.0000000000
     2664.0000000000        0.0000000000        0.0000000000
     2668.0000000000        0.0000000000        0.0000000000
     2672.0000000000        0.0000000000        0.0000000000
     2676.0000000000        0.0000000000        0.0000000000
     2680.0000000000        0.0000000000        0.0000000000
     2684.0000000000        0.0000000000        0.0000000000
     2688.0000000000        0.0000000000        0.0000000000
     2692.0000000000        0.0000000000        0.0000000000
     2696.0000000000        0.0000000000        0.0000000000
     2700.0000000000        0.0000000000        0.0000000000
     2704.0000000000        0.0000000000        0.0000000000
     2708.0000000000        0.0000000000        0.0000000000
     2712.0000000000        0.0000000000        0.0000000000
     2716.0000000000        0.0000000000        0.0000000000
     2720.0000000000        0.0000000000        0.0000000000
     2724.0000000000        0.0000000000        0.0000000000
     2728.0000000000        0.0000000000        0.0000000000
     2732.0000000000        0.0000000000        0.0000000000
     2736.0000000000        0.0000000000        0.0000000000
     2740.0000000000        0.0000000000        0.0000000000
     2744.0000000000        0.0000000000        0.0000000000
     2748.0000000000        0.0000000000        0.0000000000
     2752.0000000000        0.0000000000        0.0000000000
     2756.0000000000        0.0000000000        0.0000000000
     2760.0000000000        0.0000000000        0.0000000000
     2764.0000000000        0.0000000000        0.0000000000
     2768.0000000000        0.0000000000        0.0000000000
     2772.0000000000        0.0000000000        0.0000000000
     2776.0000000000        0.0000000000        0.0000000000
     2780.0000000000        0.0000000000        0.0000000000
     2784.0000000000        0.0000000000        0.0000000000
     2788.0000000000        0.0000000000        0.0000000000
     2792.0000000000        0.0000000000        0.0000000000
     2796.0000000000        0.0000000000        0.0000000000
     2800.0000000000        0.0000000000        0.0000000000
     2804.0000000000        0.0000000000        0.0000000000
     2808.0000000000        0.0000000000        0.0000000000
     2812.0000000000        0.0000000000        0.0000000000
     2816.0000000000        0.0000000000        0.0000000000
     2820.0000000000        0.0000000000        0.0000000000
     2824.0000000000        0.0000000000        0.0000000000
     2828.0000000000        0.0000000000        0.0000000000
     2832.0000000000        0.0000000000        0.0000000000
     2836.0000000000        0.0000000000        0.0000000000
     2840.0000000000        0.0000000000        0.0000000000
     2844.0000000000        0.0000000000        0.0000000000
     2848.0000000000        0.0000000000        0.0000000000
     2852.0000000000        0.0000000000        0.0000000000
     2856.0000000000        0.0000000000        0.0000000000
     2860.0000000000        0.0000000000        0.0000000000
     2864.0000000000        0.0000000000        0.0000000000
     2868.0000000000        0.0000000000        0.0000000000
     2872.0000000000        0.0000000000        0.0000000000
     2876.0000000000        0.0000000000        0.0000000000
     2880.0000000000        0.0000000000        0.0000000000
     2884.0000000000        0.0000000000        0.0000000000
     2888.0000000000        0.0000000000        0.0000000000
     2892.0000000000        0.0000000000        0.0000000000
     2896.0000000000        0.0000000000        0.0000000000
     2900.0000000000        0.0000000000        0.0000000000
     2904.0000000000        0.0000000000        0.0000000000
     2908.0000000000        0.0000000000        0.0000000000
     2912.0000000000        0.0000000000        0.0000000000
     2916.0000000000        0.0359272108        0.0004502385
     2920.0000000000        0.0616053711        0.0007872287
     2924.0000000000        0.0648792292        0.0008507970
     2928.0000000000        0.0684211156        0.0009213965
     2932.0000000000        0.0722611008        0.0010000266
     2936.0000000000        0.0764335932        0.0010878623
     2940.0000000000        0.0809781115        0.0011862907
     2944.0000000000        0.0859402233        0.0012969578
     2948.0000000000        0.3680494684        0.0049059781
     2952.0000000000        0.3884949294        0.0053244403
     2956.0000000000        0.4107110047        0.0057924532
     2960.0000000000        0.4349107660        0.0063176738
     2964.0000000000        0.4613407822        0.0069092457
     2968.0000000000        0.4902877426        0.0075781519
     2972.0000000000        0.5220866858        0.0083376698
     2976.0000000000        0.5571313028        0.0092039601
     2980.0000000000        0.5958869459        0.0101968397
     2984.0000000000        0.6389072018        0.0113408051
     2988.0000000000        0.7807700035        0.0138408126
     2992.0000000000        0.8393261089        0.0154791973
     2996.0000000000        0.9049750113        0.0173966234
     3000.0000000000        0.9789561401        0.0196574698
     3004.0000000000        1.0628031725        0.0223454982
     3008.0000000000        1.1896541441        0.0259655716
     3012.0000000000        1.3031684364        0.0299348269
     3016.0000000000        1.4757724429        0.0353244785
     3020.0000000000        1.6287337975        0.0413821239
     3024.0000000000        1.8089352603        0.0490252903
     3028.0000000000        2.0889227250        0.0596786299
     3032.0000000000        2.3523614646        0.0726542935
     3036.0000000000        2.7536380462        0.0911348697
     3040.0000000000        3.1642295710        0.1155772372
     3044.0000000000        3.6927540181        0.1510031703
     3048.0000000000        4.3967968354        0.2050748371
     3052.0000000000        5.3781830831        0.2933462167
     3056.0000000000        6.8338810388        0.4509350508
     3060.0000000000        9.1925281505        0.7687689566
     3064.0000000000       13.5457836452        1.5278800850
     3068.0000000000       23.3043984873        3.7938080556
     3072.0000000000       50.7552991399       11.1032126707
     3076.0000000000       94.8396190799        2.8325437638
     3080.0000000000       64.8582960219      -11.5097813581
     3084.0000000000       35.8220148384       -3.3822897413
     3088.0000000000       30.8022108443        0.3810085744
     3092.0000000000       37.7125648156        3.1975316243
     3096.0000000000       59.7966488764        8.7195538092
     3100.0000000000      122.4322086893       26.1384894832
     3104.0000000000      303.7267909946       60.8966706547
     3108.0000000000      384.3919962045      -39.9140663650
     3112.0000000000      170.5783778048      -40.0108016841
     3116.0000000000       75.0892179259      -12.9428882220
     3120.0000000000       42.3146268427       -4.9542107352
     3124.0000000000       28.9854411754       -2.1210901486
     3128.0000000000       23.4906223308       -0.7443671863
     3132.0000000000       22.6350550217        0.3269428179
     3136.0000000000       26.7657848325        1.9234016540
     3140.0000000000       41.2474278146        6.1024100902
     3144.0000000000       88.0942849140       19.5519769223
     3148.0000000000      160.2735896820       -2.8089864367
     3152.0000000000       84.2792407631      -17.3105302962
     3156.0000000000       45.5547591044       -4.1559562785
     3160.0000000000       41.8292523203        2.1108876179
     3164.0000000000       65.5023928499        9.4874647668
     3168.0000000000       83.0557235594       -1.9089394409
     3172.0000000000       94.6393276226        7.2045938153
     3176.0000000000       85.3143090280       -8.7172503678
     3180.0000000000       77.5531797794        6.2878597325
     3184.0000000000      130.2318968925       12.3273491034
     3188.0000000000      121.1826254600       -4.0098780923
     3192.0000000000      145.6997631099        5.1937372639
     3196.0000000000       89.2238437094      -19.8107656871
     3200.0000000000       38.9372290575       -6.9423843851
     3204.0000000000       21.4068287062       -2.6662669129
     3208.0000000000       14.0244900640       -1.2487541146
     3212.0000000000       10.3975008285       -0.6334750393
     3216.0000000000        8.6592702699       -0.2481151216
     3220.0000000000        8.5195856841        0.2272419238
     3224.0000000000       11.4409282754        1.4548756155
     3228.0000000000       19.9162599665        1.4228540689
     3232.0000000000       13.5583656750       -2.6230939050
     3236.0000000000        6.7854252229       -0.9409284984
     3240.0000000000        4.3465091162       -0.3795239727
     3244.0000000000        3.2507313876       -0.1978234344
     3248.0000000000        2.6285898985       -0.1227794971
     3252.0000000000        2.2202476115       -0.0851832588
     3256.0000000000        1.9263771528       -0.0635238607
     3260.0000000000        1.7017537346       -0.0497251237
     3264.0000000000        1.5228609440       -0.0402669774
     3268.0000000000        1.1080509911       -0.0301004024
     3272.0000000000        0.9979393544       -0.0251794837
     3276.0000000000        0.9051227647       -0.0213843631
     3280.0000000000        0.8258088242       -0.0183846860
     3284.0000000000        0.7572730011       -0.0159664558
     3288.0000000000        0.6974964572       -0.0139851755
     3292.0000000000        0.6449448937       -0.0123398445
     3296.0000000000        0.5984274994       -0.0109577880
     3300.0000000000        0.5570035919       -0.0097854135
     3304.0000000000        0.5199188354       -0.0087823650
     3308.0000000000        0.3930313305       -0.0067505173
     3312.0000000000        0.3673955557       -0.0060833330
     3316.0000000000        0.3442481023       -0.0055036932
     3320.0000000000        0.3232685089       -0.0049972721
     3324.0000000000        0.3041877535       -0.0045525518
     3328.0000000000        0.2568951543       -0.0037909088
     3332.0000000000        0.2405548252       -0.0034469683
     3336.0000000000        0.1863456256       -0.0026582568
     3340.0000000000        0.1761564305       -0.0024405394
     3344.0000000000        0.1667900676       -0.0022462741
     3348.0000000000        0.0978997186       -0.0013338011
     3352.0000000000        0.0927773231       -0.0012293162
     3356.0000000000        0.0165330864       -0.0002597463
     3360.0000000000        0.0155410825       -0.0002367300
     3364.0000000000        0.0146357296       -0.0002163539
     3368.0000000000        0.0138072244       -0.0001982501
     3372.0000000000        0.0130471118       -0.0001821106
     3376.0000000000        0.0123480678       -0.0001676762
     3380.0000000000        0.0117037230       -0.0001547274
     3384.0000000000        0.0111085172       -0.0001430781
     3388.0000000000        0.0105575789       -0.0001325692
     3392.0000000000        0.0000000000        0.0000000000
     3396.0000000000        0.0000000000        0.0000000000
     3400.0000000000        0.0000000000        0.0000000000
     3404.0000000000        0.0000000000        0.0000000000
     3408.0000000000        0.0000000000        0.0000000000
     3412.0000000000        0.0000000000        0.0000000000
     3416.0000000000        0.0000000000        0.0000000000
     3420.0000000000        0.0000000000        0.0000000000
     3424.0000000000        0.0000000000        0.0000000000
     3428.0000000000        0.0000000000        0.0000000000
     3432.0000000000        0.0000000000        0.0000000000
     3436.0000000000        0.0000000000        0.0000000000
     3440.0000000000        0.0000000000        0.0000000000
     3444.0000000000        0.0000000000        0.0000000000
     3448.0000000000        0.0000000000        0.0000000000
     3452.0000000000        0.0000000000        0.0000000000
     3456.0000000000        0.0000000000        0.0000000000
     3460.0000000000        0.0000000000        0.0000000000
     3464.0000000000        0.0000000000        0.0000000000
     3468.0000000000        0.0000000000        0.0000000000
     3472.0000000000        0.0000000000        0.0000000000
     3476.0000000000        0.0000000000        0.0000000000
     3480.0000000000        0.0000000000        0.0000000000
     3484.0000000000        0.0000000000        0.0000000000
     3488.0000000000        0.0000000000        0.0000000000
     3492.0000000000        0.0000000000        0.0000000000
     3496.0000000000        0.0000000000        0.0000000000
     3500.0000000000        0.0000000000        0.0000000000
     3504.0000000000        0.0000000000        0.0000000000
     3508.0000000000        0.0000000000        0.0000000000
     3512.0000000000        0.0000000000        0.0000000000
     3516.0000000000        0.0000000000        0.0000000000
     3520.0000000000        0.0000000000        0.0000000000
     3524.0000000000        0.0000000000        0.0000000000
     3528.0000000000        0.0000000000        0.0000000000
     3532.0000000000        0.0000000000        0.0000000000
     3536.0000000000        0.0000000000        0.0000000000
     3540.0000000000        0.0000000000        0.0000000000
     3544.0000000000        0.0000000000        0.0000000000
     3548.0000000000        0.0000000000        0.0000000000
     3552.0000000000        0.0000000000        0.0000000000
     3556.0000000000        0.0000000000        0.0000000000
     3560.0000000000        0.3086709572        0.0039369838
     3564.0000000000        0.3250424939        0.0042542469
     3568.0000000000        0.3427515889        0.0046065265
     3572.0000000000        0.3619479776        0.0049987888
     3576.0000000000        0.3828029438        0.0054368694
     3580.0000000000        0.4055131509        0.0059276561
     3584.0000000000        0.4303052892        0.0064793172
     3588.0000000000        0.4574417498        0.0071015880
     3592.0000000000        0.4872275863        0.0078061326
     3596.0000000000        0.5200191156        0.0086070048
     3600.0000000000        0.5562346090        0.0095212394
     3604.0000000000        0.5963676775        0.0105696161
     3608.0000000000        0.6410041549        0.0117776558
     3612.0000000000        0.6908435627        0.0131769319
     3616.0000000000        0.7467266361        0.0148068118
     3620.0000000000        0.8096709445        0.0167167961
     3624.0000000000        0.8809174467        0.0189696944
     3628.0000000000        0.9619919889        0.0216459918
     3632.0000000000        1.0547874831        0.0248499295
     3636.0000000000        1.1616751077        0.0287180969
     3640.0000000000        1.2856568503        0.0334317641
     3644.0000000000        1.4305779210        0.0392348858
     3648.0000000000        1.6014274399        0.0464608875
     3652.0000000000        1.8047719005        0.0555733530
     3656.0000000000        2.0493927816        0.0672292724
     3660.0000000000        2.3472458608        0.0823799276
     3664.0000000000        2.7149416131        0.1024365487
     3668.0000000000        3.1760963205        0.1295514054
     3672.0000000000        3.9644790796        0.1696212022
     3676.0000000000        4.7438583823        0.2233644459
     3680.0000000000        5.7850120419        0.3025564536
     3684.0000000000        7.2202350877        0.4241710084
     3688.0000000000        9.2768369886        0.6206787154
     3692.0000000000       12.3716246487        0.9591916328
     3696.0000000000       17.3343934158        1.5926152585
     3700.0000000000       26.0032366856        2.9158446256
     3704.0000000000       43.0709730041        6.1293930751
     3708.0000000000       82.9959426317       15.6879922520
     3712.0000000000      199.2993441746       49.0958402193
     3716.0000000000      460.1924903212       39.2385775041
     3720.0000000000      282.7284579088      -69.2715279138
     3724.0000000000      109.9884294268      -23.0808131191
     3728.0000000000       53.2908466076       -8.2999063885
     3732.0000000000       30.8558157234       -3.7028569507
     3736.0000000000       20.0891822983       -1.9291285447
     3740.0000000000       14.1838652612       -1.1186793978
     3744.0000000000       10.6315508128       -0.6995162993
     3748.0000000000        8.3509991159       -0.4614551064
     3752.0000000000        6.8185460572       -0.3158309536
     3756.0000000000        5.7574669093       -0.2209937821
     3760.0000000000        5.0117348635       -0.1556000603
     3764.0000000000        4.4893313300       -0.1078584540
     3768.0000000000        4.1347781943       -0.0707624063
     3772.0000000000        3.9151271092       -0.0397851441
     3776.0000000000        3.8127243641       -0.0116535342
     3780.0000000000        3.8217951287        0.0164028252
     3784.0000000000        3.9476185701        0.0472356432
     3788.0000000000        4.2080689625        0.0844124260
     3792.0000000000        4.6381998349        0.1331562533
     3796.0000000000        5.2999005123        0.2020496377
     3800.0000000000        6.3014490588        0.3065355650
     3804.0000000000        7.8385792078        0.4768590659
     3808.0000000000       10.2872244142        0.7780143524
     3812.0000000000       14.4351877977        1.3662601852
     3816.0000000000       22.1426466366        2.6750575847
     3820.0000000000       38.5740585239        6.1486763394
     3824.0000000000       81.3125424463       17.6008132411
     3828.0000000000      211.1499981820       49.4955062125
     3832.0000000000      289.2822022123      -39.5055341614
     3836.0000000000      117.6238075214      -28.3142301586
     3840.0000000000       50.5490614921       -9.1646012020
     3844.0000000000       26.9352827041       -3.6822826325
     3848.0000000000       16.5824426656       -1.7882479789
     3852.0000000000       11.2277764337       -0.9915817869
     3856.0000000000        8.1206414006       -0.6042154316
     3860.0000000000        6.1622227521       -0.3947379983
     3864.0000000000        4.8490894876       -0.2719976211
     3868.0000000000        3.9254864583       -0.1954537012
     3872.0000000000        3.2506787350       -0.1452857054
     3876.0000000000        2.7421567442       -0.1110447979
     3880.0000000000        2.0647288086       -0.0833951507
     3884.0000000000        1.7675503327       -0.0660861595
     3888.0000000000        1.5301114969       -0.0532478824
     3892.0000000000        1.3374307128       -0.0435269645
     3896.0000000000        1.1789391862       -0.0360328387
     3900.0000000000        1.0470098990       -0.0301633115
     3904.0000000000        0.9360279295       -0.0255013376
     3908.0000000000        0.8417860440       -0.0217519211
     3912.0000000000        0.7610818097       -0.0187024261
     3916.0000000000        0.6914429955       -0.0161969680
     3920.0000000000        0.6309366434       -0.0141195114
     3924.0000000000        0.5780339096       -0.0123824799
     3928.0000000000        0.5315128159       -0.0109189396
     3932.0000000000        0.4903872351       -0.0096771405
     3936.0000000000        0.4538543265       -0.0086166471
     3940.0000000000        0.4212551422       -0.0077055556
     3944.0000000000        0.3920447659       -0.0069184663
     3948.0000000000        0.3657694350       -0.0062349882
     3952.0000000000        0.3420488436       -0.0056386237
     3956.0000000000        0.3205623257       -0.0051159289
     3960.0000000000        0.3010379775       -0.0046558739
     3964.0000000000        0.2832440248       -0.0042493521
     3968.0000000000        0.2669819225       -0.0038888001
     3972.0000000000        0.2520807986       -0.0035679009
     3976.0000000000        0.2383929528       -0.0032813512
     3980.0000000000        0.2257901861       -0.0030246763
     3984.0000000000        0.2141607920       -0.0027940829
     3988.0000000000        0.2034070742       -0.0025863415
     3992.0000000000        0.0000000000        0.0000000000
     3996.0000000000        0.0000000000        0.0000000000
