# Supplementary material for: Data of electronic, reactivity, optoelectronic, linear and non-linear optical parameters of doping graphene oxide nanosheet with aluminum atom
Source: Data Brief. 2022 Jan 19;41:107840. doi: 10.1016/j.dib.2022.107840 (PMC8801356; doi:10.1016/j.dib.2022.107840)
Supplement: Supplementary file 1 [file mmc1.zip › supplementary file/DATA OF THE IR SPECTRA/B3LYP/GON2-Al4.txt]

# IR Spectrum
# X-Axis:  Frequency (cm-1)
# Y-Axis:  &epsilon; (M-1 cm-1)

# Peak information
#                  X                   Y
#      45.1710000000       61.8841901902
#      54.2092000000       14.9098660807
#      73.3442000000       46.4840984599
#      88.6130000000        8.5448819663
#      92.9381000000       63.6797076371
#     118.2936000000       16.4980455910
#     139.6036000000       29.4539101830
#     162.5622000000       17.4803722198
#     177.9618000000       63.3934748635
#     201.4168000000       94.2678960470
#     228.4749000000       85.4785186921
#     257.1901000000       42.3370155052
#     259.4965000000       10.8414681638
#     270.6403000000        5.5837350662
#     286.1656000000      113.3476366988
#     294.2789000000       12.3337206660
#     316.2360000000      117.3735827300
#     327.8663000000     1185.6164866819
#     336.6284000000       54.8655852643
#     345.0606000000      111.8511505038
#     367.6125000000       83.1776266535
#     373.3732000000       29.3061183197
#     376.5158000000       13.1777034082
#     385.6064000000       57.6073493025
#     423.0968000000       69.0177569682
#     440.2524000000       73.4416645360
#     451.1513000000       46.7328062579
#     468.4290000000       35.8844689938
#     485.2149000000       33.8973258704
#     492.0413000000       34.5832263493
#     505.6767000000      212.4560473584
#     541.3558000000        6.8696340783
#     559.4805000000        8.4026268850
#     566.4946000000      213.5604993576
#     571.1820000000      112.5343056632
#     584.3668000000      200.3318306487
#     602.1921000000       96.0356344849
#     616.1610000000       43.7456500870
#     645.0685000000        4.5381534037
#     651.8409000000       82.3993275589
#     660.2510000000      112.2189654990
#     678.9500000000      102.2306953192
#     684.5028000000      134.3445204691
#     690.1802000000      152.0557758215
#     696.9434000000       88.8980903074
#     717.8965000000       33.1062137567
#     724.9434000000      106.3337207506
#     745.6598000000       36.0638068787
#     749.9407000000       34.6791160441
#     758.0130000000        5.3313855590
#     771.2482000000       88.2355896760
#     792.2557000000       83.8706544882
#     796.5273000000       51.4316620604
#     805.8105000000       39.0310267579
#     822.3107000000       45.4265310101
#     853.0664000000       45.2366192681
#     855.9336000000        0.7294265495
#     867.0737000000      353.5428297673
#     884.7227000000       78.6153107109
#     895.9558000000      316.5444671595
#     941.4491000000       59.9340314244
#     958.2294000000       17.6053508342
#     973.7211000000       16.8475357373
#     975.4955000000       29.3850838948
#     978.0394000000        9.9408678145
#     983.6469000000       50.6754228355
#     987.5079000000        4.0208764181
#    1010.4629000000      116.9317344398
#    1029.5047000000       99.2845845494
#    1058.7719000000       90.8889329394
#    1062.4482000000      259.7845764456
#    1100.6469000000      292.5760849842
#    1119.5655000000      133.8923075061
#    1139.6423000000     1122.1930569352
#    1148.6825000000       84.5850569062
#    1171.4631000000        4.8780135110
#    1181.1563000000       39.9630006499
#    1195.7817000000      152.6917012707
#    1201.6726000000      201.3039986250
#    1204.6996000000       14.7935925149
#    1209.9951000000       19.6605553275
#    1218.2268000000        1.5545274030
#    1249.0525000000      258.0041503754
#    1250.8100000000       99.5344778846
#    1284.1149000000       16.2960379159
#    1308.9649000000       74.8228649530
#    1313.4644000000      109.1019658300
#    1319.0272000000       59.7647193448
#    1323.3302000000      282.6863541257
#    1324.9082000000       35.5571774444
#    1374.7626000000       14.5677325420
#    1402.1538000000      212.8559596364
#    1425.0208000000        3.5890054806
#    1431.4394000000        4.5709309584
#    1441.1155000000       62.2689209412
#    1465.5817000000       62.2934651672
#    1476.7477000000        1.1794641041
#    1496.9378000000      122.9800833389
#    1529.1174000000      202.8532399666
#    1572.8047000000       77.2177416778
#    1583.7225000000       63.7997272861
#    1604.4440000000      135.8605683305
#    1607.1032000000      112.5220811363
#    1638.0735000000      288.6029027331
#    1666.5839000000        8.4583414596
#    1690.1282000000       17.4753037185
#    1784.1625000000      650.2481017699
#    3065.2313000000       74.3568862764
#    3113.6094000000       40.6759452483
#    3146.3906000000       31.5314726442
#    3158.9342000000       13.0892594428
#    3160.4830000000       16.5239317998
#    3162.2878000000       38.4678147084
#    3168.5380000000        9.0545707106
#    3174.2236000000       16.7221144180
#    3181.1792000000       44.2474617989
#    3188.0072000000       47.3544656059
#    3222.5430000000        8.2041218628
#    3761.1926000000      110.3737925901
#    3830.6448000000       95.1679791522

# Spectra
#                  X                   Y               DY/DX
        0.0000000000        0.0470581356        0.0015130996
        4.0000000000        0.0553982366        0.0019143719
        8.0000000000        0.0640676124        0.0024522889
       12.0000000000        0.0753442133        0.0032384188
       16.0000000000        0.0905290660        0.0044453847
       20.0000000000        0.1181749569        0.0064974987
       24.0000000000        0.1504580977        0.0100022367
       28.0000000000        0.2026183770        0.0169256830
       32.0000000000        0.2973164556        0.0328052272
       36.0000000000        0.5012224519        0.0774360118
       40.0000000000        1.0543612136        0.2302152249
       44.0000000000        2.4500124304        0.3223298792
       48.0000000000        1.9735953832       -0.3254934565
       52.0000000000        1.3499414030       -0.0087977043
       56.0000000000        1.1337986556       -0.1350930988
       60.0000000000        0.7660144473       -0.0337801152
       64.0000000000        0.8241921310        0.0635263112
       68.0000000000        1.3931492840        0.2545308025
       72.0000000000        3.0270323563        0.4155960069
       76.0000000000        2.5211784330       -0.4359830920
       80.0000000000        1.4816852511       -0.0882903405
       84.0000000000        1.6367190323        0.1700336334
       88.0000000000        3.0182562910        0.5210613105
       92.0000000000        5.5255286681        0.4367047136
       96.0000000000        3.6456139774       -0.8123773521
      100.0000000000        1.5989316126       -0.2720804741
      104.0000000000        0.9597593103       -0.0830731459
      108.0000000000        0.7971881254       -0.0038178302
      112.0000000000        0.9515358518        0.0929427374
      116.0000000000        1.6978799506        0.2710577685
      120.0000000000        1.8652703258       -0.2497960113
      124.0000000000        1.0551686314       -0.1061016132
      128.0000000000        0.9202743536        0.0168468611
      132.0000000000        1.2145894586        0.1461067454
      136.0000000000        2.3865571970        0.4885795335
      140.0000000000        3.9645211618       -0.1645444149
      144.0000000000        2.1033786059       -0.3829894553
      148.0000000000        1.2525694445       -0.0928910959
      152.0000000000        1.1321139262        0.0228402797
      156.0000000000        1.4606253428        0.1586426115
      160.0000000000        2.6682822106        0.4415310738
      164.0000000000        3.3843415544       -0.2443814837
      168.0000000000        2.9273544680        0.0427516599
      172.0000000000        4.1893393815        0.6577607217
      176.0000000000        8.9761124634        1.5660485895
      180.0000000000        8.9733670835       -1.5247457445
      184.0000000000        4.4612878423       -0.5933976599
      188.0000000000        3.3836719515       -0.0373873052
      192.0000000000        3.9971119809        0.3702542238
      196.0000000000        7.0822588137        1.3595463186
      200.0000000000       15.8480148728        2.3025978330
      204.0000000000       12.9012396806       -2.6173289795
      208.0000000000        5.9128661620       -0.9249607065
      212.0000000000        3.8679934844       -0.2256048919
      216.0000000000        3.6398172267        0.0940144414
      220.0000000000        4.7811655306        0.5366014615
      224.0000000000        9.0630888115        1.8463839356
      228.0000000000       18.2133198339        0.9802195403
      232.0000000000       11.1075484018       -2.3380164203
      236.0000000000        5.4498892941       -0.7251216862
      240.0000000000        3.7969501753       -0.1977364907
      244.0000000000        3.4962700721        0.0315241447
      248.0000000000        4.0846255735        0.2897339490
      252.0000000000        6.3594949910        0.9783806006
      256.0000000000       12.4869931905        1.5797457505
      260.0000000000       11.4559890172       -1.5329591065
      264.0000000000        6.8188486859       -0.5985966890
      268.0000000000        6.0796589369        0.1350623799
      272.0000000000        6.6822052605        0.0585925897
      276.0000000000        7.7166198834        0.5805062213
      280.0000000000       12.3447571298        1.9829098588
      284.0000000000       26.3208522245        4.7462669436
      288.0000000000       28.9527557695       -3.9926266631
      292.0000000000       17.1806464159       -1.2875008030
      296.0000000000       13.9283085483       -0.7302201875
      300.0000000000       12.7464098178        0.1787831356
      304.0000000000       15.1092308823        1.0139677757
      308.0000000000       21.5635670044        2.4053090696
      312.0000000000       37.4657677304        6.1684834403
      316.0000000000       68.7117081124        6.2046108886
      320.0000000000       88.9513947524        9.8678194473
      324.0000000000      184.4279867927       42.4382641612
      328.0000000000      345.2551980899       -5.3833270981
      332.0000000000      175.5172615890      -38.8091192106
      336.0000000000       89.0437725343      -10.8726723176
      340.0000000000       57.3901898978       -4.1068015503
      344.0000000000       56.5767998352        0.8647547656
      348.0000000000       38.7908844169       -6.5710929479
      352.0000000000       21.5308373736       -2.4248958872
      356.0000000000       15.8322202060       -0.6567216900
      360.0000000000       15.7672512554        0.7088372879
      364.0000000000       23.6228343601        3.6123470662
      368.0000000000       36.5914505410       -0.4607248236
      372.0000000000       28.2928708230       -1.1974866542
      376.0000000000       22.3528454161       -1.8303805755
      380.0000000000       17.2760132244       -0.0891364859
      384.0000000000       23.1901792619        2.2372536785
      388.0000000000       19.0676062764       -3.4104277279
      392.0000000000        9.4626146250       -1.3641479820
      396.0000000000        6.1136852152       -0.4833864272
      400.0000000000        4.8715610518       -0.1819766293
      404.0000000000        4.4836979981       -0.0206690180
      408.0000000000        4.7741873188        0.1424433776
      412.0000000000        5.9011351199        0.4471862973
      416.0000000000        9.1114897047        1.3324618362
      420.0000000000       19.0460551965        3.9164638374
      424.0000000000       27.8407134126       -2.3912296035
      428.0000000000       15.1279778437       -2.0418887585
      432.0000000000       12.1166830417        0.3288697259
      436.0000000000       18.3564722650        3.1255557409
      440.0000000000       33.1913172156        1.0813579982
      444.0000000000       22.1935705966       -2.8339349438
      448.0000000000       20.0377992590        1.5596924299
      452.0000000000       23.4826017325       -2.1248392933
      456.0000000000       12.7881714226       -1.7936951180
      460.0000000000        9.3767296844       -0.1170535854
      464.0000000000       11.7134409503        1.4278649778
      468.0000000000       19.2180692480        0.7727174150
      472.0000000000       13.3342338133       -1.8082612539
      476.0000000000        9.8478446557       -0.0885861838
      480.0000000000       12.1913432214        1.3862938041
      484.0000000000       21.5140525225        2.5405402437
      488.0000000000       23.3159603745       -0.0039575662
      492.0000000000       27.4755060986        0.2265908101
      496.0000000000       24.3863417236        0.2406641623
      500.0000000000       36.4192580885        6.5503194169
      504.0000000000       82.9217170515       13.8370137591
      508.0000000000       72.5968274064      -15.2286915953
      512.0000000000       29.2993228383       -6.0518619860
      516.0000000000       14.7697750498       -2.0457585800
      520.0000000000        9.4655250096       -0.8362031725
      524.0000000000        7.1804931957       -0.3685291259
      528.0000000000        6.2617329134       -0.1271060766
      532.0000000000        6.1877854613        0.0640981721
      536.0000000000        6.9610745490        0.3634186095
      540.0000000000        9.3182048805        0.6524670254
      544.0000000000        9.8600928306       -0.1193988392
      548.0000000000       10.6334652345        0.5364940490
      552.0000000000       14.3167444649        1.3849506550
      556.0000000000       23.1482027402        3.3383577498
      560.0000000000       43.7006988311        7.3899549472
      564.0000000000       96.1163515911       19.6707923704
      568.0000000000      134.4233591677       -6.2705092074
      572.0000000000      101.8995188248      -12.4426859743
      576.0000000000       60.1507156626       -4.6588877972
      580.0000000000       67.4445781381        8.7292603181
      584.0000000000      114.7090007494        3.5707493085
      588.0000000000       67.5710021319      -13.9566816694
      592.0000000000       35.0867822817       -3.6649310912
      596.0000000000       31.1636339515        1.5829669170
      600.0000000000       50.2424384910        7.3989210355
      604.0000000000       51.6437008845       -7.9364622137
      608.0000000000       26.9807299315       -3.1351806005
      612.0000000000       23.9245482501        1.4080276292
      616.0000000000       32.3508121559       -0.1124359360
      620.0000000000       19.6073208794       -3.2882485736
      624.0000000000       11.6568910692       -1.0466970073
      628.0000000000        9.2353453298       -0.2883138647
      632.0000000000        8.8543705941        0.0798022244
      636.0000000000        9.9076160170        0.4513939508
      640.0000000000       12.9701323101        1.1728230942
      644.0000000000       20.5285191650        2.7128682023
      648.0000000000       37.2559041311        6.6800490083
      652.0000000000       65.1345249575        1.5364965193
      656.0000000000       59.6505045522        2.2140272012
      660.0000000000       81.6666607365        0.7383113415
      664.0000000000       50.3107334905       -8.2395365536
      668.0000000000       33.2637955387       -1.1049149029
      672.0000000000       38.0388729867        3.6742633563
      676.0000000000       68.8568438677       12.5848249112
      680.0000000000      111.6796168478        3.9215106175
      684.0000000000      137.6011530753        5.8498227710
      688.0000000000      138.1047745645        3.3352172471
      692.0000000000      123.3882579286      -13.3766889384
      696.0000000000       95.9979324053       -2.7174632686
      700.0000000000       58.7245113180      -11.0219117256
      704.0000000000       30.8115721543       -3.7566154447
      708.0000000000       22.6007054965       -0.8172389690
      712.0000000000       23.6356628897        1.4827716442
      716.0000000000       36.7483420436        4.8701016598
      720.0000000000       49.9874043073        2.8952477054
      724.0000000000       76.2254444307        5.5586230825
      728.0000000000       51.6382050135      -10.5840035308
      732.0000000000       25.0927950630       -3.3906251595
      736.0000000000       18.2043505085       -0.5251533820
      740.0000000000       20.3761671300        1.8019608100
      744.0000000000       34.8730637863        4.9284036942
      748.0000000000       43.1393459812       -0.1662952094
      752.0000000000       32.7579578328       -4.7308285412
      756.0000000000       20.9869421918       -1.0940774861
      760.0000000000       18.6663348994       -0.2446390918
      764.0000000000       22.2173515864        2.4045533477
      768.0000000000       42.8660621813        8.5896099123
      772.0000000000       64.3791003080       -5.0221341834
      776.0000000000       33.0282704757       -5.5751473729
      780.0000000000       21.5667908123       -0.8823842039
      784.0000000000       23.5352227455        1.9299617418
      788.0000000000       41.0091399397        7.7554829661
      792.0000000000       80.3063283267        5.8029798571
      796.0000000000       74.3356802452       -4.7687634290
      800.0000000000       45.9763998374       -5.4012355477
      804.0000000000       41.6855193188        1.8272052149
      808.0000000000       34.3507030476       -5.1119476054
      812.0000000000       20.5376943720       -1.5642582116
      816.0000000000       19.9736832777        1.2784515052
      820.0000000000       32.8402913110        4.9348425722
      824.0000000000       35.2620403229       -5.0056908317
      828.0000000000       18.4958254937       -2.4445350662
      832.0000000000       13.1000022626       -0.6022840006
      836.0000000000       12.2400597346        0.0976672921
      840.0000000000       13.6634342906        0.6507524175
      844.0000000000       17.9189610339        1.6085390458
      848.0000000000       28.6753814924        4.2823591655
      852.0000000000       53.6962600909        6.1991644055
      856.0000000000       58.1301996402       -0.1379936626
      860.0000000000       78.9225792992       12.1638932935
      864.0000000000      178.2880903566       40.0875138356
      868.0000000000      263.7535165070      -27.2891634151
      872.0000000000      120.2856981128      -24.6598501829
      876.0000000000       66.5651615622       -5.4804449358
      880.0000000000       64.7999189178        4.5873721701
      884.0000000000       98.8501231126        7.2202765444
      888.0000000000       96.5700184691        0.2306063376
      892.0000000000      146.3948693488       27.5731647816
      896.0000000000      258.9144866953       -2.7505031947
      900.0000000000      130.8566404831      -31.0598948189
      904.0000000000       56.1512299548      -10.0898568540
      908.0000000000       30.6686632795       -3.8679967215
      912.0000000000       19.9782020767       -1.7987209051
      916.0000000000       14.7419116903       -0.9264882094
      920.0000000000       12.0392664654       -0.4614144031
      924.0000000000       10.8881378268       -0.1190985463
      928.0000000000       11.1775835431        0.2965553964
      932.0000000000       13.8149656558        1.1843592536
      936.0000000000       23.0683363334        4.0128389963
      940.0000000000       49.0436052848        6.9319162571
      944.0000000000       41.0326825542       -7.7428365888
      948.0000000000       20.5117171875       -2.5737102374
      952.0000000000       16.0465706680        0.0763461462
      956.0000000000       20.9053363146        2.1780871690
      960.0000000000       22.1708170499       -2.0010218448
      964.0000000000       16.9084775792       -0.1823838198
      968.0000000000       20.8771447493        2.3591614676
      972.0000000000       39.1520513403        6.8386218045
      976.0000000000       56.9450997221       -0.5284788876
      980.0000000000       52.4228286763        1.1166810182
      984.0000000000       60.4882396445       -3.0096729666
      988.0000000000       35.3132797647       -5.4958299651
      992.0000000000       21.5818840629       -1.7170375400
      996.0000000000       18.8271341918        0.1479454669
     1000.0000000000       22.6209748608        1.8994016599
     1004.0000000000       37.3710940631        6.3280457927
     1008.0000000000       83.6059661324       16.7673817692
     1012.0000000000       99.8962395770      -14.4478716859
     1016.0000000000       48.6820895798       -7.2918624962
     1020.0000000000       35.4580910819       -0.2234645521
     1024.0000000000       46.3036469143        6.3543853416
     1028.0000000000       90.9133236516       12.5239602468
     1032.0000000000       76.8585412323      -14.1881774704
     1036.0000000000       38.7382204528       -4.9633580253
     1040.0000000000       28.3891716824       -0.9189234373
     1044.0000000000       28.9111947210        1.0303491139
     1048.0000000000       37.3773568668        3.4782837374
     1052.0000000000       61.4378814702        9.6833227465
     1056.0000000000      131.6400576065       28.0599398400
     1060.0000000000      259.2005854016       28.1359440173
     1064.0000000000      248.2721212770      -42.2683531393
     1068.0000000000      105.5752281720      -21.4662620863
     1072.0000000000       54.9042129603       -6.8473712661
     1076.0000000000       38.0278974696       -2.3476361455
     1080.0000000000       32.9357800170       -0.3833023869
     1084.0000000000       34.4041348160        1.1419325400
     1088.0000000000       43.1122934828        3.4884606607
     1092.0000000000       67.1929503316        9.5359575261
     1096.0000000000      138.0475699943       29.8423650694
     1100.0000000000      293.9349281196       22.3407680558
     1104.0000000000      190.8496968367      -38.6908861080
     1108.0000000000       99.9072768423      -10.1914935470
     1112.0000000000       86.6935394531        2.6370347445
     1116.0000000000      125.7761784623       18.3802396571
     1120.0000000000      188.9754877025       -3.6198486754
     1124.0000000000      139.7948160233       -6.8221070387
     1128.0000000000      153.1509976035       13.2338699512
     1132.0000000000      263.0045670962       47.4329833083
     1136.0000000000      627.7634590430      150.8698526759
     1140.0000000000     1125.3872835305      -46.4806535118
     1144.0000000000      552.0654247585     -117.7055250878
     1148.0000000000      297.4088960887      -33.5445852329
     1152.0000000000      163.8995474961      -27.6387968838
     1156.0000000000       91.1963358962      -11.1477852394
     1160.0000000000       60.7906859174       -5.0388030832
     1164.0000000000       46.8512385407       -2.2980306795
     1168.0000000000       41.7253557398       -0.2867350785
     1172.0000000000       42.6992320577        0.2670860575
     1176.0000000000       47.8768489644        3.3418355742
     1180.0000000000       71.5207130270        6.0588988788
     1184.0000000000       68.8105263628       -3.2471763856
     1188.0000000000       73.8476013006        6.4802815708
     1192.0000000000      132.5110379372       25.5156054512
     1196.0000000000      244.6447586734       12.3081630789
     1200.0000000000      274.1943315004       14.8741041810
     1204.0000000000      219.0429503263      -37.3645820151
     1208.0000000000      111.4995796902      -14.7194843296
     1212.0000000000       67.4911344651       -9.5146435378
     1216.0000000000       41.5711938869       -3.7869724813
     1220.0000000000       31.1817784692       -1.8156149044
     1224.0000000000       26.4674459591       -0.5271589895
     1228.0000000000       26.3253741408        0.4405770063
     1232.0000000000       30.2768395916        1.6277713946
     1236.0000000000       40.8165336178        3.9663701977
     1240.0000000000       67.0638802015       10.3282451668
     1244.0000000000      143.1505823413       32.0711762120
     1248.0000000000      340.7784645596       49.0223730242
     1252.0000000000      287.2269573983      -56.7837049285
     1256.0000000000      116.8363443365      -24.7375590426
     1260.0000000000       57.3230708402       -8.3858480509
     1264.0000000000       35.1879839572       -3.4658702204
     1268.0000000000       25.5887236356       -1.5875593445
     1272.0000000000       21.3419296267       -0.6075108257
     1276.0000000000       20.6240906554        0.2988884247
     1280.0000000000       24.8728772793        2.1260658640
     1284.0000000000       34.5233032910        0.4853905221
     1288.0000000000       27.3298924395       -1.7408394892
     1292.0000000000       25.1111797145        0.4137781974
     1296.0000000000       29.8469461549        2.0020516433
     1300.0000000000       42.1028202914        4.9090887338
     1304.0000000000       75.5242692490       13.3998537226
     1308.0000000000      157.8670912075       23.3988713375
     1312.0000000000      222.7429544692       14.3703920271
     1316.0000000000      236.8989130665        2.8337007655
     1320.0000000000      318.6685736468       34.4991011353
     1324.0000000000      404.8236309894      -31.3477311109
     1328.0000000000      188.9844065476      -43.6552575622
     1332.0000000000       83.2804985577      -14.5378387151
     1336.0000000000       45.9178143535       -5.8121851487
     1340.0000000000       29.6892656549       -2.8174891971
     1344.0000000000       21.2514354339       -1.5485106980
     1348.0000000000       16.4559000811       -0.9139850233
     1352.0000000000       13.5905795986       -0.5472948031
     1356.0000000000       11.8273884111       -0.2949626221
     1360.0000000000       11.0924328262       -0.0695000118
     1364.0000000000       11.2573501314        0.2482614976
     1368.0000000000       13.4867407927        1.0053883966
     1372.0000000000       21.2336544485        2.9014090402
     1376.0000000000       26.2830780220       -1.8971286301
     1380.0000000000       18.7329072096       -0.9052704441
     1384.0000000000       18.6245985596        0.7027768216
     1388.0000000000       24.3050798906        2.2650825069
     1392.0000000000       39.2434716267        5.8071710596
     1396.0000000000       80.9783279799       17.4928618089
     1400.0000000000      204.5045943215       41.8256881563
     1404.0000000000      217.2578084216      -40.5180801786
     1408.0000000000       86.7798759217      -19.1277109624
     1412.0000000000       41.2063918951       -6.2191354966
     1416.0000000000       25.5163834290       -2.3215161576
     1420.0000000000       20.0409987650       -0.5392894487
     1424.0000000000       20.6447175701        0.5007972057
     1428.0000000000       21.7448896447        0.6415029927
     1432.0000000000       26.9997847574        1.4684559761
     1436.0000000000       39.6522867084        6.3691813435
     1440.0000000000       80.4719944111        9.1239007635
     1444.0000000000       59.2453648193      -12.0622594504
     1448.0000000000       28.7265090745       -3.9159281208
     1452.0000000000       20.5926238114       -0.6610682667
     1456.0000000000       22.0245299239        1.4591132105
     1460.0000000000       35.4390107272        6.0946156583
     1464.0000000000       76.4119047034       11.6459849165
     1468.0000000000       66.1021863527      -12.6870386938
     1472.0000000000       31.2835359555       -4.5585826294
     1476.0000000000       21.5379533496       -1.0680338690
     1480.0000000000       19.5120284735        0.0142909900
     1484.0000000000       22.3153188911        1.5802588449
     1488.0000000000       34.0061972976        4.8255328465
     1492.0000000000       70.3504308130       15.4643983728
     1496.0000000000      158.6251397717       16.9327376312
     1500.0000000000      108.8171657826      -23.9892688225
     1504.0000000000       48.4910937881       -7.8222469465
     1508.0000000000       30.7730370020       -2.1111666643
     1512.0000000000       27.4237144996        0.2408550684
     1516.0000000000       32.6307723232        2.5304448198
     1520.0000000000       51.1724339806        7.6186409085
     1524.0000000000      108.6235262177       24.5255533832
     1528.0000000000      255.3960139142       32.1979766845
     1532.0000000000      182.7745924733      -41.9688824763
     1536.0000000000       73.7774043013      -14.6987148437
     1540.0000000000       38.1957915137       -5.0744977378
     1544.0000000000       24.8834705188       -2.0854917691
     1548.0000000000       19.2667262837       -0.8720198970
     1552.0000000000       17.2265673670       -0.1896531232
     1556.0000000000       17.6539887681        0.4195596045
     1560.0000000000       21.0074611805        1.3632424070
     1564.0000000000       30.1372511179        3.6915627629
     1568.0000000000       57.1646506591       11.3062502360
     1572.0000000000      119.5929583312       11.3787788472
     1576.0000000000       93.2329833229      -11.5053246520
     1580.0000000000       84.1930673378        7.0473892658
     1584.0000000000      114.7538838128       -3.8332241918
     1588.0000000000       69.1386354340       -9.0997306985
     1592.0000000000       53.5429265964        0.2551365144
     1596.0000000000       69.1415950116        8.2120116189
     1600.0000000000      135.2248109404       28.5418567532
     1604.0000000000      296.0409197254       33.7898470804
     1608.0000000000      266.4862312476      -41.9222629989
     1612.0000000000      117.2601812153      -23.3881291469
     1616.0000000000       62.7411694233       -7.0399839359
     1620.0000000000       47.2982523554       -1.4372513899
     1624.0000000000       48.8870097830        2.2766388088
     1628.0000000000       69.3501369868        8.5739697073
     1632.0000000000      134.3353795731       27.8429439452
     1636.0000000000      331.2490663221       65.5464094472
     1640.0000000000      339.5657892729      -65.2462361396
     1644.0000000000      134.4440409787      -29.8879455355
     1648.0000000000       62.9610029139      -10.0063701507
     1652.0000000000       36.7817779110       -4.1347539105
     1656.0000000000       25.3233380066       -1.8811320801
     1660.0000000000       20.5443822832       -0.4717878561
     1664.0000000000       22.1098709066        1.2398646508
     1668.0000000000       22.0627071695       -2.1446914899
     1672.0000000000       14.2026165729       -1.2566969823
     1676.0000000000       11.2792638135       -0.3376163485
     1680.0000000000       11.1072175367        0.2718629778
     1684.0000000000       14.2927193219        1.5509009683
     1688.0000000000       25.9405545675        4.0029434098
     1692.0000000000       26.3938540165       -4.1146295155
     1696.0000000000       13.2380868934       -1.9403761619
     1700.0000000000        8.5752561703       -0.6557006449
     1704.0000000000        6.8657381560       -0.2667106275
     1708.0000000000        6.1434592657       -0.1142665379
     1712.0000000000        5.8562505335       -0.0363105615
     1716.0000000000        5.8178073613        0.0144473808
     1720.0000000000        5.9590727770        0.0553738397
     1724.0000000000        6.2587021425        0.0946425362
     1728.0000000000        6.7210099091        0.1374959797
     1732.0000000000        7.3697543238        0.1886947128
     1736.0000000000        8.1860597149        0.2547418108
     1740.0000000000        9.3707942078        0.3422209521
     1744.0000000000       10.9158685790        0.4655551114
     1748.0000000000       13.1132031343        0.6451582288
     1752.0000000000       16.2040037517        0.9210352883
     1756.0000000000       20.7074211300        1.3688572217
     1760.0000000000       27.5868242400        2.1467581940
     1764.0000000000       38.7866003277        3.6204075661
     1768.0000000000       58.4791931635        6.7554148398
     1772.0000000000       98.5395978130       14.5491938037
     1776.0000000000      195.0333224894       38.4451813550
     1780.0000000000      482.9073329960      120.5275834775
     1784.0000000000     1003.7459145296       20.3420939813
     1788.0000000000      523.6932167673     -130.7290308177
     1792.0000000000      208.0162551821      -42.0510750920
     1796.0000000000      103.3076268868      -15.6226411884
     1800.0000000000       60.3107657659       -7.1549570402
     1804.0000000000       39.3080616787       -3.8048198490
     1808.0000000000       27.5636973988       -2.2467363803
     1812.0000000000       20.3680407405       -1.4317401013
     1816.0000000000       15.6523998517       -0.9663780531
     1820.0000000000       12.3990872045       -0.6821345635
     1824.0000000000       10.0620668069       -0.4990282217
     1828.0000000000        8.3201834057       -0.3757959796
     1832.0000000000        6.9984336770       -0.2900029297
     1836.0000000000        5.9680926908       -0.2284247023
     1840.0000000000        5.1494933754       -0.1830978446
     1844.0000000000        4.4884103663       -0.1490020587
     1848.0000000000        3.9469093438       -0.1228668488
     1852.0000000000        3.4821996705       -0.1023072693
     1856.0000000000        3.1063747986       -0.0862160728
     1860.0000000000        2.7882142743       -0.0733272872
     1864.0000000000        2.5165063159       -0.0628828616
     1868.0000000000        2.2826353904       -0.0543301282
     1872.0000000000        2.0798932778       -0.0472597464
     1876.0000000000        1.9029942319       -0.0413641700
     1880.0000000000        1.7477279866       -0.0364093123
     1884.0000000000        1.6107075953       -0.0322148734
     1888.0000000000        1.4891836127       -0.0286404633
     1892.0000000000        1.3809054046       -0.0255756681
     1896.0000000000        1.2840164094       -0.0229328440
     1900.0000000000        1.1969741782       -0.0206418234
     1904.0000000000        1.1184887164       -0.0186459825
     1908.0000000000        1.0474744915       -0.0168992879
     1912.0000000000        0.9830127551       -0.0153640564
     1916.0000000000        0.9243217204       -0.0140092406
     1920.0000000000        0.8707327791       -0.0128091050
     1924.0000000000        0.8216713989       -0.0117421956
     1928.0000000000        0.7766416795       -0.0107905314
     1932.0000000000        0.7352137855       -0.0099389661
     1936.0000000000        0.6970136626       -0.0091746804
     1940.0000000000        0.6617145723       -0.0084867750
     1944.0000000000        0.6290300892       -0.0078659438
     1948.0000000000        0.0000000000        0.0000000000
     1952.0000000000        0.0000000000        0.0000000000
     1956.0000000000        0.0000000000        0.0000000000
     1960.0000000000        0.0000000000        0.0000000000
     1964.0000000000        0.0000000000        0.0000000000
     1968.0000000000        0.0000000000        0.0000000000
     1972.0000000000        0.0000000000        0.0000000000
     1976.0000000000        0.0000000000        0.0000000000
     1980.0000000000        0.0000000000        0.0000000000
     1984.0000000000        0.0000000000        0.0000000000
     1988.0000000000        0.0000000000        0.0000000000
     1992.0000000000        0.0000000000        0.0000000000
     1996.0000000000        0.0000000000        0.0000000000
     2000.0000000000        0.0000000000        0.0000000000
     2004.0000000000        0.0000000000        0.0000000000
     2008.0000000000        0.0000000000        0.0000000000
     2012.0000000000        0.0000000000        0.0000000000
     2016.0000000000        0.0000000000        0.0000000000
     2020.0000000000        0.0000000000        0.0000000000
     2024.0000000000        0.0000000000        0.0000000000
     2028.0000000000        0.0000000000        0.0000000000
     2032.0000000000        0.0000000000        0.0000000000
     2036.0000000000        0.0000000000        0.0000000000
     2040.0000000000        0.0000000000        0.0000000000
     2044.0000000000        0.0000000000        0.0000000000
     2048.0000000000        0.0000000000        0.0000000000
     2052.0000000000        0.0000000000        0.0000000000
     2056.0000000000        0.0000000000        0.0000000000
     2060.0000000000        0.0000000000        0.0000000000
     2064.0000000000        0.0000000000        0.0000000000
     2068.0000000000        0.0000000000        0.0000000000
     2072.0000000000        0.0000000000        0.0000000000
     2076.0000000000        0.0000000000        0.0000000000
     2080.0000000000        0.0000000000        0.0000000000
     2084.0000000000        0.0000000000        0.0000000000
     2088.0000000000        0.0000000000        0.0000000000
     2092.0000000000        0.0000000000        0.0000000000
     2096.0000000000        0.0000000000        0.0000000000
     2100.0000000000        0.0000000000        0.0000000000
     2104.0000000000        0.0000000000        0.0000000000
     2108.0000000000        0.0000000000        0.0000000000
     2112.0000000000        0.0000000000        0.0000000000
     2116.0000000000        0.0000000000        0.0000000000
     2120.0000000000        0.0000000000        0.0000000000
     2124.0000000000        0.0000000000        0.0000000000
     2128.0000000000        0.0000000000        0.0000000000
     2132.0000000000        0.0000000000        0.0000000000
     2136.0000000000        0.0000000000        0.0000000000
     2140.0000000000        0.0000000000        0.0000000000
     2144.0000000000        0.0000000000        0.0000000000
     2148.0000000000        0.0000000000        0.0000000000
     2152.0000000000        0.0000000000        0.0000000000
     2156.0000000000        0.0000000000        0.0000000000
     2160.0000000000        0.0000000000        0.0000000000
     2164.0000000000        0.0000000000        0.0000000000
     2168.0000000000        0.0000000000        0.0000000000
     2172.0000000000        0.0000000000        0.0000000000
     2176.0000000000        0.0000000000        0.0000000000
     2180.0000000000        0.0000000000        0.0000000000
     2184.0000000000        0.0000000000        0.0000000000
     2188.0000000000        0.0000000000        0.0000000000
     2192.0000000000        0.0000000000        0.0000000000
     2196.0000000000        0.0000000000        0.0000000000
     2200.0000000000        0.0000000000        0.0000000000
     2204.0000000000        0.0000000000        0.0000000000
     2208.0000000000        0.0000000000        0.0000000000
     2212.0000000000        0.0000000000        0.0000000000
     2216.0000000000        0.0000000000        0.0000000000
     2220.0000000000        0.0000000000        0.0000000000
     2224.0000000000        0.0000000000        0.0000000000
     2228.0000000000        0.0000000000        0.0000000000
     2232.0000000000        0.0000000000        0.0000000000
     2236.0000000000        0.0000000000        0.0000000000
     2240.0000000000        0.0000000000        0.0000000000
     2244.0000000000        0.0000000000        0.0000000000
     2248.0000000000        0.0000000000        0.0000000000
     2252.0000000000        0.0000000000        0.0000000000
     2256.0000000000        0.0000000000        0.0000000000
     2260.0000000000        0.0000000000        0.0000000000
     2264.0000000000        0.0000000000        0.0000000000
     2268.0000000000        0.0000000000        0.0000000000
     2272.0000000000        0.0000000000        0.0000000000
     2276.0000000000        0.0000000000        0.0000000000
     2280.0000000000        0.0000000000        0.0000000000
     2284.0000000000        0.0000000000        0.0000000000
     2288.0000000000        0.0000000000        0.0000000000
     2292.0000000000        0.0000000000        0.0000000000
     2296.0000000000        0.0000000000        0.0000000000
     2300.0000000000        0.0000000000        0.0000000000
     2304.0000000000        0.0000000000        0.0000000000
     2308.0000000000        0.0000000000        0.0000000000
     2312.0000000000        0.0000000000        0.0000000000
     2316.0000000000        0.0000000000        0.0000000000
     2320.0000000000        0.0000000000        0.0000000000
     2324.0000000000        0.0000000000        0.0000000000
     2328.0000000000        0.0000000000        0.0000000000
     2332.0000000000        0.0000000000        0.0000000000
     2336.0000000000        0.0000000000        0.0000000000
     2340.0000000000        0.0000000000        0.0000000000
     2344.0000000000        0.0000000000        0.0000000000
     2348.0000000000        0.0000000000        0.0000000000
     2352.0000000000        0.0000000000        0.0000000000
     2356.0000000000        0.0000000000        0.0000000000
     2360.0000000000        0.0000000000        0.0000000000
     2364.0000000000        0.0000000000        0.0000000000
     2368.0000000000        0.0000000000        0.0000000000
     2372.0000000000        0.0000000000        0.0000000000
     2376.0000000000        0.0000000000        0.0000000000
     2380.0000000000        0.0000000000        0.0000000000
     2384.0000000000        0.0000000000        0.0000000000
     2388.0000000000        0.0000000000        0.0000000000
     2392.0000000000        0.0000000000        0.0000000000
     2396.0000000000        0.0000000000        0.0000000000
     2400.0000000000        0.0000000000        0.0000000000
     2404.0000000000        0.0000000000        0.0000000000
     2408.0000000000        0.0000000000        0.0000000000
     2412.0000000000        0.0000000000        0.0000000000
     2416.0000000000        0.0000000000        0.0000000000
     2420.0000000000        0.0000000000        0.0000000000
     2424.0000000000        0.0000000000        0.0000000000
     2428.0000000000        0.0000000000        0.0000000000
     2432.0000000000        0.0000000000        0.0000000000
     2436.0000000000        0.0000000000        0.0000000000
     2440.0000000000        0.0000000000        0.0000000000
     2444.0000000000        0.0000000000        0.0000000000
     2448.0000000000        0.0000000000        0.0000000000
     2452.0000000000        0.0000000000        0.0000000000
     2456.0000000000        0.0000000000        0.0000000000
     2460.0000000000        0.0000000000        0.0000000000
     2464.0000000000        0.0000000000        0.0000000000
     2468.0000000000        0.0000000000        0.0000000000
     2472.0000000000        0.0000000000        0.0000000000
     2476.0000000000        0.0000000000        0.0000000000
     2480.0000000000        0.0000000000        0.0000000000
     2484.0000000000        0.0000000000        0.0000000000
     2488.0000000000        0.0000000000        0.0000000000
     2492.0000000000        0.0000000000        0.0000000000
     2496.0000000000        0.0000000000        0.0000000000
     2500.0000000000        0.0000000000        0.0000000000
     2504.0000000000        0.0000000000        0.0000000000
     2508.0000000000        0.0000000000        0.0000000000
     2512.0000000000        0.0000000000        0.0000000000
     2516.0000000000        0.0000000000        0.0000000000
     2520.0000000000        0.0000000000        0.0000000000
     2524.0000000000        0.0000000000        0.0000000000
     2528.0000000000        0.0000000000        0.0000000000
     2532.0000000000        0.0000000000        0.0000000000
     2536.0000000000        0.0000000000        0.0000000000
     2540.0000000000        0.0000000000        0.0000000000
     2544.0000000000        0.0000000000        0.0000000000
     2548.0000000000        0.0000000000        0.0000000000
     2552.0000000000        0.0000000000        0.0000000000
     2556.0000000000        0.0000000000        0.0000000000
     2560.0000000000        0.0000000000        0.0000000000
     2564.0000000000        0.0000000000        0.0000000000
     2568.0000000000        0.0000000000        0.0000000000
     2572.0000000000        0.0000000000        0.0000000000
     2576.0000000000        0.0000000000        0.0000000000
     2580.0000000000        0.0000000000        0.0000000000
     2584.0000000000        0.0000000000        0.0000000000
     2588.0000000000        0.0000000000        0.0000000000
     2592.0000000000        0.0000000000        0.0000000000
     2596.0000000000        0.0000000000        0.0000000000
     2600.0000000000        0.0000000000        0.0000000000
     2604.0000000000        0.0000000000        0.0000000000
     2608.0000000000        0.0000000000        0.0000000000
     2612.0000000000        0.0000000000        0.0000000000
     2616.0000000000        0.0000000000        0.0000000000
     2620.0000000000        0.0000000000        0.0000000000
     2624.0000000000        0.0000000000        0.0000000000
     2628.0000000000        0.0000000000        0.0000000000
     2632.0000000000        0.0000000000        0.0000000000
     2636.0000000000        0.0000000000        0.0000000000
     2640.0000000000        0.0000000000        0.0000000000
     2644.0000000000        0.0000000000        0.0000000000
     2648.0000000000        0.0000000000        0.0000000000
     2652.0000000000        0.0000000000        0.0000000000
     2656.0000000000        0.0000000000        0.0000000000
     2660.0000000000        0.0000000000        0.0000000000
     2664.0000000000        0.0000000000        0.0000000000
     2668.0000000000        0.0000000000        0.0000000000
     2672.0000000000        0.0000000000        0.0000000000
     2676.0000000000        0.0000000000        0.0000000000
     2680.0000000000        0.0000000000        0.0000000000
     2684.0000000000        0.0000000000        0.0000000000
     2688.0000000000        0.0000000000        0.0000000000
     2692.0000000000        0.0000000000        0.0000000000
     2696.0000000000        0.0000000000        0.0000000000
     2700.0000000000        0.0000000000        0.0000000000
     2704.0000000000        0.0000000000        0.0000000000
     2708.0000000000        0.0000000000        0.0000000000
     2712.0000000000        0.0000000000        0.0000000000
     2716.0000000000        0.0000000000        0.0000000000
     2720.0000000000        0.0000000000        0.0000000000
     2724.0000000000        0.0000000000        0.0000000000
     2728.0000000000        0.0000000000        0.0000000000
     2732.0000000000        0.0000000000        0.0000000000
     2736.0000000000        0.0000000000        0.0000000000
     2740.0000000000        0.0000000000        0.0000000000
     2744.0000000000        0.0000000000        0.0000000000
     2748.0000000000        0.0000000000        0.0000000000
     2752.0000000000        0.0000000000        0.0000000000
     2756.0000000000        0.0000000000        0.0000000000
     2760.0000000000        0.0000000000        0.0000000000
     2764.0000000000        0.0000000000        0.0000000000
     2768.0000000000        0.0000000000        0.0000000000
     2772.0000000000        0.0000000000        0.0000000000
     2776.0000000000        0.0000000000        0.0000000000
     2780.0000000000        0.0000000000        0.0000000000
     2784.0000000000        0.0000000000        0.0000000000
     2788.0000000000        0.0000000000        0.0000000000
     2792.0000000000        0.0000000000        0.0000000000
     2796.0000000000        0.0000000000        0.0000000000
     2800.0000000000        0.0000000000        0.0000000000
     2804.0000000000        0.0000000000        0.0000000000
     2808.0000000000        0.0000000000        0.0000000000
     2812.0000000000        0.0000000000        0.0000000000
     2816.0000000000        0.0000000000        0.0000000000
     2820.0000000000        0.0000000000        0.0000000000
     2824.0000000000        0.0000000000        0.0000000000
     2828.0000000000        0.0000000000        0.0000000000
     2832.0000000000        0.0000000000        0.0000000000
     2836.0000000000        0.0000000000        0.0000000000
     2840.0000000000        0.0000000000        0.0000000000
     2844.0000000000        0.0000000000        0.0000000000
     2848.0000000000        0.0000000000        0.0000000000
     2852.0000000000        0.0000000000        0.0000000000
     2856.0000000000        0.0000000000        0.0000000000
     2860.0000000000        0.0000000000        0.0000000000
     2864.0000000000        0.0000000000        0.0000000000
     2868.0000000000        0.0000000000        0.0000000000
     2872.0000000000        0.0000000000        0.0000000000
     2876.0000000000        0.0000000000        0.0000000000
     2880.0000000000        0.0000000000        0.0000000000
     2884.0000000000        0.0000000000        0.0000000000
     2888.0000000000        0.0000000000        0.0000000000
     2892.0000000000        0.0000000000        0.0000000000
     2896.0000000000        0.0000000000        0.0000000000
     2900.0000000000        0.0000000000        0.0000000000
     2904.0000000000        0.0000000000        0.0000000000
     2908.0000000000        0.1277063896        0.0016233891
     2912.0000000000        0.1344561926        0.0017537492
     2916.0000000000        0.1417554844        0.0018984451
     2920.0000000000        0.1496655527        0.0020595024
     2924.0000000000        0.1582564718        0.0022393000
     2928.0000000000        0.1676086586        0.0024406441
     2932.0000000000        0.1778147591        0.0026668602
     2936.0000000000        0.1889819496        0.0029219093
     2940.0000000000        0.2012347581        0.0032105338
     2944.0000000000        0.2147185472        0.0035384434
     2948.0000000000        0.2296038387        0.0039125531
     2952.0000000000        0.2460917249        0.0043412909
     2956.0000000000        0.3350435099        0.0057305967
     2960.0000000000        0.3592214768        0.0063737913
     2964.0000000000        0.3861690392        0.0071185249
     2968.0000000000        0.4163329547        0.0079859004
     2972.0000000000        0.4502549635        0.0090025582
     2976.0000000000        0.4885973140        0.0102024588
     2980.0000000000        0.5321767134        0.0116293555
     2984.0000000000        0.5820100544        0.0133402738
     2988.0000000000        0.6941551222        0.0161017287
     2992.0000000000        0.7635572642        0.0186870527
     2996.0000000000        0.8444532044        0.0218753378
     3000.0000000000        0.9622882967        0.0261418532
     3004.0000000000        1.1733705408        0.0324331497
     3008.0000000000        1.3157584150        0.0390442485
     3012.0000000000        1.5046317020        0.0478889056
     3016.0000000000        1.7474905351        0.0598015734
     3020.0000000000        2.0165976112        0.0756067409
     3024.0000000000        2.4397566147        0.0988315977
     3028.0000000000        2.8956643454        0.1312352392
     3032.0000000000        3.5975426309        0.1814091884
     3036.0000000000        4.4668838424        0.2596551357
     3040.0000000000        5.7461103004        0.3923310514
     3044.0000000000        7.7505775521        0.6362885294
     3048.0000000000       11.1665437928        1.1355615233
     3052.0000000000       17.7070715556        2.3174703294
     3056.0000000000       32.5037078704        5.7254825487
     3060.0000000000       74.2804948043       17.6136017599
     3064.0000000000      181.9728699592       25.4029247522
     3068.0000000000      135.3116693573      -31.1780312090
     3072.0000000000       53.1810416844      -11.1211813793
     3076.0000000000       26.3357401779       -3.8159657695
     3080.0000000000       16.3097152169       -1.5819373616
     3084.0000000000       11.9605215915       -0.7082929250
     3088.0000000000       10.0946527887       -0.2626057228
     3092.0000000000        9.7002145066        0.0598425484
     3096.0000000000       10.6360375389        0.4314259918
     3100.0000000000       13.5386042238        1.1065347947
     3104.0000000000       20.8423306992        2.8583477685
     3108.0000000000       41.6612512088        8.7760278375
     3112.0000000000       99.3472639255       16.4366849970
     3116.0000000000       86.2258943491      -17.6500443584
     3120.0000000000       37.0292322174       -6.7088019466
     3124.0000000000       21.4971474339       -2.0029773411
     3128.0000000000       17.1163127541       -0.4054182376
     3132.0000000000       17.4935431431        0.5852585963
     3136.0000000000       22.3677831986        2.0289428626
     3140.0000000000       36.8948771118        6.0016028748
     3144.0000000000       79.3888202426       15.1261296604
     3148.0000000000       97.0561476868      -10.2816902438
     3152.0000000000       68.3131287296       -0.5345850643
     3156.0000000000       97.2502040604       16.0161722490
     3160.0000000000      180.1880394267       16.5046221824
     3164.0000000000      160.4437208472      -21.5573779824
     3168.0000000000      107.5180093411       -4.9894419340
     3172.0000000000      102.6845905785        4.3623758440
     3176.0000000000      117.9418982693        2.9272974986
     3180.0000000000      166.1309350263       15.6078795474
     3184.0000000000      162.2682799866       -4.7385640750
     3188.0000000000      172.2765294024       -7.6014554381
     3192.0000000000       87.7195149760      -19.2700253881
     3196.0000000000       40.4386420054       -6.5861072387
     3200.0000000000       23.3900896718       -2.6734846689
     3204.0000000000       15.8898824789       -1.2780120848
     3208.0000000000       12.2541713483       -0.5972122567
     3212.0000000000       10.9543292305       -0.0345288600
     3216.0000000000       12.6080856230        1.0368489312
     3220.0000000000       21.5024253375        3.4416994240
     3224.0000000000       24.5457559250       -3.4380868892
     3228.0000000000       11.5556821991       -2.0504231720
     3232.0000000000        6.5226669746       -0.7350709528
     3236.0000000000        4.5065232766       -0.3433564161
     3240.0000000000        3.4664397537       -0.1973153362
     3244.0000000000        2.8276142628       -0.1296510148
     3248.0000000000        2.3891685428       -0.0928822124
     3252.0000000000        2.0657752800       -0.0704798664
     3256.0000000000        1.8153722178       -0.0556534065
     3260.0000000000        1.6147442013       -0.0452266242
     3264.0000000000        1.4499178335       -0.0375533102
     3268.0000000000        1.3118971389       -0.0317070877
     3272.0000000000        1.1945766289       -0.0271307266
     3276.0000000000        1.0271073040       -0.0226514222
     3280.0000000000        0.9425402842       -0.0197293633
     3284.0000000000        0.8685899195       -0.0173206807
     3288.0000000000        0.8034446624       -0.0153106423
     3292.0000000000        0.7456857800       -0.0136155504
     3296.0000000000        0.6941842270       -0.0121729734
     3300.0000000000        0.6480290675       -0.0109354447
     3304.0000000000        0.6064765378       -0.0098662754
     3308.0000000000        0.5162937300       -0.0082859037
     3312.0000000000        0.4847179267       -0.0075190575
     3316.0000000000        0.4560158705       -0.0068463728
     3320.0000000000        0.4077622820       -0.0059794565
     3324.0000000000        0.2933825627       -0.0043467573
     3328.0000000000        0.2767497137       -0.0039770993
     3332.0000000000        0.2466368964       -0.0034669491
     3336.0000000000        0.2052451110       -0.0028399335
     3340.0000000000        0.1943451621       -0.0026142498
     3344.0000000000        0.1107498507       -0.0015092325
     3348.0000000000        0.1049537210       -0.0013910031
     3352.0000000000        0.0218450226       -0.0003371650
     3356.0000000000        0.0205563176       -0.0003077825
     3360.0000000000        0.0193783444       -0.0002817164
     3364.0000000000        0.0182987740       -0.0002585118
     3368.0000000000        0.0173069464       -0.0002377867
     3372.0000000000        0.0163936067       -0.0002192185
     3376.0000000000        0.0155506884       -0.0002025340
     3380.0000000000        0.0147711352       -0.0001875002
     3384.0000000000        0.0000000000        0.0000000000
     3388.0000000000        0.0000000000        0.0000000000
     3392.0000000000        0.0000000000        0.0000000000
     3396.0000000000        0.0000000000        0.0000000000
     3400.0000000000        0.0000000000        0.0000000000
     3404.0000000000        0.0000000000        0.0000000000
     3408.0000000000        0.0000000000        0.0000000000
     3412.0000000000        0.0000000000        0.0000000000
     3416.0000000000        0.0000000000        0.0000000000
     3420.0000000000        0.0000000000        0.0000000000
     3424.0000000000        0.0000000000        0.0000000000
     3428.0000000000        0.0000000000        0.0000000000
     3432.0000000000        0.0000000000        0.0000000000
     3436.0000000000        0.0000000000        0.0000000000
     3440.0000000000        0.0000000000        0.0000000000
     3444.0000000000        0.0000000000        0.0000000000
     3448.0000000000        0.0000000000        0.0000000000
     3452.0000000000        0.0000000000        0.0000000000
     3456.0000000000        0.0000000000        0.0000000000
     3460.0000000000        0.0000000000        0.0000000000
     3464.0000000000        0.0000000000        0.0000000000
     3468.0000000000        0.0000000000        0.0000000000
     3472.0000000000        0.0000000000        0.0000000000
     3476.0000000000        0.0000000000        0.0000000000
     3480.0000000000        0.0000000000        0.0000000000
     3484.0000000000        0.0000000000        0.0000000000
     3488.0000000000        0.0000000000        0.0000000000
     3492.0000000000        0.0000000000        0.0000000000
     3496.0000000000        0.0000000000        0.0000000000
     3500.0000000000        0.0000000000        0.0000000000
     3504.0000000000        0.0000000000        0.0000000000
     3508.0000000000        0.0000000000        0.0000000000
     3512.0000000000        0.0000000000        0.0000000000
     3516.0000000000        0.0000000000        0.0000000000
     3520.0000000000        0.0000000000        0.0000000000
     3524.0000000000        0.0000000000        0.0000000000
     3528.0000000000        0.0000000000        0.0000000000
     3532.0000000000        0.0000000000        0.0000000000
     3536.0000000000        0.0000000000        0.0000000000
     3540.0000000000        0.0000000000        0.0000000000
     3544.0000000000        0.0000000000        0.0000000000
     3548.0000000000        0.0000000000        0.0000000000
     3552.0000000000        0.0000000000        0.0000000000
     3556.0000000000        0.0000000000        0.0000000000
     3560.0000000000        0.0000000000        0.0000000000
     3564.0000000000        0.0000000000        0.0000000000
     3568.0000000000        0.0000000000        0.0000000000
     3572.0000000000        0.0000000000        0.0000000000
     3576.0000000000        0.0000000000        0.0000000000
     3580.0000000000        0.0000000000        0.0000000000
     3584.0000000000        0.0000000000        0.0000000000
     3588.0000000000        0.0000000000        0.0000000000
     3592.0000000000        0.0000000000        0.0000000000
     3596.0000000000        0.0000000000        0.0000000000
     3600.0000000000        0.0000000000        0.0000000000
     3604.0000000000        0.2327198330        0.0029590355
     3608.0000000000        0.2450231673        0.0031967109
     3612.0000000000        0.2583283559        0.0034605308
     3616.0000000000        0.2727471714        0.0037541902
     3620.0000000000        0.2884074153        0.0040820288
     3624.0000000000        0.3054557576        0.0044491659
     3628.0000000000        0.3240611791        0.0048616691
     3632.0000000000        0.3444191709        0.0053267652
     3636.0000000000        0.3667568839        0.0058531073
     3640.0000000000        0.3913394851        0.0064511141
     3644.0000000000        0.4184780526        0.0071334043
     3648.0000000000        0.4485394514        0.0079153589
     3652.0000000000        0.4819587783        0.0088158517
     3656.0000000000        0.5192551684        0.0098582114
     3660.0000000000        0.5610520423        0.0110714966
     3664.0000000000        0.6081032784        0.0124922069
     3668.0000000000        0.6613273758        0.0141666025
     3672.0000000000        0.9224946947        0.0186817323
     3676.0000000000        1.0022256194        0.0212595718
     3680.0000000000        1.0932518997        0.0243489684
     3684.0000000000        1.1978785091        0.0280857349
     3688.0000000000        1.3190406478        0.0326518005
     3692.0000000000        1.4605244955        0.0382946580
     3696.0000000000        1.6272841719        0.0453567947
     3700.0000000000        1.8259060681        0.0543212683
     3704.0000000000        2.0653044831        0.0658841048
     3708.0000000000        2.3577903307        0.0810726579
     3712.0000000000        2.7207603510        0.1014454796
     3716.0000000000        3.1794550558        0.1294425556
     3720.0000000000        3.7716326272        0.1690256931
     3724.0000000000        4.5558407053        0.2269088008
     3728.0000000000        5.6268219456        0.3150630653
     3732.0000000000        7.1460075765        0.4561849071
     3736.0000000000        9.4065068608        0.6966783111
     3740.0000000000       12.9848751420        1.1408466847
     3744.0000000000       19.1388641495        2.0534311706
     3748.0000000000       31.0157845768        4.2214799522
     3752.0000000000       58.0675495614       10.4939149716
     3756.0000000000      134.8359166725       32.3986146526
     3760.0000000000      331.2824703565       45.2445502314
     3764.0000000000      242.0781962251      -56.6148094457
     3768.0000000000       93.5835111888      -20.1171912073
     3772.0000000000       44.7916615725       -7.0027168267
     3776.0000000000       26.1418226124       -3.0176173912
     3780.0000000000       17.5213682191       -1.5065804400
     3784.0000000000       13.0372200167       -0.8148617748
     3788.0000000000       10.5869170241       -0.4435860495
     3792.0000000000        9.3098703561       -0.2092317219
     3796.0000000000        8.8419993614       -0.0291454290
     3800.0000000000        9.0711255723        0.1467061434
     3804.0000000000       10.0734909604        0.3667784635
     3808.0000000000       12.1631382532        0.7078426814
     3812.0000000000       16.1114117785        1.3383538574
     3816.0000000000       23.8302081806        2.7171752743
     3820.0000000000       40.7323482828        6.3773447930
     3824.0000000000       85.4548434879       18.5123854952
     3828.0000000000      221.0286685367       50.5100500820
     3832.0000000000      284.4388534981      -43.0809819553
     3836.0000000000      114.1232021291      -27.1395425176
     3840.0000000000       49.7361199685       -8.8457854754
     3844.0000000000       26.8351995329       -3.5929873196
     3848.0000000000       16.6918668563       -1.7606696125
     3852.0000000000       11.4009698796       -0.9838494615
     3856.0000000000        8.3080446862       -0.6036932976
     3860.0000000000        6.3453399657       -0.3969659431
     3864.0000000000        5.0209481980       -0.2752181380
     3868.0000000000        4.0838050625       -0.1989250699
     3872.0000000000        3.3951860738       -0.1486861850
     3876.0000000000        2.8734485505       -0.1142385497
     3880.0000000000        2.4680160600       -0.0898118512
     3884.0000000000        2.1461981256       -0.0719935953
     3888.0000000000        1.8860962987       -0.0586779538
     3892.0000000000        1.6725874441       -0.0485173822
     3896.0000000000        1.4949491986       -0.0406221137
     3900.0000000000        1.3454031540       -0.0343883681
     3904.0000000000        1.2181917597       -0.0293964617
     3908.0000000000        1.1089765993       -0.0253483930
     3912.0000000000        1.0144361984       -0.0220285010
     3916.0000000000        0.9319911215       -0.0192780263
     3920.0000000000        0.8596122693       -0.0169782839
     3924.0000000000        0.5787304079       -0.0123757408
     3928.0000000000        0.5322296701       -0.0109153434
     3932.0000000000        0.4911135891       -0.0096758700
     3936.0000000000        0.4545821532       -0.0086170939
     3940.0000000000        0.4219785276       -0.0077072639
     3944.0000000000        0.3927593827       -0.0069210928
     3948.0000000000        0.3664721539       -0.0062382731
     3952.0000000000        0.3427374425       -0.0056423703
     3956.0000000000        0.3212352712       -0.0051199874
     3960.0000000000        0.3016942601       -0.0046601305
     3964.0000000000        0.2838830333       -0.0042537202
     3968.0000000000        0.2676033481       -0.0038932140
     3972.0000000000        0.2526845613       -0.0035723113
     3976.0000000000        0.2389791447       -0.0032857209
     3980.0000000000        0.2263590281       -0.0030289777
     3984.0000000000        0.2147125993       -0.0027982960
     3988.0000000000        0.2039422307       -0.0025904518
     3992.0000000000        0.0000000000        0.0000000000
     3996.0000000000        0.0000000000        0.0000000000
