# Supplementary material for: Data of electronic, reactivity, optoelectronic, linear and non-linear optical parameters of doping graphene oxide nanosheet with aluminum atom
Source: Data Brief. 2022 Jan 19;41:107840. doi: 10.1016/j.dib.2022.107840 (PMC8801356; doi:10.1016/j.dib.2022.107840)
Supplement: Supplementary file 1 [file mmc1.zip › supplementary file/DATA OF THE IR SPECTRA/B3LYP/GON2-Al5.txt]

# IR Spectrum
# X-Axis:  Frequency (cm-1)
# Y-Axis:  &epsilon; (M-1 cm-1)

# Peak information
#                  X                   Y
#      52.8085000000      202.9883598649
#      59.5510000000      247.1978033902
#      72.9588000000      274.7841073593
#      97.7342000000       95.3324181032
#     113.9652000000       39.6611180360
#     119.4485000000       75.1699411732
#     135.0958000000       73.3321876213
#     153.4913000000       17.7596726355
#     168.6972000000      105.3743384891
#     184.7763000000       29.4320566526
#     190.2880000000      156.4412015777
#     210.7139000000       19.4212334753
#     231.8667000000      106.6607336658
#     251.3483000000      244.2921279926
#     253.8902000000       75.2090931206
#     277.4887000000       16.8165339115
#     288.9520000000      119.4022034670
#     296.3491000000      402.2565966846
#     319.9501000000       42.1994446809
#     329.1559000000      112.7349680652
#     339.9778000000       90.3364156421
#     347.3788000000     1428.6600743245
#     351.5667000000       24.3358135300
#     371.7099000000       12.4036152119
#     384.1079000000       63.6379405948
#     402.5370000000      211.6753126638
#     413.8304000000       31.7344914402
#     419.0373000000       78.2947132427
#     446.1485000000       62.8755822933
#     453.8110000000      139.5253083413
#     475.4876000000       38.1112750988
#     490.5596000000      101.1362183732
#     495.9451000000      137.4539760075
#     523.9926000000      268.3882159968
#     530.8822000000       53.7613558101
#     544.2272000000        6.6186087510
#     559.5857000000       76.9575563959
#     561.2860000000      118.4304153388
#     584.9103000000       78.2444213794
#     603.4508000000      247.8506945027
#     612.6963000000      159.2337184477
#     629.1597000000      260.8137320842
#     643.2064000000      130.4151547896
#     658.6809000000        1.9514515160
#     668.1270000000       32.0130083003
#     676.2328000000      417.7136575340
#     689.8065000000       88.7207479581
#     698.5289000000       43.8507156153
#     728.8832000000       52.8622390062
#     742.1639000000       67.1462968852
#     754.3211000000       98.2645237020
#     766.0029000000       56.8486976635
#     770.4093000000       64.9310085988
#     775.7360000000       57.8978334884
#     782.5165000000       37.6942946554
#     804.5136000000       24.3535081187
#     824.1711000000       33.4212086759
#     839.8388000000        5.9904699039
#     852.8032000000       70.0490271154
#     860.6630000000      234.7356286128
#     867.7237000000      366.0936479607
#     886.4370000000      118.4563944980
#     934.6973000000       48.3086817752
#     951.0663000000       92.3428682367
#     965.7644000000      104.1346283055
#     970.4539000000       28.9482452695
#     974.7704000000       18.4112106028
#     980.8175000000        8.6237453533
#     982.3248000000       10.4376375781
#    1066.3838000000       13.4068085492
#    1079.7474000000       32.6579008938
#    1102.3028000000       84.8056944715
#    1117.7150000000      418.4442295290
#    1138.7502000000       51.3259751115
#    1142.6458000000      396.5234333417
#    1164.7615000000      127.9954562480
#    1169.5709000000      241.1967268314
#    1196.0879000000     1016.3046815873
#    1198.1307000000      401.5426539362
#    1208.0102000000       47.7792353407
#    1216.6044000000       77.5191609623
#    1227.8640000000      435.5952506547
#    1245.3540000000      147.6634496279
#    1253.1785000000       54.3493093568
#    1263.9168000000      127.1467398704
#    1278.7782000000      101.1267710195
#    1293.0633000000      250.6187681286
#    1309.8117000000      112.1425489693
#    1335.8892000000       40.0501825687
#    1365.9390000000      121.5205437549
#    1386.2930000000      235.5871490865
#    1388.5118000000      302.3581257153
#    1405.3030000000      996.4237527632
#    1409.6669000000      101.3719011558
#    1423.4272000000       50.3362421094
#    1449.0742000000       35.0168013162
#    1454.3748000000       36.7185078269
#    1463.9005000000       97.0871125976
#    1477.4427000000      405.4475833783
#    1487.9428000000       90.1799340142
#    1505.9759000000      214.0441319556
#    1534.8357000000       18.0405045983
#    1556.4551000000       41.3850725076
#    1575.6840000000      231.9117448810
#    1598.3610000000      175.8000906794
#    1619.1477000000      368.8693013686
#    1665.4853000000       22.0220033379
#    3072.2510000000       90.3398729946
#    3078.2809000000       75.0038061216
#    3097.6359000000        7.2274792671
#    3118.4082000000      140.6448221353
#    3154.0542000000       40.6890039360
#    3159.3842000000       23.4016185980
#    3163.6468000000       15.4273500687
#    3174.4770000000        5.7112448457
#    3181.4036000000       21.5502955618
#    3183.2678000000       40.3475489532
#    3221.7372000000        5.9234134248
#    3731.3136000000      130.9463361545
#    3829.2236000000      101.2184060677

# Spectra
#                  X                   Y               DY/DX
        0.0000000000        0.1984482280        0.0059703307
        4.0000000000        0.2248170272        0.0072732784
        8.0000000000        0.2572029634        0.0090049144
       12.0000000000        0.3077161063        0.0114921024
       16.0000000000        0.3599362440        0.0148136687
       20.0000000000        0.4282172598        0.0196431635
       24.0000000000        0.5203949795        0.0269870571
       28.0000000000        0.6530595167        0.0388477164
       32.0000000000        0.8618924230        0.0595593386
       36.0000000000        1.1696090746        0.0989028452
       40.0000000000        1.7140799860        0.1858059963
       44.0000000000        2.8417000597        0.4199137336
       48.0000000000        5.7515930843        1.1829927756
       52.0000000000       12.5010237815        1.5056769052
       56.0000000000       13.9191892538        0.4960714795
       60.0000000000       16.5260628974       -0.9429141880
       64.0000000000        9.9041810245       -1.0356593113
       68.0000000000       10.0984203810        1.1617504351
       72.0000000000       18.4024335627        1.6700383803
       76.0000000000       12.4878684683       -2.7236791631
       80.0000000000        5.5696327366       -0.9158413331
       84.0000000000        3.4525457019       -0.2597819340
       88.0000000000        3.0691543888        0.0584165768
       92.0000000000        4.1815279430        0.5587900870
       96.0000000000        8.2094685375        1.2312926428
      100.0000000000        7.5937721113       -1.2650351857
      104.0000000000        4.1689070457       -0.3875705097
      108.0000000000        3.9057420938        0.2340413567
      112.0000000000        6.2959500985        0.9253736153
      116.0000000000        8.8496572284        0.4707761461
      120.0000000000       10.1954167189       -0.7412050952
      124.0000000000        5.6673800395       -0.7817759432
      128.0000000000        4.5082370940        0.1394183381
      132.0000000000        7.0693373802        1.1897048302
      136.0000000000        9.6014233523       -0.9104985230
      140.0000000000        4.9039801862       -0.8213363551
      144.0000000000        3.1076532793       -0.1853109078
      148.0000000000        3.0237592302        0.1411273372
      152.0000000000        4.2875155844        0.3944519329
      156.0000000000        4.3794331072       -0.1873547135
      160.0000000000        4.6702020937        0.3871564470
      164.0000000000        8.2473133725        1.5987279522
      168.0000000000       16.8734736738        1.3390638730
      172.0000000000       11.5849375370       -2.0729628766
      176.0000000000        7.0563137973       -0.3513008734
      180.0000000000        7.8963496325        0.7888750173
      184.0000000000       13.8562841760        2.0019965173
      188.0000000000       24.1728290852        3.4542872959
      192.0000000000       24.7334508547       -4.1723844055
      196.0000000000       10.9353517554       -2.0367877488
      200.0000000000        6.2292599783       -0.5965712769
      204.0000000000        5.0504242043       -0.0384413408
      208.0000000000        5.9657455483        0.4948651970
      212.0000000000        6.7019672556       -0.4284532380
      216.0000000000        5.1559992774       -0.1520613891
      220.0000000000        5.4260791384        0.2774600483
      224.0000000000        7.6594644701        0.9421280821
      228.0000000000       14.7314907186        2.9084463087
      232.0000000000       25.8518716751       -0.0887915322
      236.0000000000       16.3012836564       -2.0748267972
      240.0000000000       13.1809392828        0.2931018256
      244.0000000000       18.6371659564        2.6874788464
      248.0000000000       39.9918613473        8.8235985018
      252.0000000000       68.6765315546       -1.4998937295
      256.0000000000       39.0230082603       -8.1988650280
      260.0000000000       18.1730181640       -2.7997422774
      264.0000000000       11.5591603855       -0.8704941204
      268.0000000000        9.7271807297       -0.1241032096
      272.0000000000       10.4112771761        0.4990406767
      276.0000000000       14.0612869479        1.2013940547
      280.0000000000       17.4789520141        0.9065265795
      284.0000000000       26.4274656775        4.0826943286
      288.0000000000       51.9184160262        6.9053681320
      292.0000000000       70.6369641290        7.2852344940
      296.0000000000      114.5528558906        2.9966971057
      300.0000000000       65.2125908420      -14.3829759242
      304.0000000000       30.5471475108       -4.4862562283
      308.0000000000       20.1583952421       -1.2844407499
      312.0000000000       18.0761145692        0.1605483202
      316.0000000000       21.8786702763        1.9021101049
      320.0000000000       31.1276455732        1.3536434143
      324.0000000000       35.1048792603        2.5247356418
      328.0000000000       55.1847998421        5.5422896665
      332.0000000000       57.8105209541       -0.8687582688
      336.0000000000       72.2093729251        8.8888909405
      340.0000000000      131.4252338863       19.8122173966
      344.0000000000      270.2697621232       58.5661572682
      348.0000000000      432.8881352106      -32.0066060883
      352.0000000000      197.3760240337      -46.4067103614
      356.0000000000       84.2074131933      -15.5368982729
      360.0000000000       44.9865762247       -5.9182786558
      364.0000000000       29.0487870338       -2.5739348628
      368.0000000000       22.4636560022       -0.8223990937
      372.0000000000       20.5878191055       -0.6829895707
      376.0000000000       17.9479490963       -0.1115612606
      380.0000000000       21.6889096110        2.2320691839
      384.0000000000       31.9218481685        0.3094717439
      388.0000000000       22.5657353835       -2.2414603241
      392.0000000000       19.5503207775        0.5781502665
      396.0000000000       28.0100012318        4.1580201583
      400.0000000000       59.9640290074       11.9072717528
      404.0000000000       73.1577775271      -10.1225114240
      408.0000000000       36.8380413066       -4.8407644667
      412.0000000000       31.4116655421        1.2278457121
      416.0000000000       36.6016660378        1.6838580388
      420.0000000000       37.7981703915       -4.1803011635
      424.0000000000       19.3674572498       -3.1143504860
      428.0000000000       12.1208482811       -0.9255252874
      432.0000000000       10.2412016800       -0.1046762161
      436.0000000000       11.1191721501        0.5838571562
      440.0000000000       15.9243318950        2.0805220062
      444.0000000000       30.8069972296        5.2294184866
      448.0000000000       41.6090500623        0.2863459311
      452.0000000000       57.2296465643        6.7801706501
      456.0000000000       49.9104479989       -9.3965519150
      460.0000000000       22.7656673742       -3.7467037680
      464.0000000000       14.3037906341       -0.9867141883
      468.0000000000       13.0564256071        0.3270497492
      472.0000000000       17.9081027389        2.2439033471
      476.0000000000       25.3715264707       -0.5173235079
      480.0000000000       19.9948110509       -0.4761864036
      484.0000000000       24.5359015866        2.9295510850
      488.0000000000       48.0454792931        9.1499439144
      492.0000000000       73.2578347958        1.4162493509
      496.0000000000       79.6314534371       -3.8872374841
      500.0000000000       41.8838057976       -8.2011968618
      504.0000000000       22.8093267491       -2.3317754572
      508.0000000000       18.0172831722       -0.1994855707
      512.0000000000       20.3142892219        1.4219234121
      516.0000000000       31.6308270006        4.8309066556
      520.0000000000       68.9441694927       15.6097459972
      524.0000000000      132.7385302928        1.2089631304
      528.0000000000       81.7588682490      -11.2983786256
      532.0000000000       52.3227842133       -7.6991106855
      536.0000000000       27.4393545616       -3.7979396850
      540.0000000000       18.9454163403       -0.8742268003
      544.0000000000       18.0655728376       -0.0283457261
      548.0000000000       18.0585751046        0.5015080804
      552.0000000000       24.3940884021        3.0036500776
      556.0000000000       48.1373609883       10.0798593288
      560.0000000000       95.4267263449        5.7328828639
      564.0000000000       62.8493008070      -13.2036497952
      568.0000000000       29.4356533928       -4.3383496013
      572.0000000000       19.8644156579       -1.0267123674
      576.0000000000       19.3142101584        0.7470372172
      580.0000000000       27.5705543702        3.8847765387
      584.0000000000       50.3756334987        4.5238800808
      588.0000000000       40.4434549397       -4.9232989424
      592.0000000000       31.8859890320        0.4332603953
      596.0000000000       43.5249175468        5.9105990253
      600.0000000000       90.3827107853       19.3064460349
      604.0000000000      150.3506161632       -5.6466950505
      608.0000000000      101.4697517845       -4.8406615739
      612.0000000000      117.1347712199        3.2948900019
      616.0000000000       78.9374820379      -12.2982043965
      620.0000000000       54.6837830528       -0.5648348741
      624.0000000000       73.7901344302       11.3333873498
      628.0000000000      148.0518363820       17.2482423499
      632.0000000000      112.4612400326      -21.4288670265
      636.0000000000       61.9033304834       -4.4426730550
      640.0000000000       69.4640653346        8.0159479988
      644.0000000000       87.9909272707       -7.7381904666
      648.0000000000       45.3674144197       -7.6172768052
      652.0000000000       28.0239072264       -2.0378522234
      656.0000000000       24.6925516178        0.1706260934
      660.0000000000       28.2696344701        1.6359156916
      664.0000000000       41.0704549713        5.3742066736
      668.0000000000       72.8527143226        9.3863091883
      672.0000000000      132.6929633081       26.5635349626
      676.0000000000      256.5708185954        6.8053625456
      680.0000000000      143.8982682831      -31.2828921364
      684.0000000000       74.5844253237       -6.3951256477
      688.0000000000       76.5530114539        4.8576483718
      692.0000000000       66.3346492497       -8.7866284682
      696.0000000000       47.6618997116       -0.2147576095
      700.0000000000       40.7175542719       -5.5073591013
      704.0000000000       21.9816265496       -2.9817176309
      708.0000000000       14.7611187764       -1.0620152491
      712.0000000000       12.1407064816       -0.3338354810
      716.0000000000       11.8163270083        0.1768956432
      720.0000000000       13.9333174181        1.0094313707
      724.0000000000       21.8760628455        3.4374482178
      728.0000000000       41.5107520803        3.8068235621
      732.0000000000       33.4315978987       -3.8923611734
      736.0000000000       28.6335577425        1.5480118761
      740.0000000000       47.0327609551        7.0782774120
      744.0000000000       51.9509463907       -5.4266411940
      748.0000000000       40.3074644584        1.1412290326
      752.0000000000       63.8493373443        9.9513723346
      756.0000000000       71.3900498806       -8.7601734360
      760.0000000000       46.5444350179       -1.3110974538
      764.0000000000       60.9416527668        7.7064377213
      768.0000000000       80.7119050050        2.1386288242
      772.0000000000       79.5907100110       -3.7590424189
      776.0000000000       71.0384499734       -4.2756027716
      780.0000000000       50.6721238880       -2.0220796288
      784.0000000000       39.7773287281       -5.7723611952
      788.0000000000       20.7962836742       -2.9174434047
      792.0000000000       13.7980779279       -0.9033419278
      796.0000000000       12.2343323421        0.0929750410
      800.0000000000       15.2616950016        1.6356886658
      804.0000000000       23.9410424952        1.0106766884
      808.0000000000       17.0848939548       -2.2690606127
      812.0000000000       12.1547295493       -0.4091058416
      816.0000000000       12.7671877195        0.7219019298
      820.0000000000       19.3436118362        2.8998627243
      824.0000000000       32.2525447957        0.7179865102
      828.0000000000       22.0866646886       -2.7079574129
      832.0000000000       16.7573767451       -0.2668451081
      836.0000000000       18.4985234165        1.1115341599
      840.0000000000       24.3475461419        1.3835912469
      844.0000000000       31.0846343453        2.7760100097
      848.0000000000       51.5989617042        8.3638160264
      852.0000000000      100.4439554246       12.6130105022
      856.0000000000      137.6936443992       15.0561679553
      860.0000000000      244.2660825209       23.1442827263
      864.0000000000      260.6518037745       10.6748811433
      868.0000000000      322.7320097405      -17.8421315112
      872.0000000000      157.7020194036      -34.4588271547
      876.0000000000       77.6615539268       -9.7461905582
      880.0000000000       61.3089926550        1.0063268390
      884.0000000000       89.1670215813       12.4669731077
      888.0000000000       94.9416529421      -14.6336704183
      892.0000000000       43.0827901232       -8.1042590693
      896.0000000000       23.2046628604       -2.8890195254
      900.0000000000       15.3971401883       -1.2921314466
      904.0000000000       11.6125086681       -0.6690736969
      908.0000000000        9.6269673887       -0.3565493788
      912.0000000000        8.6265911591       -0.1529212940
      916.0000000000        8.3405195915        0.0332429793
      920.0000000000        8.9605190340        0.2898218752
      924.0000000000       11.0298097236        0.8250262608
      928.0000000000       16.8597484444        2.4160428730
      932.0000000000       34.3752804180        6.5658253270
      936.0000000000       44.7796611107       -4.5187465119
      940.0000000000       27.7935661984       -1.8601960789
      944.0000000000       30.2285971550        3.1231723433
      948.0000000000       58.3455919537       11.6362726699
      952.0000000000       84.2863165059       -7.1555113233
      956.0000000000       48.2159572813       -5.0131751066
      960.0000000000       48.2352638829        4.8684722828
      964.0000000000       91.2009627556       14.3686939020
      968.0000000000       95.3643508288       -9.6354061766
      972.0000000000       63.9675756393       -6.7238710786
      976.0000000000       43.1896896560       -4.7940721593
      980.0000000000       32.4684394882       -0.8460780756
      984.0000000000       23.3638799266       -3.6481944778
      988.0000000000       12.5572685777       -1.6643769787
      992.0000000000        8.1746538477       -0.7050420802
      996.0000000000        6.1305736186       -0.3676999208
     1000.0000000000        4.9910828522       -0.2181012203
     1004.0000000000        4.2920732015       -0.1387695835
     1008.0000000000        3.9237780761       -0.0899105207
     1012.0000000000        3.7890625735       -0.0560548935
     1016.0000000000        3.5824620342       -0.0323964824
     1020.0000000000        3.4908150684       -0.0140143179
     1024.0000000000        3.3620820188        0.0031046461
     1028.0000000000        3.2329231511        0.0200678297
     1032.0000000000        3.3431344083        0.0352442076
     1036.0000000000        3.5176479039        0.0525206538
     1040.0000000000        4.7267068601        0.0864064279
     1044.0000000000        5.1307193820        0.1175448767
     1048.0000000000        5.6339755683        0.1667348149
     1052.0000000000        6.4903858532        0.2555473491
     1056.0000000000        7.8515155115        0.4557878437
     1060.0000000000       10.6827178955        1.0488252524
     1064.0000000000       17.6302774215        2.4121655245
     1068.0000000000       21.5678178123       -1.1315423500
     1072.0000000000       19.4057802803        0.6270569142
     1076.0000000000       28.2977179933        4.1371411055
     1080.0000000000       43.5162776264       -0.5271937822
     1084.0000000000       29.8046966505       -2.8028251685
     1088.0000000000       25.5077824034        0.2146443635
     1092.0000000000       30.2918184830        2.2452536483
     1096.0000000000       46.2265821502        6.4556345283
     1100.0000000000       90.5328051409       15.4279937505
     1104.0000000000      111.4528917303       -7.7744459939
     1108.0000000000       97.9863091433        4.4880395618
     1112.0000000000      159.5801581371       29.8489028042
     1116.0000000000      366.2837631677       62.0553823406
     1120.0000000000      331.8348381236      -64.7501157464
     1124.0000000000      149.5170062009      -24.2078166565
     1128.0000000000       99.0538511103       -4.3180093561
     1132.0000000000      104.7040318099        7.4143768416
     1136.0000000000      172.7501402632       29.6960794688
     1140.0000000000      349.9575222812       55.9516998283
     1144.0000000000      401.9754718344      -57.4393538069
     1148.0000000000      183.7212049428      -33.6646102264
     1152.0000000000      109.1211330911       -8.3479026350
     1156.0000000000       98.8769871569        2.6554172833
     1160.0000000000      136.1917373792       18.1465285097
     1164.0000000000      251.4192587669       31.1320816775
     1168.0000000000      335.7132432272       18.1101349387
     1172.0000000000      262.0323759737      -43.4356527102
     1176.0000000000      150.3226813839      -12.7936360389
     1180.0000000000      134.1298626022        2.9311475523
     1184.0000000000      171.7338942299       16.9357020649
     1188.0000000000      293.0563615319       49.6614174169
     1192.0000000000      667.1848207391      157.1162685941
     1196.0000000000     1406.3456129443       79.8140757108
     1200.0000000000      916.2800265224     -197.3181883125
     1204.0000000000      402.6774896895      -65.7725259967
     1208.0000000000      258.6672347152      -21.8332955543
     1212.0000000000      192.9642697843       -5.9166095186
     1216.0000000000      208.7470376505        5.1427478027
     1220.0000000000      201.6299588037        3.5709307797
     1224.0000000000      305.5432291942       54.0284737203
     1228.0000000000      514.1883330977       -9.8630635429
     1232.0000000000      272.2839433813      -55.5960258187
     1236.0000000000      146.0870158712      -13.9834181195
     1240.0000000000      133.0342745571        7.2086322942
     1244.0000000000      204.0332045095       20.3592623072
     1248.0000000000      177.5726627016      -21.1030285886
     1252.0000000000      141.5127604610       -0.9074994942
     1256.0000000000      115.2826380179       -7.2654687113
     1260.0000000000      124.4114278730       13.1763449092
     1264.0000000000      182.2712108237       -2.4438303467
     1268.0000000000      112.1920038060      -15.5120638383
     1272.0000000000       85.7888314103        1.0640764106
     1276.0000000000      121.3791966140       16.8466842970
     1280.0000000000      150.5324860700      -12.1181209070
     1284.0000000000      107.8703113724       -2.0945350486
     1288.0000000000      144.9772937015       22.8766965481
     1292.0000000000      291.3605286768       31.5810880142
     1296.0000000000      210.6283836807      -43.0334652354
     1300.0000000000      103.9816800717      -12.4605356834
     1304.0000000000       88.2147618584        3.9498080835
     1308.0000000000      137.8280703142       17.3796392447
     1312.0000000000      123.1751444021      -21.8199285191
     1316.0000000000       59.3454038122       -9.0967508914
     1320.0000000000       37.9474042959       -2.9581510449
     1324.0000000000       31.1395273300       -0.6956186553
     1328.0000000000       31.9924496038        1.2721781608
     1332.0000000000       44.5171194709        5.7246178846
     1336.0000000000       66.6760058409       -0.5866868689
     1340.0000000000       43.6385225604       -5.3177025645
     1344.0000000000       32.0261174752       -1.1667788620
     1348.0000000000       31.1098666560        0.4419737663
     1352.0000000000       35.3661892528        1.7446691415
     1356.0000000000       46.5239585848        4.2016355270
     1360.0000000000       74.3531048280       11.6411843511
     1364.0000000000      152.2777229300       24.8477637592
     1368.0000000000      159.8219587014      -19.8147378583
     1372.0000000000      107.7724343567       -3.9989813302
     1376.0000000000      119.1027481743        9.3622026184
     1380.0000000000      194.4097174120       32.1096329510
     1384.0000000000      428.7061605400       88.9562884613
     1388.0000000000      671.9829560670      -13.9034693232
     1392.0000000000      414.6270929088      -58.7091524316
     1396.0000000000      328.7055171455       11.6201365798
     1400.0000000000      527.5420350442       99.9407296236
     1404.0000000000     1183.0162143621      167.2031270324
     1408.0000000000      973.4719313643     -176.3056958156
     1412.0000000000      441.4707936961      -90.5183543409
     1416.0000000000      217.6985058241      -30.1910512683
     1420.0000000000      153.0477820616       -4.8515587767
     1424.0000000000      139.2608634438      -10.9695234945
     1428.0000000000       85.5206867795      -10.2350890364
     1432.0000000000       59.1905483626       -3.9500541142
     1436.0000000000       49.1737576123       -1.3249747117
     1440.0000000000       48.0518258564        0.8125671887
     1444.0000000000       58.3460721309        4.9906218654
     1448.0000000000       90.8921171867        8.8912073156
     1452.0000000000      105.7047790190        3.0799334267
     1456.0000000000      109.5165181167       -2.9383258187
     1460.0000000000      125.6019778259       13.9948726414
     1464.0000000000      190.8379334569        2.7621723234
     1468.0000000000      161.2702579416       -1.1449736659
     1472.0000000000      228.6812445787       39.1314900000
     1476.0000000000      498.0635924211       73.2078216093
     1480.0000000000      414.4694257171      -79.4591289613
     1484.0000000000      221.4639843978      -16.3808367679
     1488.0000000000      205.3642002799      -10.6198546373
     1492.0000000000      124.4084717701      -16.4403470086
     1496.0000000000       93.3544751926       -0.4435427220
     1500.0000000000      121.8366353761       16.7768553118
     1504.0000000000      250.5290272084       42.8640640426
     1508.0000000000      243.1439628964      -45.7808417773
     1512.0000000000      103.1400542106      -20.2860305665
     1516.0000000000       54.2347297106       -6.9229620766
     1520.0000000000       36.1084361672       -2.8322440361
     1524.0000000000       28.6529726841       -1.0596479858
     1528.0000000000       27.2804953459        0.5231251628
     1532.0000000000       34.7850329177        3.3776460888
     1536.0000000000       40.0430666616       -3.0296292470
     1540.0000000000       27.3550166971       -1.8817756951
     1544.0000000000       24.4265865400        0.1818616960
     1548.0000000000       28.3646233329        2.0443303526
     1552.0000000000       44.0788480528        6.7394156365
     1556.0000000000       77.6150760793        4.2726605378
     1560.0000000000       60.5805078769       -5.3873080151
     1564.0000000000       55.8689861297        2.7140280170
     1568.0000000000       84.0416309213       13.1950125421
     1572.0000000000      186.7758572953       42.7432913765
     1576.0000000000      331.3800923358      -11.7759466794
     1580.0000000000      166.5607406123      -35.2268668717
     1584.0000000000       86.8888451712       -9.1069957022
     1588.0000000000       73.0093735492        1.3042921151
     1592.0000000000      100.4291307589       14.1883998006
     1596.0000000000      209.5973327703       39.5950205099
     1600.0000000000      240.4561707008      -35.1108904293
     1604.0000000000      123.2924616369      -15.5286432813
     1608.0000000000      101.3118201787        2.7296876079
     1612.0000000000      148.0906242466       23.4596958466
     1616.0000000000      336.0359800216       76.1899687041
     1620.0000000000      506.9862496705      -51.2838014311
     1624.0000000000      218.6240187909      -51.9082402045
     1628.0000000000       95.2594087657      -16.8164153917
     1632.0000000000       52.0355941847       -6.7262315904
     1636.0000000000       33.1305248534       -3.2642086673
     1640.0000000000       23.0636720473       -1.7924169996
     1644.0000000000       17.5255129377       -1.0489522651
     1648.0000000000       14.2307396831       -0.5872919521
     1652.0000000000       12.6761637045       -0.1811227776
     1656.0000000000       13.0863381509        0.4710244692
     1660.0000000000       17.9711754930        2.3331099551
     1664.0000000000       33.8335054297        4.3294671205
     1668.0000000000       27.7055460253       -5.3080727616
     1672.0000000000       12.9939671061       -2.0824231000
     1676.0000000000        7.7941175255       -0.7845520473
     1680.0000000000        5.5930800458       -0.3844025077
     1684.0000000000        4.4108470646       -0.2278615333
     1688.0000000000        3.6652402057       -0.1530030067
     1692.0000000000        3.1434975323       -0.1114953482
     1696.0000000000        2.7377565704       -0.0856639222
     1700.0000000000        2.4315054223       -0.0685107661
     1704.0000000000        2.1831105072       -0.0563288686
     1708.0000000000        1.9767306346       -0.0472797320
     1712.0000000000        1.8021017769       -0.0403217841
     1716.0000000000        1.6522169529       -0.0348256774
     1720.0000000000        1.4887272272       -0.0299825518
     1724.0000000000        1.3762528690       -0.0263690166
     1728.0000000000        1.2769695969       -0.0233613224
     1732.0000000000        1.1887317020       -0.0208277167
     1736.0000000000        0.9128959964       -0.0162161388
     1740.0000000000        0.8514695597       -0.0145400092
     1744.0000000000        0.7962650913       -0.0130973985
     1748.0000000000        0.7464343620       -0.0118470860
     1752.0000000000        0.7012754760       -0.0107566870
     1756.0000000000        0.6602022326       -0.0098004288
     1760.0000000000        0.4737427414       -0.0071153478
     1764.0000000000        0.4465391630       -0.0064991747
     1768.0000000000        0.4216551671       -0.0059537062
     1772.0000000000        0.3988287920       -0.0054688361
     1776.0000000000        0.3778349096       -0.0050361884
     1780.0000000000        0.0387197696       -0.0006754170
     1784.0000000000        0.0361531317       -0.0006094096
     1788.0000000000        0.0338334050       -0.0005517277
     1792.0000000000        0.0317299151       -0.0005010995
     1796.0000000000        0.0298166061       -0.0004564792
     1800.0000000000        0.0280712305       -0.0004170017
     1804.0000000000        0.0264747004       -0.0003819471
     1808.0000000000        0.0250105642       -0.0003507130
     1812.0000000000        0.0236645814       -0.0003227930
     1816.0000000000        0.0224243754       -0.0002977589
     1820.0000000000        0.0212791487       -0.0002752476
     1824.0000000000        0.0202194465       -0.0002549490
     1828.0000000000        0.0000000000        0.0000000000
     1832.0000000000        0.0000000000        0.0000000000
     1836.0000000000        0.0000000000        0.0000000000
     1840.0000000000        0.0000000000        0.0000000000
     1844.0000000000        0.0000000000        0.0000000000
     1848.0000000000        0.0000000000        0.0000000000
     1852.0000000000        0.0000000000        0.0000000000
     1856.0000000000        0.0000000000        0.0000000000
     1860.0000000000        0.0000000000        0.0000000000
     1864.0000000000        0.0000000000        0.0000000000
     1868.0000000000        0.0000000000        0.0000000000
     1872.0000000000        0.0000000000        0.0000000000
     1876.0000000000        0.0000000000        0.0000000000
     1880.0000000000        0.0000000000        0.0000000000
     1884.0000000000        0.0000000000        0.0000000000
     1888.0000000000        0.0000000000        0.0000000000
     1892.0000000000        0.0000000000        0.0000000000
     1896.0000000000        0.0000000000        0.0000000000
     1900.0000000000        0.0000000000        0.0000000000
     1904.0000000000        0.0000000000        0.0000000000
     1908.0000000000        0.0000000000        0.0000000000
     1912.0000000000        0.0000000000        0.0000000000
     1916.0000000000        0.0000000000        0.0000000000
     1920.0000000000        0.0000000000        0.0000000000
     1924.0000000000        0.0000000000        0.0000000000
     1928.0000000000        0.0000000000        0.0000000000
     1932.0000000000        0.0000000000        0.0000000000
     1936.0000000000        0.0000000000        0.0000000000
     1940.0000000000        0.0000000000        0.0000000000
     1944.0000000000        0.0000000000        0.0000000000
     1948.0000000000        0.0000000000        0.0000000000
     1952.0000000000        0.0000000000        0.0000000000
     1956.0000000000        0.0000000000        0.0000000000
     1960.0000000000        0.0000000000        0.0000000000
     1964.0000000000        0.0000000000        0.0000000000
     1968.0000000000        0.0000000000        0.0000000000
     1972.0000000000        0.0000000000        0.0000000000
     1976.0000000000        0.0000000000        0.0000000000
     1980.0000000000        0.0000000000        0.0000000000
     1984.0000000000        0.0000000000        0.0000000000
     1988.0000000000        0.0000000000        0.0000000000
     1992.0000000000        0.0000000000        0.0000000000
     1996.0000000000        0.0000000000        0.0000000000
     2000.0000000000        0.0000000000        0.0000000000
     2004.0000000000        0.0000000000        0.0000000000
     2008.0000000000        0.0000000000        0.0000000000
     2012.0000000000        0.0000000000        0.0000000000
     2016.0000000000        0.0000000000        0.0000000000
     2020.0000000000        0.0000000000        0.0000000000
     2024.0000000000        0.0000000000        0.0000000000
     2028.0000000000        0.0000000000        0.0000000000
     2032.0000000000        0.0000000000        0.0000000000
     2036.0000000000        0.0000000000        0.0000000000
     2040.0000000000        0.0000000000        0.0000000000
     2044.0000000000        0.0000000000        0.0000000000
     2048.0000000000        0.0000000000        0.0000000000
     2052.0000000000        0.0000000000        0.0000000000
     2056.0000000000        0.0000000000        0.0000000000
     2060.0000000000        0.0000000000        0.0000000000
     2064.0000000000        0.0000000000        0.0000000000
     2068.0000000000        0.0000000000        0.0000000000
     2072.0000000000        0.0000000000        0.0000000000
     2076.0000000000        0.0000000000        0.0000000000
     2080.0000000000        0.0000000000        0.0000000000
     2084.0000000000        0.0000000000        0.0000000000
     2088.0000000000        0.0000000000        0.0000000000
     2092.0000000000        0.0000000000        0.0000000000
     2096.0000000000        0.0000000000        0.0000000000
     2100.0000000000        0.0000000000        0.0000000000
     2104.0000000000        0.0000000000        0.0000000000
     2108.0000000000        0.0000000000        0.0000000000
     2112.0000000000        0.0000000000        0.0000000000
     2116.0000000000        0.0000000000        0.0000000000
     2120.0000000000        0.0000000000        0.0000000000
     2124.0000000000        0.0000000000        0.0000000000
     2128.0000000000        0.0000000000        0.0000000000
     2132.0000000000        0.0000000000        0.0000000000
     2136.0000000000        0.0000000000        0.0000000000
     2140.0000000000        0.0000000000        0.0000000000
     2144.0000000000        0.0000000000        0.0000000000
     2148.0000000000        0.0000000000        0.0000000000
     2152.0000000000        0.0000000000        0.0000000000
     2156.0000000000        0.0000000000        0.0000000000
     2160.0000000000        0.0000000000        0.0000000000
     2164.0000000000        0.0000000000        0.0000000000
     2168.0000000000        0.0000000000        0.0000000000
     2172.0000000000        0.0000000000        0.0000000000
     2176.0000000000        0.0000000000        0.0000000000
     2180.0000000000        0.0000000000        0.0000000000
     2184.0000000000        0.0000000000        0.0000000000
     2188.0000000000        0.0000000000        0.0000000000
     2192.0000000000        0.0000000000        0.0000000000
     2196.0000000000        0.0000000000        0.0000000000
     2200.0000000000        0.0000000000        0.0000000000
     2204.0000000000        0.0000000000        0.0000000000
     2208.0000000000        0.0000000000        0.0000000000
     2212.0000000000        0.0000000000        0.0000000000
     2216.0000000000        0.0000000000        0.0000000000
     2220.0000000000        0.0000000000        0.0000000000
     2224.0000000000        0.0000000000        0.0000000000
     2228.0000000000        0.0000000000        0.0000000000
     2232.0000000000        0.0000000000        0.0000000000
     2236.0000000000        0.0000000000        0.0000000000
     2240.0000000000        0.0000000000        0.0000000000
     2244.0000000000        0.0000000000        0.0000000000
     2248.0000000000        0.0000000000        0.0000000000
     2252.0000000000        0.0000000000        0.0000000000
     2256.0000000000        0.0000000000        0.0000000000
     2260.0000000000        0.0000000000        0.0000000000
     2264.0000000000        0.0000000000        0.0000000000
     2268.0000000000        0.0000000000        0.0000000000
     2272.0000000000        0.0000000000        0.0000000000
     2276.0000000000        0.0000000000        0.0000000000
     2280.0000000000        0.0000000000        0.0000000000
     2284.0000000000        0.0000000000        0.0000000000
     2288.0000000000        0.0000000000        0.0000000000
     2292.0000000000        0.0000000000        0.0000000000
     2296.0000000000        0.0000000000        0.0000000000
     2300.0000000000        0.0000000000        0.0000000000
     2304.0000000000        0.0000000000        0.0000000000
     2308.0000000000        0.0000000000        0.0000000000
     2312.0000000000        0.0000000000        0.0000000000
     2316.0000000000        0.0000000000        0.0000000000
     2320.0000000000        0.0000000000        0.0000000000
     2324.0000000000        0.0000000000        0.0000000000
     2328.0000000000        0.0000000000        0.0000000000
     2332.0000000000        0.0000000000        0.0000000000
     2336.0000000000        0.0000000000        0.0000000000
     2340.0000000000        0.0000000000        0.0000000000
     2344.0000000000        0.0000000000        0.0000000000
     2348.0000000000        0.0000000000        0.0000000000
     2352.0000000000        0.0000000000        0.0000000000
     2356.0000000000        0.0000000000        0.0000000000
     2360.0000000000        0.0000000000        0.0000000000
     2364.0000000000        0.0000000000        0.0000000000
     2368.0000000000        0.0000000000        0.0000000000
     2372.0000000000        0.0000000000        0.0000000000
     2376.0000000000        0.0000000000        0.0000000000
     2380.0000000000        0.0000000000        0.0000000000
     2384.0000000000        0.0000000000        0.0000000000
     2388.0000000000        0.0000000000        0.0000000000
     2392.0000000000        0.0000000000        0.0000000000
     2396.0000000000        0.0000000000        0.0000000000
     2400.0000000000        0.0000000000        0.0000000000
     2404.0000000000        0.0000000000        0.0000000000
     2408.0000000000        0.0000000000        0.0000000000
     2412.0000000000        0.0000000000        0.0000000000
     2416.0000000000        0.0000000000        0.0000000000
     2420.0000000000        0.0000000000        0.0000000000
     2424.0000000000        0.0000000000        0.0000000000
     2428.0000000000        0.0000000000        0.0000000000
     2432.0000000000        0.0000000000        0.0000000000
     2436.0000000000        0.0000000000        0.0000000000
     2440.0000000000        0.0000000000        0.0000000000
     2444.0000000000        0.0000000000        0.0000000000
     2448.0000000000        0.0000000000        0.0000000000
     2452.0000000000        0.0000000000        0.0000000000
     2456.0000000000        0.0000000000        0.0000000000
     2460.0000000000        0.0000000000        0.0000000000
     2464.0000000000        0.0000000000        0.0000000000
     2468.0000000000        0.0000000000        0.0000000000
     2472.0000000000        0.0000000000        0.0000000000
     2476.0000000000        0.0000000000        0.0000000000
     2480.0000000000        0.0000000000        0.0000000000
     2484.0000000000        0.0000000000        0.0000000000
     2488.0000000000        0.0000000000        0.0000000000
     2492.0000000000        0.0000000000        0.0000000000
     2496.0000000000        0.0000000000        0.0000000000
     2500.0000000000        0.0000000000        0.0000000000
     2504.0000000000        0.0000000000        0.0000000000
     2508.0000000000        0.0000000000        0.0000000000
     2512.0000000000        0.0000000000        0.0000000000
     2516.0000000000        0.0000000000        0.0000000000
     2520.0000000000        0.0000000000        0.0000000000
     2524.0000000000        0.0000000000        0.0000000000
     2528.0000000000        0.0000000000        0.0000000000
     2532.0000000000        0.0000000000        0.0000000000
     2536.0000000000        0.0000000000        0.0000000000
     2540.0000000000        0.0000000000        0.0000000000
     2544.0000000000        0.0000000000        0.0000000000
     2548.0000000000        0.0000000000        0.0000000000
     2552.0000000000        0.0000000000        0.0000000000
     2556.0000000000        0.0000000000        0.0000000000
     2560.0000000000        0.0000000000        0.0000000000
     2564.0000000000        0.0000000000        0.0000000000
     2568.0000000000        0.0000000000        0.0000000000
     2572.0000000000        0.0000000000        0.0000000000
     2576.0000000000        0.0000000000        0.0000000000
     2580.0000000000        0.0000000000        0.0000000000
     2584.0000000000        0.0000000000        0.0000000000
     2588.0000000000        0.0000000000        0.0000000000
     2592.0000000000        0.0000000000        0.0000000000
     2596.0000000000        0.0000000000        0.0000000000
     2600.0000000000        0.0000000000        0.0000000000
     2604.0000000000        0.0000000000        0.0000000000
     2608.0000000000        0.0000000000        0.0000000000
     2612.0000000000        0.0000000000        0.0000000000
     2616.0000000000        0.0000000000        0.0000000000
     2620.0000000000        0.0000000000        0.0000000000
     2624.0000000000        0.0000000000        0.0000000000
     2628.0000000000        0.0000000000        0.0000000000
     2632.0000000000        0.0000000000        0.0000000000
     2636.0000000000        0.0000000000        0.0000000000
     2640.0000000000        0.0000000000        0.0000000000
     2644.0000000000        0.0000000000        0.0000000000
     2648.0000000000        0.0000000000        0.0000000000
     2652.0000000000        0.0000000000        0.0000000000
     2656.0000000000        0.0000000000        0.0000000000
     2660.0000000000        0.0000000000        0.0000000000
     2664.0000000000        0.0000000000        0.0000000000
     2668.0000000000        0.0000000000        0.0000000000
     2672.0000000000        0.0000000000        0.0000000000
     2676.0000000000        0.0000000000        0.0000000000
     2680.0000000000        0.0000000000        0.0000000000
     2684.0000000000        0.0000000000        0.0000000000
     2688.0000000000        0.0000000000        0.0000000000
     2692.0000000000        0.0000000000        0.0000000000
     2696.0000000000        0.0000000000        0.0000000000
     2700.0000000000        0.0000000000        0.0000000000
     2704.0000000000        0.0000000000        0.0000000000
     2708.0000000000        0.0000000000        0.0000000000
     2712.0000000000        0.0000000000        0.0000000000
     2716.0000000000        0.0000000000        0.0000000000
     2720.0000000000        0.0000000000        0.0000000000
     2724.0000000000        0.0000000000        0.0000000000
     2728.0000000000        0.0000000000        0.0000000000
     2732.0000000000        0.0000000000        0.0000000000
     2736.0000000000        0.0000000000        0.0000000000
     2740.0000000000        0.0000000000        0.0000000000
     2744.0000000000        0.0000000000        0.0000000000
     2748.0000000000        0.0000000000        0.0000000000
     2752.0000000000        0.0000000000        0.0000000000
     2756.0000000000        0.0000000000        0.0000000000
     2760.0000000000        0.0000000000        0.0000000000
     2764.0000000000        0.0000000000        0.0000000000
     2768.0000000000        0.0000000000        0.0000000000
     2772.0000000000        0.0000000000        0.0000000000
     2776.0000000000        0.0000000000        0.0000000000
     2780.0000000000        0.0000000000        0.0000000000
     2784.0000000000        0.0000000000        0.0000000000
     2788.0000000000        0.0000000000        0.0000000000
     2792.0000000000        0.0000000000        0.0000000000
     2796.0000000000        0.0000000000        0.0000000000
     2800.0000000000        0.0000000000        0.0000000000
     2804.0000000000        0.0000000000        0.0000000000
     2808.0000000000        0.0000000000        0.0000000000
     2812.0000000000        0.0000000000        0.0000000000
     2816.0000000000        0.0000000000        0.0000000000
     2820.0000000000        0.0000000000        0.0000000000
     2824.0000000000        0.0000000000        0.0000000000
     2828.0000000000        0.0000000000        0.0000000000
     2832.0000000000        0.0000000000        0.0000000000
     2836.0000000000        0.0000000000        0.0000000000
     2840.0000000000        0.0000000000        0.0000000000
     2844.0000000000        0.0000000000        0.0000000000
     2848.0000000000        0.0000000000        0.0000000000
     2852.0000000000        0.0000000000        0.0000000000
     2856.0000000000        0.0000000000        0.0000000000
     2860.0000000000        0.0000000000        0.0000000000
     2864.0000000000        0.0000000000        0.0000000000
     2868.0000000000        0.0000000000        0.0000000000
     2872.0000000000        0.0000000000        0.0000000000
     2876.0000000000        0.0000000000        0.0000000000
     2880.0000000000        0.0000000000        0.0000000000
     2884.0000000000        0.0000000000        0.0000000000
     2888.0000000000        0.0000000000        0.0000000000
     2892.0000000000        0.0000000000        0.0000000000
     2896.0000000000        0.0000000000        0.0000000000
     2900.0000000000        0.0000000000        0.0000000000
     2904.0000000000        0.0000000000        0.0000000000
     2908.0000000000        0.0000000000        0.0000000000
     2912.0000000000        0.0000000000        0.0000000000
     2916.0000000000        0.1574683272        0.0020142616
     2920.0000000000        0.2935023199        0.0037890892
     2924.0000000000        0.3092666542        0.0040984744
     2928.0000000000        0.3263362508        0.0044424856
     2932.0000000000        0.3448593131        0.0048261066
     2936.0000000000        0.3650056959        0.0052552074
     2940.0000000000        0.3994508154        0.0058949715
     2944.0000000000        0.4241182703        0.0064498550
     2948.0000000000        0.4511454936        0.0070766840
     2952.0000000000        0.4808436371        0.0077875172
     2956.0000000000        0.5135769237        0.0085969239
     2960.0000000000        0.7918833523        0.0125774481
     2964.0000000000        0.8447488561        0.0138844957
     2968.0000000000        0.9032139832        0.0153827738
     2972.0000000000        0.9681148228        0.0171091819
     2976.0000000000        1.0404523053        0.0191096269
     2980.0000000000        1.1214333665        0.0214417260
     2984.0000000000        1.2125247621        0.0241784861
     2988.0000000000        1.3155242206        0.0274133775
     2992.0000000000        1.4326556819        0.0312674311
     2996.0000000000        1.6378596919        0.0367992076
     3000.0000000000        1.8363827714        0.0429972398
     3004.0000000000        2.0484390394        0.0503428910
     3008.0000000000        2.2666042013        0.0590595109
     3012.0000000000        2.5238745276        0.0700032860
     3016.0000000000        2.8406259537        0.0840817872
     3020.0000000000        3.2115526641        0.1021944499
     3024.0000000000        3.7744293759        0.1275391295
     3028.0000000000        4.3463709402        0.1601453855
     3032.0000000000        5.0725312754        0.2055472639
     3036.0000000000        6.0171151760        0.2708953559
     3040.0000000000        7.2826532843        0.3688057438
     3044.0000000000        9.0415694087        0.5229624384
     3048.0000000000       11.6030193120        0.7813760077
     3052.0000000000       15.5683296691        1.2513068138
     3056.0000000000       22.2383515634        2.2045653990
     3060.0000000000       34.8591347935        4.4538479211
     3064.0000000000       63.2422712039       10.9725214714
     3068.0000000000      142.6095525633       32.7494341014
     3072.0000000000      301.2081354340       20.7302304986
     3076.0000000000      283.7303392941        0.7737495893
     3080.0000000000      225.3245633209      -40.5992165302
     3084.0000000000       98.2514958426      -18.7162375050
     3088.0000000000       53.9326638437       -5.8854438557
     3092.0000000000       41.3650149244       -0.8296167096
     3096.0000000000       46.0271478910        2.3809207364
     3100.0000000000       44.4842060523       -2.2523348349
     3104.0000000000       42.8983125803        1.7342894582
     3108.0000000000       59.9432224948        7.4382992471
     3112.0000000000      115.4464520941       23.5567635085
     3116.0000000000      286.7250534985       61.4366778131
     3120.0000000000      335.4252153103      -56.3881426131
     3124.0000000000      136.0802171417      -30.3578979349
     3128.0000000000       64.3020930280       -9.7904879688
     3132.0000000000       39.4936408547       -3.6957900058
     3136.0000000000       30.1275777139       -1.2675646751
     3140.0000000000       28.3134503797        0.3461047029
     3144.0000000000       33.7420148665        2.6384474110
     3148.0000000000       54.3316085900        8.8430868240
     3152.0000000000      116.9803940012       21.4846431442
     3156.0000000000      146.2804865939       -6.5137762950
     3160.0000000000      131.2148954343       -6.5768187901
     3164.0000000000       98.4206545093      -10.3450821479
     3168.0000000000       58.9292821477       -5.7140458326
     3172.0000000000       54.9214344555        3.1141619054
     3176.0000000000       74.3969522349        6.8347237119
     3180.0000000000      134.7383957335       22.5796804056
     3184.0000000000      159.1956450245      -19.9482632704
     3188.0000000000       69.5307650015      -15.4362680523
     3192.0000000000       32.4422222331       -5.1600317595
     3196.0000000000       18.9727766656       -2.1366720759
     3200.0000000000       12.9085181073       -1.0543904649
     3204.0000000000        9.7906774005       -0.5567290097
     3208.0000000000        8.2221172091       -0.2382285909
     3212.0000000000        7.9517894759        0.1370967470
     3216.0000000000       10.0117403395        1.0645537092
     3220.0000000000       17.8054758001        2.3877895921
     3224.0000000000       15.8811499372       -2.8024247356
     3228.0000000000        7.7231967732       -1.1808792070
     3232.0000000000        4.7731029373       -0.4454828707
     3236.0000000000        3.3763434623       -0.2182518614
     3240.0000000000        2.5803110045       -0.1289805335
     3244.0000000000        2.1571949549       -0.0870777006
     3248.0000000000        1.8595255728       -0.0637791025
     3252.0000000000        1.6353864991       -0.0493262904
     3256.0000000000        1.4586799830       -0.0396144539
     3260.0000000000        1.3030272420       -0.0325458799
     3264.0000000000        1.1836162472       -0.0273955412
     3268.0000000000        1.0822991622       -0.0234252660
     3272.0000000000        0.9951165308       -0.0202822452
     3276.0000000000        0.9192421581       -0.0177409131
     3280.0000000000        0.6199205940       -0.0127725655
     3284.0000000000        0.5720064479       -0.0112319658
     3288.0000000000        0.5297285576       -0.0099442355
     3292.0000000000        0.4921864381       -0.0088565376
     3296.0000000000        0.4586625521       -0.0079294273
     3300.0000000000        0.4285772204       -0.0071328896
     3304.0000000000        0.4014565188       -0.0064437037
     3308.0000000000        0.3769089202       -0.0058436440
     3312.0000000000        0.3546079745       -0.0053182223
     3316.0000000000        0.2664949469       -0.0040191783
     3320.0000000000        0.2114326341       -0.0031752458
     3324.0000000000        0.1729986863       -0.0025730993
     3328.0000000000        0.1631546925       -0.0023533397
     3332.0000000000        0.1541390358       -0.0021583032
     3336.0000000000        0.1362337086       -0.0018654300
     3340.0000000000        0.1290712624       -0.0017185111
     3344.0000000000        0.0176764909       -0.0002888465
     3348.0000000000        0.0165753556       -0.0002622900
     3352.0000000000        0.0155739652       -0.0002388908
     3356.0000000000        0.0146606300       -0.0002181934
     3360.0000000000        0.0138253234       -0.0001998189
     3364.0000000000        0.0130594061       -0.0001834505
     3368.0000000000        0.0123554018       -0.0001688217
     3372.0000000000        0.0117068145       -0.0001557075
     3376.0000000000        0.0111079781       -0.0001439169
     3380.0000000000        0.0105539324       -0.0001332871
     3384.0000000000        0.0000000000        0.0000000000
     3388.0000000000        0.0000000000        0.0000000000
     3392.0000000000        0.0000000000        0.0000000000
     3396.0000000000        0.0000000000        0.0000000000
     3400.0000000000        0.0000000000        0.0000000000
     3404.0000000000        0.0000000000        0.0000000000
     3408.0000000000        0.0000000000        0.0000000000
     3412.0000000000        0.0000000000        0.0000000000
     3416.0000000000        0.0000000000        0.0000000000
     3420.0000000000        0.0000000000        0.0000000000
     3424.0000000000        0.0000000000        0.0000000000
     3428.0000000000        0.0000000000        0.0000000000
     3432.0000000000        0.0000000000        0.0000000000
     3436.0000000000        0.0000000000        0.0000000000
     3440.0000000000        0.0000000000        0.0000000000
     3444.0000000000        0.0000000000        0.0000000000
     3448.0000000000        0.0000000000        0.0000000000
     3452.0000000000        0.0000000000        0.0000000000
     3456.0000000000        0.0000000000        0.0000000000
     3460.0000000000        0.0000000000        0.0000000000
     3464.0000000000        0.0000000000        0.0000000000
     3468.0000000000        0.0000000000        0.0000000000
     3472.0000000000        0.0000000000        0.0000000000
     3476.0000000000        0.0000000000        0.0000000000
     3480.0000000000        0.0000000000        0.0000000000
     3484.0000000000        0.0000000000        0.0000000000
     3488.0000000000        0.0000000000        0.0000000000
     3492.0000000000        0.0000000000        0.0000000000
     3496.0000000000        0.0000000000        0.0000000000
     3500.0000000000        0.0000000000        0.0000000000
     3504.0000000000        0.0000000000        0.0000000000
     3508.0000000000        0.0000000000        0.0000000000
     3512.0000000000        0.0000000000        0.0000000000
     3516.0000000000        0.0000000000        0.0000000000
     3520.0000000000        0.0000000000        0.0000000000
     3524.0000000000        0.0000000000        0.0000000000
     3528.0000000000        0.0000000000        0.0000000000
     3532.0000000000        0.0000000000        0.0000000000
     3536.0000000000        0.0000000000        0.0000000000
     3540.0000000000        0.0000000000        0.0000000000
     3544.0000000000        0.0000000000        0.0000000000
     3548.0000000000        0.0000000000        0.0000000000
     3552.0000000000        0.0000000000        0.0000000000
     3556.0000000000        0.0000000000        0.0000000000
     3560.0000000000        0.0000000000        0.0000000000
     3564.0000000000        0.0000000000        0.0000000000
     3568.0000000000        0.0000000000        0.0000000000
     3572.0000000000        0.2666630765        0.0033455409
     3576.0000000000        0.2805661944        0.0036105045
     3580.0000000000        0.2955853907        0.0039041960
     3584.0000000000        0.3118433695        0.0042306158
     3588.0000000000        0.3294801684        0.0045944516
     3592.0000000000        0.3486561815        0.0050012201
     3596.0000000000        0.3695558149        0.0054574435
     3600.0000000000        0.3923919327        0.0059708693
     3604.0000000000        0.4174112913        0.0065507481
     3608.0000000000        0.4449012260        0.0072081846
     3612.0000000000        0.4751979268        0.0079565856
     3616.0000000000        0.5086967516        0.0088122371
     3620.0000000000        0.5458651710        0.0097950513
     3624.0000000000        0.5872591404        0.0109295442
     3628.0000000000        0.6335439750        0.0122461265
     3632.0000000000        0.6855212026        0.0137828244
     3636.0000000000        0.7441634306        0.0155875994
     3640.0000000000        0.8106600800        0.0177215113
     3644.0000000000        0.8864780354        0.0202630851
     3648.0000000000        0.9734430345        0.0233144245
     3652.0000000000        1.0738503104        0.0270098935
     3656.0000000000        1.1906171376        0.0315286505
     3660.0000000000        1.3274964273        0.0371130629
     3664.0000000000        1.4893809455        0.0440962969
     3668.0000000000        1.6827448427        0.0529445499
     3672.0000000000        2.1334886015        0.0670843072
     3676.0000000000        2.4306498030        0.0821865760
     3680.0000000000        2.7975880775        0.1022693663
     3684.0000000000        3.2583817836        0.1295775954
     3688.0000000000        3.8485115305        0.1676875551
     3692.0000000000        4.6220007570        0.2225237353
     3696.0000000000        5.6643511881        0.3043643997
     3700.0000000000        7.1173071333        0.4320548354
     3704.0000000000        9.2295245147        0.6425552767
     3708.0000000000       12.4690348629        1.0146771498
     3712.0000000000       17.7995787603        1.7352865115
     3716.0000000000       27.4533688239        3.3126933870
     3720.0000000000       47.4810427771        7.3985383154
     3724.0000000000       97.9448266506       20.5243386624
     3728.0000000000      251.5393930439       61.6684416047
     3732.0000000000      411.7346138884      -34.2573905581
     3736.0000000000      179.0147299098      -44.0326946959
     3740.0000000000       74.7263247663      -14.0522422634
     3744.0000000000       39.0121103674       -5.4709862503
     3748.0000000000       23.8135965219       -2.5871191596
     3752.0000000000       16.1540946258       -1.3985780318
     3756.0000000000       11.8275739540       -0.8276429826
     3760.0000000000        9.1902360520       -0.5199245797
     3764.0000000000        7.5033948683       -0.3380617488
     3768.0000000000        6.3999349748       -0.2214891692
     3772.0000000000        5.6846093968       -0.1404895634
     3776.0000000000        5.2503705773       -0.0789210555
     3780.0000000000        5.0406378567       -0.0268893571
     3784.0000000000        5.0321774316        0.0228174003
     3788.0000000000        5.2289524836        0.0769011208
     3792.0000000000        5.6639127025        0.1435111918
     3796.0000000000        6.4098371954        0.2350123147
     3800.0000000000        7.6055235332        0.3733076043
     3804.0000000000        9.5147402229        0.6020205331
     3808.0000000000       12.6660460653        1.0182524321
     3812.0000000000       18.2205762538        1.8675031238
     3816.0000000000       29.0893500816        3.8780338456
     3820.0000000000       54.0106787282        9.6813391420
     3824.0000000000      124.8977824217       29.9375788418
     3828.0000000000      307.7589474497       42.9278202997
     3832.0000000000      227.2645336184      -53.0851784017
     3836.0000000000       87.3790057329      -19.0019998815
     3840.0000000000       41.2312240723       -6.6426506938
     3844.0000000000       23.4575534370       -2.9004931810
     3848.0000000000       15.0734444946       -1.4937546382
     3852.0000000000       10.5105007430       -0.8634397113
     3856.0000000000        7.7645592932       -0.5424743550
     3860.0000000000        5.9861553629       -0.3627817373
     3864.0000000000        4.7684195240       -0.2546262364
     3868.0000000000        3.8974697814       -0.1857174885
     3872.0000000000        3.2523929351       -0.1397566426
     3876.0000000000        2.7607339961       -0.1079264908
     3880.0000000000        2.3769568028       -0.0851786298
     3884.0000000000        2.0712844752       -0.0684825272
     3888.0000000000        1.8235809209       -0.0559447135
     3892.0000000000        1.3577034269       -0.0430803113
     3896.0000000000        1.2004825665       -0.0358267419
     3900.0000000000        1.0690438242       -0.0301128655
     3904.0000000000        0.9580481616       -0.0255512313
     3908.0000000000        0.8634692031       -0.0218656520
     3912.0000000000        0.7822244503       -0.0188556673
     3916.0000000000        0.7119218677       -0.0163734008
     3920.0000000000        0.6506823866       -0.0143081556
     3924.0000000000        0.5970134181       -0.0125759554
     3928.0000000000        0.5497172948       -0.0111123162
     3932.0000000000        0.5078240416       -0.0098671678
     3936.0000000000        0.4705413616       -0.0088012322
     3940.0000000000        0.4372169803       -0.0078834059
     3944.0000000000        0.4073099779       -0.0070888420
     3948.0000000000        0.3803687405       -0.0063975309
     3952.0000000000        0.3560138395       -0.0057932364
     3956.0000000000        0.3339246204       -0.0052626913
     3960.0000000000        0.3138286102       -0.0047949827
     3964.0000000000        0.2954930858       -0.0043810791
     3968.0000000000        0.2787183153       -0.0040134627
     3972.0000000000        0.2633321017       -0.0036858413
     3976.0000000000        0.2491853518       -0.0033929218
     3980.0000000000        0.2361484543       -0.0031302295
     3984.0000000000        0.2241083037       -0.0028939647
     3988.0000000000        0.2129658414       -0.0026808866
     3992.0000000000        0.0000000000        0.0000000000
     3996.0000000000        0.0000000000        0.0000000000
