# Supplementary material for: Data of electronic, reactivity, optoelectronic, linear and non-linear optical parameters of doping graphene oxide nanosheet with aluminum atom
Source: Data Brief. 2022 Jan 19;41:107840. doi: 10.1016/j.dib.2022.107840 (PMC8801356; doi:10.1016/j.dib.2022.107840)
Supplement: Supplementary file 1 [file mmc1.zip › supplementary file/DATA OF THE IR SPECTRA/B3LYP/GON2-Al6.txt]

# IR Spectrum
# X-Axis:  Frequency (cm-1)
# Y-Axis:  &epsilon; (M-1 cm-1)

# Peak information
#                  X                   Y
#      37.1557000000        2.3728709846
#      47.2325000000       31.1583909221
#      61.4865000000       50.4915559227
#      78.8788000000       10.9952863608
#     104.3490000000       35.1307369194
#     112.4470000000       29.9824783143
#     118.7534000000       23.0924905706
#     125.7649000000      169.9805341868
#     138.3207000000      121.9396174887
#     155.4528000000      139.1452111434
#     167.5909000000       59.7180470198
#     183.5404000000       94.4094465725
#     193.3399000000      123.2104171384
#     203.2391000000       78.4417460627
#     214.4356000000        2.3459864481
#     225.0257000000      153.4076090140
#     236.0357000000      156.7984782748
#     247.8042000000       40.5823345802
#     270.5402000000       14.9156223941
#     277.1450000000      122.8580951173
#     282.3547000000      133.5673510637
#     293.7672000000      205.0029588198
#     300.2892000000      126.5174680861
#     310.5058000000       77.0266940778
#     325.5747000000       41.7240561742
#     330.3377000000       40.3736976832
#     337.9254000000     1435.9676818364
#     356.2631000000       62.7317371622
#     368.2304000000      293.2257528719
#     372.0039000000      268.4214303449
#     386.6837000000       92.1231646546
#     403.6175000000      160.4111026215
#     410.5549000000       98.1017599018
#     419.1736000000      125.5035730203
#     432.7052000000      328.5123709632
#     436.2766000000      156.0932019321
#     477.7086000000      342.1383240306
#     480.2864000000      112.2046674202
#     487.3814000000      350.7734172272
#     505.4913000000      313.8861384098
#     539.2560000000       64.0863575346
#     546.2878000000      330.7425242250
#     556.2553000000       87.6124281857
#     577.3182000000     1124.8129003122
#     594.4995000000      147.5299858151
#     608.3004000000       55.0422364700
#     613.2995000000      209.2617245490
#     641.3577000000      111.2147413749
#     648.6547000000      299.3222593278
#     660.4361000000      141.2129615797
#     702.2356000000      150.4810535279
#     708.0192000000       26.8454371739
#     714.1116000000      141.3310873984
#     719.0599000000       90.3692453691
#     731.2650000000      159.0898130653
#     741.8515000000      534.9857938990
#     749.4876000000      433.3334384630
#     759.8511000000      147.6660300803
#     763.9781000000       57.6411342306
#     795.2542000000      208.6485204805
#     800.8926000000      435.4829374217
#     806.7469000000       20.9313742588
#     833.2487000000      436.3112469997
#     838.5485000000      593.4590701673
#     843.6670000000      450.4455033865
#     850.4955000000       94.7792961107
#     858.8266000000      991.0158889404
#     871.3712000000      244.2435223922
#     884.8504000000      220.0224820393
#     918.5175000000       54.1388047546
#     964.0454000000      559.8661069499
#     969.2356000000      225.7622928714
#     975.0309000000      161.3928103077
#     995.6194000000       34.0795125016
#    1023.0706000000        6.3053865380
#    1026.2948000000       13.8912430745
#    1065.7923000000      120.9988704652
#    1084.8539000000      212.6653559376
#    1097.9535000000      197.4911647731
#    1142.9150000000       24.3884449875
#    1173.3214000000        6.8484596243
#    1184.6686000000      169.1209883362
#    1208.6808000000      631.2530340661
#    1212.1125000000       46.4139104351
#    1223.1559000000        7.7762133760
#    1233.4394000000        4.0484589028
#    1244.8265000000      295.0469607332
#    1286.7973000000      369.4763906445
#    1305.6022000000       53.6593823630
#    1312.0767000000       49.5100275397
#    1324.9579000000      177.6943092441
#    1352.4245000000       15.3829721942
#    1361.3420000000      216.2310931481
#    1366.4347000000      484.4933531067
#    1404.4691000000        2.9055495745
#    1412.0064000000       10.9962211670
#    1432.8407000000       41.8106372955
#    1450.5064000000        0.1292663566
#    1476.7500000000       91.0411957809
#    1504.5137000000      486.5466654600
#    1507.8192000000      134.4826252783
#    1518.5836000000      541.1240182218
#    1535.1973000000      233.6706840274
#    1553.4205000000       11.8098369780
#    1580.6579000000       21.6958127953
#    1590.3783000000       15.9914206556
#    1601.4708000000      112.4746594618
#    3072.2630000000        9.4027189343
#    3082.7314000000       36.7121244998
#    3083.8317000000       66.6679692351
#    3096.3181000000       56.9471778781
#    3100.8377000000       30.8097692861
#    3110.0498000000       72.9552894089
#    3120.0529000000       68.5394981967
#    3146.8377000000       34.3107138742
#    3149.0808000000       33.8409782145
#    3155.9960000000       25.3055280811
#    3174.8569000000       76.3449264447
#    3619.6627000000       38.8758917770
#    3925.3571000000      124.7342113701

# Spectra
#                  X                   Y               DY/DX
        0.0000000000        0.0775804709        0.0016772503
        4.0000000000        0.0848737884        0.0019831372
        8.0000000000        0.0990231777        0.0024587181
       12.0000000000        0.1099316962        0.0030282186
       16.0000000000        0.1235889850        0.0038558319
       20.0000000000        0.1413826205        0.0051442310
       24.0000000000        0.1753767308        0.0074758754
       28.0000000000        0.2129971800        0.0119036171
       32.0000000000        0.2788272521        0.0227507540
       36.0000000000        0.4218058726        0.0400229895
       40.0000000000        0.5955210048        0.0628326090
       44.0000000000        1.1042416883        0.2029938896
       48.0000000000        1.6542862785       -0.0806583174
       52.0000000000        1.1577844187       -0.0516104730
       56.0000000000        1.4036160315        0.1879574368
       60.0000000000        2.7615044965        0.3794266786
       64.0000000000        2.3288146283       -0.4276312106
       68.0000000000        1.2083310032       -0.1437266449
       72.0000000000        0.9449825560       -0.0049507896
       76.0000000000        1.1500996249        0.1079705613
       80.0000000000        1.3742725721       -0.0815139246
       84.0000000000        1.0276960997       -0.0452501970
       88.0000000000        1.0007569972        0.0210212850
       92.0000000000        1.1802921157        0.0708225372
       96.0000000000        1.6265552419        0.1676124406
      100.0000000000        2.7730726713        0.4573533468
      104.0000000000        5.0166388721        0.3315623730
      108.0000000000        4.8668576772        0.0612897975
      112.0000000000        6.3941890397        0.3840035780
      116.0000000000        7.1882857602        0.4414476738
      120.0000000000       10.2674534890        1.0364588062
      124.0000000000       18.5744157411        2.7570883601
      128.0000000000       17.5047269577       -2.7402406522
      132.0000000000       10.9955429347       -0.2666601088
      136.0000000000       15.0123503494        2.0296081895
      140.0000000000       15.8466505265       -2.2361638278
      144.0000000000        8.7354538218       -0.8814502556
      148.0000000000        8.0705199076        0.4996192742
      152.0000000000       13.7749108206        2.5629567611
      156.0000000000       21.4193486996       -1.1473564595
      160.0000000000       12.0707374415       -1.6320807339
      164.0000000000       10.3152906826        0.6101636063
      168.0000000000       12.8677403408       -0.5378054124
      172.0000000000        8.4005065703       -0.7701107057
      176.0000000000        7.8312091017        0.4464027718
      180.0000000000       13.0319069324        2.2126508806
      184.0000000000       20.7202125573       -0.2626926858
      188.0000000000       16.9947853391        0.2106660976
      192.0000000000       24.8474375431        2.5246521860
      196.0000000000       21.0565001469       -2.7750879074
      200.0000000000       17.0218671306        0.8173219738
      204.0000000000       19.2314698002       -1.5545545077
      208.0000000000       11.1008276034       -1.3634467244
      212.0000000000        8.6940239589       -0.0433195506
      216.0000000000       10.0959280855        0.7451749537
      220.0000000000       16.6157370812        2.9181766962
      224.0000000000       34.0737794727        3.8134365956
      228.0000000000       28.4226691373       -3.3259622105
      232.0000000000       26.2526647453        2.4445807176
      236.0000000000       38.9744959001       -0.2559464106
      240.0000000000       22.6464426377       -3.8738723185
      244.0000000000       15.2564565618       -0.2058148021
      248.0000000000       16.1116416669       -0.6617464307
      252.0000000000       10.5573740235       -1.1446371684
      256.0000000000        8.0784020799       -0.2318316980
      260.0000000000        8.1028469762        0.2048860468
      264.0000000000        9.8483545781        0.7212485777
      268.0000000000       14.7205738417        1.8416065424
      272.0000000000       24.2026731122        3.1226686175
      276.0000000000       44.7682025345        5.7948167339
      280.0000000000       53.5549486290        1.3316903302
      284.0000000000       49.4150000330       -4.9333313163
      288.0000000000       39.6189297165        1.4380730920
      292.0000000000       62.5141314166        8.4295139960
      296.0000000000       66.0455858790       -4.7293006430
      300.0000000000       59.6699624288       -1.8030624243
      304.0000000000       40.0011359300       -4.0465643420
      308.0000000000       36.9384464751        1.9411596038
      312.0000000000       38.0396745746       -2.8595555830
      316.0000000000       29.6889568505       -0.4668337585
      320.0000000000       33.9815010239        2.5822033480
      324.0000000000       52.1634277306        6.4348746209
      328.0000000000       81.9340013845       10.0524937752
      332.0000000000      150.5886473164       28.0575275594
      336.0000000000      352.8440909517       65.6752313904
      340.0000000000      340.8558087613      -67.8004950971
      344.0000000000      137.3387296991      -28.7948768594
      348.0000000000       70.4649746502       -8.6537098284
      352.0000000000       52.6504483683       -0.9498355352
      356.0000000000       56.5037245772        0.5156618401
      360.0000000000       53.8640998911        1.1230989339
      364.0000000000       79.1846525144       13.0389764425
      368.0000000000      150.3881091130       12.8983587191
      372.0000000000      148.6714423880      -12.4211193554
      376.0000000000       76.1389950922      -14.3517425726
      380.0000000000       44.2934928471       -3.1420817209
      384.0000000000       45.1237641712        3.1442750646
      388.0000000000       47.5442125214       -4.5951937735
      392.0000000000       31.0637795193       -2.0745786562
      396.0000000000       30.5460880866        1.7667040264
      400.0000000000       48.7868501040        8.1309382860
      404.0000000000       78.5353389358       -0.2942275289
      408.0000000000       65.9417358460        0.2107947806
      412.0000000000       63.5656942157       -4.2531867661
      416.0000000000       59.4490085381        3.9973629469
      420.0000000000       71.8037142893       -3.7082043006
      424.0000000000       55.6728433540       -0.2454237909
      428.0000000000       78.9053508164       13.1901490216
      432.0000000000      158.5098975967       16.3762290626
      436.0000000000      141.7854228571      -16.2794501842
      440.0000000000       69.0210784029      -13.9716136740
      444.0000000000       35.0713277177       -4.6499308382
      448.0000000000       23.4090988842       -1.7078611390
      452.0000000000       19.1732241812       -0.5596550832
      456.0000000000       18.3981654931        0.1240148172
      460.0000000000       20.2159340477        0.8177207234
      464.0000000000       25.5220411981        1.9818414603
      468.0000000000       38.1440092555        4.8043805851
      472.0000000000       71.7720147824       13.8378390496
      476.0000000000      164.9189559752       29.6949816576
      480.0000000000      194.4578158918      -14.0773970731
      484.0000000000      161.2396233401        6.2175804038
      488.0000000000      184.3724634518      -15.3287251385
      492.0000000000       94.3570057005      -16.2384732574
      496.0000000000       61.0812792063       -2.2570153068
      500.0000000000       72.2689139238        8.9169697378
      504.0000000000      138.5963903176       18.6095922756
      508.0000000000      113.3040816900      -22.7566021822
      512.0000000000       50.8413133500       -8.6217562163
      516.0000000000       30.2024264802       -2.8558948388
      520.0000000000       23.1518329630       -0.9481466814
      524.0000000000       21.4376457899        0.0327579204
      528.0000000000       23.4086528190        1.0102436567
      532.0000000000       30.6487629629        2.9299931905
      536.0000000000       51.1557567125        8.0796637725
      540.0000000000       87.9548582280        8.0932873501
      544.0000000000      147.1802037196       23.3346648165
      548.0000000000      160.2241768823      -22.6942392520
      552.0000000000       92.0170218374       -6.5018987116
      556.0000000000       89.8729281812       -1.0938665363
      560.0000000000       68.8808914643       -4.1879162540
      564.0000000000       68.5902798452        3.8189585348
      568.0000000000      102.9250596460       14.8573365551
      572.0000000000      216.1173682845       48.4691437191
      576.0000000000      519.7815025687       75.5032134674
      580.0000000000      401.6835805559      -89.1596503674
      584.0000000000      166.4003195633      -31.0439933095
      588.0000000000       98.9672710791       -6.4735026386
      592.0000000000      104.0024205159        7.8450744396
      596.0000000000      104.5834435282      -12.4495179139
      600.0000000000       62.9337710230       -5.3247898293
      604.0000000000       59.8570592429        3.6281086156
      608.0000000000       90.3590425064        9.4640015836
      612.0000000000      133.6033036407       10.2384917001
      616.0000000000       98.2113575989      -19.2162986581
      620.0000000000       47.5886280590       -6.8134431659
      624.0000000000       31.7989905530       -1.9730885558
      628.0000000000       28.3093829767        0.0694797973
      632.0000000000       32.4359666897        2.1761475640
      636.0000000000       49.5568740239        7.2418652994
      640.0000000000       96.6051852415       14.0816681842
      644.0000000000      126.8949681172        8.1151386090
      648.0000000000      195.1150394485       10.4234492234
      652.0000000000      128.4313068604      -22.7940933656
      656.0000000000       85.8531180208        0.3761795475
      660.0000000000      108.0667058669        1.1389757179
      664.0000000000       64.7327625228      -12.5753449471
      668.0000000000       33.3574710079       -4.3033988160
      672.0000000000       22.5511334319       -1.6033042357
      676.0000000000       18.5956592483       -0.6065927436
      680.0000000000       17.5828696290       -0.0681680342
      684.0000000000       18.4265165357        0.3983356227
      688.0000000000       21.2278029326        1.0670022085
      692.0000000000       28.0193341247        2.5371287335
      696.0000000000       45.3515411047        7.0198983610
      700.0000000000       94.4716172224       16.8664936940
      704.0000000000      114.2795032338       -9.1984502994
      708.0000000000       94.8528668818        0.7618535655
      712.0000000000      122.7303822566       13.6801930663
      716.0000000000      141.9230673035       -5.1628222813
      720.0000000000      120.7859807944       -9.8908659256
      724.0000000000       91.8412087697       -0.6253939739
      728.0000000000      122.5728083328       16.4934578748
      732.0000000000      179.4167192358        0.2977928915
      736.0000000000      190.9139597321       17.9366884810
      740.0000000000      359.1226021776       58.4181267281
      744.0000000000      391.1913090295      -32.9702490439
      748.0000000000      377.1802784850       18.1522772777
      752.0000000000      285.7368456518      -48.9523258454
      756.0000000000      173.9151243286       -6.4113576026
      760.0000000000      181.2984785803       -4.4579516538
      764.0000000000      130.1277331506      -14.9885655148
      768.0000000000       74.3138281081       -9.8413934241
      772.0000000000       50.3321367435       -3.2372300106
      776.0000000000       43.1481410881       -0.6222802531
      780.0000000000       44.3105747881        1.2137286828
      784.0000000000       53.9631001290        3.9196028039
      788.0000000000       80.8439974272       10.7483943101
      792.0000000000      158.3665376959       30.8905259514
      796.0000000000      282.5379728964       17.7408184735
      800.0000000000      373.8387326502       17.2765139103
      804.0000000000      248.6015441521      -47.1297857374
      808.0000000000      129.0655588262      -17.8793197616
      812.0000000000       85.0569325618       -5.4948660974
      816.0000000000       76.0344845791        0.3413070448
      820.0000000000       86.5274215300        5.0976949260
      824.0000000000      121.8248075331       13.8625843351
      828.0000000000      219.0010836082       39.6696051172
      832.0000000000      470.6934271971       73.3388848381
      836.0000000000      629.6102057815       36.3520115916
      840.0000000000      693.8769705428      -29.7569891327
      844.0000000000      597.1864492588      -45.0067875033
      848.0000000000      390.3110918489      -26.1411693423
      852.0000000000      375.2643383943       13.5980747848
      856.0000000000      597.9402711408      103.9590749955
      860.0000000000      758.5655989709      -94.0742580778
      864.0000000000      361.6676148911      -60.5023441940
      868.0000000000      262.8629847095        4.1435029149
      872.0000000000      279.3692017885      -21.5320690348
      876.0000000000      163.6803031407      -19.1284379433
      880.0000000000      141.8570700647        7.6539613453
      884.0000000000      210.0052064025       12.1915815345
      888.0000000000      140.1665292139      -27.6284516621
      892.0000000000       68.9176631080       -9.9739882262
      896.0000000000       43.4648321327       -3.9266508011
      900.0000000000       32.5476889938       -1.8362523530
      904.0000000000       27.2426083310       -0.7853108371
      908.0000000000       25.9972846910        0.1775448919
      912.0000000000       29.8467581788        2.1756606807
      916.0000000000       47.5122021010        6.6958495801
      920.0000000000       53.7551208241       -6.2726772603
      924.0000000000       30.7117325407       -3.5146133894
      928.0000000000       22.8981481770       -0.9497308875
      932.0000000000       21.1395042632       -0.0478435114
      936.0000000000       22.0757697811        0.5003396074
      940.0000000000       25.3300331366        1.0982578586
      944.0000000000       31.4219393857        2.0365877259
      948.0000000000       42.7865586806        3.8765091559
      952.0000000000       65.6548418477        8.2442898252
      956.0000000000      119.3850376684       21.1707530378
      960.0000000000      274.9224748290       64.3079988803
      964.0000000000      557.6776479636       22.0122261271
      968.0000000000      447.2092859551      -27.5531541725
      972.0000000000      313.6697098474      -28.0678204576
      976.0000000000      229.5792530261      -32.4907626133
      980.0000000000      109.4093019633      -19.9121221488
      984.0000000000       60.0447387894       -7.1169900694
      988.0000000000       42.3687224635       -2.2355648038
      992.0000000000       41.6514341462        2.0833011782
      996.0000000000       48.3854352182       -2.5396278279
     1000.0000000000       28.6136695070       -4.0659576752
     1004.0000000000       18.1137241202       -1.5279097186
     1008.0000000000       13.9853602723       -0.6693694468
     1012.0000000000       12.1889164971       -0.2295445443
     1016.0000000000       12.1951244213        0.2820694115
     1020.0000000000       14.9311627007        1.4818917635
     1024.0000000000       21.9300147123        1.3260962027
     1028.0000000000       19.8718159420       -2.4558601577
     1032.0000000000       12.1096213855       -1.0916658372
     1036.0000000000        9.6918782229       -0.2684181137
     1040.0000000000        9.3388673390        0.0586825734
     1044.0000000000       10.0639548026        0.3064412739
     1048.0000000000       11.8095219894        0.6478082756
     1052.0000000000       15.9984701311        1.3273710096
     1056.0000000000       24.2313548356        3.0819976001
     1060.0000000000       45.8021625163        8.8988355939
     1064.0000000000      105.1918797291       18.1353712462
     1068.0000000000      101.9705504472      -16.7217906055
     1072.0000000000       57.0976645258       -4.6456265292
     1076.0000000000       57.0559834412        4.3524202649
     1080.0000000000      100.1393261949       19.7047960743
     1084.0000000000      212.7722792331       20.8653208648
     1088.0000000000      155.5394158782      -25.7794905411
     1092.0000000000      111.1255032012        3.1857604989
     1096.0000000000      178.9453013732       26.1737668674
     1100.0000000000      166.0547837907      -31.8514520158
     1104.0000000000       69.5194614079      -14.0201769375
     1108.0000000000       35.4233104935       -4.9034772730
     1112.0000000000       22.3098413667       -2.1374542289
     1116.0000000000       16.1639475374       -1.0815793021
     1120.0000000000       12.9463590797       -0.5797851845
     1124.0000000000       11.2629075589       -0.2805143756
     1128.0000000000       10.6213439388       -0.0225934373
     1132.0000000000       11.0617808349        0.3407395966
     1136.0000000000       13.8486465064        1.2692345484
     1140.0000000000       23.5287864939        3.7765683881
     1144.0000000000       30.4706405538       -2.7536591864
     1148.0000000000       17.7394239768       -2.0819692612
     1152.0000000000       13.2482550932       -0.4699577449
     1156.0000000000       12.6688821054        0.0980802570
     1160.0000000000       13.7999909429        0.4642213336
     1164.0000000000       16.5279303341        0.9426350478
     1168.0000000000       22.1590898889        1.9585219105
     1172.0000000000       33.6091149720        3.6187010398
     1176.0000000000       48.9448367565        5.3080859966
     1180.0000000000       92.0391145290       18.6749789483
     1184.0000000000      191.0707549325       15.0279165716
     1188.0000000000      131.7638559367      -22.8748614095
     1192.0000000000       81.8449741234       -4.0702202288
     1196.0000000000       86.3966065093        5.9819745363
     1200.0000000000      136.5805535209       21.4968319184
     1204.0000000000      301.4057513053       70.2696984850
     1208.0000000000      678.1256814673       58.9321367922
     1212.0000000000      452.3946382341      -95.2823851295
     1216.0000000000      191.0768126410      -37.5298888724
     1220.0000000000      102.2466249724      -11.6913127022
     1224.0000000000       72.2458700702       -5.5594199561
     1228.0000000000       57.1015143873       -1.5696251578
     1232.0000000000       59.4931177696        2.6468012002
     1236.0000000000       78.7518645051        8.3727617335
     1240.0000000000      148.7153971527       30.9048653884
     1244.0000000000      321.6647990185       29.7787888070
     1248.0000000000      210.4152950816      -47.7218952009
     1252.0000000000       90.3120340316      -16.0195582753
     1256.0000000000       51.5530128397       -5.4825704579
     1260.0000000000       37.5185958225       -2.0069137717
     1264.0000000000       33.0982692145       -0.3366390866
     1268.0000000000       34.4532383899        1.0407610190
     1272.0000000000       42.2939859334        3.0982947743
     1276.0000000000       62.7248841655        7.8886921969
     1280.0000000000      118.5106850499       23.1327984068
     1284.0000000000      289.4666557747       65.1283966405
     1288.0000000000      391.8098656018      -51.6235675812
     1292.0000000000      169.8169715726      -36.0011334097
     1296.0000000000       88.1901944131       -9.7570558331
     1300.0000000000       72.4156065831        1.2778796882
     1304.0000000000       98.3911424077        9.6048101084
     1308.0000000000      104.1254317130       -2.9481737771
     1312.0000000000      108.5770036208       -1.4449679615
     1316.0000000000       86.0415106746       -2.4871254195
     1320.0000000000      111.1180230475       16.7097474011
     1324.0000000000      216.3518980942       20.8300470161
     1328.0000000000      150.4082964274      -31.3348912661
     1332.0000000000       71.2324135791      -10.3489728039
     1336.0000000000       47.5573233069       -2.8881925015
     1340.0000000000       42.5135617317        0.0762193795
     1344.0000000000       47.5470867193        2.5401308022
     1348.0000000000       65.7660952001        6.9533844768
     1352.0000000000      107.0357194560       12.9342412815
     1356.0000000000      182.5440579090       31.4828486581
     1360.0000000000      399.9105217187       69.3865456656
     1364.0000000000      603.5455456661       51.7190784888
     1368.0000000000      571.8662669855      -99.5535063418
     1372.0000000000      232.5912412373      -51.6050293200
     1376.0000000000      108.5363382534      -17.5133452338
     1380.0000000000       62.3573307342       -7.4074634824
     1384.0000000000       41.1795569673       -3.7199849157
     1388.0000000000       29.9701226055       -2.0793609310
     1392.0000000000       23.5427480415       -1.2117954487
     1396.0000000000       19.9118706871       -0.6263774663
     1400.0000000000       18.6382757770        0.0384678315
     1404.0000000000       20.1027286908        0.3855664134
     1408.0000000000       21.3522494748        0.9941194493
     1412.0000000000       26.4194448085       -0.1855400753
     1416.0000000000       19.5518424100       -1.5693786739
     1420.0000000000       16.7289286962        0.0028631319
     1424.0000000000       19.3144643953        1.4041155616
     1428.0000000000       30.9004631219        5.0765963064
     1432.0000000000       59.3768885222        4.9989311859
     1436.0000000000       41.7638730408       -7.7064425638
     1440.0000000000       22.5496082405       -2.4940690354
     1444.0000000000       16.9064529689       -0.7208794572
     1448.0000000000       15.2093525209       -0.0824403412
     1452.0000000000       15.5168466056        0.2075499516
     1456.0000000000       16.9673293564        0.5332451096
     1460.0000000000       19.9587241086        1.0023769862
     1464.0000000000       25.5787950711        1.9353814769
     1468.0000000000       37.3818782184        4.4426486987
     1472.0000000000       68.6200177405       12.8083649977
     1476.0000000000      137.1395565026       11.4991409430
     1480.0000000000      101.2288105428      -15.1944556175
     1484.0000000000       68.2715653718       -2.5885858279
     1488.0000000000       70.8302112211        3.4687089998
     1492.0000000000       96.7292078178       10.1258816777
     1496.0000000000      163.8356682849       26.3381984347
     1500.0000000000      355.6187492014       79.7957622902
     1504.0000000000      774.4227343284       68.8482474035
     1508.0000000000      634.5046661835      -78.1357633607
     1512.0000000000      428.5698855616       -6.9756963879
     1516.0000000000      620.3442544071       98.3722653845
     1520.0000000000      711.9232578579     -104.4011105155
     1524.0000000000      324.4036230186      -58.1648706922
     1528.0000000000      208.5942511232       -6.1007250621
     1532.0000000000      267.6235570036       37.0209362724
     1536.0000000000      350.3018010972      -33.4760905633
     1540.0000000000      164.8341165031      -33.8648167515
     1544.0000000000       83.1400734082      -11.3010297592
     1548.0000000000       55.1539600571       -3.7289586197
     1552.0000000000       48.9504236579       -0.4145903064
     1556.0000000000       37.9739412048       -4.0842425487
     1560.0000000000       26.2695776031       -1.8566329758
     1564.0000000000       21.2650953882       -0.7888530664
     1568.0000000000       19.4342718530       -0.1357074995
     1572.0000000000       20.5028630484        0.7796794300
     1576.0000000000       27.6395261990        3.2268473908
     1580.0000000000       45.3525299526        2.9675553716
     1584.0000000000       38.7623466308       -2.2977910088
     1588.0000000000       42.1333879396        3.6769077800
     1592.0000000000       51.5303705954        0.2614823806
     1596.0000000000       68.7298853762       10.8338154317
     1600.0000000000      146.4959699404       21.4498133749
     1604.0000000000      118.2158029556      -25.5829779004
     1608.0000000000       48.0609644697       -9.7313092713
     1612.0000000000       24.3396945067       -3.4367403085
     1616.0000000000       15.0674510563       -1.5334450622
     1620.0000000000       10.5729762998       -0.8161216055
     1624.0000000000        8.0343417519       -0.4914856553
     1628.0000000000        6.4378621950       -0.3234766375
     1632.0000000000        5.3525435512       -0.2273954451
     1636.0000000000        4.5704349914       -0.1680762076
     1640.0000000000        3.9111533458       -0.1283217772
     1644.0000000000        3.4544278877       -0.1016053967
     1648.0000000000        3.0882677315       -0.0824809933
     1652.0000000000        2.7879889089       -0.0683325464
     1656.0000000000        2.5371156740       -0.0575715406
     1660.0000000000        2.3242555516       -0.0491924529
     1664.0000000000        2.1412888811       -0.0425356453
     1668.0000000000        1.4934116704       -0.0311502588
     1672.0000000000        1.3770651858       -0.0271564628
     1676.0000000000        1.2752213553       -0.0238685715
     1680.0000000000        0.7485073308       -0.0157202946
     1684.0000000000        0.6895863447       -0.0137982946
     1688.0000000000        0.6377061348       -0.0121880812
     1692.0000000000        0.5917494813       -0.0108275050
     1696.0000000000        0.3586407438       -0.0072801801
     1700.0000000000        0.3312121505       -0.0064562142
     1704.0000000000        0.3068308828       -0.0057525478
     1708.0000000000        0.2850598854       -0.0051479372
     1712.0000000000        0.2655379731       -0.0046254962
     1716.0000000000        0.2383500434       -0.0040534837
     1720.0000000000        0.2229291042       -0.0036656691
     1724.0000000000        0.2089607334       -0.0033258750
     1728.0000000000        0.1962677581       -0.0030268824
     1732.0000000000        0.1846992551       -0.0027627378
     1736.0000000000        0.1741260132       -0.0025285020
     1740.0000000000        0.1644368855       -0.0023200533
     1744.0000000000        0.1377307408       -0.0019160548
     1748.0000000000        0.1303749917       -0.0017645917
     1752.0000000000        0.1101064666       -0.0014618928
     1756.0000000000        0.1044837810       -0.0013513798
     1760.0000000000        0.0992809552       -0.0012517289
     1764.0000000000        0.0000000000        0.0000000000
     1768.0000000000        0.0000000000        0.0000000000
     1772.0000000000        0.0000000000        0.0000000000
     1776.0000000000        0.0000000000        0.0000000000
     1780.0000000000        0.0000000000        0.0000000000
     1784.0000000000        0.0000000000        0.0000000000
     1788.0000000000        0.0000000000        0.0000000000
     1792.0000000000        0.0000000000        0.0000000000
     1796.0000000000        0.0000000000        0.0000000000
     1800.0000000000        0.0000000000        0.0000000000
     1804.0000000000        0.0000000000        0.0000000000
     1808.0000000000        0.0000000000        0.0000000000
     1812.0000000000        0.0000000000        0.0000000000
     1816.0000000000        0.0000000000        0.0000000000
     1820.0000000000        0.0000000000        0.0000000000
     1824.0000000000        0.0000000000        0.0000000000
     1828.0000000000        0.0000000000        0.0000000000
     1832.0000000000        0.0000000000        0.0000000000
     1836.0000000000        0.0000000000        0.0000000000
     1840.0000000000        0.0000000000        0.0000000000
     1844.0000000000        0.0000000000        0.0000000000
     1848.0000000000        0.0000000000        0.0000000000
     1852.0000000000        0.0000000000        0.0000000000
     1856.0000000000        0.0000000000        0.0000000000
     1860.0000000000        0.0000000000        0.0000000000
     1864.0000000000        0.0000000000        0.0000000000
     1868.0000000000        0.0000000000        0.0000000000
     1872.0000000000        0.0000000000        0.0000000000
     1876.0000000000        0.0000000000        0.0000000000
     1880.0000000000        0.0000000000        0.0000000000
     1884.0000000000        0.0000000000        0.0000000000
     1888.0000000000        0.0000000000        0.0000000000
     1892.0000000000        0.0000000000        0.0000000000
     1896.0000000000        0.0000000000        0.0000000000
     1900.0000000000        0.0000000000        0.0000000000
     1904.0000000000        0.0000000000        0.0000000000
     1908.0000000000        0.0000000000        0.0000000000
     1912.0000000000        0.0000000000        0.0000000000
     1916.0000000000        0.0000000000        0.0000000000
     1920.0000000000        0.0000000000        0.0000000000
     1924.0000000000        0.0000000000        0.0000000000
     1928.0000000000        0.0000000000        0.0000000000
     1932.0000000000        0.0000000000        0.0000000000
     1936.0000000000        0.0000000000        0.0000000000
     1940.0000000000        0.0000000000        0.0000000000
     1944.0000000000        0.0000000000        0.0000000000
     1948.0000000000        0.0000000000        0.0000000000
     1952.0000000000        0.0000000000        0.0000000000
     1956.0000000000        0.0000000000        0.0000000000
     1960.0000000000        0.0000000000        0.0000000000
     1964.0000000000        0.0000000000        0.0000000000
     1968.0000000000        0.0000000000        0.0000000000
     1972.0000000000        0.0000000000        0.0000000000
     1976.0000000000        0.0000000000        0.0000000000
     1980.0000000000        0.0000000000        0.0000000000
     1984.0000000000        0.0000000000        0.0000000000
     1988.0000000000        0.0000000000        0.0000000000
     1992.0000000000        0.0000000000        0.0000000000
     1996.0000000000        0.0000000000        0.0000000000
     2000.0000000000        0.0000000000        0.0000000000
     2004.0000000000        0.0000000000        0.0000000000
     2008.0000000000        0.0000000000        0.0000000000
     2012.0000000000        0.0000000000        0.0000000000
     2016.0000000000        0.0000000000        0.0000000000
     2020.0000000000        0.0000000000        0.0000000000
     2024.0000000000        0.0000000000        0.0000000000
     2028.0000000000        0.0000000000        0.0000000000
     2032.0000000000        0.0000000000        0.0000000000
     2036.0000000000        0.0000000000        0.0000000000
     2040.0000000000        0.0000000000        0.0000000000
     2044.0000000000        0.0000000000        0.0000000000
     2048.0000000000        0.0000000000        0.0000000000
     2052.0000000000        0.0000000000        0.0000000000
     2056.0000000000        0.0000000000        0.0000000000
     2060.0000000000        0.0000000000        0.0000000000
     2064.0000000000        0.0000000000        0.0000000000
     2068.0000000000        0.0000000000        0.0000000000
     2072.0000000000        0.0000000000        0.0000000000
     2076.0000000000        0.0000000000        0.0000000000
     2080.0000000000        0.0000000000        0.0000000000
     2084.0000000000        0.0000000000        0.0000000000
     2088.0000000000        0.0000000000        0.0000000000
     2092.0000000000        0.0000000000        0.0000000000
     2096.0000000000        0.0000000000        0.0000000000
     2100.0000000000        0.0000000000        0.0000000000
     2104.0000000000        0.0000000000        0.0000000000
     2108.0000000000        0.0000000000        0.0000000000
     2112.0000000000        0.0000000000        0.0000000000
     2116.0000000000        0.0000000000        0.0000000000
     2120.0000000000        0.0000000000        0.0000000000
     2124.0000000000        0.0000000000        0.0000000000
     2128.0000000000        0.0000000000        0.0000000000
     2132.0000000000        0.0000000000        0.0000000000
     2136.0000000000        0.0000000000        0.0000000000
     2140.0000000000        0.0000000000        0.0000000000
     2144.0000000000        0.0000000000        0.0000000000
     2148.0000000000        0.0000000000        0.0000000000
     2152.0000000000        0.0000000000        0.0000000000
     2156.0000000000        0.0000000000        0.0000000000
     2160.0000000000        0.0000000000        0.0000000000
     2164.0000000000        0.0000000000        0.0000000000
     2168.0000000000        0.0000000000        0.0000000000
     2172.0000000000        0.0000000000        0.0000000000
     2176.0000000000        0.0000000000        0.0000000000
     2180.0000000000        0.0000000000        0.0000000000
     2184.0000000000        0.0000000000        0.0000000000
     2188.0000000000        0.0000000000        0.0000000000
     2192.0000000000        0.0000000000        0.0000000000
     2196.0000000000        0.0000000000        0.0000000000
     2200.0000000000        0.0000000000        0.0000000000
     2204.0000000000        0.0000000000        0.0000000000
     2208.0000000000        0.0000000000        0.0000000000
     2212.0000000000        0.0000000000        0.0000000000
     2216.0000000000        0.0000000000        0.0000000000
     2220.0000000000        0.0000000000        0.0000000000
     2224.0000000000        0.0000000000        0.0000000000
     2228.0000000000        0.0000000000        0.0000000000
     2232.0000000000        0.0000000000        0.0000000000
     2236.0000000000        0.0000000000        0.0000000000
     2240.0000000000        0.0000000000        0.0000000000
     2244.0000000000        0.0000000000        0.0000000000
     2248.0000000000        0.0000000000        0.0000000000
     2252.0000000000        0.0000000000        0.0000000000
     2256.0000000000        0.0000000000        0.0000000000
     2260.0000000000        0.0000000000        0.0000000000
     2264.0000000000        0.0000000000        0.0000000000
     2268.0000000000        0.0000000000        0.0000000000
     2272.0000000000        0.0000000000        0.0000000000
     2276.0000000000        0.0000000000        0.0000000000
     2280.0000000000        0.0000000000        0.0000000000
     2284.0000000000        0.0000000000        0.0000000000
     2288.0000000000        0.0000000000        0.0000000000
     2292.0000000000        0.0000000000        0.0000000000
     2296.0000000000        0.0000000000        0.0000000000
     2300.0000000000        0.0000000000        0.0000000000
     2304.0000000000        0.0000000000        0.0000000000
     2308.0000000000        0.0000000000        0.0000000000
     2312.0000000000        0.0000000000        0.0000000000
     2316.0000000000        0.0000000000        0.0000000000
     2320.0000000000        0.0000000000        0.0000000000
     2324.0000000000        0.0000000000        0.0000000000
     2328.0000000000        0.0000000000        0.0000000000
     2332.0000000000        0.0000000000        0.0000000000
     2336.0000000000        0.0000000000        0.0000000000
     2340.0000000000        0.0000000000        0.0000000000
     2344.0000000000        0.0000000000        0.0000000000
     2348.0000000000        0.0000000000        0.0000000000
     2352.0000000000        0.0000000000        0.0000000000
     2356.0000000000        0.0000000000        0.0000000000
     2360.0000000000        0.0000000000        0.0000000000
     2364.0000000000        0.0000000000        0.0000000000
     2368.0000000000        0.0000000000        0.0000000000
     2372.0000000000        0.0000000000        0.0000000000
     2376.0000000000        0.0000000000        0.0000000000
     2380.0000000000        0.0000000000        0.0000000000
     2384.0000000000        0.0000000000        0.0000000000
     2388.0000000000        0.0000000000        0.0000000000
     2392.0000000000        0.0000000000        0.0000000000
     2396.0000000000        0.0000000000        0.0000000000
     2400.0000000000        0.0000000000        0.0000000000
     2404.0000000000        0.0000000000        0.0000000000
     2408.0000000000        0.0000000000        0.0000000000
     2412.0000000000        0.0000000000        0.0000000000
     2416.0000000000        0.0000000000        0.0000000000
     2420.0000000000        0.0000000000        0.0000000000
     2424.0000000000        0.0000000000        0.0000000000
     2428.0000000000        0.0000000000        0.0000000000
     2432.0000000000        0.0000000000        0.0000000000
     2436.0000000000        0.0000000000        0.0000000000
     2440.0000000000        0.0000000000        0.0000000000
     2444.0000000000        0.0000000000        0.0000000000
     2448.0000000000        0.0000000000        0.0000000000
     2452.0000000000        0.0000000000        0.0000000000
     2456.0000000000        0.0000000000        0.0000000000
     2460.0000000000        0.0000000000        0.0000000000
     2464.0000000000        0.0000000000        0.0000000000
     2468.0000000000        0.0000000000        0.0000000000
     2472.0000000000        0.0000000000        0.0000000000
     2476.0000000000        0.0000000000        0.0000000000
     2480.0000000000        0.0000000000        0.0000000000
     2484.0000000000        0.0000000000        0.0000000000
     2488.0000000000        0.0000000000        0.0000000000
     2492.0000000000        0.0000000000        0.0000000000
     2496.0000000000        0.0000000000        0.0000000000
     2500.0000000000        0.0000000000        0.0000000000
     2504.0000000000        0.0000000000        0.0000000000
     2508.0000000000        0.0000000000        0.0000000000
     2512.0000000000        0.0000000000        0.0000000000
     2516.0000000000        0.0000000000        0.0000000000
     2520.0000000000        0.0000000000        0.0000000000
     2524.0000000000        0.0000000000        0.0000000000
     2528.0000000000        0.0000000000        0.0000000000
     2532.0000000000        0.0000000000        0.0000000000
     2536.0000000000        0.0000000000        0.0000000000
     2540.0000000000        0.0000000000        0.0000000000
     2544.0000000000        0.0000000000        0.0000000000
     2548.0000000000        0.0000000000        0.0000000000
     2552.0000000000        0.0000000000        0.0000000000
     2556.0000000000        0.0000000000        0.0000000000
     2560.0000000000        0.0000000000        0.0000000000
     2564.0000000000        0.0000000000        0.0000000000
     2568.0000000000        0.0000000000        0.0000000000
     2572.0000000000        0.0000000000        0.0000000000
     2576.0000000000        0.0000000000        0.0000000000
     2580.0000000000        0.0000000000        0.0000000000
     2584.0000000000        0.0000000000        0.0000000000
     2588.0000000000        0.0000000000        0.0000000000
     2592.0000000000        0.0000000000        0.0000000000
     2596.0000000000        0.0000000000        0.0000000000
     2600.0000000000        0.0000000000        0.0000000000
     2604.0000000000        0.0000000000        0.0000000000
     2608.0000000000        0.0000000000        0.0000000000
     2612.0000000000        0.0000000000        0.0000000000
     2616.0000000000        0.0000000000        0.0000000000
     2620.0000000000        0.0000000000        0.0000000000
     2624.0000000000        0.0000000000        0.0000000000
     2628.0000000000        0.0000000000        0.0000000000
     2632.0000000000        0.0000000000        0.0000000000
     2636.0000000000        0.0000000000        0.0000000000
     2640.0000000000        0.0000000000        0.0000000000
     2644.0000000000        0.0000000000        0.0000000000
     2648.0000000000        0.0000000000        0.0000000000
     2652.0000000000        0.0000000000        0.0000000000
     2656.0000000000        0.0000000000        0.0000000000
     2660.0000000000        0.0000000000        0.0000000000
     2664.0000000000        0.0000000000        0.0000000000
     2668.0000000000        0.0000000000        0.0000000000
     2672.0000000000        0.0000000000        0.0000000000
     2676.0000000000        0.0000000000        0.0000000000
     2680.0000000000        0.0000000000        0.0000000000
     2684.0000000000        0.0000000000        0.0000000000
     2688.0000000000        0.0000000000        0.0000000000
     2692.0000000000        0.0000000000        0.0000000000
     2696.0000000000        0.0000000000        0.0000000000
     2700.0000000000        0.0000000000        0.0000000000
     2704.0000000000        0.0000000000        0.0000000000
     2708.0000000000        0.0000000000        0.0000000000
     2712.0000000000        0.0000000000        0.0000000000
     2716.0000000000        0.0000000000        0.0000000000
     2720.0000000000        0.0000000000        0.0000000000
     2724.0000000000        0.0000000000        0.0000000000
     2728.0000000000        0.0000000000        0.0000000000
     2732.0000000000        0.0000000000        0.0000000000
     2736.0000000000        0.0000000000        0.0000000000
     2740.0000000000        0.0000000000        0.0000000000
     2744.0000000000        0.0000000000        0.0000000000
     2748.0000000000        0.0000000000        0.0000000000
     2752.0000000000        0.0000000000        0.0000000000
     2756.0000000000        0.0000000000        0.0000000000
     2760.0000000000        0.0000000000        0.0000000000
     2764.0000000000        0.0000000000        0.0000000000
     2768.0000000000        0.0000000000        0.0000000000
     2772.0000000000        0.0000000000        0.0000000000
     2776.0000000000        0.0000000000        0.0000000000
     2780.0000000000        0.0000000000        0.0000000000
     2784.0000000000        0.0000000000        0.0000000000
     2788.0000000000        0.0000000000        0.0000000000
     2792.0000000000        0.0000000000        0.0000000000
     2796.0000000000        0.0000000000        0.0000000000
     2800.0000000000        0.0000000000        0.0000000000
     2804.0000000000        0.0000000000        0.0000000000
     2808.0000000000        0.0000000000        0.0000000000
     2812.0000000000        0.0000000000        0.0000000000
     2816.0000000000        0.0000000000        0.0000000000
     2820.0000000000        0.0000000000        0.0000000000
     2824.0000000000        0.0000000000        0.0000000000
     2828.0000000000        0.0000000000        0.0000000000
     2832.0000000000        0.0000000000        0.0000000000
     2836.0000000000        0.0000000000        0.0000000000
     2840.0000000000        0.0000000000        0.0000000000
     2844.0000000000        0.0000000000        0.0000000000
     2848.0000000000        0.0000000000        0.0000000000
     2852.0000000000        0.0000000000        0.0000000000
     2856.0000000000        0.0000000000        0.0000000000
     2860.0000000000        0.0000000000        0.0000000000
     2864.0000000000        0.0000000000        0.0000000000
     2868.0000000000        0.0000000000        0.0000000000
     2872.0000000000        0.0000000000        0.0000000000
     2876.0000000000        0.0000000000        0.0000000000
     2880.0000000000        0.0000000000        0.0000000000
     2884.0000000000        0.0000000000        0.0000000000
     2888.0000000000        0.0000000000        0.0000000000
     2892.0000000000        0.0000000000        0.0000000000
     2896.0000000000        0.0000000000        0.0000000000
     2900.0000000000        0.0000000000        0.0000000000
     2904.0000000000        0.0000000000        0.0000000000
     2908.0000000000        0.0000000000        0.0000000000
     2912.0000000000        0.0000000000        0.0000000000
     2916.0000000000        0.0163871047        0.0002096001
     2920.0000000000        0.0172588018        0.0002265409
     2924.0000000000        0.1919021619        0.0024229226
     2928.0000000000        0.2019738233        0.0026162054
     2932.0000000000        0.2128599523        0.0028306130
     2936.0000000000        0.2246508278        0.0030691133
     2940.0000000000        0.3374040504        0.0046132120
     2944.0000000000        0.4104426865        0.0056998223
     2948.0000000000        0.4342312958        0.0062040053
     2952.0000000000        0.5859753535        0.0083607769
     2956.0000000000        0.6209163695        0.0091246623
     2960.0000000000        0.6591014068        0.0099852010
     2964.0000000000        0.8225836221        0.0125161730
     2968.0000000000        0.8750582633        0.0137470802
     2972.0000000000        0.9327853035        0.0151469472
     2976.0000000000        0.9964993495        0.0167461737
     2980.0000000000        1.0670698439        0.0185820544
     2984.0000000000        1.1455323013        0.0207006981
     2988.0000000000        1.2924085199        0.0239055419
     2992.0000000000        1.4535641492        0.0275975015
     2996.0000000000        1.6139859731        0.0316402488
     3000.0000000000        1.7486740998        0.0358223377
     3004.0000000000        1.9016249061        0.0408012165
     3008.0000000000        2.0764169300        0.0467821739
     3012.0000000000        2.2775795175        0.0540392516
     3016.0000000000        2.6439688672        0.0646183964
     3020.0000000000        2.9240129892        0.0758190429
     3024.0000000000        3.2543789100        0.0899235457
     3028.0000000000        3.6486571729        0.1079865996
     3032.0000000000        4.1256083168        0.1315794258
     3036.0000000000        4.7118319735        0.1631235342
     3040.0000000000        5.4462688316        0.2065062078
     3044.0000000000        6.3881968727        0.2682881719
     3048.0000000000        7.6323764875        0.3602640267
     3052.0000000000        9.3401941809        0.5054572282
     3056.0000000000       11.8110649783        0.7541138636
     3060.0000000000       15.6722746071        1.2344211279
     3064.0000000000       22.4937519728        2.3497347123
     3068.0000000000       37.0854363663        5.4680944193
     3072.0000000000       65.1432502776        6.1602744450
     3076.0000000000       88.8666117765       10.7029294361
     3080.0000000000      183.0775069321       39.3100658709
     3084.0000000000      296.5921624512      -13.8286954822
     3088.0000000000      169.3749546692      -22.7302814873
     3092.0000000000      150.0401771299       11.8112089290
     3096.0000000000      233.2902543194       12.8978747796
     3100.0000000000      213.9547829379       -9.0509924439
     3104.0000000000      167.2168559955       -4.9067380236
     3108.0000000000      220.2924744124       27.2439308716
     3112.0000000000      223.4822193494      -26.7881645020
     3116.0000000000      172.8795271258        7.4183226788
     3120.0000000000      229.4053988147       -4.0343501689
     3124.0000000000      124.5537688934      -25.4684902157
     3128.0000000000       63.3816319995       -8.0194374781
     3132.0000000000       45.0222798342       -2.0729197942
     3136.0000000000       43.7820722516        1.4567272012
     3140.0000000000       59.8432094638        7.5297216623
     3144.0000000000      118.7075063636       23.8424846425
     3148.0000000000      199.1999837534        1.9120291404
     3152.0000000000      143.1110294145      -13.9860350365
     3156.0000000000      122.0795800250       -7.1232608347
     3160.0000000000       72.4536288468       -9.9154697905
     3164.0000000000       54.1179716617       -0.1531423057
     3168.0000000000       71.0434713589        9.7485989521
     3172.0000000000      151.3455573899       31.8934608079
     3176.0000000000      203.3371950974      -26.2434346334
     3180.0000000000       86.3991013408      -19.5736491439
     3184.0000000000       39.6547705017       -6.4738012020
     3188.0000000000       22.7579487509       -2.6862256547
     3192.0000000000       15.0739362249       -1.3581142075
     3196.0000000000       10.9251233881       -0.7874870525
     3200.0000000000        8.4043087804       -0.5026620715
     3204.0000000000        6.7392864924       -0.3439984673
     3208.0000000000        5.5701241269       -0.2480189992
     3212.0000000000        4.7102434712       -0.1861463521
     3216.0000000000        4.0546496390       -0.1442054370
     3220.0000000000        3.5402888698       -0.1146003333
     3224.0000000000        3.1272512430       -0.0929969116
     3228.0000000000        2.7891590381       -0.0767904073
     3232.0000000000        2.5079367347       -0.0643456825
     3236.0000000000        2.2558870483       -0.0544153549
     3240.0000000000        2.0543023019       -0.0466602453
     3244.0000000000        1.7093415124       -0.0382566437
     3248.0000000000        1.5666129807       -0.0332704802
     3252.0000000000        1.4420262746       -0.0291500371
     3256.0000000000        1.3325075821       -0.0257099478
     3260.0000000000        1.1444576563       -0.0216981195
     3264.0000000000        1.0128514837       -0.0187044233
     3268.0000000000        0.9421256337       -0.0167100868
     3272.0000000000        0.7589614508       -0.0135179864
     3276.0000000000        0.7077094530       -0.0121415362
     3280.0000000000        0.6615843112       -0.0109489713
     3284.0000000000        0.5097021366       -0.0085664937
     3288.0000000000        0.4771041848       -0.0077507771
     3292.0000000000        0.4475612506       -0.0070361756
     3296.0000000000        0.4207004715       -0.0064073953
     3300.0000000000        0.3962045351       -0.0058518516
     3304.0000000000        0.3738019828       -0.0053591226
     3308.0000000000        0.2956760924       -0.0042063650
     3312.0000000000        0.2239287777       -0.0031828843
     3316.0000000000        0.1685091714       -0.0023858615
     3320.0000000000        0.1593562141       -0.0021941832
     3324.0000000000        0.1509290727       -0.0020224950
     3328.0000000000        0.1431530026       -0.0018682580
     3332.0000000000        0.1359626369       -0.0017293104
     3336.0000000000        0.0000000000        0.0000000000
     3340.0000000000        0.0000000000        0.0000000000
     3344.0000000000        0.0000000000        0.0000000000
     3348.0000000000        0.0000000000        0.0000000000
     3352.0000000000        0.0000000000        0.0000000000
     3356.0000000000        0.0000000000        0.0000000000
     3360.0000000000        0.0000000000        0.0000000000
     3364.0000000000        0.0000000000        0.0000000000
     3368.0000000000        0.0000000000        0.0000000000
     3372.0000000000        0.0000000000        0.0000000000
     3376.0000000000        0.0000000000        0.0000000000
     3380.0000000000        0.0000000000        0.0000000000
     3384.0000000000        0.0000000000        0.0000000000
     3388.0000000000        0.0000000000        0.0000000000
     3392.0000000000        0.0000000000        0.0000000000
     3396.0000000000        0.0000000000        0.0000000000
     3400.0000000000        0.0000000000        0.0000000000
     3404.0000000000        0.0000000000        0.0000000000
     3408.0000000000        0.0000000000        0.0000000000
     3412.0000000000        0.0000000000        0.0000000000
     3416.0000000000        0.0000000000        0.0000000000
     3420.0000000000        0.0000000000        0.0000000000
     3424.0000000000        0.0000000000        0.0000000000
     3428.0000000000        0.0000000000        0.0000000000
     3432.0000000000        0.0000000000        0.0000000000
     3436.0000000000        0.0000000000        0.0000000000
     3440.0000000000        0.0000000000        0.0000000000
     3444.0000000000        0.0000000000        0.0000000000
     3448.0000000000        0.0000000000        0.0000000000
     3452.0000000000        0.0000000000        0.0000000000
     3456.0000000000        0.0000000000        0.0000000000
     3460.0000000000        0.0764638585        0.0009572166
     3464.0000000000        0.0804414425        0.0010328532
     3468.0000000000        0.0847375856        0.0011166712
     3472.0000000000        0.0893872271        0.0012098070
     3476.0000000000        0.0944302299        0.0013135919
     3480.0000000000        0.0999122369        0.0014295921
     3484.0000000000        0.1058857064        0.0015596584
     3488.0000000000        0.1124111701        0.0017059883
     3492.0000000000        0.1195587713        0.0018712045
     3496.0000000000        0.1274101553        0.0020584540
     3500.0000000000        0.1360608081        0.0022715340
     3504.0000000000        0.1456229698        0.0025150548
     3508.0000000000        0.1562292879        0.0027946497
     3512.0000000000        0.1680374356        0.0031172505
     3516.0000000000        0.1812359955        0.0034914496
     3520.0000000000        0.1960520227        0.0039279835
     3524.0000000000        0.2127608560        0.0044403831
     3528.0000000000        0.2316989758        0.0050458603
     3532.0000000000        0.2532810383        0.0057665299
     3536.0000000000        0.2780227108        0.0066311183
     3540.0000000000        0.3065716765        0.0076773870
     3544.0000000000        0.3397503289        0.0089556262
     3548.0000000000        0.3786154668        0.0105337794
     3552.0000000000        0.4245431852        0.0125051073
     3556.0000000000        0.4793518697        0.0149998963
     3560.0000000000        0.5454841402        0.0182037772
     3564.0000000000        0.6262823241        0.0223871562
     3568.0000000000        0.7264166042        0.0279539366
     3572.0000000000        0.8525705228        0.0355249617
     3576.0000000000        1.0145765017        0.0460865861
     3580.0000000000        1.2273721950        0.0612673629
     3584.0000000000        1.5145294527        0.0838810809
     3588.0000000000        1.9149757605        0.1190608173
     3592.0000000000        2.4966607151        0.1768104679
     3596.0000000000        3.3866548792        0.2782918784
     3600.0000000000        4.8443820840        0.4731668201
     3604.0000000000        7.4638466898        0.8947184672
     3608.0000000000       12.8303645989        1.9686633276
     3612.0000000000       26.1045604737        5.3543769799
     3616.0000000000       66.3072947889       16.5127086943
     3620.0000000000      121.0426572619       -5.0674280477
     3624.0000000000       56.0279242338      -13.9612041866
     3628.0000000000       22.8095037377       -4.4478635248
     3632.0000000000       11.5954201520       -1.7009339745
     3636.0000000000        6.8943191072       -0.7962645797
     3640.0000000000        4.5401012412       -0.4298517718
     3644.0000000000        3.2063789589       -0.2565644305
     3648.0000000000        2.3814988668       -0.1647986226
     3652.0000000000        1.8371026760       -0.1119089875
     3656.0000000000        1.4594841462       -0.0793680608
     3660.0000000000        1.1870588163       -0.0582835038
     3664.0000000000        0.9841848136       -0.0440369176
     3668.0000000000        0.8291001898       -0.0340714619
     3672.0000000000        0.7079190880       -0.0268950844
     3676.0000000000        0.6114483123       -0.0215978182
     3680.0000000000        0.5334078520       -0.0176035003
     3684.0000000000        0.4693907173       -0.0145353728
     3688.0000000000        0.4162311748       -0.0121400752
     3692.0000000000        0.3716080706       -0.0102429941
     3696.0000000000        0.3337884187       -0.0087211484
     3700.0000000000        0.3014573485       -0.0074862329
     3704.0000000000        0.2736027271       -0.0064737346
     3708.0000000000        0.2494352632       -0.0056357818
     3712.0000000000        0.2283321572       -0.0049363470
     3716.0000000000        0.2097966916       -0.0043479655
     3720.0000000000        0.1934288120       -0.0038494536
     3724.0000000000        0.1789034125       -0.0034242952
     3728.0000000000        0.1659541036       -0.0030594852
     3732.0000000000        0.1543609365       -0.0027446890
     3736.0000000000        0.1439410196       -0.0024716244
     3740.0000000000        0.1345412738       -0.0022336015
     3744.0000000000        0.1260327874       -0.0020251764
     3748.0000000000        0.1183063794       -0.0018418895
     3752.0000000000        0.1112690846       -0.0016800633
     3756.0000000000        0.1048413481       -0.0015366474
     3760.0000000000        0.0989547692       -0.0014090971
     3764.0000000000        0.0935502773       -0.0012952783
     3768.0000000000        0.3624808568        0.0022856671
     3772.0000000000        0.3723584242        0.0026562818
     3776.0000000000        0.3837598344        0.0030484536
     3780.0000000000        0.3209598319        0.0044128146
     3784.0000000000        0.3393665776        0.0047977081
     3788.0000000000        0.3594028896        0.0052286829
     3792.0000000000        0.3812668966        0.0057128445
     3796.0000000000        0.4051877699        0.0062586547
     3800.0000000000        0.4314317465        0.0068762427
     3804.0000000000        0.4603095592        0.0075778017
     3808.0000000000        0.4921856655        0.0083780964
     3812.0000000000        0.5274897860        0.0092951178
     3816.0000000000        0.5667314421        0.0103509369
     3820.0000000000        0.6105184125        0.0115728254
     3824.0000000000        0.6595803680        0.0129947425
     3828.0000000000        0.7147994096        0.0146593279
     3832.0000000000        0.7772499147        0.0166206031
     3836.0000000000        0.8482510773        0.0189476767
     3840.0000000000        0.9294369809        0.0217298941
     3844.0000000000        1.0228512164        0.0250840959
     3848.0000000000        1.1310763770        0.0291650084
     3852.0000000000        1.2574139195        0.0341803686
     3856.0000000000        1.4061380612        0.0404133558
     3860.0000000000        1.5828606566        0.0482565426
     3864.0000000000        1.7950660736        0.0582644651
     3868.0000000000        2.0529128313        0.0712371054
     3872.0000000000        2.3704653007        0.0883562922
     3876.0000000000        2.7676401817        0.1114158428
     3880.0000000000        3.2733828310        0.1432243766
     3884.0000000000        3.9310454244        0.1883407360
     3888.0000000000        4.8078927356        0.2544841601
     3892.0000000000        6.0127743059        0.3553989602
     3896.0000000000        7.7310219242        0.5170886709
     3900.0000000000       10.2985964298        0.7925628721
     3904.0000000000       14.3745505458        1.3004956103
     3908.0000000000       21.3906708014        2.3404751508
     3912.0000000000       34.9082918169        4.7967538613
     3916.0000000000       65.5359377495       11.8434537344
     3920.0000000000      151.8304178699       36.3936311140
     3924.0000000000      380.3778377903       57.8655815474
     3928.0000000000      295.2629337391      -67.9010754581
     3932.0000000000      112.8689036966      -24.9393074406
     3936.0000000000       52.4988451459       -8.6444534988
     3940.0000000000       29.4538513456       -3.7435991369
     3944.0000000000       18.6671734666       -1.9144704056
     3948.0000000000       12.8363594048       -1.0994964871
     3952.0000000000        9.3499345675       -0.6863990895
     3956.0000000000        7.1064765856       -0.4560543302
     3960.0000000000        5.5804824549       -0.3179331369
     3964.0000000000        4.4965965684       -0.2302584736
     3968.0000000000        3.6995924735       -0.1720016318
     3972.0000000000        3.0966958053       -0.1318137444
     3976.0000000000        2.6297463092       -0.1032106080
     3980.0000000000        2.2608068020       -0.0823073659
     3984.0000000000        1.9642880533       -0.0666812681
     3988.0000000000        1.7224279407       -0.0547686504
     3992.0000000000        1.5225879772       -0.0455299046
     3996.0000000000        1.3555786277       -0.0382556871
