# Supplementary material for: Data of electronic, reactivity, optoelectronic, linear and non-linear optical parameters of doping graphene oxide nanosheet with aluminum atom
Source: Data Brief. 2022 Jan 19;41:107840. doi: 10.1016/j.dib.2022.107840 (PMC8801356; doi:10.1016/j.dib.2022.107840)
Supplement: Supplementary file 1 [file mmc1.zip › supplementary file/DATA OF THE IR SPECTRA/B3LYP-D3/GON1.xlsx]

## Sheet: GON1
#	IR	Spectrum
#	X-Axis:	Frequency	(cm-1)
#	Y-Axis:	&epsilon;	(M-1	cm-1)
#	Peak	information
#	X	Y
#	42.2951000000	23.3826522307
#	46.3388000000	145.3232022353
#	76.3472000000	23.9842902500
#	92.8227000000	49.6317830920
#	129.7270000000	115.0072720404
#	161.4146000000	4.1274417869
#	170.5146000000	7.5008286975
#	190.4496000000	0.8860691219
#	199.3953000000	49.8526369005
#	232.3569000000	75.5413360269
#	264.2172000000	195.5900483489
#	269.8592000000	462.0373333249
#	274.8602000000	86.4542978095
#	296.2629000000	10.0050403372
#	305.5136000000	70.0117869586
#	317.6293000000	90.1915023517
#	334.3382000000	12.4858763813
#	359.6738000000	35.2195059807
#	381.0802000000	89.4065068645
#	382.2542000000	16.6055211326
#	396.2727000000	10.4095914430
#	427.4086000000	51.8433881636
#	431.7182000000	17.0574894746
#	460.8835000000	14.6891945151
#	479.6370000000	49.5716751166
#	484.7189000000	44.3499661470
#	502.2905000000	40.1663589276
#	514.3821000000	62.4474101057
#	526.2213000000	33.8493717976
#	530.9764000000	31.9196030094
#	561.4517000000	23.3451339504
#	565.4964000000	160.8643912016
#	582.0355000000	13.6837580535
#	604.7447000000	128.0563258570
#	630.5709000000	237.1181762561
#	646.1240000000	29.6862872730
#	656.5838000000	239.4590666690
#	659.1519000000	187.5147548374
#	667.5897000000	52.8812464197
#	675.1990000000	125.5179013187
#	693.0338000000	33.6549413221
#	702.7980000000	68.3847554550
#	720.5155000000	11.2791486575
#	745.9525000000	9.0654934801
#	747.9280000000	31.7395647741
#	755.8581000000	47.7281671103
#	766.6362000000	10.6328604081
#	777.6669000000	49.7605783879
#	795.4199000000	51.1296144458
#	804.7344000000	68.2937593587
#	808.4612000000	81.7591847675
#	818.1109000000	7.1848182473
#	833.1404000000	10.7336448958
#	835.7726000000	63.6181295589
#	856.6391000000	152.6510539511
#	874.9202000000	503.4631859139
#	875.6845000000	86.4302731974
#	920.2728000000	209.6140675316
#	936.9760000000	42.4815710481
#	943.2548000000	82.5535664004
#	946.9226000000	6.2896073785
#	965.2340000000	2.2657590307
#	972.1586000000	22.2516248252
#	981.0362000000	0.4863550688
#	984.9925000000	11.8083011869
#	992.4164000000	18.5401004338
#	1001.6779000000	56.5107402748
#	1037.7550000000	43.0064770045
#	1125.6356000000	50.6987605436
#	1138.4223000000	142.3469286990
#	1149.2467000000	328.8394127927
#	1162.9726000000	322.7666619024
#	1165.6655000000	379.2644157560
#	1187.5956000000	14.4802628213
#	1190.5335000000	28.2275851800
#	1199.7998000000	303.9091389051
#	1212.3039000000	73.4437701257
#	1230.1808000000	18.5408370296
#	1234.1514000000	78.8404109402
#	1243.0067000000	32.0067980866
#	1254.4116000000	2.1044003871
#	1262.7360000000	50.7801973484
#	1276.5204000000	64.6525192087
#	1306.4976000000	102.4026603630
#	1334.5358000000	19.5659073616
#	1341.6595000000	7.8978596450
#	1348.3613000000	71.1866324533
#	1358.3196000000	16.9715086570
#	1371.6387000000	149.2561429682
#	1379.5038000000	42.3979667739
#	1393.9089000000	156.7672337431
#	1428.6666000000	2.3174062434
#	1447.9083000000	4.9264463387
#	1462.0021000000	73.2525439494
#	1469.0412000000	64.2122891024
#	1475.9554000000	1.4236308280
#	1490.4378000000	5.8386016102
#	1515.9657000000	23.4406084263
#	1537.3539000000	27.8923654769
#	1554.6252000000	9.8173100605
#	1572.3159000000	14.5563451075
#	1596.2725000000	21.8969531963
#	1628.1749000000	10.9985770136
#	1642.5741000000	45.5815147831
#	1673.9010000000	6.4956664711
#	1677.2722000000	7.4891932147
#	1772.4159000000	1156.9983717602
#	3171.4420000000	1.7383096588
#	3172.6572000000	5.2846051046
#	3174.5072000000	31.3328785157
#	3176.5892000000	1.7526984620
#	3177.4658000000	3.5835281206
#	3192.0774000000	1.0525654818
#	3193.2613000000	29.8835509523
#	3195.2296000000	65.2378794051
#	3196.1183000000	25.5922353127
#	3211.6543000000	2.0694431717
#	3272.2732000000	6.8054266379
#	3754.7936000000	127.1374497956
#	3776.9128000000	22.6529488064
#	Spectra
#	X	Y	DY/DX
	0.0000000000	0.0747584947	0.0026660577
	4.0000000000	0.0872093359	0.0034212178
	8.0000000000	0.1029205503	0.0045034568
	12.0000000000	0.1246581459	0.0061374218
	16.0000000000	0.1539288040	0.0087041954
	20.0000000000	0.1965865733	0.0130219187
	24.0000000000	0.2627527297	0.0209060630
	28.0000000000	0.3744117315	0.0369729844
	32.0000000000	0.5867481051	0.0750752952
	36.0000000000	1.0662341153	0.1855435492
	40.0000000000	2.3805382367	0.5165847729
	44.0000000000	5.1586514210	0.8197036704
	48.0000000000	5.3593569884	-0.9431564539
	52.0000000000	2.1892702241	-0.4734949779
	56.0000000000	1.0734356565	-0.1506610572
	60.0000000000	0.7022323876	-0.0513746075
	64.0000000000	0.5967487019	-0.0043392780
	68.0000000000	0.6747983768	0.0488655690
	72.0000000000	1.0963447947	0.1851392210
	76.0000000000	1.9977571271	0.0872398666
	80.0000000000	1.4166268463	-0.1666024786
	84.0000000000	1.2173805014	0.0589835538
	88.0000000000	1.9985376690	0.3771995164
	92.0000000000	4.1491655318	0.3720331020
	96.0000000000	2.7632775157	-0.5926571129
	100.0000000000	1.2901892764	-0.1901964490
	104.0000000000	0.8591562519	-0.0513283989
	108.0000000000	0.8050524341	0.0046086640
	112.0000000000	0.9809494055	0.0510769834
	116.0000000000	1.3317648990	0.1275160510
	120.0000000000	2.1655648102	0.3246885119
	124.0000000000	4.5230543425	0.9932505045
	128.0000000000	11.1776292990	1.9827509429
	132.0000000000	10.0589409867	-2.0961661743
	136.0000000000	4.0370168687	-0.8430170126
	140.0000000000	2.0232977594	-0.2817766223
	144.0000000000	1.2919489389	-0.1134134628
	148.0000000000	0.9988037386	-0.0472590742
	152.0000000000	0.8910315514	-0.0078252130
	156.0000000000	0.9524780351	0.0447381735
	160.0000000000	1.3034181483	0.0994287176
	164.0000000000	1.3573154653	-0.0226343232
	168.0000000000	1.6195987347	0.1534320450
	172.0000000000	1.7662928715	-0.1542365522
	176.0000000000	1.2340531819	-0.0692929307
	180.0000000000	1.1451966303	0.0136929369
	184.0000000000	1.3138173477	0.0728673355
	188.0000000000	1.7915634729	0.1788332976
	192.0000000000	2.8612810541	0.4008928809
	196.0000000000	5.9113257068	1.2439602571
	200.0000000000	9.4035986048	-0.5969038171
	204.0000000000	4.8142714892	-0.8784567845
	208.0000000000	2.8227047360	-0.2369554248
	212.0000000000	2.3531831787	-0.0300490819
	216.0000000000	2.4660837367	0.0833568253
	220.0000000000	3.0634707801	0.2308058098
	224.0000000000	4.6098270955	0.5979570672
	228.0000000000	8.9670518000	1.8053751110
	232.0000000000	17.4551407217	0.7749966166
	236.0000000000	11.2025577237	-1.9117758223
	240.0000000000	6.9353540293	-0.4350869942
	244.0000000000	6.4670091074	0.1286533265
	248.0000000000	7.7714076590	0.5331452752
	252.0000000000	11.0567272786	1.1901468801
	256.0000000000	18.5644486875	2.8578217339
	260.0000000000	38.5852866103	8.1164925863
	264.0000000000	82.1421987452	9.6029128031
	268.0000000000	118.4246779529	12.2240137797
	272.0000000000	107.7543491019	-16.1225348469
	276.0000000000	56.7772709464	-10.5329227034
	280.0000000000	26.1418880726	-4.6223191577
	284.0000000000	14.5395737266	-1.7149542693
	288.0000000000	10.0926613445	-0.6451799493
	292.0000000000	8.9252240957	0.0695815499
	296.0000000000	10.3062464989	0.3647504777
	300.0000000000	12.1873416217	1.1209645924
	304.0000000000	21.3200051321	2.7130342291
	308.0000000000	19.4721947430	-2.4747331372
	312.0000000000	15.4978954035	0.7516905023
	316.0000000000	25.4830611881	3.2873937025
	320.0000000000	21.4467727755	-4.1998485356
	324.0000000000	9.7025190606	-1.6099065888
	328.0000000000	6.1414961598	-0.3668752197
	332.0000000000	6.2038505516	0.3283912451
	336.0000000000	5.8716647757	-0.6647484952
	340.0000000000	3.6894597063	-0.3208986178
	344.0000000000	3.0228389794	-0.0550245738
	348.0000000000	3.1505924924	0.1239886146
	352.0000000000	4.2271668750	0.4732112186
	356.0000000000	7.9027759249	1.5159274934
	360.0000000000	13.0780108040	-0.3548011945
	364.0000000000	7.7508053347	-1.0780920411
	368.0000000000	5.8564838408	-0.0038268827
	372.0000000000	7.4350539697	0.8539565084
	376.0000000000	14.3950616452	3.0440749460
	380.0000000000	33.0338884127	4.3387686847
	384.0000000000	25.2502054298	-5.4008934786
	388.0000000000	10.8443549028	-1.8966840127
	392.0000000000	6.9267866786	-0.2832191985
	396.0000000000	6.9652670963	-0.1696660079
	400.0000000000	4.5273153351	-0.6041359627
	404.0000000000	3.0580171421	-0.1926181759
	408.0000000000	2.7173444794	-0.0213533520
	412.0000000000	2.8881363712	0.1108331731
	416.0000000000	3.7257923162	0.3391495167
	420.0000000000	6.1267930836	0.9875732648
	424.0000000000	13.5473138474	3.0118952861
	428.0000000000	23.2395663650	-0.5052521378
	432.0000000000	15.6163036338	-2.2635662628
	436.0000000000	7.4257946932	-1.3751463844
	440.0000000000	4.1090562284	-0.4549710203
	444.0000000000	2.9937001416	-0.1505818168
	448.0000000000	2.7569527994	0.0025730630
	452.0000000000	3.0827427979	0.1776316960
	456.0000000000	4.5218120308	0.6211133132
	460.0000000000	8.0516755751	0.6961512125
	464.0000000000	6.7328043278	-0.6678541532
	468.0000000000	5.7656872383	0.1629365916
	472.0000000000	8.1244954104	1.0738119349
	476.0000000000	16.3933430378	3.4206105849
	480.0000000000	30.1875159908	1.0530470491
	484.0000000000	29.7398907679	-0.6598125906
	488.0000000000	17.9115560765	-3.2547898619
	492.0000000000	10.5338189331	-0.7146061641
	496.0000000000	10.7434317432	0.8411906140
	500.0000000000	18.6507064288	2.9291118301
	504.0000000000	21.4741746650	-2.1068740400
	508.0000000000	16.7551855313	0.4714620402
	512.0000000000	26.6987620110	4.2567537212
	516.0000000000	30.1792453044	-3.8716090179
	520.0000000000	18.3384072910	-0.9817677809
	524.0000000000	22.1031141198	2.5433621972
	528.0000000000	27.1379166887	-0.4024842791
	532.0000000000	22.9130888280	-2.9079462413
	536.0000000000	11.9591770973	-1.7460346884
	540.0000000000	7.9832788110	-0.4732079879
	544.0000000000	7.1897708738	0.0225011782
	548.0000000000	8.0470721858	0.4203657124
	552.0000000000	10.9320464383	1.1170720957
	556.0000000000	18.5492533140	3.0566982901
	560.0000000000	40.0297601634	8.1202142276
	564.0000000000	80.0788685480	9.5725211061
	568.0000000000	62.9221564271	-13.3014198432
	572.0000000000	26.9478221780	-4.8222346044
	576.0000000000	16.2142691111	-1.1603172997
	580.0000000000	15.4622635277	0.5186714172
	584.0000000000	14.2250904320	-1.2119807120
	588.0000000000	11.0947328712	-0.2356982147
	592.0000000000	11.9376084727	0.6541750714
	596.0000000000	17.1266118220	2.1699789939
	600.0000000000	33.5285069388	6.9586403221
	604.0000000000	71.0895915846	6.0427736799
	608.0000000000	47.7546783431	-9.5043617110
	612.0000000000	25.0510938086	-2.6415798525
	616.0000000000	20.6480133641	0.0888376303
	620.0000000000	25.1863650535	2.3310532451
	624.0000000000	43.3007794976	7.7620066033
	628.0000000000	100.3904446361	21.0838499400
	632.0000000000	125.1227931708	-17.6493381422
	636.0000000000	59.0219930835	-9.7747460120
	640.0000000000	39.9210582854	-1.0601602038
	644.0000000000	46.5575103366	4.0228155838
	648.0000000000	60.8426375669	3.4839368086
	652.0000000000	99.4865292126	18.8047027816
	656.0000000000	212.6748193419	25.7545948919
	660.0000000000	197.7950524945	-28.1899864655
	664.0000000000	103.5820040630	-11.6828730054
	668.0000000000	84.5075653201	-3.6526332309
	672.0000000000	80.4172637832	5.1203696140
	676.0000000000	91.5611505990	-8.9560925747
	680.0000000000	45.5128059398	-8.1815105830
	684.0000000000	26.7122662567	-2.2105115728
	688.0000000000	24.1837976968	0.9364034080
	692.0000000000	33.6086573667	2.4118106499
	696.0000000000	31.2283684185	-1.1900327892
	700.0000000000	39.2274940541	5.2346872605
	704.0000000000	46.0577698926	-5.7810383662
	708.0000000000	21.9823595468	-3.9312385910
	712.0000000000	12.8775435359	-1.1257264278
	716.0000000000	11.3843774093	0.2008525294
	720.0000000000	13.6424297920	0.1804244933
	724.0000000000	10.0325833734	-1.0848543251
	728.0000000000	7.4343037709	-0.2867347434
	732.0000000000	7.0955234682	0.0883669883
	736.0000000000	8.1737276091	0.4870399656
	740.0000000000	11.7033562403	1.4525936680
	744.0000000000	22.1951508788	4.0461866100
	748.0000000000	35.5777404176	0.2342080086
	752.0000000000	32.3881145743	1.2408672278
	756.0000000000	41.1462424073	-1.2280812087
	760.0000000000	24.3160951332	-3.4900209853
	764.0000000000	18.7142378461	0.1917983613
	768.0000000000	19.1903854971	-0.5319523882
	772.0000000000	20.6664351876	1.9290963093
	776.0000000000	36.7244853030	4.9994319415
	780.0000000000	33.6582353571	-5.1457134487
	784.0000000000	20.3540983209	-1.3429225228
	788.0000000000	20.5791999493	1.3946943347
	792.0000000000	33.7673014248	5.7099571406
	796.0000000000	53.2979145290	-0.2166093089
	800.0000000000	50.5234267881	3.1324321668
	804.0000000000	83.0385828572	9.3204306794
	808.0000000000	94.0867296112	-4.0240863359
	812.0000000000	52.3274465711	-9.9917177563
	816.0000000000	29.8417749405	-2.4260054756
	820.0000000000	22.4894768535	-1.6377026240
	824.0000000000	19.2669096523	0.1061301268
	828.0000000000	23.8458834130	2.4518218739
	832.0000000000	42.6736217297	7.1539106199
	836.0000000000	63.2595502130	-2.0674367973
	840.0000000000	38.5814398130	-4.9432734552
	844.0000000000	29.9316168847	-0.0083365730
	848.0000000000	36.8948826636	3.7348370117
	852.0000000000	66.5595889600	12.6800952521
	856.0000000000	133.4396165271	10.3123190814
	860.0000000000	99.4439661785	-12.7841867568
	864.0000000000	80.9365184583	2.8673493563
	868.0000000000	124.9676182834	21.5850157576
	872.0000000000	294.4896447760	67.2401754956
	876.0000000000	428.4564619615	-47.7255434515
	880.0000000000	182.7799039943	-43.2499118445
	884.0000000000	80.2485194293	-13.9124861102
	888.0000000000	44.7622656702	-5.4374466115
	892.0000000000	29.8354613804	-2.4703189569
	896.0000000000	22.9328847191	-1.1240452405
	900.0000000000	20.1918809248	-0.2825257187
	904.0000000000	20.6759727281	0.5641896868
	908.0000000000	25.4861477986	2.0409953185
	912.0000000000	40.1495553463	6.0456419924
	916.0000000000	86.1904675916	19.4698156851
	920.0000000000	174.8618504602	5.8539163795
	924.0000000000	99.4709244649	-21.7185511045
	928.0000000000	49.2397510198	-5.6857719825
	932.0000000000	42.1892244025	1.8123955328
	936.0000000000	62.1309567302	5.9110614622
	940.0000000000	73.3498124114	4.2687955732
	944.0000000000	84.4982807202	-7.2633666045
	948.0000000000	43.1836090790	-8.3615504899
	952.0000000000	21.6944012214	-3.0503484629
	956.0000000000	14.0624839093	-1.0896588002
	960.0000000000	11.6428337336	-0.1707826732
	964.0000000000	12.7010231123	0.6534921151
	968.0000000000	16.7966986499	1.8335458331
	972.0000000000	25.5732940806	0.3369775865
	976.0000000000	17.2319921268	-2.0595821022
	980.0000000000	14.4648465717	0.4791563317
	984.0000000000	19.7909967490	1.5033531256
	988.0000000000	21.2317490784	0.5496538642
	992.0000000000	28.7223559975	1.4255589999
	996.0000000000	29.2108669570	1.3746580975
	1000.0000000000	48.5565066360	6.6004331557
	1004.0000000000	41.6249722007	-8.2784674894
	1008.0000000000	18.3732996898	-3.2934045810
	1012.0000000000	10.4602045880	-1.1075697059
	1016.0000000000	7.6502615396	-0.4075523949
	1020.0000000000	6.6745960867	-0.0696106458
	1024.0000000000	6.9976324690	0.2487862708
	1028.0000000000	9.0685874995	0.8820919015
	1032.0000000000	15.8148023456	2.8925466588
	1036.0000000000	35.1826742387	5.9327269995
	1040.0000000000	32.2679635392	-6.2871839659
	1044.0000000000	14.0889892218	-2.5542778124
	1048.0000000000	7.9770662229	-0.8558033026
	1052.0000000000	5.7499225556	-0.3477182494
	1056.0000000000	4.8461737684	-0.1556553553
	1060.0000000000	4.4217945081	-0.0662994016
	1064.0000000000	4.2649873320	-0.0161542016
	1068.0000000000	4.2707478470	0.0172574520
	1072.0000000000	4.4062835832	0.0436455482
	1076.0000000000	4.6827601157	0.0682243201
	1080.0000000000	5.0043152557	0.0928867043
	1084.0000000000	5.3522917743	0.1222916389
	1088.0000000000	5.9066708801	0.1561761984
	1092.0000000000	6.6147079278	0.1998834276
	1096.0000000000	7.5280151987	0.2593621400
	1100.0000000000	8.7047055022	0.3452236539
	1104.0000000000	10.3224469658	0.4782034503
	1108.0000000000	12.6359758517	0.7016717452
	1112.0000000000	16.2022005598	1.1343064923
	1116.0000000000	22.4597571187	2.1580203617
	1120.0000000000	36.1301561872	5.2505281119
	1124.0000000000	68.9348312048	9.7013396610
	1128.0000000000	76.1270725812	-3.4903864326
	1132.0000000000	82.5757603084	8.1877702096
	1136.0000000000	152.4781245430	26.4827117974
	1140.0000000000	197.7131209255	-10.2205067003
	1144.0000000000	199.4452046523	20.0985035994
	1148.0000000000	364.3007694091	43.3661683263
	1152.0000000000	306.5003482423	-43.1267837128
	1156.0000000000	233.5916573434	8.0074117792
	1160.0000000000	387.1330744508	73.4433254857
	1164.0000000000	663.9884996855	18.3805470218
	1168.0000000000	436.7878266984	-94.0460123591
	1172.0000000000	184.9685534610	-34.7394569128
	1176.0000000000	101.2125259876	-11.6540563818
	1180.0000000000	73.2698709338	-3.3116425183
	1184.0000000000	72.3506810753	3.0728526302
	1188.0000000000	96.1603495352	7.2395459693
	1192.0000000000	121.3190928126	6.6547858886
	1196.0000000000	199.8590253076	38.2635774015
	1200.0000000000	342.3815809358	-8.2552810313
	1204.0000000000	180.5658270572	-35.3676964534
	1208.0000000000	110.3388835352	-3.3495784277
	1212.0000000000	120.7560080227	-1.6303681125
	1216.0000000000	73.9410494235	-12.0745334053
	1220.0000000000	45.4946290222	-3.3135671278
	1224.0000000000	41.8098979367	1.3823116547
	1228.0000000000	59.8548373069	8.1496253284
	1232.0000000000	99.8295115444	10.5945769072
	1236.0000000000	96.6156613284	-13.2104696252
	1240.0000000000	63.1584644405	-1.5775641357
	1244.0000000000	57.3775038156	-5.9567072947
	1248.0000000000	33.5975284880	-3.7068998914
	1252.0000000000	26.9222856585	-0.0459046457
	1256.0000000000	31.0752713695	2.2985448222
	1260.0000000000	52.2314490243	8.6545313621
	1264.0000000000	65.7843046358	-6.6085934122
	1268.0000000000	40.9703724862	-2.5809937224
	1272.0000000000	47.3866039992	6.1319465390
	1276.0000000000	82.0822565376	3.8707554204
	1280.0000000000	50.9132777952	-10.2774813909
	1284.0000000000	25.8835998439	-3.2276402427
	1288.0000000000	18.6068188895	-0.8061641780
	1292.0000000000	17.9283421135	0.4267714484
	1296.0000000000	22.5977532778	2.1185119713
	1300.0000000000	38.7005592825	6.9381208396
	1304.0000000000	89.8140191202	18.6567440717
	1308.0000000000	107.8532170017	-16.7151881946
	1312.0000000000	46.3675937493	-9.4470218700
	1316.0000000000	24.2638113684	-2.9338119492
	1320.0000000000	17.2227608800	-0.9130388519
	1324.0000000000	15.5172737130	0.1209528554
	1328.0000000000	18.1758841237	1.5023948590
	1332.0000000000	29.7204960367	4.3493778476
	1336.0000000000	38.4172538465	-1.2799368004
	1340.0000000000	39.2926125119	2.7371389353
	1344.0000000000	57.6224663883	7.8012329820
	1348.0000000000	98.8384921120	3.7485992271
	1352.0000000000	65.2521408919	-9.5597365130
	1356.0000000000	50.4026584431	0.9077998903
	1360.0000000000	51.5088229576	-1.2612051865
	1364.0000000000	58.3896767508	6.1995251461
	1368.0000000000	114.9108629033	24.4456946746
	1372.0000000000	198.7243894001	-5.4510264168
	1376.0000000000	122.8084004300	-12.3685791465
	1380.0000000000	100.7405141409	-7.7122528444
	1384.0000000000	68.5653413902	-3.5185019183
	1388.0000000000	81.1925627941	10.8143785460
	1392.0000000000	167.7603622991	28.6149093719
	1396.0000000000	158.2303232699	-31.2404466692
	1400.0000000000	64.3720665058	-13.5104572043
	1404.0000000000	31.6680773991	-4.6664550637
	1408.0000000000	19.2390050400	-2.0175360630
	1412.0000000000	13.4435617835	-1.0201406063
	1416.0000000000	10.4157058974	-0.5479203882
	1420.0000000000	8.8496112568	-0.2454345608
	1424.0000000000	8.4894258500	0.1138494918
	1428.0000000000	9.5637925451	0.1589134220
	1432.0000000000	8.4277935053	-0.3650338480
	1436.0000000000	7.8966068740	0.0754152030
	1440.0000000000	8.9356268875	0.4821260746
	1444.0000000000	12.3108565200	1.3225819202
	1448.0000000000	18.4828013196	1.0537067036
	1452.0000000000	22.3287635754	1.8824651423
	1456.0000000000	38.8846422611	7.3010390419
	1460.0000000000	90.2161752487	17.2224842214
	1464.0000000000	108.2374005689	-7.1785344527
	1468.0000000000	107.4874692758	2.7947046746
	1472.0000000000	68.5748911948	-14.5880197792
	1476.0000000000	31.3006218692	-5.2570765793
	1480.0000000000	17.4816757092	-2.0676871119
	1484.0000000000	12.6166188340	-0.5226286688
	1488.0000000000	13.1574964634	0.7212551732
	1492.0000000000	12.7421686280	-1.3604236936
	1496.0000000000	8.0944778476	-0.6936055979
	1500.0000000000	6.6402465559	-0.1104975574
	1504.0000000000	7.0001805912	0.3103833740
	1508.0000000000	9.6692955795	1.1730422522
	1512.0000000000	18.7926729342	3.8744572750
	1516.0000000000	34.1620459345	-0.0689618924
	1520.0000000000	19.0852737921	-3.6420136522
	1524.0000000000	11.0283123641	-0.8153481236
	1528.0000000000	10.6298466591	0.5807146280
	1532.0000000000	16.8695389104	3.0024675822
	1536.0000000000	36.4256671783	5.0055531261
	1540.0000000000	28.9039507524	-5.8865908162
	1544.0000000000	13.5066172092	-1.9329556811
	1548.0000000000	10.0949448981	0.0366660864
	1552.0000000000	13.9119895708	1.8451639068
	1556.0000000000	15.7756006023	-1.8593166269
	1560.0000000000	8.9250409823	-0.9403921553
	1564.0000000000	7.8272259695	0.3191134517
	1568.0000000000	12.2244123141	2.1309842056
	1572.0000000000	22.4066941743	0.7353087046
	1576.0000000000	13.4514195675	-2.6237402385
	1580.0000000000	7.3603342141	-0.6998206225
	1584.0000000000	6.2934361202	0.0918923117
	1588.0000000000	8.2095232979	0.9743461907
	1592.0000000000	16.1922933158	3.4582850355
	1596.0000000000	32.0043351026	0.9963231704
	1600.0000000000	18.0352512507	-4.0344809910
	1604.0000000000	8.3197902878	-1.2662654826
	1608.0000000000	5.3139778621	-0.3981845969
	1612.0000000000	4.4677149251	-0.0608967540
	1616.0000000000	5.8940002495	0.2167921440
	1620.0000000000	7.5805270144	0.7004405945
	1624.0000000000	12.6730689303	2.1195477858
	1628.0000000000	22.3167929318	0.9053427582
	1632.0000000000	18.4413015452	-0.6787934551
	1636.0000000000	22.9837882275	3.2520192965
	1640.0000000000	49.7748509543	10.2171822011
	1644.0000000000	60.9084630352	-9.1771101885
	1648.0000000000	26.0391219716	-5.4637373051
	1652.0000000000	13.1503732592	-1.7429152307
	1656.0000000000	8.7845954285	-0.6353092085
	1660.0000000000	7.2504937334	-0.1783673351
	1664.0000000000	7.2382699765	0.1864781391
	1668.0000000000	9.1985295869	0.9165559133
	1672.0000000000	15.9631406769	2.4143768282
	1676.0000000000	21.4945079597	-0.0906849205
	1680.0000000000	14.5457993158	-2.3515415332
	1684.0000000000	8.5547422984	-0.7948872540
	1688.0000000000	6.6970126827	-0.2417262594
	1692.0000000000	6.1644602178	-0.0527935818
	1696.0000000000	6.1467570774	0.0352341680
	1700.0000000000	6.3823968225	0.0912036700
	1704.0000000000	6.8400946264	0.1370014654
	1708.0000000000	7.4783674754	0.1826603691
	1712.0000000000	8.3091703539	0.2341470407
	1716.0000000000	9.3582487065	0.2968851430
	1720.0000000000	10.6989003235	0.3769843510
	1724.0000000000	12.4089716290	0.4833678263
	1728.0000000000	14.6184437190	0.6294657786
	1732.0000000000	17.5259502109	0.8369856104
	1736.0000000000	21.4324492440	1.1430415679
	1740.0000000000	26.8752742818	1.6139028228
	1744.0000000000	34.7285749779	2.3776209250
	1748.0000000000	46.6277490056	3.7001354548
	1752.0000000000	65.8517935447	6.1921609108
	1756.0000000000	99.7301528110	11.4473289985
	1760.0000000000	167.1833648175	24.3758962688
	1764.0000000000	327.4878585038	63.4581031961
	1768.0000000000	800.7895230434	199.1908438561
	1772.0000000000	1757.6103941215	90.3890629534
	1776.0000000000	985.4810452410	-244.8692657076
	1780.0000000000	386.7192261772	-79.7689187160
	1784.0000000000	189.3417822248	-29.1949898895
	1788.0000000000	109.8873391963	-13.2219212251
	1792.0000000000	71.2128622821	-6.9754077143
	1796.0000000000	49.7406247671	-4.0956678187
	1800.0000000000	36.6501481085	-2.5990156987
	1804.0000000000	28.0636051330	-1.7480967916
	1808.0000000000	22.1862321337	-1.2306650271
	1812.0000000000	17.9743980962	-0.8983649663
	1816.0000000000	14.8548837744	-0.6754559933
	1820.0000000000	12.4809247371	-0.5204681316
	1824.0000000000	10.6329504790	-0.4094228309
	1828.0000000000	9.1665301792	-0.3278089986
	1832.0000000000	7.9835435853	-0.2664992212
	1836.0000000000	7.0097295991	-0.2194883176
	1840.0000000000	6.2012301531	-0.1828709277
	1844.0000000000	5.5296609220	-0.1540132213
	1848.0000000000	4.9614664935	-0.1309166865
	1852.0000000000	4.4764858256	-0.1122135158
	1856.0000000000	4.0592400923	-0.0969075429
	1860.0000000000	3.6976867590	-0.0842616465
	1864.0000000000	3.3823437412	-0.0737224906
	1868.0000000000	3.1056632152	-0.0648692392
	1872.0000000000	2.8615769861	-0.0573779866
	1876.0000000000	2.6451617513	-0.0509966912
	1880.0000000000	2.4523894549	-0.0455272485
	1884.0000000000	2.2799388919	-0.0408124965
	1888.0000000000	2.1250519769	-0.0367266776
	1892.0000000000	1.9854229780	-0.0331683571
	1896.0000000000	1.8591123516	-0.0300551088
	1900.0000000000	1.7444791304	-0.0273194872
	1904.0000000000	1.6401274342	-0.0249059455
	1908.0000000000	1.5448638336	-0.0227684574
	1912.0000000000	1.4576631191	-0.0208686673
	1916.0000000000	1.3776406367	-0.0191744393
	1920.0000000000	1.3040297877	-0.0176587122
	1924.0000000000	1.2361636197	-0.0162985886
	1928.0000000000	1.1734596824	-0.0150746067
	1932.0000000000	1.1154074997	-0.0139701533
	1936.0000000000	0.0000000000	0.0000000000
	1940.0000000000	0.0000000000	0.0000000000
	1944.0000000000	0.0000000000	0.0000000000
	1948.0000000000	0.0000000000	0.0000000000
	1952.0000000000	0.0000000000	0.0000000000
	1956.0000000000	0.0000000000	0.0000000000
	1960.0000000000	0.0000000000	0.0000000000
	1964.0000000000	0.0000000000	0.0000000000
	1968.0000000000	0.0000000000	0.0000000000
	1972.0000000000	0.0000000000	0.0000000000
	1976.0000000000	0.0000000000	0.0000000000
	1980.0000000000	0.0000000000	0.0000000000
	1984.0000000000	0.0000000000	0.0000000000
	1988.0000000000	0.0000000000	0.0000000000
	1992.0000000000	0.0000000000	0.0000000000
	1996.0000000000	0.0000000000	0.0000000000
	2000.0000000000	0.0000000000	0.0000000000
	2004.0000000000	0.0000000000	0.0000000000
	2008.0000000000	0.0000000000	0.0000000000
	2012.0000000000	0.0000000000	0.0000000000
	2016.0000000000	0.0000000000	0.0000000000
	2020.0000000000	0.0000000000	0.0000000000
	2024.0000000000	0.0000000000	0.0000000000
	2028.0000000000	0.0000000000	0.0000000000
	2032.0000000000	0.0000000000	0.0000000000
	2036.0000000000	0.0000000000	0.0000000000
	2040.0000000000	0.0000000000	0.0000000000
	2044.0000000000	0.0000000000	0.0000000000
	2048.0000000000	0.0000000000	0.0000000000
	2052.0000000000	0.0000000000	0.0000000000
	2056.0000000000	0.0000000000	0.0000000000
	2060.0000000000	0.0000000000	0.0000000000
	2064.0000000000	0.0000000000	0.0000000000
	2068.0000000000	0.0000000000	0.0000000000
	2072.0000000000	0.0000000000	0.0000000000
	2076.0000000000	0.0000000000	0.0000000000
	2080.0000000000	0.0000000000	0.0000000000
	2084.0000000000	0.0000000000	0.0000000000
	2088.0000000000	0.0000000000	0.0000000000
	2092.0000000000	0.0000000000	0.0000000000
	2096.0000000000	0.0000000000	0.0000000000
	2100.0000000000	0.0000000000	0.0000000000
	2104.0000000000	0.0000000000	0.0000000000
	2108.0000000000	0.0000000000	0.0000000000
	2112.0000000000	0.0000000000	0.0000000000
	2116.0000000000	0.0000000000	0.0000000000
	2120.0000000000	0.0000000000	0.0000000000
	2124.0000000000	0.0000000000	0.0000000000
	2128.0000000000	0.0000000000	0.0000000000
	2132.0000000000	0.0000000000	0.0000000000
	2136.0000000000	0.0000000000	0.0000000000
	2140.0000000000	0.0000000000	0.0000000000
	2144.0000000000	0.0000000000	0.0000000000
	2148.0000000000	0.0000000000	0.0000000000
	2152.0000000000	0.0000000000	0.0000000000
	2156.0000000000	0.0000000000	0.0000000000
	2160.0000000000	0.0000000000	0.0000000000
	2164.0000000000	0.0000000000	0.0000000000
	2168.0000000000	0.0000000000	0.0000000000
	2172.0000000000	0.0000000000	0.0000000000
	2176.0000000000	0.0000000000	0.0000000000
	2180.0000000000	0.0000000000	0.0000000000
	2184.0000000000	0.0000000000	0.0000000000
	2188.0000000000	0.0000000000	0.0000000000
	2192.0000000000	0.0000000000	0.0000000000
	2196.0000000000	0.0000000000	0.0000000000
	2200.0000000000	0.0000000000	0.0000000000
	2204.0000000000	0.0000000000	0.0000000000
	2208.0000000000	0.0000000000	0.0000000000
	2212.0000000000	0.0000000000	0.0000000000
	2216.0000000000	0.0000000000	0.0000000000
	2220.0000000000	0.0000000000	0.0000000000
	2224.0000000000	0.0000000000	0.0000000000
	2228.0000000000	0.0000000000	0.0000000000
	2232.0000000000	0.0000000000	0.0000000000
	2236.0000000000	0.0000000000	0.0000000000
	2240.0000000000	0.0000000000	0.0000000000
	2244.0000000000	0.0000000000	0.0000000000
	2248.0000000000	0.0000000000	0.0000000000
	2252.0000000000	0.0000000000	0.0000000000
	2256.0000000000	0.0000000000	0.0000000000
	2260.0000000000	0.0000000000	0.0000000000
	2264.0000000000	0.0000000000	0.0000000000
	2268.0000000000	0.0000000000	0.0000000000
	2272.0000000000	0.0000000000	0.0000000000
	2276.0000000000	0.0000000000	0.0000000000
	2280.0000000000	0.0000000000	0.0000000000
	2284.0000000000	0.0000000000	0.0000000000
	2288.0000000000	0.0000000000	0.0000000000
	2292.0000000000	0.0000000000	0.0000000000
	2296.0000000000	0.0000000000	0.0000000000
	2300.0000000000	0.0000000000	0.0000000000
	2304.0000000000	0.0000000000	0.0000000000
	2308.0000000000	0.0000000000	0.0000000000
	2312.0000000000	0.0000000000	0.0000000000
	2316.0000000000	0.0000000000	0.0000000000
	2320.0000000000	0.0000000000	0.0000000000
	2324.0000000000	0.0000000000	0.0000000000
	2328.0000000000	0.0000000000	0.0000000000
	2332.0000000000	0.0000000000	0.0000000000
	2336.0000000000	0.0000000000	0.0000000000
	2340.0000000000	0.0000000000	0.0000000000
	2344.0000000000	0.0000000000	0.0000000000
	2348.0000000000	0.0000000000	0.0000000000
	2352.0000000000	0.0000000000	0.0000000000
	2356.0000000000	0.0000000000	0.0000000000
	2360.0000000000	0.0000000000	0.0000000000
	2364.0000000000	0.0000000000	0.0000000000
	2368.0000000000	0.0000000000	0.0000000000
	2372.0000000000	0.0000000000	0.0000000000
	2376.0000000000	0.0000000000	0.0000000000
	2380.0000000000	0.0000000000	0.0000000000
	2384.0000000000	0.0000000000	0.0000000000
	2388.0000000000	0.0000000000	0.0000000000
	2392.0000000000	0.0000000000	0.0000000000
	2396.0000000000	0.0000000000	0.0000000000
	2400.0000000000	0.0000000000	0.0000000000
	2404.0000000000	0.0000000000	0.0000000000
	2408.0000000000	0.0000000000	0.0000000000
	2412.0000000000	0.0000000000	0.0000000000
	2416.0000000000	0.0000000000	0.0000000000
	2420.0000000000	0.0000000000	0.0000000000
	2424.0000000000	0.0000000000	0.0000000000
	2428.0000000000	0.0000000000	0.0000000000
	2432.0000000000	0.0000000000	0.0000000000
	2436.0000000000	0.0000000000	0.0000000000
	2440.0000000000	0.0000000000	0.0000000000
	2444.0000000000	0.0000000000	0.0000000000
	2448.0000000000	0.0000000000	0.0000000000
	2452.0000000000	0.0000000000	0.0000000000
	2456.0000000000	0.0000000000	0.0000000000
	2460.0000000000	0.0000000000	0.0000000000
	2464.0000000000	0.0000000000	0.0000000000
	2468.0000000000	0.0000000000	0.0000000000
	2472.0000000000	0.0000000000	0.0000000000
	2476.0000000000	0.0000000000	0.0000000000
	2480.0000000000	0.0000000000	0.0000000000
	2484.0000000000	0.0000000000	0.0000000000
	2488.0000000000	0.0000000000	0.0000000000
	2492.0000000000	0.0000000000	0.0000000000
	2496.0000000000	0.0000000000	0.0000000000
	2500.0000000000	0.0000000000	0.0000000000
	2504.0000000000	0.0000000000	0.0000000000
	2508.0000000000	0.0000000000	0.0000000000
	2512.0000000000	0.0000000000	0.0000000000
	2516.0000000000	0.0000000000	0.0000000000
	2520.0000000000	0.0000000000	0.0000000000
	2524.0000000000	0.0000000000	0.0000000000
	2528.0000000000	0.0000000000	0.0000000000
	2532.0000000000	0.0000000000	0.0000000000
	2536.0000000000	0.0000000000	0.0000000000
	2540.0000000000	0.0000000000	0.0000000000
	2544.0000000000	0.0000000000	0.0000000000
	2548.0000000000	0.0000000000	0.0000000000
	2552.0000000000	0.0000000000	0.0000000000
	2556.0000000000	0.0000000000	0.0000000000
	2560.0000000000	0.0000000000	0.0000000000
	2564.0000000000	0.0000000000	0.0000000000
	2568.0000000000	0.0000000000	0.0000000000
	2572.0000000000	0.0000000000	0.0000000000
	2576.0000000000	0.0000000000	0.0000000000
	2580.0000000000	0.0000000000	0.0000000000
	2584.0000000000	0.0000000000	0.0000000000
	2588.0000000000	0.0000000000	0.0000000000
	2592.0000000000	0.0000000000	0.0000000000
	2596.0000000000	0.0000000000	0.0000000000
	2600.0000000000	0.0000000000	0.0000000000
	2604.0000000000	0.0000000000	0.0000000000
	2608.0000000000	0.0000000000	0.0000000000
	2612.0000000000	0.0000000000	0.0000000000
	2616.0000000000	0.0000000000	0.0000000000
	2620.0000000000	0.0000000000	0.0000000000
	2624.0000000000	0.0000000000	0.0000000000
	2628.0000000000	0.0000000000	0.0000000000
	2632.0000000000	0.0000000000	0.0000000000
	2636.0000000000	0.0000000000	0.0000000000
	2640.0000000000	0.0000000000	0.0000000000
	2644.0000000000	0.0000000000	0.0000000000
	2648.0000000000	0.0000000000	0.0000000000
	2652.0000000000	0.0000000000	0.0000000000
	2656.0000000000	0.0000000000	0.0000000000
	2660.0000000000	0.0000000000	0.0000000000
	2664.0000000000	0.0000000000	0.0000000000
	2668.0000000000	0.0000000000	0.0000000000
	2672.0000000000	0.0000000000	0.0000000000
	2676.0000000000	0.0000000000	0.0000000000
	2680.0000000000	0.0000000000	0.0000000000
	2684.0000000000	0.0000000000	0.0000000000
	2688.0000000000	0.0000000000	0.0000000000
	2692.0000000000	0.0000000000	0.0000000000
	2696.0000000000	0.0000000000	0.0000000000
	2700.0000000000	0.0000000000	0.0000000000
	2704.0000000000	0.0000000000	0.0000000000
	2708.0000000000	0.0000000000	0.0000000000
	2712.0000000000	0.0000000000	0.0000000000
	2716.0000000000	0.0000000000	0.0000000000
	2720.0000000000	0.0000000000	0.0000000000
	2724.0000000000	0.0000000000	0.0000000000
	2728.0000000000	0.0000000000	0.0000000000
	2732.0000000000	0.0000000000	0.0000000000
	2736.0000000000	0.0000000000	0.0000000000
	2740.0000000000	0.0000000000	0.0000000000
	2744.0000000000	0.0000000000	0.0000000000
	2748.0000000000	0.0000000000	0.0000000000
	2752.0000000000	0.0000000000	0.0000000000
	2756.0000000000	0.0000000000	0.0000000000
	2760.0000000000	0.0000000000	0.0000000000
	2764.0000000000	0.0000000000	0.0000000000
	2768.0000000000	0.0000000000	0.0000000000
	2772.0000000000	0.0000000000	0.0000000000
	2776.0000000000	0.0000000000	0.0000000000
	2780.0000000000	0.0000000000	0.0000000000
	2784.0000000000	0.0000000000	0.0000000000
	2788.0000000000	0.0000000000	0.0000000000
	2792.0000000000	0.0000000000	0.0000000000
	2796.0000000000	0.0000000000	0.0000000000
	2800.0000000000	0.0000000000	0.0000000000
	2804.0000000000	0.0000000000	0.0000000000
	2808.0000000000	0.0000000000	0.0000000000
	2812.0000000000	0.0000000000	0.0000000000
	2816.0000000000	0.0000000000	0.0000000000
	2820.0000000000	0.0000000000	0.0000000000
	2824.0000000000	0.0000000000	0.0000000000
	2828.0000000000	0.0000000000	0.0000000000
	2832.0000000000	0.0000000000	0.0000000000
	2836.0000000000	0.0000000000	0.0000000000
	2840.0000000000	0.0000000000	0.0000000000
	2844.0000000000	0.0000000000	0.0000000000
	2848.0000000000	0.0000000000	0.0000000000
	2852.0000000000	0.0000000000	0.0000000000
	2856.0000000000	0.0000000000	0.0000000000
	2860.0000000000	0.0000000000	0.0000000000
	2864.0000000000	0.0000000000	0.0000000000
	2868.0000000000	0.0000000000	0.0000000000
	2872.0000000000	0.0000000000	0.0000000000
	2876.0000000000	0.0000000000	0.0000000000
	2880.0000000000	0.0000000000	0.0000000000
	2884.0000000000	0.0000000000	0.0000000000
	2888.0000000000	0.0000000000	0.0000000000
	2892.0000000000	0.0000000000	0.0000000000
	2896.0000000000	0.0000000000	0.0000000000
	2900.0000000000	0.0000000000	0.0000000000
	2904.0000000000	0.0000000000	0.0000000000
	2908.0000000000	0.0000000000	0.0000000000
	2912.0000000000	0.0000000000	0.0000000000
	2916.0000000000	0.0000000000	0.0000000000
	2920.0000000000	0.0000000000	0.0000000000
	2924.0000000000	0.0000000000	0.0000000000
	2928.0000000000	0.0000000000	0.0000000000
	2932.0000000000	0.0000000000	0.0000000000
	2936.0000000000	0.0000000000	0.0000000000
	2940.0000000000	0.0000000000	0.0000000000
	2944.0000000000	0.0000000000	0.0000000000
	2948.0000000000	0.0000000000	0.0000000000
	2952.0000000000	0.0000000000	0.0000000000
	2956.0000000000	0.0000000000	0.0000000000
	2960.0000000000	0.0000000000	0.0000000000
	2964.0000000000	0.0000000000	0.0000000000
	2968.0000000000	0.0000000000	0.0000000000
	2972.0000000000	0.0000000000	0.0000000000
	2976.0000000000	0.0000000000	0.0000000000
	2980.0000000000	0.0000000000	0.0000000000
	2984.0000000000	0.0000000000	0.0000000000
	2988.0000000000	0.0000000000	0.0000000000
	2992.0000000000	0.0000000000	0.0000000000
	2996.0000000000	0.0000000000	0.0000000000
	3000.0000000000	0.0000000000	0.0000000000
	3004.0000000000	0.0000000000	0.0000000000
	3008.0000000000	0.0000000000	0.0000000000
	3012.0000000000	0.0030039478	0.0000376571
	3016.0000000000	0.0674626320	0.0008528753
	3020.0000000000	0.0805142118	0.0010418549
	3024.0000000000	0.0848491519	0.0011271047
	3028.0000000000	0.0895437853	0.0012219131
	3032.0000000000	0.0946390279	0.0013276580
	3036.0000000000	0.2694252512	0.0035792708
	3040.0000000000	0.3308229084	0.0044769914
	3044.0000000000	0.3494886257	0.0048629937
	3048.0000000000	0.3697880457	0.0052949236
	3052.0000000000	0.3955305318	0.0058250798
	3056.0000000000	0.4199085950	0.0063750400
	3060.0000000000	0.4466266971	0.0069969533
	3064.0000000000	0.4759963815	0.0077030731
	3068.0000000000	0.5083832331	0.0085082653
	3072.0000000000	0.5442186264	0.0094306878
	3076.0000000000	0.5840145949	0.0104926820
	3080.0000000000	0.6283828118	0.0117219525
	3084.0000000000	0.6780590499	0.0131531490
	3088.0000000000	0.7339350262	0.0148300089
	3092.0000000000	0.7971003233	0.0168083014
	3096.0000000000	0.8688982527	0.0191599266
	3100.0000000000	0.9510012962	0.0219787165
	3104.0000000000	1.0455144968	0.0253887851
	3108.0000000000	1.1551194892	0.0295567805
	3112.0000000000	1.2832788290	0.0347102504
	3116.0000000000	1.4471628817	0.0413273877
	3120.0000000000	1.6282359864	0.0495483817
	3124.0000000000	1.8467491216	0.0601793570
	3128.0000000000	2.1141734166	0.0742046795
	3132.0000000000	2.4469080798	0.0931510350
	3136.0000000000	2.8691564452	0.1194824222
	3140.0000000000	3.4180386874	0.1573707994
	3144.0000000000	4.1532331449	0.2143059464
	3148.0000000000	5.1765181833	0.3047498398
	3152.0000000000	6.6751036671	0.4593294290
	3156.0000000000	9.0293032220	0.7511428231
	3160.0000000000	13.1223305043	1.3843036519
	3164.0000000000	21.4128305822	3.0539452210
	3168.0000000000	42.2910021295	8.4431355727
	3172.0000000000	96.3358354746	16.9243535654
	3176.0000000000	114.3519393514	-11.7697295550
	3180.0000000000	66.9442226649	-7.3332759039
	3184.0000000000	59.8371637178	3.2719305761
	3188.0000000000	97.9958016674	17.9934309221
	3192.0000000000	228.1420604989	45.4791267192
	3196.0000000000	307.1488086229	-28.9358638868
	3200.0000000000	136.7423101202	-32.4460353274
	3204.0000000000	59.4546704733	-10.3803489012
	3208.0000000000	34.0990918043	-3.4452500925
	3212.0000000000	24.8177145698	-2.2900405575
	3216.0000000000	15.6212637287	-1.7918130121
	3220.0000000000	10.5020718305	-0.9008269035
	3224.0000000000	7.7342242129	-0.5309998600
	3228.0000000000	6.0167624251	-0.3461146483
	3232.0000000000	4.8647702587	-0.2384888425
	3236.0000000000	4.0588568118	-0.1689733337
	3240.0000000000	3.4862928141	-0.1197100334
	3244.0000000000	3.0877292546	-0.0806051733
	3248.0000000000	2.8382113640	-0.0438780342
	3252.0000000000	2.7460893460	0.0001680995
	3256.0000000000	2.8743004480	0.0712665832
	3260.0000000000	3.4228529881	0.2262713608
	3264.0000000000	5.0547744407	0.6770706651
	3268.0000000000	10.2648479734	2.2142787816
	3272.0000000000	20.3346585299	0.6243057924
	3276.0000000000	11.3540576730	-2.5998370393
	3280.0000000000	5.0128937124	-0.8536018940
	3284.0000000000	2.8665771637	-0.3257803100
	3288.0000000000	1.9582922334	-0.1563726739
	3292.0000000000	1.4864337605	-0.0886611743
	3296.0000000000	1.2031372611	-0.0565560023
	3300.0000000000	1.0147144592	-0.0392705822
	3304.0000000000	0.8797673185	-0.0290195420
	3308.0000000000	0.7777008112	-0.0224642018
	3312.0000000000	0.6972792342	-0.0180132983
	3316.0000000000	0.6319039602	-0.0148417027
	3320.0000000000	0.5774589630	-0.0124910565
	3324.0000000000	0.5312448325	-0.0106917035
	3328.0000000000	0.4914148741	-0.0092770992
	3332.0000000000	0.4536972086	-0.0081031201
	3336.0000000000	0.3616649966	-0.0064141305
	3340.0000000000	0.3286305227	-0.0055867855
	3344.0000000000	0.3075064198	-0.0049922410
	3348.0000000000	0.2885716886	-0.0044885872
	3352.0000000000	0.2715011073	-0.0040575422
	3356.0000000000	0.0926742446	-0.0016622976
	3360.0000000000	0.0442076209	-0.0009669431
	3364.0000000000	0.0405828263	-0.0008488989
	3368.0000000000	0.0373916805	-0.0007494513
	3372.0000000000	0.0309863342	-0.0006204263
	3376.0000000000	0.0286460518	-0.0005515164
	3380.0000000000	0.0265611098	-0.0004924409
	3384.0000000000	0.0246956844	-0.0004415068
	3388.0000000000	0.0230200184	-0.0003973591
	3392.0000000000	0.0215092296	-0.0003589046
	3396.0000000000	0.0201423829	-0.0003252546
	3400.0000000000	0.0189017625	-0.0002956818
	3404.0000000000	0.0177722958	-0.0002695871
	3408.0000000000	0.0167410939	-0.0002464740
	3412.0000000000	0.0157970828	-0.0002259287
	3416.0000000000	0.0149307055	-0.0002076043
	3420.0000000000	0.0141336788	-0.0001912087
	3424.0000000000	0.0133987954	-0.0001764947
	3428.0000000000	0.0127197604	-0.0001632522
	3432.0000000000	0.0120910559	-0.0001513018
	3436.0000000000	0.0000000000	0.0000000000
	3440.0000000000	0.0000000000	0.0000000000
	3444.0000000000	0.0000000000	0.0000000000
	3448.0000000000	0.0000000000	0.0000000000
	3452.0000000000	0.0000000000	0.0000000000
	3456.0000000000	0.0000000000	0.0000000000
	3460.0000000000	0.0000000000	0.0000000000
	3464.0000000000	0.0000000000	0.0000000000
	3468.0000000000	0.0000000000	0.0000000000
	3472.0000000000	0.0000000000	0.0000000000
	3476.0000000000	0.0000000000	0.0000000000
	3480.0000000000	0.0000000000	0.0000000000
	3484.0000000000	0.0000000000	0.0000000000
	3488.0000000000	0.0000000000	0.0000000000
	3492.0000000000	0.0000000000	0.0000000000
	3496.0000000000	0.0000000000	0.0000000000
	3500.0000000000	0.0000000000	0.0000000000
	3504.0000000000	0.0000000000	0.0000000000
	3508.0000000000	0.0000000000	0.0000000000
	3512.0000000000	0.0000000000	0.0000000000
	3516.0000000000	0.0000000000	0.0000000000
	3520.0000000000	0.0000000000	0.0000000000
	3524.0000000000	0.0000000000	0.0000000000
	3528.0000000000	0.0000000000	0.0000000000
	3532.0000000000	0.0000000000	0.0000000000
	3536.0000000000	0.0000000000	0.0000000000
	3540.0000000000	0.0000000000	0.0000000000
	3544.0000000000	0.0000000000	0.0000000000
	3548.0000000000	0.0000000000	0.0000000000
	3552.0000000000	0.0000000000	0.0000000000
	3556.0000000000	0.0000000000	0.0000000000
	3560.0000000000	0.0000000000	0.0000000000
	3564.0000000000	0.0000000000	0.0000000000
	3568.0000000000	0.0000000000	0.0000000000
	3572.0000000000	0.0000000000	0.0000000000
	3576.0000000000	0.0000000000	0.0000000000
	3580.0000000000	0.0000000000	0.0000000000
	3584.0000000000	0.0000000000	0.0000000000
	3588.0000000000	0.0000000000	0.0000000000
	3592.0000000000	0.0000000000	0.0000000000
	3596.0000000000	0.2622438223	0.0033008575
	3600.0000000000	0.2759629873	0.0035631814
	3604.0000000000	0.2907873041	0.0038540473
	3608.0000000000	0.3068387103	0.0041774443
	3612.0000000000	0.3242564325	0.0045380492
	3616.0000000000	0.3432000124	0.0049413690
	3620.0000000000	0.4119867537	0.0060070300
	3624.0000000000	0.4371104687	0.0065658915
	3628.0000000000	0.4646093498	0.0071964165
	3632.0000000000	0.4947930904	0.0079104899
	3636.0000000000	0.5280236438	0.0087224458
	3640.0000000000	0.5647261899	0.0096496788
	3644.0000000000	0.6054028888	0.0107134342
	3648.0000000000	0.6506502589	0.0119398426
	3652.0000000000	0.7011813182	0.0133612839
	3656.0000000000	0.7578540405	0.0150182052
	3660.0000000000	0.8217082758	0.0169615704
	3664.0000000000	0.8940141423	0.0192561979
	3668.0000000000	0.9763361567	0.0219853687
	3672.0000000000	1.0706192440	0.0252572737
	3676.0000000000	1.1793056001	0.0292141715
	3680.0000000000	1.3054957521	0.0340456083
	3684.0000000000	1.4531740226	0.0400078480
	3688.0000000000	1.6275296332	0.0474529962
	3692.0000000000	1.8354228211	0.0568736205
	3696.0000000000	2.0860759927	0.0689727932
	3700.0000000000	2.3921232688	0.0847770854
	3704.0000000000	2.7712477012	0.1058245427
	3708.0000000000	3.2488145425	0.1344885423
	3712.0000000000	3.8622578363	0.1745586097
	3716.0000000000	4.6686911005	0.2323316602
	3720.0000000000	5.7587566344	0.3187770378
	3724.0000000000	7.2832959886	0.4541188922
	3728.0000000000	9.5083426334	0.6783204293
	3732.0000000000	12.9384348451	1.0774710956
	3736.0000000000	18.6237469351	1.8585688445
	3740.0000000000	29.0346756424	3.5955695282
	3744.0000000000	51.0161150574	8.2003880260
	3748.0000000000	107.8515389887	23.3674874616
	3752.0000000000	279.8296617806	65.3887549334
	3756.0000000000	381.6837082191	-52.1558975395
	3760.0000000000	157.4243574989	-36.6391878719
	3764.0000000000	72.1597038517	-11.0836445051
	3768.0000000000	47.1762475658	-2.4995675867
	3772.0000000000	50.7509260696	4.8952530046
	3776.0000000000	84.6580776736	6.3465577304
	3780.0000000000	56.6082255264	-12.0197050394
	3784.0000000000	25.5203739857	-4.3441497658
	3788.0000000000	14.4511050740	-1.7136457417
	3792.0000000000	9.5929687325	-0.8540022442
	3796.0000000000	6.9786651797	-0.4986074026
	3800.0000000000	5.3726636120	-0.3226941109
	3804.0000000000	4.2966341685	-0.2239210518
	3808.0000000000	3.5313191931	-0.1632701284
	3812.0000000000	2.9629718177	-0.1235091605
	3816.0000000000	2.5269084141	-0.0961227197
	3820.0000000000	2.1836923692	-0.0765204857
	3824.0000000000	1.9079425182	-0.0620525912
	3828.0000000000	1.6826055203	-0.0511030329
	3832.0000000000	1.4958162361	-0.0426412221
	3836.0000000000	1.3390774746	-0.0359851223
	3840.0000000000	1.2061545079	-0.0306691118
	3844.0000000000	1.0923770079	-0.0263667922
	3848.0000000000	0.9941834225	-0.0228440889
	3852.0000000000	0.9088150225	-0.0199297760
	3856.0000000000	0.8341053253	-0.0174964015
	3860.0000000000	0.7683320041	-0.0154476217
	3864.0000000000	0.7101107363	-0.0137095980
	3868.0000000000	0.6583178146	-0.0122250350
	3872.0000000000	0.6120328641	-0.0109489735
	3876.0000000000	0.5704958581	-0.0098457735
	3880.0000000000	0.5330744594	-0.0088869181
	3884.0000000000	0.4992389272	-0.0080493945
	3888.0000000000	0.4685426344	-0.0073144847
	3892.0000000000	0.4406067972	-0.0066668531
	3896.0000000000	0.4151084008	-0.0060938494
	3900.0000000000	0.3917705750	-0.0055849734
	3904.0000000000	0.3703548623	-0.0051314576
	3908.0000000000	0.3506549659	-0.0047259412
	3912.0000000000	0.3324916574	-0.0043622126
	3916.0000000000	0.0612513273	-0.0008800337
	3920.0000000000	0.0578772714	-0.0008083473
	3924.0000000000	0.0547744534	-0.0007442384
	3928.0000000000	0.0519145671	-0.0006867320
	3932.0000000000	0.0492729043	-0.0006349995
	3936.0000000000	0.0468278191	-0.0005883344
	3940.0000000000	0.0000000000	0.0000000000
	3944.0000000000	0.0000000000	0.0000000000
	3948.0000000000	0.0000000000	0.0000000000
	3952.0000000000	0.0000000000	0.0000000000
	3956.0000000000	0.0000000000	0.0000000000
	3960.0000000000	0.0000000000	0.0000000000
	3964.0000000000	0.0000000000	0.0000000000
	3968.0000000000	0.0000000000	0.0000000000
	3972.0000000000	0.0000000000	0.0000000000
	3976.0000000000	0.0000000000	0.0000000000
	3980.0000000000	0.0000000000	0.0000000000
	3984.0000000000	0.0000000000	0.0000000000
	3988.0000000000	0.0000000000	0.0000000000
	3992.0000000000	0.0000000000	0.0000000000
	3996.0000000000	0.0000000000	0.0000000000
