# Supplementary material for: Data of electronic, reactivity, optoelectronic, linear and non-linear optical parameters of doping graphene oxide nanosheet with aluminum atom
Source: Data Brief. 2022 Jan 19;41:107840. doi: 10.1016/j.dib.2022.107840 (PMC8801356; doi:10.1016/j.dib.2022.107840)
Supplement: Supplementary file 1 [file mmc1.zip › supplementary file/DATA OF THE IR SPECTRA/B3LYP-D3/GON1-Al1.xlsx]

#	IR	Spectrum
#	X-Axis:	Frequency	(cm-1)
#	Y-Axis:	&epsilon;	(M-1	cm-1)
#	Peak	information
#	X	Y
#	23.6492000000	53.5423918508
#	31.1356000000	176.3706340978
#	56.8810000000	5.2601888973
#	62.3839000000	29.3846345494
#	69.3441000000	1.6798891896
#	119.2500000000	64.5663477859
#	124.5480000000	73.0531091635
#	150.8675000000	104.7462240931
#	180.0223000000	16.0641996689
#	193.2329000000	69.8975372334
#	198.2306000000	28.8552725249
#	213.4431000000	18.6944214878
#	236.2382000000	159.2579439671
#	253.5967000000	105.9548025603
#	267.6768000000	758.1331718590
#	294.3259000000	123.5899538323
#	305.6151000000	20.4185441301
#	314.0975000000	85.4482124770
#	329.1799000000	133.6311586540
#	343.3832000000	37.9057766442
#	356.3004000000	36.3020199695
#	365.2152000000	25.0670540092
#	387.8928000000	35.5133923778
#	420.2442000000	90.9348340608
#	428.2576000000	98.4984066638
#	446.3802000000	329.7011414056
#	454.1356000000	5.3647522667
#	465.4657000000	4.1362514641
#	475.5810000000	697.6406068351
#	480.9610000000	86.6806262115
#	489.7589000000	431.8400420838
#	515.1047000000	63.9467228237
#	525.6964000000	57.3522489732
#	547.3424000000	31.3099339503
#	568.0145000000	23.9301546109
#	588.3870000000	42.0346950113
#	629.1470000000	141.5404236294
#	640.1037000000	34.8311456795
#	649.2522000000	45.8584054743
#	663.4960000000	55.4646828546
#	667.3788000000	65.2640476821
#	676.2218000000	15.9989618747
#	690.6544000000	6.0044192764
#	693.8634000000	530.9921364809
#	716.8944000000	52.8909523443
#	727.4219000000	110.0539267196
#	743.2077000000	9.4382195457
#	745.5338000000	13.1914374098
#	764.5410000000	61.5325677863
#	772.4138000000	21.0023248800
#	787.3738000000	3.2573900549
#	800.9247000000	28.2447000718
#	815.9435000000	2.5683524066
#	823.5231000000	28.7611255559
#	837.7936000000	109.4935573552
#	854.0469000000	16.2112919810
#	861.4709000000	109.9999455538
#	879.9041000000	294.8209425382
#	889.1735000000	462.5115510296
#	890.9890000000	276.0464250763
#	928.4164000000	76.2544114709
#	941.2891000000	148.5384323925
#	961.9992000000	10.7987520344
#	966.8140000000	65.6305787834
#	975.1271000000	25.5386341967
#	984.2580000000	57.6251964957
#	984.5087000000	12.8506492229
#	989.2117000000	21.3772226660
#	992.5482000000	1.7013903381
#	1070.7888000000	316.8753971172
#	1086.1316000000	751.5429902850
#	1110.7506000000	83.3737812094
#	1119.6832000000	53.3707931026
#	1134.3108000000	78.8495498504
#	1153.7147000000	48.8496991042
#	1175.7236000000	9.9805885493
#	1191.2302000000	5.0211147394
#	1201.9592000000	94.4115306551
#	1214.1714000000	18.5658219126
#	1220.5101000000	13.4121744124
#	1230.4264000000	20.7062271968
#	1246.6904000000	33.6370197953
#	1259.9952000000	9.9463021593
#	1262.4123000000	6.4293012681
#	1268.3423000000	16.1539571330
#	1302.9176000000	76.8410205678
#	1334.0055000000	103.1296842523
#	1347.1390000000	13.7132860972
#	1360.2341000000	20.9372122987
#	1363.5665000000	80.8627652536
#	1386.1021000000	37.1075851349
#	1394.6219000000	112.6098863307
#	1431.6810000000	71.5409289738
#	1447.7261000000	1.6026743769
#	1459.5071000000	9.0491502356
#	1468.1211000000	216.7102127583
#	1483.4842000000	156.3048294167
#	1510.8326000000	22.7434049594
#	1535.9481000000	13.5327217830
#	1562.5159000000	238.2359625676
#	1587.2642000000	35.3587263170
#	1635.4344000000	4.8896776780
#	1646.9597000000	22.8639000802
#	1670.7417000000	26.7674792245
#	1698.5738000000	15.0712110052
#	1713.4223000000	1.7862879933
#	1743.6260000000	690.8983681419
#	3145.8740000000	17.1991002111
#	3160.9239000000	7.6307738992
#	3172.6727000000	6.0074728153
#	3174.2006000000	0.2571452816
#	3174.9904000000	0.3287022092
#	3177.6152000000	32.5325917035
#	3178.3201000000	2.7621723528
#	3192.4022000000	2.4223288380
#	3193.4049000000	19.9424590300
#	3195.0502000000	84.5182075913
#	3196.1141000000	39.7461356114
#	3660.6469000000	32.1247760138
#	3776.5013000000	22.7599981620
#	Spectra
#	X	Y	DY/DX
	-500.0000000000	0.0000000000	0.0000000000
	-495.5000000000	0.0000000000	0.0000000000
	-491.0000000000	0.0000000000	0.0000000000
	-486.5000000000	0.0000000000	0.0000000000
	-482.0000000000	0.0000000000	0.0000000000
	-477.5000000000	0.0000000000	0.0000000000
	-473.0000000000	0.0000000000	0.0000000000
	-468.5000000000	0.0000000000	0.0000000000
	-464.0000000000	0.0000000000	0.0000000000
	-459.5000000000	0.0000000000	0.0000000000
	-455.0000000000	0.0000000000	0.0000000000
	-450.5000000000	0.0000000000	0.0000000000
	-446.0000000000	0.0000000000	0.0000000000
	-441.5000000000	0.0000000000	0.0000000000
	-437.0000000000	0.0000000000	0.0000000000
	-432.5000000000	0.0000000000	0.0000000000
	-428.0000000000	0.0000000000	0.0000000000
	-423.5000000000	0.0000000000	0.0000000000
	-419.0000000000	0.0000000000	0.0000000000
	-414.5000000000	0.0000000000	0.0000000000
	-410.0000000000	0.0000000000	0.0000000000
	-405.5000000000	0.0000000000	0.0000000000
	-401.0000000000	0.0000000000	0.0000000000
	-396.5000000000	0.0000000000	0.0000000000
	-392.0000000000	0.0000000000	0.0000000000
	-387.5000000000	0.0000000000	0.0000000000
	-383.0000000000	0.0000000000	0.0000000000
	-378.5000000000	0.0000000000	0.0000000000
	-374.0000000000	0.0000000000	0.0000000000
	-369.5000000000	0.0000000000	0.0000000000
	-365.0000000000	0.0000000000	0.0000000000
	-360.5000000000	0.0000000000	0.0000000000
	-356.0000000000	0.0000000000	0.0000000000
	-351.5000000000	0.0000000000	0.0000000000
	-347.0000000000	0.0000000000	0.0000000000
	-342.5000000000	0.0000000000	0.0000000000
	-338.0000000000	0.0000000000	0.0000000000
	-333.5000000000	0.0000000000	0.0000000000
	-329.0000000000	0.0000000000	0.0000000000
	-324.5000000000	0.0000000000	0.0000000000
	-320.0000000000	0.0000000000	0.0000000000
	-315.5000000000	0.0000000000	0.0000000000
	-311.0000000000	0.0000000000	0.0000000000
	-306.5000000000	0.0000000000	0.0000000000
	-302.0000000000	0.0000000000	0.0000000000
	-297.5000000000	0.0000000000	0.0000000000
	-293.0000000000	0.0000000000	0.0000000000
	-288.5000000000	0.0000000000	0.0000000000
	-284.0000000000	0.0000000000	0.0000000000
	-279.5000000000	0.0000000000	0.0000000000
	-275.0000000000	0.0000000000	0.0000000000
	-270.5000000000	0.0000000000	0.0000000000
	-266.0000000000	0.0000000000	0.0000000000
	-261.5000000000	0.0000000000	0.0000000000
	-257.0000000000	0.0000000000	0.0000000000
	-252.5000000000	0.0000000000	0.0000000000
	-248.0000000000	0.0000000000	0.0000000000
	-243.5000000000	0.0000000000	0.0000000000
	-239.0000000000	0.0000000000	0.0000000000
	-234.5000000000	0.0000000000	0.0000000000
	-230.0000000000	0.0000000000	0.0000000000
	-225.5000000000	0.0000000000	0.0000000000
	-221.0000000000	0.0000000000	0.0000000000
	-216.5000000000	0.0000000000	0.0000000000
	-212.0000000000	0.0000000000	0.0000000000
	-207.5000000000	0.0000000000	0.0000000000
	-203.0000000000	0.0000000000	0.0000000000
	-198.5000000000	0.0000000000	0.0000000000
	-194.0000000000	0.0000000000	0.0000000000
	-189.5000000000	0.0000000000	0.0000000000
	-185.0000000000	0.0000000000	0.0000000000
	-180.5000000000	0.0000000000	0.0000000000
	-176.0000000000	0.0000000000	0.0000000000
	-171.5000000000	0.0000000000	0.0000000000
	-167.0000000000	0.0000000000	0.0000000000
	-162.5000000000	0.0000000000	0.0000000000
	-158.0000000000	0.0000000000	0.0000000000
	-153.5000000000	0.0000000000	0.0000000000
	-149.0000000000	0.0000000000	0.0000000000
	-144.5000000000	0.0000000000	0.0000000000
	-140.0000000000	0.0000000000	0.0000000000
	-135.5000000000	0.0006924975	0.0000086970
	-131.0000000000	0.0007333573	0.0000094778
	-126.5000000000	0.0038390774	0.0000491680
	-122.0000000000	0.0040702803	0.0000536767
	-117.5000000000	0.0043230200	0.0000587540
	-113.0000000000	0.0046000576	0.0000644926
	-108.5000000000	0.0049046113	0.0000710037
	-104.0000000000	0.0052404505	0.0000784219
	-99.5000000000	0.0057814872	0.0000890769
	-95.0000000000	0.0072293410	0.0001120538
	-90.5000000000	0.0078245943	0.0001255277
	-86.0000000000	0.0084218472	0.0001402847
	-81.5000000000	0.0090907883	0.0001574664
	-77.0000000000	0.0098434583	0.0001775952
	-72.5000000000	0.0106945535	0.0002013358
	-68.0000000000	0.0116621666	0.0002295422
	-63.5000000000	0.0127687793	0.0002633241
	-59.0000000000	0.0140426137	0.0003041420
	-54.5000000000	0.0155194984	0.0003539433
	-50.0000000000	0.0172454860	0.0004153654
	-45.5000000000	0.0192805935	0.0004920394
	-41.0000000000	0.0217042517	0.0005890591
	-36.5000000000	0.0290199483	0.0007701417
	-32.0000000000	0.0379894800	0.0010039983
	-27.5000000000	0.0429986293	0.0012333546
	-23.0000000000	0.0492106687	0.0015438712
	-18.5000000000	0.0570751768	0.0019764122
	-14.0000000000	0.0672821906	0.0025998392
	-9.5000000000	0.0809385977	0.0035365756
	-5.0000000000	0.1089288375	0.0051346461
	-0.5000000000	0.1371750540	0.0076535553
	4.0000000000	0.1809320731	0.0123049335
	8.5000000000	0.2552860434	0.0220430508
	13.0000000000	0.4003846373	0.0465874538
	17.5000000000	0.7524313183	0.1267457911
	22.0000000000	1.7603776744	0.3074500232
	26.5000000000	2.8238868622	0.3323921717
	31.0000000000	5.0799462997	0.0308407341
	35.5000000000	2.3854051728	-0.5533744154
	40.0000000000	0.9970182387	-0.1507487805
	44.5000000000	0.6047644330	-0.0439306944
	49.0000000000	0.5203753860	0.0044827387
	53.5000000000	0.6823077297	0.0762101606
	58.0000000000	1.1921392958	0.1444143627
	62.5000000000	1.9013653131	-0.0402196237
	67.0000000000	0.9887758563	-0.1578997265
	71.5000000000	0.5559312953	-0.0635195553
	76.0000000000	0.3819055971	-0.0197219808
	80.5000000000	0.3569433381	-0.0031249158
	85.0000000000	0.3627973754	0.0051929316
	89.5000000000	0.4022099525	0.0124432807
	94.0000000000	0.4927689819	0.0221561098
	98.5000000000	0.6252177494	0.0383930105
	103.0000000000	0.8633293363	0.0719358132
	107.5000000000	1.3464960791	0.1574440315
	112.0000000000	2.6746984436	0.4444491322
	116.5000000000	6.5350577104	1.3822880291
	121.0000000000	10.5292908410	0.0869921656
	125.5000000000	10.0281879174	-1.2496760208
	130.0000000000	4.3767925273	-0.7396354078
	134.5000000000	2.6678368900	-0.1461610062
	139.0000000000	2.6267190658	0.1224266641
	143.5000000000	4.0794899705	0.6160288843
	148.0000000000	9.8999091466	2.1274302707
	152.5000000000	12.5657215832	-2.0519127728
	157.0000000000	4.9627132348	-0.9216598153
	161.5000000000	2.6642542364	-0.2519023530
	166.0000000000	2.0358004490	-0.0576703869
	170.5000000000	2.0617629304	0.0601681334
	175.0000000000	2.7564488582	0.2885519627
	179.5000000000	4.6622836655	0.3023311550
	184.0000000000	4.5696733760	0.0806808067
	188.5000000000	7.2206715811	1.2620293612
	193.0000000000	15.0074693400	0.7853602804
	197.5000000000	11.9100418477	-0.8959370304
	202.0000000000	6.5971173505	-0.9351403058
	206.5000000000	4.5999438745	-0.0671528659
	211.0000000000	5.7152219793	0.5365193996
	215.5000000000	6.1162473537	-0.4541260641
	220.0000000000	5.0928700058	0.0472282543
	224.5000000000	6.3495813235	0.5346836721
	229.0000000000	10.8827469499	1.7225915830
	233.5000000000	26.1476109009	5.3792483038
	238.0000000000	32.5196393033	-4.6591432732
	242.5000000000	17.0943302596	-1.3780313916
	247.0000000000	17.2232017274	1.3407688341
	251.5000000000	31.2031686178	4.6921792809
	256.0000000000	37.6507309599	-1.0470976135
	260.5000000000	49.3278612664	7.5551969352
	265.0000000000	125.7278110764	27.6721804447
	269.5000000000	148.8564936693	-27.5780628198
	274.0000000000	53.3854799424	-11.3143505346
	278.5000000000	24.7700450320	-3.2340413738
	283.0000000000	16.4372538585	-0.8072060941
	287.5000000000	16.8948873526	1.1494083058
	292.0000000000	30.5548108253	4.8793105017
	296.5000000000	30.9572329379	-5.0176323496
	301.0000000000	16.5966530414	-1.0811954844
	305.5000000000	16.8464648100	0.2908675290
	310.0000000000	19.6342851543	2.0903916175
	314.5000000000	29.8498616262	-1.1309201296
	319.0000000000	17.8260704002	-1.5385462287
	323.5000000000	19.2915017281	2.2937746612
	328.0000000000	39.9417820262	4.5683247729
	332.5000000000	27.3642154524	-5.4404219814
	337.0000000000	14.2418868107	-0.9109195948
	341.5000000000	16.1067946464	1.3123647848
	346.0000000000	13.8366471969	-1.7828023169
	350.5000000000	10.1864096998	0.2080960365
	355.0000000000	15.2852707807	1.4217041791
	359.5000000000	12.8224305175	-1.1537799773
	364.0000000000	12.7480956034	0.4938263640
	368.5000000000	8.9411680308	-1.2960334156
	373.0000000000	5.6538491808	-0.3036673130
	377.5000000000	5.3194200890	0.1317603032
	382.0000000000	7.2262425425	0.8467129383
	386.5000000000	14.1097782462	1.6792304952
	391.0000000000	11.1428133893	-1.7295000061
	395.5000000000	6.7360185008	-0.4020137976
	400.0000000000	6.0774944943	0.0463023669
	404.5000000000	6.9034066690	0.3255680189
	409.0000000000	9.3071970243	0.8108970072
	413.5000000000	15.6635409223	2.3429388205
	418.0000000000	35.3306987046	6.4099556628
	422.5000000000	43.6146534695	-2.2286938518
	427.0000000000	50.5782709570	3.4935564053
	431.5000000000	38.3394679651	-4.7568415862
	436.0000000000	30.9481108840	1.1607549554
	440.5000000000	50.9713028041	9.0375850810
	445.0000000000	124.2950220392	17.7431551329
	449.5000000000	91.5264028363	-18.5205940430
	454.0000000000	44.1792819000	-4.6552974983
	458.5000000000	34.3329601110	-0.1271213496
	463.0000000000	41.8849301056	3.6606985900
	467.5000000000	72.2688451695	11.4313001607
	472.0000000000	179.1177879513	41.3622176577
	476.5000000000	307.9881131507	-23.8496087471
	481.0000000000	172.1330286341	-18.5106812739
	485.5000000000	144.6171252582	10.5025160521
	490.0000000000	211.7102647281	-9.2053537584
	494.5000000000	94.2981808300	-20.3297292893
	499.0000000000	42.2852510107	-5.9167045181
	503.5000000000	26.2602403388	-1.9008122782
	508.0000000000	22.8000468935	0.3978077670
	512.5000000000	32.7901041061	4.2022593427
	517.0000000000	35.9913311457	-4.0629063874
	521.5000000000	27.0694513510	1.0359595655
	526.0000000000	35.0248412131	-1.6850350524
	530.5000000000	17.6842603721	-2.9035973943
	535.0000000000	10.6451434548	-0.7380928975
	539.5000000000	9.5209794171	0.2257156968
	544.0000000000	13.9368763415	1.9579942303
	548.5000000000	18.2811446891	-1.9118433961
	553.0000000000	9.3769140001	-1.1472945794
	557.5000000000	6.8848036473	-0.1337197562
	562.0000000000	7.9315586444	0.6939560685
	566.5000000000	14.2617493570	1.6763331813
	571.0000000000	11.6508801135	-1.7433219540
	575.5000000000	7.3525466206	-0.3000547406
	580.0000000000	7.9463751628	0.5906723649
	584.5000000000	14.4793833123	2.6936341455
	589.0000000000	24.2446494369	-1.5703321234
	593.5000000000	11.5257770489	-1.9356728304
	598.0000000000	6.8205183132	-0.4786769884
	602.5000000000	5.7498300126	-0.0650521916
	607.0000000000	5.9113200200	0.1540406216
	611.5000000000	7.1409305048	0.4147752906
	616.0000000000	10.0761109110	0.9735867143
	620.5000000000	17.5693547419	2.7238027676
	625.0000000000	41.9988528783	9.5478459847
	629.5000000000	83.1118977959	-2.7806204089
	634.0000000000	42.2281496149	-6.0121230771
	638.5000000000	35.7141776477	1.4023887124
	643.0000000000	31.0812527497	-1.8261132338
	647.5000000000	36.1277600029	3.1780078579
	652.0000000000	31.3988992611	-3.5895983791
	656.5000000000	25.7544569102	1.1453139308
	661.0000000000	44.1831628719	7.3744469898
	665.5000000000	67.4973841851	1.2296039274
	670.0000000000	49.6047202082	-6.7770127003
	674.5000000000	36.4206057217	0.1654481196
	679.0000000000	36.5768957965	0.4077978765
	683.5000000000	50.1573624288	6.3164826676
	688.0000000000	109.4898959095	23.8810953851
	692.5000000000	293.7852912721	43.0271280690
	697.0000000000	203.5853420627	-48.1268364318
	701.5000000000	74.9622520146	-13.8833621013
	706.0000000000	39.6360028665	-3.8724458950
	710.5000000000	32.2559262178	0.4748992963
	715.0000000000	46.2073742446	5.1266493489
	719.5000000000	46.5961781922	-2.9963871736
	724.0000000000	55.6482077151	7.8986493144
	728.5000000000	74.9009920124	-8.7748787417
	733.0000000000	32.5610343940	-5.6687740946
	737.5000000000	19.4620642292	-0.9656107141
	742.0000000000	21.1432075890	1.3148761689
	746.5000000000	20.7441966359	-1.9702975053
	751.0000000000	13.4716116317	-0.7010561747
	755.5000000000	13.8828009961	0.8932817061
	760.0000000000	24.2885932686	4.4145476251
	764.5000000000	48.1422193728	0.6888139033
	769.0000000000	30.5858273676	-2.5440775903
	773.5000000000	24.1058314096	-2.8967443092
	778.0000000000	12.5654595620	-1.4769860725
	782.5000000000	9.2707303215	-0.2076853983
	787.0000000000	9.6980701008	0.1015501472
	791.5000000000	9.4672919329	0.2066069489
	796.0000000000	13.5004719286	1.8530792682
	800.5000000000	25.1467739450	1.0927336279
	805.0000000000	16.0021829341	-2.1984358983
	809.5000000000	11.3213288631	-0.2079709476
	814.0000000000	12.8572708854	0.8492301698
	818.5000000000	18.3289236470	1.9684795679
	823.0000000000	32.0260542767	1.9701138989
	827.5000000000	27.4940979358	-0.6840053398
	832.0000000000	37.0143333702	5.5260301240
	836.5000000000	82.7926678247	10.6868931480
	841.0000000000	60.8564488569	-11.2284632389
	845.5000000000	33.3286834768	-2.1516921498
	850.0000000000	33.8116230758	2.2306899202
	854.5000000000	50.4487158923	4.0426338898
	859.0000000000	85.5205064800	13.2068584817
	863.5000000000	95.7224980512	-11.2297857941
	868.0000000000	67.3068609066	-0.0992668441
	872.5000000000	92.1570416492	12.1727964699
	877.0000000000	205.6849639595	41.5959455672
	881.5000000000	307.7634975765	-12.3225069123
	886.0000000000	374.2665443714	57.9080073070
	890.5000000000	563.0384629008	-39.9948761986
	895.0000000000	239.1076864255	-55.0012955858
	899.5000000000	98.2109952332	-16.0500496176
	904.0000000000	53.3266991843	-5.9421673674
	908.5000000000	35.2969501876	-2.5769277337
	913.0000000000	27.8203622201	-0.9576319164
	917.5000000000	26.5907965682	0.4895235820
	922.0000000000	34.7153408843	3.7426376703
	926.5000000000	68.8965632732	10.3703093220
	931.0000000000	68.5332393379	-7.4199974694
	935.5000000000	62.4817397295	5.8488417706
	940.0000000000	124.4385268847	14.9913304212
	944.5000000000	85.6274992151	-18.2726101545
	949.0000000000	37.3731109685	-5.0793623752
	953.5000000000	25.6361192509	-0.8501560608
	958.0000000000	28.2778529561	2.2603010707
	962.5000000000	47.3402788360	5.8057622990
	967.0000000000	73.2980667940	-1.1901312924
	971.5000000000	48.7005225789	-2.3364563734
	976.0000000000	48.4132690379	-1.5196263353
	980.5000000000	52.3306139985	5.9624373942
	985.0000000000	77.8693332823	-3.5412821050
	989.5000000000	49.4778437443	-6.2145335023
	994.0000000000	24.3321740730	-3.7898538026
	998.5000000000	13.8434053452	-1.2967579141
	1003.0000000000	10.0585026034	-0.5261572310
	1007.5000000000	8.4281244305	-0.2376259548
	1012.0000000000	7.7100902268	-0.0950577583
	1016.5000000000	7.4949139201	-0.0051410572
	1021.0000000000	7.6348259361	0.0658678418
	1025.5000000000	8.0364247841	0.1356715644
	1030.0000000000	8.8203568108	0.2155983662
	1034.5000000000	10.0175097676	0.3207039797
	1039.0000000000	11.7803751652	0.4733734685
	1043.5000000000	14.3390217613	0.7184917937
	1048.0000000000	18.4314073615	1.1433428492
	1052.5000000000	24.8881210625	1.9872822411
	1057.0000000000	37.5763472703	3.9513122015
	1061.5000000000	65.9335470112	9.8163168779
	1066.0000000000	149.5898335040	32.3241456987
	1070.5000000000	338.0387445244	15.7776003541
	1075.0000000000	222.7567224676	-21.8575430918
	1079.5000000000	242.7492062607	32.1301948529
	1084.0000000000	579.0210510115	111.0496883214
	1088.5000000000	542.4930674966	-116.0009126951
	1093.0000000000	194.7985266288	-39.2071446711
	1097.5000000000	94.3548277014	-11.5397584897
	1102.0000000000	65.3089186804	-2.3281647412
	1106.5000000000	74.3475514329	7.4537737559
	1111.0000000000	112.8502469005	-2.0897043660
	1115.5000000000	77.6580494021	-2.6156084278
	1120.0000000000	82.6177077980	-4.1952465838
	1124.5000000000	49.1772528037	-4.4820847182
	1129.0000000000	49.1544713422	4.6766994902
	1133.5000000000	89.5859993500	6.4505656927
	1138.0000000000	54.8981367711	-10.6130394027
	1142.5000000000	28.5967262648	-2.4010260523
	1147.0000000000	26.7755728881	1.5967880201
	1151.5000000000	47.5665006634	7.3497588839
	1156.0000000000	45.1557619314	-8.2120712051
	1160.5000000000	20.0796274859	-2.8567436521
	1165.0000000000	12.9193588762	-0.7437991110
	1169.5000000000	11.9291885609	0.3179841583
	1174.0000000000	16.5877103702	1.4746243931
	1178.5000000000	15.0879956159	-1.4559116113
	1183.0000000000	12.0201054240	0.0381467179
	1187.5000000000	15.0522139155	1.3985632527
	1192.0000000000	23.4541032201	1.8555253026
	1196.5000000000	41.1040779992	7.8049836051
	1201.0000000000	99.3016360727	10.6750798998
	1205.5000000000	63.2917361304	-12.9393856619
	1210.0000000000	34.4987275523	-1.2052988057
	1214.5000000000	37.1150100704	-0.9437347681
	1219.0000000000	30.9654707815	-0.0604965819
	1223.5000000000	24.2534135273	-1.7450540252
	1228.0000000000	26.9653982633	2.7255269586
	1232.5000000000	26.2609631119	-3.5866938544
	1237.0000000000	16.3921589223	-0.5440244589
	1241.5000000000	20.8520163379	2.8477435298
	1246.0000000000	41.6451328119	2.9243107132
	1250.5000000000	25.6745638770	-4.3783369661
	1255.0000000000	17.1921352422	0.1790320365
	1259.5000000000	24.4512743876	1.8382110222
	1264.0000000000	24.4168784930	-0.5501720707
	1268.5000000000	26.0822270598	-1.2654942624
	1273.0000000000	13.6074236116	-2.0993699268
	1277.5000000000	8.4829639675	-0.5030177701
	1282.0000000000	7.5388086190	0.0331424665
	1286.5000000000	8.6002870972	0.4590263799
	1291.0000000000	12.2573147613	1.2998822545
	1295.5000000000	22.9798106480	4.1104640589
	1300.0000000000	60.3042354190	13.5574197217
	1304.5000000000	79.1911106949	-12.6792299853
	1309.0000000000	31.4347517408	-5.7556756588
	1313.5000000000	17.6317594086	-1.3408176158
	1318.0000000000	15.3352215169	0.1836161909
	1322.5000000000	19.3226370928	1.7525360893
	1327.0000000000	35.3237231739	6.2784628701
	1331.5000000000	91.8796911107	19.4048307012
	1336.0000000000	102.9801164550	-18.6151406009
	1340.5000000000	43.7811505122	-6.0513128369
	1345.0000000000	35.2296946927	1.0061240353
	1349.5000000000	32.6766481114	-2.0101348701
	1354.0000000000	33.6174303116	2.9365207389
	1358.5000000000	66.4204215255	12.3392336046
	1363.0000000000	118.4503760387	2.5802664016
	1367.5000000000	62.9688643220	-13.0822374499
	1372.0000000000	30.8528847178	-3.0776905169
	1376.5000000000	25.6941957702	0.4523321807
	1381.0000000000	36.3276073332	4.9611862892
	1385.5000000000	72.0880988827	6.9335124321
	1390.0000000000	86.6888664935	8.5496782860
	1394.5000000000	149.2596659579	0.4120812843
	1399.0000000000	70.8157421057	-15.9469881907
	1403.5000000000	30.6575043322	-4.4442106884
	1408.0000000000	18.7181907231	-1.4503034123
	1412.5000000000	14.9303936721	-0.3610061949
	1417.0000000000	15.0455557731	0.4302164106
	1421.5000000000	19.7013605871	1.8732816790
	1426.0000000000	36.9024356452	6.9114058486
	1430.5000000000	89.3525380993	11.1931602503
	1435.0000000000	61.0954496510	-12.6556260229
	1439.5000000000	28.5804082480	-3.2380195780
	1444.0000000000	21.8595254755	-0.2345613767
	1448.5000000000	23.6340635367	0.6904049953
	1453.0000000000	30.2207341130	2.6764955944
	1457.5000000000	52.2273080265	7.6077584541
	1462.0000000000	100.9099352193	17.5191471228
	1466.5000000000	253.1025675187	41.7044880177
	1471.0000000000	204.2617751171	-40.5535704760
	1475.5000000000	106.2322667519	-5.1327204986
	1480.0000000000	145.3736378592	24.0148423325
	1484.5000000000	207.3057301607	-24.2730979167
	1489.0000000000	82.3230568403	-17.2729395297
	1493.5000000000	38.1963281458	-5.0966782975
	1498.0000000000	24.0582696889	-1.7321406222
	1502.5000000000	20.3266846308	0.0654103824
	1507.0000000000	26.8742342505	3.3329788037
	1511.5000000000	38.5217947205	-2.6320432726
	1516.0000000000	19.8732375998	-2.7978330768
	1520.5000000000	13.0114092248	-0.6823203594
	1525.0000000000	11.7956069737	0.1099684095
	1529.5000000000	14.3025412217	1.1653644869
	1534.0000000000	24.5772490478	3.1465216129
	1538.5000000000	24.7648271564	-2.2927432387
	1543.0000000000	20.3043138359	0.2744238912
	1547.5000000000	25.9601071597	2.3214472027
	1552.0000000000	44.3611516270	6.6345628112
	1556.5000000000	101.9784089510	22.7427964255
	1561.0000000000	285.0278171642	46.7379854390
	1565.5000000000	210.4625916850	-49.5519285377
	1570.0000000000	75.6495575689	-14.6543473520
	1574.5000000000	38.0639084124	-4.2586001913
	1579.0000000000	28.4548530737	-0.2637665600
	1583.5000000000	38.3156380136	5.3816031338
	1588.0000000000	56.6480992856	-4.7768253759
	1592.5000000000	25.3855963564	-4.6841991100
	1597.0000000000	13.1787831086	-1.4653375348
	1601.5000000000	8.8719223062	-0.6122574968
	1606.0000000000	6.8987214401	-0.3079717302
	1610.5000000000	5.8715909605	-0.1622475730
	1615.0000000000	5.3607808901	-0.0690888922
	1619.5000000000	5.2400650754	0.0177172816
	1624.0000000000	5.5794252100	0.1513892704
	1628.5000000000	6.7276633327	0.5050244052
	1633.0000000000	11.0223975930	1.4516657354
	1637.5000000000	13.9668640451	-0.2026879875
	1642.0000000000	18.4542969102	2.7782377746
	1646.5000000000	36.9299848594	1.7964490323
	1651.0000000000	21.1075123506	-3.9124350389
	1655.5000000000	11.7826699370	-0.8065610216
	1660.0000000000	11.0639844047	0.4178088839
	1664.5000000000	16.6624475936	2.4500650556
	1669.0000000000	37.7200155324	5.9586997666
	1673.5000000000	31.5560312948	-6.0626397958
	1678.0000000000	14.8175034863	-1.7582799492
	1682.5000000000	10.7199618659	-0.3460378324
	1687.0000000000	10.6055487910	0.2706761512
	1691.5000000000	13.6441850964	1.2436148173
	1696.0000000000	24.6747054090	3.7991821523
	1700.5000000000	28.3615535761	-3.1344510507
	1705.0000000000	18.7619345205	-0.7678240178
	1709.5000000000	18.9682075216	0.7027603829
	1714.0000000000	23.4132728911	0.8625938835
	1718.5000000000	28.3141482703	1.6550131885
	1723.0000000000	39.1713056121	3.4067624556
	1727.5000000000	61.4266369430	7.0033045185
	1732.0000000000	111.1764475819	16.9526505045
	1736.5000000000	250.6145949289	53.3371939858
	1741.0000000000	729.7621588297	167.2696029992
	1745.5000000000	856.1722490816	-164.3965944084
	1750.0000000000	295.1864441679	-66.3902624804
	1754.5000000000	124.6615724851	-20.1587487641
	1759.0000000000	66.4111358393	-8.0685044079
	1763.5000000000	40.8469195889	-3.9350514210
	1768.0000000000	27.5638796288	-2.1915085079
	1772.5000000000	19.8266038929	-1.3394654407
	1777.0000000000	14.9381408993	-0.8764883338
	1781.5000000000	11.6571762771	-0.6041249876
	1786.0000000000	9.3501067165	-0.4337403726
	1790.5000000000	7.6667812075	-0.3218113906
	1795.0000000000	6.4011520723	-0.2453001064
	1799.5000000000	5.4215297633	-0.1911965488
	1804.0000000000	4.6539868457	-0.1519383771
	1808.5000000000	4.0190874019	-0.1224929200
	1813.0000000000	3.5199029133	-0.1003481236
	1817.5000000000	3.1084331472	-0.0832382730
	1822.0000000000	2.7652562758	-0.0698100073
	1826.5000000000	2.4760431719	-0.0591239351
	1831.0000000000	2.2059146149	-0.0502133423
	1835.5000000000	1.9962067398	-0.0432229542
	1840.0000000000	1.8150528686	-0.0374722840
	1844.5000000000	1.6574943588	-0.0326982740
	1849.0000000000	1.5196039615	-0.0287020930
	1853.5000000000	1.3982387396	-0.0253315655
	1858.0000000000	1.2908593687	-0.0224688855
	1862.5000000000	1.1821995244	-0.0198609801
	1867.0000000000	1.0976474321	-0.0177694205
	1871.5000000000	1.0218499100	-0.0159614563
	1876.0000000000	0.9520350250	-0.0143708964
	1880.5000000000	0.8905165925	-0.0130011062
	1885.0000000000	0.8347723575	-0.0117999721
	1889.5000000000	0.7841018357	-0.0107423216
	1894.0000000000	0.7379076072	-0.0098073583
	1898.5000000000	0.6956776447	-0.0089778000
	1903.0000000000	0.6569710778	-0.0082392046
	1907.5000000000	0.0000000000	0.0000000000
	1912.0000000000	0.0000000000	0.0000000000
	1916.5000000000	0.0000000000	0.0000000000
	1921.0000000000	0.0000000000	0.0000000000
	1925.5000000000	0.0000000000	0.0000000000
	1930.0000000000	0.0000000000	0.0000000000
	1934.5000000000	0.0000000000	0.0000000000
	1939.0000000000	0.0000000000	0.0000000000
	1943.5000000000	0.0000000000	0.0000000000
	1948.0000000000	0.0000000000	0.0000000000
	1952.5000000000	0.0000000000	0.0000000000
	1957.0000000000	0.0000000000	0.0000000000
	1961.5000000000	0.0000000000	0.0000000000
	1966.0000000000	0.0000000000	0.0000000000
	1970.5000000000	0.0000000000	0.0000000000
	1975.0000000000	0.0000000000	0.0000000000
	1979.5000000000	0.0000000000	0.0000000000
	1984.0000000000	0.0000000000	0.0000000000
	1988.5000000000	0.0000000000	0.0000000000
	1993.0000000000	0.0000000000	0.0000000000
	1997.5000000000	0.0000000000	0.0000000000
	2002.0000000000	0.0000000000	0.0000000000
	2006.5000000000	0.0000000000	0.0000000000
	2011.0000000000	0.0000000000	0.0000000000
	2015.5000000000	0.0000000000	0.0000000000
	2020.0000000000	0.0000000000	0.0000000000
	2024.5000000000	0.0000000000	0.0000000000
	2029.0000000000	0.0000000000	0.0000000000
	2033.5000000000	0.0000000000	0.0000000000
	2038.0000000000	0.0000000000	0.0000000000
	2042.5000000000	0.0000000000	0.0000000000
	2047.0000000000	0.0000000000	0.0000000000
	2051.5000000000	0.0000000000	0.0000000000
	2056.0000000000	0.0000000000	0.0000000000
	2060.5000000000	0.0000000000	0.0000000000
	2065.0000000000	0.0000000000	0.0000000000
	2069.5000000000	0.0000000000	0.0000000000
	2074.0000000000	0.0000000000	0.0000000000
	2078.5000000000	0.0000000000	0.0000000000
	2083.0000000000	0.0000000000	0.0000000000
	2087.5000000000	0.0000000000	0.0000000000
	2092.0000000000	0.0000000000	0.0000000000
	2096.5000000000	0.0000000000	0.0000000000
	2101.0000000000	0.0000000000	0.0000000000
	2105.5000000000	0.0000000000	0.0000000000
	2110.0000000000	0.0000000000	0.0000000000
	2114.5000000000	0.0000000000	0.0000000000
	2119.0000000000	0.0000000000	0.0000000000
	2123.5000000000	0.0000000000	0.0000000000
	2128.0000000000	0.0000000000	0.0000000000
	2132.5000000000	0.0000000000	0.0000000000
	2137.0000000000	0.0000000000	0.0000000000
	2141.5000000000	0.0000000000	0.0000000000
	2146.0000000000	0.0000000000	0.0000000000
	2150.5000000000	0.0000000000	0.0000000000
	2155.0000000000	0.0000000000	0.0000000000
	2159.5000000000	0.0000000000	0.0000000000
	2164.0000000000	0.0000000000	0.0000000000
	2168.5000000000	0.0000000000	0.0000000000
	2173.0000000000	0.0000000000	0.0000000000
	2177.5000000000	0.0000000000	0.0000000000
	2182.0000000000	0.0000000000	0.0000000000
	2186.5000000000	0.0000000000	0.0000000000
	2191.0000000000	0.0000000000	0.0000000000
	2195.5000000000	0.0000000000	0.0000000000
	2200.0000000000	0.0000000000	0.0000000000
	2204.5000000000	0.0000000000	0.0000000000
	2209.0000000000	0.0000000000	0.0000000000
	2213.5000000000	0.0000000000	0.0000000000
	2218.0000000000	0.0000000000	0.0000000000
	2222.5000000000	0.0000000000	0.0000000000
	2227.0000000000	0.0000000000	0.0000000000
	2231.5000000000	0.0000000000	0.0000000000
	2236.0000000000	0.0000000000	0.0000000000
	2240.5000000000	0.0000000000	0.0000000000
	2245.0000000000	0.0000000000	0.0000000000
	2249.5000000000	0.0000000000	0.0000000000
	2254.0000000000	0.0000000000	0.0000000000
	2258.5000000000	0.0000000000	0.0000000000
	2263.0000000000	0.0000000000	0.0000000000
	2267.5000000000	0.0000000000	0.0000000000
	2272.0000000000	0.0000000000	0.0000000000
	2276.5000000000	0.0000000000	0.0000000000
	2281.0000000000	0.0000000000	0.0000000000
	2285.5000000000	0.0000000000	0.0000000000
	2290.0000000000	0.0000000000	0.0000000000
	2294.5000000000	0.0000000000	0.0000000000
	2299.0000000000	0.0000000000	0.0000000000
	2303.5000000000	0.0000000000	0.0000000000
	2308.0000000000	0.0000000000	0.0000000000
	2312.5000000000	0.0000000000	0.0000000000
	2317.0000000000	0.0000000000	0.0000000000
	2321.5000000000	0.0000000000	0.0000000000
	2326.0000000000	0.0000000000	0.0000000000
	2330.5000000000	0.0000000000	0.0000000000
	2335.0000000000	0.0000000000	0.0000000000
	2339.5000000000	0.0000000000	0.0000000000
	2344.0000000000	0.0000000000	0.0000000000
	2348.5000000000	0.0000000000	0.0000000000
	2353.0000000000	0.0000000000	0.0000000000
	2357.5000000000	0.0000000000	0.0000000000
	2362.0000000000	0.0000000000	0.0000000000
	2366.5000000000	0.0000000000	0.0000000000
	2371.0000000000	0.0000000000	0.0000000000
	2375.5000000000	0.0000000000	0.0000000000
	2380.0000000000	0.0000000000	0.0000000000
	2384.5000000000	0.0000000000	0.0000000000
	2389.0000000000	0.0000000000	0.0000000000
	2393.5000000000	0.0000000000	0.0000000000
	2398.0000000000	0.0000000000	0.0000000000
	2402.5000000000	0.0000000000	0.0000000000
	2407.0000000000	0.0000000000	0.0000000000
	2411.5000000000	0.0000000000	0.0000000000
	2416.0000000000	0.0000000000	0.0000000000
	2420.5000000000	0.0000000000	0.0000000000
	2425.0000000000	0.0000000000	0.0000000000
	2429.5000000000	0.0000000000	0.0000000000
	2434.0000000000	0.0000000000	0.0000000000
	2438.5000000000	0.0000000000	0.0000000000
	2443.0000000000	0.0000000000	0.0000000000
	2447.5000000000	0.0000000000	0.0000000000
	2452.0000000000	0.0000000000	0.0000000000
	2456.5000000000	0.0000000000	0.0000000000
	2461.0000000000	0.0000000000	0.0000000000
	2465.5000000000	0.0000000000	0.0000000000
	2470.0000000000	0.0000000000	0.0000000000
	2474.5000000000	0.0000000000	0.0000000000
	2479.0000000000	0.0000000000	0.0000000000
	2483.5000000000	0.0000000000	0.0000000000
	2488.0000000000	0.0000000000	0.0000000000
	2492.5000000000	0.0000000000	0.0000000000
	2497.0000000000	0.0000000000	0.0000000000
	2501.5000000000	0.0000000000	0.0000000000
	2506.0000000000	0.0000000000	0.0000000000
	2510.5000000000	0.0000000000	0.0000000000
	2515.0000000000	0.0000000000	0.0000000000
	2519.5000000000	0.0000000000	0.0000000000
	2524.0000000000	0.0000000000	0.0000000000
	2528.5000000000	0.0000000000	0.0000000000
	2533.0000000000	0.0000000000	0.0000000000
	2537.5000000000	0.0000000000	0.0000000000
	2542.0000000000	0.0000000000	0.0000000000
	2546.5000000000	0.0000000000	0.0000000000
	2551.0000000000	0.0000000000	0.0000000000
	2555.5000000000	0.0000000000	0.0000000000
	2560.0000000000	0.0000000000	0.0000000000
	2564.5000000000	0.0000000000	0.0000000000
	2569.0000000000	0.0000000000	0.0000000000
	2573.5000000000	0.0000000000	0.0000000000
	2578.0000000000	0.0000000000	0.0000000000
	2582.5000000000	0.0000000000	0.0000000000
	2587.0000000000	0.0000000000	0.0000000000
	2591.5000000000	0.0000000000	0.0000000000
	2596.0000000000	0.0000000000	0.0000000000
	2600.5000000000	0.0000000000	0.0000000000
	2605.0000000000	0.0000000000	0.0000000000
	2609.5000000000	0.0000000000	0.0000000000
	2614.0000000000	0.0000000000	0.0000000000
	2618.5000000000	0.0000000000	0.0000000000
	2623.0000000000	0.0000000000	0.0000000000
	2627.5000000000	0.0000000000	0.0000000000
	2632.0000000000	0.0000000000	0.0000000000
	2636.5000000000	0.0000000000	0.0000000000
	2641.0000000000	0.0000000000	0.0000000000
	2645.5000000000	0.0000000000	0.0000000000
	2650.0000000000	0.0000000000	0.0000000000
	2654.5000000000	0.0000000000	0.0000000000
	2659.0000000000	0.0000000000	0.0000000000
	2663.5000000000	0.0000000000	0.0000000000
	2668.0000000000	0.0000000000	0.0000000000
	2672.5000000000	0.0000000000	0.0000000000
	2677.0000000000	0.0000000000	0.0000000000
	2681.5000000000	0.0000000000	0.0000000000
	2686.0000000000	0.0000000000	0.0000000000
	2690.5000000000	0.0000000000	0.0000000000
	2695.0000000000	0.0000000000	0.0000000000
	2699.5000000000	0.0000000000	0.0000000000
	2704.0000000000	0.0000000000	0.0000000000
	2708.5000000000	0.0000000000	0.0000000000
	2713.0000000000	0.0000000000	0.0000000000
	2717.5000000000	0.0000000000	0.0000000000
	2722.0000000000	0.0000000000	0.0000000000
	2726.5000000000	0.0000000000	0.0000000000
	2731.0000000000	0.0000000000	0.0000000000
	2735.5000000000	0.0000000000	0.0000000000
	2740.0000000000	0.0000000000	0.0000000000
	2744.5000000000	0.0000000000	0.0000000000
	2749.0000000000	0.0000000000	0.0000000000
	2753.5000000000	0.0000000000	0.0000000000
	2758.0000000000	0.0000000000	0.0000000000
	2762.5000000000	0.0000000000	0.0000000000
	2767.0000000000	0.0000000000	0.0000000000
	2771.5000000000	0.0000000000	0.0000000000
	2776.0000000000	0.0000000000	0.0000000000
	2780.5000000000	0.0000000000	0.0000000000
	2785.0000000000	0.0000000000	0.0000000000
	2789.5000000000	0.0000000000	0.0000000000
	2794.0000000000	0.0000000000	0.0000000000
	2798.5000000000	0.0000000000	0.0000000000
	2803.0000000000	0.0000000000	0.0000000000
	2807.5000000000	0.0000000000	0.0000000000
	2812.0000000000	0.0000000000	0.0000000000
	2816.5000000000	0.0000000000	0.0000000000
	2821.0000000000	0.0000000000	0.0000000000
	2825.5000000000	0.0000000000	0.0000000000
	2830.0000000000	0.0000000000	0.0000000000
	2834.5000000000	0.0000000000	0.0000000000
	2839.0000000000	0.0000000000	0.0000000000
	2843.5000000000	0.0000000000	0.0000000000
	2848.0000000000	0.0000000000	0.0000000000
	2852.5000000000	0.0000000000	0.0000000000
	2857.0000000000	0.0000000000	0.0000000000
	2861.5000000000	0.0000000000	0.0000000000
	2866.0000000000	0.0000000000	0.0000000000
	2870.5000000000	0.0000000000	0.0000000000
	2875.0000000000	0.0000000000	0.0000000000
	2879.5000000000	0.0000000000	0.0000000000
	2884.0000000000	0.0000000000	0.0000000000
	2888.5000000000	0.0000000000	0.0000000000
	2893.0000000000	0.0000000000	0.0000000000
	2897.5000000000	0.0000000000	0.0000000000
	2902.0000000000	0.0000000000	0.0000000000
	2906.5000000000	0.0000000000	0.0000000000
	2911.0000000000	0.0000000000	0.0000000000
	2915.5000000000	0.0000000000	0.0000000000
	2920.0000000000	0.0000000000	0.0000000000
	2924.5000000000	0.0000000000	0.0000000000
	2929.0000000000	0.0000000000	0.0000000000
	2933.5000000000	0.0000000000	0.0000000000
	2938.0000000000	0.0000000000	0.0000000000
	2942.5000000000	0.0000000000	0.0000000000
	2947.0000000000	0.0000000000	0.0000000000
	2951.5000000000	0.0000000000	0.0000000000
	2956.0000000000	0.0000000000	0.0000000000
	2960.5000000000	0.0000000000	0.0000000000
	2965.0000000000	0.0000000000	0.0000000000
	2969.5000000000	0.0000000000	0.0000000000
	2974.0000000000	0.0000000000	0.0000000000
	2978.5000000000	0.0000000000	0.0000000000
	2983.0000000000	0.0000000000	0.0000000000
	2987.5000000000	0.0298806134	0.0003771019
	2992.0000000000	0.0316526710	0.0004111324
	2996.5000000000	0.0335871298	0.0004493829
	3001.0000000000	0.0487683106	0.0006558018
	3005.5000000000	0.0518592077	0.0007192334
	3010.0000000000	0.0552540982	0.0007911313
	3014.5000000000	0.0699902853	0.0010118550
	3019.0000000000	0.1370789622	0.0019028708
	3023.5000000000	0.1460650554	0.0020951021
	3028.0000000000	0.1559755202	0.0023144563
	3032.5000000000	0.1711327756	0.0026183236
	3037.0000000000	0.4388703887	0.0061404232
	3041.5000000000	0.4678946428	0.0067733723
	3046.0000000000	0.4999695396	0.0074989718
	3050.5000000000	0.5355514124	0.0083354062
	3055.0000000000	0.5751883597	0.0093054850
	3059.5000000000	0.6195442234	0.0104381312
	3064.0000000000	0.6694305252	0.0117704679
	3068.5000000000	0.7258496558	0.0133507942
	3073.0000000000	0.7900542935	0.0152429199
	3077.5000000000	0.8636307454	0.0175326260
	3082.0000000000	0.9486184371	0.0203375493
	3086.5000000000	1.0476855800	0.0238227619
	3091.0000000000	1.1643949867	0.0282261772
	3095.5000000000	1.3036199834	0.0339016358
	3100.0000000000	1.4722211225	0.0413953804
	3104.5000000000	1.6801992246	0.0515892241
	3109.0000000000	1.9427710850	0.0659860407
	3113.5000000000	2.2843624596	0.0873237998
	3118.0000000000	2.7469390982	0.1210236632
	3122.5000000000	3.4092404490	0.1790184605
	3127.0000000000	4.4372977133	0.2914514109
	3131.5000000000	6.2414391077	0.5497578914
	3136.0000000000	10.0845155966	1.3068278629
	3140.5000000000	21.0382342186	4.2296314729
	3145.0000000000	50.3544121125	5.0259942611
	3149.5000000000	33.5557691891	-5.7333181915
	3154.0000000000	21.6705171974	-0.1930505127
	3158.5000000000	29.7310061092	3.6072744864
	3163.0000000000	34.4243518813	-1.9444695342
	3167.5000000000	35.1756464888	3.0035933560
	3172.0000000000	64.8811941063	9.7211452807
	3176.5000000000	119.5295604872	11.2069498090
	3181.0000000000	93.0606651239	-10.8246081187
	3185.5000000000	84.3300373838	6.7227147539
	3190.0000000000	171.0456120759	36.9766179004
	3194.5000000000	387.2100454587	23.6329998113
	3199.0000000000	215.4892759227	-51.9446010049
	3203.5000000000	79.0270946028	-15.1190121976
	3208.0000000000	38.0753646939	-5.2392176155
	3212.5000000000	22.1829699352	-2.3324487339
	3217.0000000000	14.5224996139	-1.2280183888
	3221.5000000000	10.2627544044	-0.7242038425
	3226.0000000000	7.6504527598	-0.4628771227
	3230.5000000000	5.9314381887	-0.3140276082
	3235.0000000000	4.7387385171	-0.2230263419
	3239.5000000000	3.8764649221	-0.1642337644
	3244.0000000000	3.2322723634	-0.1245342990
	3248.5000000000	2.7379391816	-0.0967415470
	3253.0000000000	2.3500634970	-0.0766908419
	3257.5000000000	2.0399461406	-0.0618536497
	3262.0000000000	1.7879821404	-0.0506333200
	3266.5000000000	1.5804014724	-0.0419872455
	3271.0000000000	1.4072974212	-0.0352145819
	3275.5000000000	1.2613918557	-0.0298321500
	3280.0000000000	1.1372383346	-0.0254993356
	3284.5000000000	1.0306939872	-0.0219712369
	3289.0000000000	0.9385612131	-0.0190686388
	3293.5000000000	0.8583394604	-0.0166583015
	3298.0000000000	0.7880500055	-0.0146397401
	3302.5000000000	0.7261101548	-0.0129361822
	3307.0000000000	0.6423722876	-0.0111301517
	3311.5000000000	0.5950795465	-0.0099198914
	3316.0000000000	0.5528390361	-0.0088793605
	3320.5000000000	0.5149541903	-0.0079797582
	3325.0000000000	0.4684333080	-0.0070467660
	3329.5000000000	0.4382660307	-0.0063758536
	3334.0000000000	0.4007824760	-0.0056619212
	3338.5000000000	0.3154480808	-0.0043957561
	3343.0000000000	0.2965598790	-0.0040069969
	3347.5000000000	0.2793183977	-0.0036627529
	3352.0000000000	0.2635376685	-0.0033568318
	3356.5000000000	0.0000000000	0.0000000000
	3361.0000000000	0.0000000000	0.0000000000
	3365.5000000000	0.0000000000	0.0000000000
	3370.0000000000	0.0000000000	0.0000000000
	3374.5000000000	0.0000000000	0.0000000000
	3379.0000000000	0.0000000000	0.0000000000
	3383.5000000000	0.0000000000	0.0000000000
	3388.0000000000	0.0000000000	0.0000000000
	3392.5000000000	0.0000000000	0.0000000000
	3397.0000000000	0.0000000000	0.0000000000
	3401.5000000000	0.0000000000	0.0000000000
	3406.0000000000	0.0000000000	0.0000000000
	3410.5000000000	0.0000000000	0.0000000000
	3415.0000000000	0.0000000000	0.0000000000
	3419.5000000000	0.0000000000	0.0000000000
	3424.0000000000	0.0000000000	0.0000000000
	3428.5000000000	0.0000000000	0.0000000000
	3433.0000000000	0.0000000000	0.0000000000
	3437.5000000000	0.0000000000	0.0000000000
	3442.0000000000	0.0000000000	0.0000000000
	3446.5000000000	0.0000000000	0.0000000000
	3451.0000000000	0.0000000000	0.0000000000
	3455.5000000000	0.0000000000	0.0000000000
	3460.0000000000	0.0000000000	0.0000000000
	3464.5000000000	0.0000000000	0.0000000000
	3469.0000000000	0.0000000000	0.0000000000
	3473.5000000000	0.0000000000	0.0000000000
	3478.0000000000	0.0000000000	0.0000000000
	3482.5000000000	0.0000000000	0.0000000000
	3487.0000000000	0.0000000000	0.0000000000
	3491.5000000000	0.0000000000	0.0000000000
	3496.0000000000	0.0000000000	0.0000000000
	3500.5000000000	0.0000000000	0.0000000000
	3505.0000000000	0.0672384108	0.0008634163
	3509.5000000000	0.0712988591	0.0009427776
	3514.0000000000	0.0757384400	0.0010321682
	3518.5000000000	0.0806058529	0.0011332231
	3523.0000000000	0.0859578727	0.0012479082
	3527.5000000000	0.0918610114	0.0013786003
	3532.0000000000	0.0983935922	0.0015281917
	3536.5000000000	0.1056483575	0.0017002244
	3541.0000000000	0.1137357755	0.0018990680
	3545.5000000000	0.1227882636	0.0021301532
	3550.0000000000	0.1329656362	0.0024002858
	3554.5000000000	0.1444621952	0.0027180698
	3559.0000000000	0.1575160572	0.0030944871
	3563.5000000000	0.1724215599	0.0035437001
	3568.0000000000	0.1895459663	0.0040841798
	3572.5000000000	0.2093522553	0.0047403150
	3577.0000000000	0.2324306688	0.0055447451
	3581.5000000000	0.2595430794	0.0065418064
	3586.0000000000	0.2916864923	0.0077927238
	3590.5000000000	0.3301857142	0.0093836092
	3595.0000000000	0.3768315484	0.0114380924
	3599.5000000000	0.4340919505	0.0141378308
	3604.0000000000	0.5054436454	0.0177568735
	3608.5000000000	0.5959094741	0.0227213403
	3613.0000000000	0.7129609784	0.0297174159
	3617.5000000000	0.9151939481	0.0404883549
	3622.0000000000	1.1296385553	0.0559312973
	3626.5000000000	1.4319096893	0.0803802469
	3631.0000000000	1.8775759166	0.1214447370
	3635.5000000000	2.5738716402	0.1958592674
	3640.0000000000	3.7491920012	0.3450053432
	3644.5000000000	5.9586580133	0.6884438477
	3649.0000000000	10.8215664603	1.6521167593
	3653.5000000000	24.3785278165	5.1793760040
	3658.0000000000	70.9351765861	16.3044244975
	3662.5000000000	83.9647905233	-15.9936258017
	3667.0000000000	29.0193184906	-6.5179240537
	3671.5000000000	12.2911249154	-1.9745671048
	3676.0000000000	6.5932371909	-0.7875813268
	3680.5000000000	4.1032210379	-0.3820562915
	3685.0000000000	2.8182058901	-0.2109095824
	3689.5000000000	2.0780884270	-0.1270448904
	3694.0000000000	1.6191030287	-0.0811657871
	3698.5000000000	1.3203193337	-0.0537903470
	3703.0000000000	1.1205286971	-0.0361895260
	3707.5000000000	0.9865368717	-0.0240343297
	3712.0000000000	0.8996254432	-0.0149714073
	3716.5000000000	0.8492983056	-0.0075863688
	3721.0000000000	0.8302981864	-0.0009063832
	3725.5000000000	0.8412997162	0.0058811567
	3730.0000000000	0.8846739267	0.0136415850
	3734.5000000000	0.9672436522	0.0235369278
	3739.0000000000	1.1024277091	0.0374266758
	3743.5000000000	1.3149804367	0.0586848044
	3748.0000000000	1.6514639702	0.0941086536
	3752.5000000000	2.2050782696	0.1589561892
	3757.0000000000	3.1815131222	0.2922327346
	3761.5000000000	5.1026726520	0.6120560531
	3766.0000000000	9.5812497031	1.5663956267
	3770.5000000000	23.0391066704	5.2826949734
	3775.0000000000	65.3914488083	10.7336423618
	3779.5000000000	47.7851891889	-11.4413313570
	3784.0000000000	16.6011028327	-3.4264428107
	3788.5000000000	7.5471734565	-1.1187869428
	3793.0000000000	4.2267166509	-0.4746848879
	3797.5000000000	2.6942194023	-0.2409006255
	3802.0000000000	1.8698733505	-0.1380541728
	3806.5000000000	1.3773046235	-0.0862539790
	3811.0000000000	1.0597962759	-0.0574608004
	3815.5000000000	0.8431113212	-0.0402171471
	3820.0000000000	0.6885154731	-0.0292712547
	3824.5000000000	0.5135519897	-0.0212509948
	3829.0000000000	0.4297719141	-0.0162781695
	3833.5000000000	0.3649098330	-0.0127413968
	3838.0000000000	0.3136777943	-0.0101581458
	3842.5000000000	0.2725121885	-0.0082278848
	3847.0000000000	0.2389411528	-0.0067568453
	3851.5000000000	0.2112068269	-0.0056163039
	3856.0000000000	0.1880316262	-0.0047184873
	3860.5000000000	0.1684690779	-0.0040021551
	3865.0000000000	0.1518060021	-0.0034237002
	3869.5000000000	0.1374968000	-0.0029515016
	3874.0000000000	0.1251183536	-0.0025622519
	3878.5000000000	0.1143384691	-0.0022385167
	3883.0000000000	0.1048934097	-0.0019670784
	3887.5000000000	0.0965716459	-0.0017377933
	3892.0000000000	0.0892019326	-0.0015427892
	3896.5000000000	0.0826444444	-0.0013758935
	3901.0000000000	0.0767841057	-0.0012322205
	3905.5000000000	0.0715255157	-0.0011078687
	3910.0000000000	0.0667890465	-0.0009996972
	3914.5000000000	0.0625078150	-0.0009051584
	3919.0000000000	0.0586253120	-0.0008221711
	3923.5000000000	0.0550935298	-0.0007490239
	3928.0000000000	0.0518714729	-0.0006843008
	3932.5000000000	0.0489239639	-0.0006268234
	3937.0000000000	0.0000000000	0.0000000000
	3941.5000000000	0.0000000000	0.0000000000
	3946.0000000000	0.0000000000	0.0000000000
	3950.5000000000	0.0000000000	0.0000000000
	3955.0000000000	0.0000000000	0.0000000000
	3959.5000000000	0.0000000000	0.0000000000
	3964.0000000000	0.0000000000	0.0000000000
	3968.5000000000	0.0000000000	0.0000000000
	3973.0000000000	0.0000000000	0.0000000000
	3977.5000000000	0.0000000000	0.0000000000
	3982.0000000000	0.0000000000	0.0000000000
	3986.5000000000	0.0000000000	0.0000000000
	3991.0000000000	0.0000000000	0.0000000000
	3995.5000000000	0.0000000000	0.0000000000
