# Supplementary material for: Data of electronic, reactivity, optoelectronic, linear and non-linear optical parameters of doping graphene oxide nanosheet with aluminum atom
Source: Data Brief. 2022 Jan 19;41:107840. doi: 10.1016/j.dib.2022.107840 (PMC8801356; doi:10.1016/j.dib.2022.107840)
Supplement: Supplementary file 1 [file mmc1.zip › supplementary file/DATA OF THE IR SPECTRA/B3LYP-D3/GON1-Al2.xlsx]

#	IR	Spectrum
#	X-Axis:	Frequency	(cm-1)
#	Y-Axis:	&epsilon;	(M-1	cm-1)
#	Peak	information
#	X	Y
#	40.0027000000	87.6411450036
#	50.8926000000	129.7487369316
#	73.8151000000	100.0658304048
#	81.0615000000	5.5169402003
#	98.0248000000	6.5727007797
#	106.6139000000	25.1643523830
#	138.9869000000	171.0866504423
#	153.9701000000	1266.6179520776
#	158.8352000000	750.7949290059
#	163.7852000000	109.1776054626
#	191.7486000000	69.9392761406
#	215.9902000000	32.0403780455
#	231.2194000000	152.6299576972
#	251.8421000000	39.5372217736
#	273.8007000000	4.7383079482
#	282.5013000000	33.1563293517
#	293.2687000000	123.9171334523
#	320.4749000000	11.6131055204
#	330.4463000000	6.1740071779
#	337.8504000000	1.7913004836
#	360.2143000000	25.4682233628
#	380.2635000000	255.8652520202
#	394.7108000000	159.7716509147
#	409.9711000000	237.9288633756
#	428.1304000000	226.1504366689
#	435.8562000000	134.9565978392
#	443.0386000000	19.6967213762
#	454.2449000000	4.9094071153
#	471.7029000000	56.7079584991
#	489.6514000000	64.6766931440
#	493.0252000000	28.7319030999
#	498.6257000000	36.5171863241
#	531.7647000000	15.9451449571
#	560.8569000000	27.6270461938
#	563.0399000000	58.0880284478
#	577.1376000000	183.6662217797
#	593.6737000000	114.2918573684
#	603.8156000000	410.7493193051
#	629.2580000000	925.3851485559
#	637.8387000000	336.2999308187
#	653.7443000000	107.3665279488
#	657.3824000000	333.5987731219
#	673.1274000000	118.2718390106
#	679.4631000000	57.9342454089
#	704.0616000000	11.8521199457
#	715.4829000000	16.3689082355
#	737.7585000000	179.2777492548
#	745.3970000000	100.9068986815
#	748.9300000000	67.6881305935
#	764.0601000000	124.6024721453
#	771.9803000000	196.1763883247
#	795.4255000000	128.8538061560
#	800.3476000000	283.4262632275
#	808.8673000000	133.1681048790
#	822.3248000000	86.5595019768
#	840.1118000000	7.1319983226
#	846.1733000000	73.3993076990
#	862.3899000000	258.2725598397
#	871.1198000000	41.5160844121
#	887.7364000000	142.5006269140
#	894.4247000000	29.0325016601
#	900.6715000000	596.1173053314
#	931.4882000000	105.1578216585
#	959.7316000000	8.1485445666
#	981.3870000000	10.2020819959
#	989.5938000000	4.3703848150
#	994.8694000000	2.5976591831
#	1003.0630000000	61.6691077798
#	1014.4483000000	32.2609062824
#	1036.8708000000	196.0869625102
#	1056.0910000000	145.2525489897
#	1125.4630000000	35.1631481125
#	1149.9700000000	456.9210724371
#	1158.4600000000	110.9724412180
#	1159.7468000000	590.8125511377
#	1174.6001000000	135.0301879389
#	1189.4550000000	16.8986467230
#	1193.2533000000	267.5036929838
#	1206.1116000000	69.2900162817
#	1213.5088000000	778.5781024692
#	1227.7716000000	325.8228370507
#	1245.9981000000	257.8886804122
#	1252.6382000000	123.9713773860
#	1256.6996000000	92.6910606119
#	1265.0261000000	52.8065480305
#	1309.7500000000	367.3565659792
#	1322.2845000000	433.7318983984
#	1334.3933000000	152.1966933703
#	1341.2037000000	204.9138265429
#	1354.3373000000	30.1097978311
#	1372.0770000000	1126.5300976704
#	1410.2184000000	294.0879077246
#	1430.9934000000	849.5197484321
#	1440.9615000000	9.9953547803
#	1443.1035000000	45.1748191730
#	1450.5794000000	118.5497100777
#	1463.2211000000	11.2572344033
#	1479.4211000000	113.6579125491
#	1492.9499000000	277.7956317666
#	1506.8432000000	224.6709235882
#	1541.2695000000	73.4016538208
#	1563.9480000000	150.6756726439
#	1596.8804000000	41.8355994515
#	1608.8678000000	129.1421231991
#	1681.8177000000	2.4413393910
#	1689.3770000000	3.4966148608
#	1777.7968000000	1005.0003078911
#	3085.1307000000	10.4682008046
#	3086.8047000000	112.4466060066
#	3145.3998000000	35.0143396972
#	3167.3841000000	16.8660386483
#	3168.6185000000	3.6608922176
#	3172.0181000000	1.1249986153
#	3187.0736000000	4.7184456244
#	3189.2178000000	60.0505282182
#	3191.5138000000	46.3033097227
#	3207.0406000000	3.2584020102
#	3223.0823000000	7.0174716092
#	3754.6045000000	131.3020824218
#	3928.2142000000	58.0134199418
#	Spectra
#	X	Y	DY/DX
	0.0000000000	0.2855297408	0.0060176266
	4.0000000000	0.3216444324	0.0073754482
	8.0000000000	0.3544297201	0.0091220901
	12.0000000000	0.3957187744	0.0117018705
	16.0000000000	0.4500005914	0.0157718549
	20.0000000000	0.5257191847	0.0227728981
	24.0000000000	0.6406429394	0.0363114166
	28.0000000000	0.8382741106	0.0671316655
	32.0000000000	1.2562526306	0.1547890048
	36.0000000000	2.3433204754	0.4377216400
	40.0000000000	4.2023835179	0.1233215192
	44.0000000000	3.5015041483	-0.0515661791
	48.0000000000	4.9757620771	0.7906551842
	52.0000000000	6.3258820197	-0.6998449151
	56.0000000000	3.2097458764	-0.5040037685
	60.0000000000	2.1381946926	-0.1012472520
	64.0000000000	2.1444974125	0.1017430840
	68.0000000000	3.1536722594	0.4647632461
	72.0000000000	6.4174339857	1.0098421412
	76.0000000000	6.1504628614	-0.9883709176
	80.0000000000	3.3914802698	-0.3628559716
	84.0000000000	2.3623598236	-0.1708379593
	88.0000000000	1.9970690675	-0.0283714772
	92.0000000000	2.0666198467	0.0603698122
	96.0000000000	2.5281962272	0.1653108859
	100.0000000000	3.0218272998	0.0982069265
	104.0000000000	3.9928577095	0.4044057571
	108.0000000000	4.6810931144	-0.2358754153
	112.0000000000	3.8610201038	-0.0676304121
	116.0000000000	4.0230059847	0.1242950687
	120.0000000000	4.7798936823	0.2548869770
	124.0000000000	6.1320822872	0.4347219850
	128.0000000000	8.4932104847	0.7947738974
	132.0000000000	13.2397234697	1.7494928845
	136.0000000000	24.8515122231	4.2991017212
	140.0000000000	37.3065794121	-0.1203968249
	144.0000000000	39.3201744667	3.0364557520
	148.0000000000	69.3500150304	13.6035109329
	152.0000000000	166.0139885393	32.6918238649
	156.0000000000	207.7778626165	-10.3396380872
	160.0000000000	156.1559890621	-22.6841942490
	164.0000000000	78.3536495390	-13.7960362388
	168.0000000000	37.5385026731	-6.5309684749
	172.0000000000	20.6716672003	-2.6022074849
	176.0000000000	13.4800403939	-1.2029031417
	180.0000000000	10.1185823502	-0.5337513786
	184.0000000000	9.1067569264	0.0618372317
	188.0000000000	11.4455791670	1.2648776423
	192.0000000000	15.9320831718	-0.5405965609
	196.0000000000	9.2529456018	-1.4667068200
	200.0000000000	5.7197316306	-0.4718258129
	204.0000000000	4.6463016861	-0.1118444124
	208.0000000000	4.7349823409	0.1737175499
	212.0000000000	6.4737230290	0.7882359083
	216.0000000000	9.8744895540	0.1750593382
	220.0000000000	8.1420984055	-0.2428287477
	224.0000000000	10.0071622986	1.2590721844
	228.0000000000	20.7180358133	4.4336900318
	232.0000000000	31.3763040053	-2.7968216325
	236.0000000000	14.5377821555	-3.0718139201
	240.0000000000	7.4604267903	-0.8772654972
	244.0000000000	5.7733987860	-0.0374056805
	248.0000000000	7.3789621664	0.9362529994
	252.0000000000	11.0326173257	-0.2583990806
	256.0000000000	6.3290799473	-1.0691529630
	260.0000000000	3.8116072680	-0.3183375689
	264.0000000000	3.1392382496	-0.0537796556
	268.0000000000	3.2876340099	0.1362092643
	272.0000000000	4.4250814884	0.3966098532
	276.0000000000	5.9642955846	0.4625693951
	280.0000000000	9.9650948787	1.5805831434
	284.0000000000	13.3368086078	-0.3052260783
	288.0000000000	15.5031645948	2.0894233621
	292.0000000000	30.9762070274	3.8995763629
	296.0000000000	23.2802418374	-5.0836098799
	300.0000000000	9.7987657049	-1.8330159318
	304.0000000000	5.3771142691	-0.6237500829
	308.0000000000	3.7878354152	-0.2304176073
	312.0000000000	3.3229957885	-0.0145811188
	316.0000000000	3.7159685588	0.3045176439
	320.0000000000	5.3128494381	0.1956010865
	324.0000000000	4.1471032968	-0.3410123110
	328.0000000000	3.8853457561	0.1648560644
	332.0000000000	3.9692903129	-0.2425221984
	336.0000000000	3.3304515583	-0.0324644984
	340.0000000000	3.1691413973	-0.0628427946
	344.0000000000	3.1685743689	0.0661930627
	348.0000000000	3.6794483902	0.1943973365
	352.0000000000	4.8647315294	0.4404461007
	356.0000000000	7.8242937423	1.1641192431
	360.0000000000	13.1338400555	0.5781048399
	364.0000000000	11.3662383056	-0.3943457613
	368.0000000000	12.5881271479	0.9946677826
	372.0000000000	20.3264017369	3.2201029335
	376.0000000000	44.4992271755	10.1238719789
	380.0000000000	90.6085159420	3.3280050016
	384.0000000000	55.1591767164	-9.9582919380
	388.0000000000	36.4569526291	-0.1925079174
	392.0000000000	52.0546138463	7.8471305278
	396.0000000000	63.2070223711	-6.8856816764
	400.0000000000	37.6186064348	-2.9287673366
	404.0000000000	40.5366642998	4.5440517024
	408.0000000000	78.9462193310	13.1174020103
	412.0000000000	78.0779541932	-13.2495660651
	416.0000000000	39.5322024617	-4.7411329483
	420.0000000000	33.9098270759	1.4878624606
	424.0000000000	54.7403625895	10.0416949923
	428.0000000000	100.7397055295	3.0762075786
	432.0000000000	75.1554818219	-4.3510853497
	436.0000000000	73.7243276942	-4.1451041295
	440.0000000000	41.2543636813	-6.3535044626
	444.0000000000	25.3729001981	-3.3607504383
	448.0000000000	14.7893397733	-1.6481258679
	452.0000000000	11.1060842915	-0.3823002185
	456.0000000000	9.4817206984	-0.5243313232
	460.0000000000	8.3311455606	0.0141175823
	464.0000000000	9.8833229336	0.8635620189
	468.0000000000	17.1320613819	3.0941036926
	472.0000000000	28.2101186517	-0.7315076085
	476.0000000000	16.7955086071	-2.3391357326
	480.0000000000	12.8065848400	0.0354293733
	484.0000000000	17.0135794284	2.3194911379
	488.0000000000	33.9203970732	5.4494466935
	492.0000000000	39.4049009963	-2.2235120431
	496.0000000000	29.7824636946	-1.1645380055
	500.0000000000	23.7799935530	-3.4370938427
	504.0000000000	12.0948670297	-1.8270825598
	508.0000000000	7.6137592738	-0.6426951082
	512.0000000000	5.9463922530	-0.2526141860
	516.0000000000	5.3707691592	-0.0730029903
	520.0000000000	5.3791976268	0.0701250607
	524.0000000000	6.0792530991	0.3194642554
	528.0000000000	8.5425282717	1.0197812696
	532.0000000000	12.2417978902	-0.1244149116
	536.0000000000	8.8442856087	-0.7221866766
	540.0000000000	7.4917009068	-0.0579388333
	544.0000000000	7.8488521909	0.2411650202
	548.0000000000	9.3947714236	0.5536914743
	552.0000000000	12.7248742470	1.2158162976
	556.0000000000	20.8157641005	3.2367246570
	560.0000000000	41.4578879754	6.3456968724
	564.0000000000	49.6434011341	-3.7247488360
	568.0000000000	37.0608232028	-0.3576294634
	572.0000000000	50.4098762588	7.7720816896
	576.0000000000	100.2534987159	11.4780496140
	580.0000000000	78.7633663951	-13.3076622898
	584.0000000000	47.9322961573	-2.6290618646
	588.0000000000	51.7507204701	4.5764747495
	592.0000000000	87.7860020441	11.8330028468
	596.0000000000	103.6205403490	-0.3875011756
	600.0000000000	145.6633992618	24.8255642319
	604.0000000000	241.4533047170	-5.2184712077
	608.0000000000	131.6604691876	-24.4161712339
	612.0000000000	78.5400900965	-5.2636778103
	616.0000000000	75.4448215662	3.1802315295
	620.0000000000	106.9901605664	14.0013075006
	624.0000000000	214.1523566777	45.8532901351
	628.0000000000	498.8299053074	70.1317255978
	632.0000000000	416.1021894830	-65.9540247211
	636.0000000000	300.1944316251	1.0109568038
	640.0000000000	225.1288765889	-38.5275463962
	644.0000000000	119.5444882545	-13.2814488710
	648.0000000000	101.6358823656	3.5173533238
	652.0000000000	153.8113210737	22.6629946773
	656.0000000000	242.9741861627	15.0520620109
	660.0000000000	174.9912851438	-34.5985603091
	664.0000000000	85.7559049433	-11.0123488513
	668.0000000000	69.1574515001	1.9522693688
	672.0000000000	97.2314671160	7.6170907445
	676.0000000000	83.8716173393	-7.2130250915
	680.0000000000	65.9264739402	-6.7497924556
	684.0000000000	35.7500472405	-5.4898344951
	688.0000000000	22.0181729416	-2.0229279241
	692.0000000000	16.6541518892	-0.8345630348
	696.0000000000	14.6565621696	-0.1838685720
	700.0000000000	15.4990893767	0.6980180257
	704.0000000000	19.0139019586	0.1191401246
	708.0000000000	16.4606361931	-0.4192177160
	712.0000000000	18.1978754223	1.3151800578
	716.0000000000	22.7830515264	-0.3539033420
	720.0000000000	19.1691197961	-0.4063338028
	724.0000000000	20.6712956311	1.1236979041
	728.0000000000	29.0061986359	3.3072497325
	732.0000000000	52.6002162304	9.7766345666
	736.0000000000	117.9373105637	20.1906414176
	740.0000000000	126.5626450983	-11.4028125990
	744.0000000000	119.6608235845	6.2367573794
	748.0000000000	116.1352798374	-7.5324346535
	752.0000000000	72.1695363857	-9.8488885166
	756.0000000000	53.8662978816	0.1075742392
	760.0000000000	73.3943737745	10.6047641796
	764.0000000000	124.2869898667	5.3006748282
	768.0000000000	121.9217159090	5.8989564379
	772.0000000000	162.3492476311	-3.4272143170
	776.0000000000	89.8680301186	-16.8931396198
	780.0000000000	51.2799511799	-4.4058873413
	784.0000000000	44.7217977745	0.6629201771
	788.0000000000	57.0855694057	6.1222457707
	792.0000000000	104.5665329547	19.8104353966
	796.0000000000	195.4101491268	17.2292465773
	800.0000000000	258.6821389337	1.7894891091
	804.0000000000	170.2842284859	-20.3180874035
	808.0000000000	150.4315261610	-0.0718841442
	812.0000000000	97.9619415981	-16.4001336651
	816.0000000000	61.8727439723	-2.4434508561
	820.0000000000	73.9128297814	7.5408836013
	824.0000000000	73.6850219161	-10.3713289096
	828.0000000000	39.2408591782	-5.0645544424
	832.0000000000	28.2191872269	-1.0833623341
	836.0000000000	28.5130690592	1.2802720951
	840.0000000000	38.9332477957	3.7807775728
	844.0000000000	63.6110137333	8.7614245354
	848.0000000000	69.7120189007	-6.8522259035
	852.0000000000	53.2506101686	0.2367848175
	856.0000000000	73.9671615000	11.2451805065
	860.0000000000	160.6375776342	31.5900366582
	864.0000000000	188.3098989545	-26.9534678798
	868.0000000000	100.9248688409	-9.9974425944
	872.0000000000	78.5917447107	-6.8748676736
	876.0000000000	55.7626480055	-2.4735176990
	880.0000000000	59.5465388366	4.4101666277
	884.0000000000	98.9497599581	16.9484032533
	888.0000000000	166.7591424792	3.3224370650
	892.0000000000	156.8382138294	6.0352005371
	896.0000000000	243.4840662809	41.0091672064
	900.0000000000	476.4449051860	33.4718223489
	904.0000000000	290.1058416013	-68.8871337684
	908.0000000000	118.4924075867	-22.9824063830
	912.0000000000	62.0617209542	-8.1826308599
	916.0000000000	40.6629872599	-3.2527001875
	920.0000000000	33.0812553547	-0.6551428806
	924.0000000000	36.3079721244	2.6794873918
	928.0000000000	61.6604371862	11.1497822948
	932.0000000000	94.2753821577	-5.7830104132
	936.0000000000	46.3711281268	-9.6316053119
	940.0000000000	23.1689317423	-3.2008248809
	944.0000000000	14.8975328248	-1.2905867723
	948.0000000000	11.3477648625	-0.5737719105
	952.0000000000	9.9953722805	-0.0991612730
	956.0000000000	10.9078114938	0.6694970065
	960.0000000000	13.3102769121	-0.3564199225
	964.0000000000	9.2658637083	-0.8329512692
	968.0000000000	7.4315941948	-0.1885491383
	972.0000000000	7.3408712670	0.1695384708
	976.0000000000	9.0731298658	0.7971601572
	980.0000000000	14.2680340513	1.4207464657
	984.0000000000	14.0612764010	-0.8093249090
	988.0000000000	13.9692161009	0.6557423586
	992.0000000000	16.4257658375	0.6661781039
	996.0000000000	22.2668509617	2.4037494866
	1000.0000000000	42.5436216888	8.1979568725
	1004.0000000000	60.8940915142	-4.9924562207
	1008.0000000000	36.0309239167	-3.2366973810
	1012.0000000000	37.5641095929	3.2804493263
	1016.0000000000	39.2983912917	-4.1965445623
	1020.0000000000	25.8624255843	-1.4872148988
	1024.0000000000	25.8632832761	1.3909109803
	1028.0000000000	38.2112694616	5.3479762368
	1032.0000000000	79.1103273100	17.4715204665
	1036.0000000000	177.3656829243	17.8434385211
	1040.0000000000	120.7727844112	-25.6746688960
	1044.0000000000	58.8543741686	-7.0791804966
	1048.0000000000	49.7042613358	1.9649877146
	1052.0000000000	79.8951734033	14.8151830059
	1056.0000000000	144.1922991685	0.7947431499
	1060.0000000000	77.2019517528	-17.3819092070
	1064.0000000000	34.8205008754	-5.6687101409
	1068.0000000000	20.7896640203	-2.1462750142
	1072.0000000000	14.9108593949	-0.9791244627
	1076.0000000000	12.0916954210	-0.4920012805
	1080.0000000000	10.6634719488	-0.2463573402
	1084.0000000000	9.9910510381	-0.1004923406
	1088.0000000000	9.9798465126	0.0032750419
	1092.0000000000	10.1102727462	0.0873464385
	1096.0000000000	10.7074118762	0.1691429606
	1100.0000000000	11.6264425848	0.2613266293
	1104.0000000000	12.8971747420	0.3806805211
	1108.0000000000	14.7885269809	0.5612139651
	1112.0000000000	17.6066034793	0.8841515707
	1116.0000000000	22.3816376302	1.6178196099
	1120.0000000000	32.3902303381	3.8070608330
	1124.0000000000	55.2678245220	6.2588698724
	1128.0000000000	56.3182586319	-3.4212090588
	1132.0000000000	52.0610486326	1.3934780225
	1136.0000000000	65.9757502950	5.6827400390
	1140.0000000000	102.1830758504	13.6449234353
	1144.0000000000	195.8912555276	38.0974438866
	1148.0000000000	454.2726538284	84.7475071974
	1152.0000000000	531.9943495327	-40.0626032577
	1156.0000000000	553.3593926552	65.8359991514
	1160.0000000000	773.1075769747	-43.9438565182
	1164.0000000000	383.4991967242	-79.5871432687
	1168.0000000000	206.4353049463	-18.2396277288
	1172.0000000000	200.5920862389	12.6101723991
	1176.0000000000	203.3450350592	-21.9665911797
	1180.0000000000	127.1068290375	-9.9899356116
	1184.0000000000	118.8005933943	5.1429939959
	1188.0000000000	177.1282726602	26.2994505033
	1192.0000000000	327.0307826347	35.0340925434
	1196.0000000000	269.6540833107	-39.3715115427
	1200.0000000000	187.1213892184	-2.2272442601
	1204.0000000000	240.7085740270	28.5008071759
	1208.0000000000	390.9050733096	54.4791923259
	1212.0000000000	788.6043285874	114.2792472585
	1216.0000000000	661.6881450316	-129.0850541175
	1220.0000000000	328.4836628913	-36.1859569945
	1224.0000000000	317.3537295741	28.7991959523
	1228.0000000000	436.5715387357	-15.9172383113
	1232.0000000000	242.0317187157	-41.4647379671
	1236.0000000000	153.2573047916	-7.5219850207
	1240.0000000000	167.3926705365	15.8494185942
	1244.0000000000	301.7759958782	47.2862786872
	1248.0000000000	334.8021929352	-28.5518401370
	1252.0000000000	292.6835627319	0.4666102428
	1256.0000000000	249.4799258080	-16.6809830009
	1260.0000000000	156.7291706204	-18.9041275436
	1264.0000000000	126.8418338456	-2.2994287146
	1268.0000000000	86.7809787023	-12.5457726463
	1272.0000000000	54.4496174227	-4.7528758602
	1276.0000000000	42.3879550780	-1.7800793946
	1280.0000000000	38.0582105125	-0.5169263433
	1284.0000000000	37.7539472437	0.3191038462
	1288.0000000000	40.6801986028	1.1900614039
	1292.0000000000	47.9280807812	2.5103252273
	1296.0000000000	62.5561291491	5.1585056474
	1300.0000000000	94.4961719618	12.0074795422
	1304.0000000000	178.3719413127	34.5200577374
	1308.0000000000	407.3175381768	69.4425517854
	1312.0000000000	405.6738037659	-55.7591171317
	1316.0000000000	292.6297017141	6.3984817503
	1320.0000000000	465.5103140929	73.9822173640
	1324.0000000000	501.2827628509	-74.4364868613
	1328.0000000000	270.0475628724	-25.9285326046
	1332.0000000000	273.0588482220	22.3881596434
	1336.0000000000	312.6759097839	-9.6972807070
	1340.0000000000	338.5708839957	14.6633477592
	1344.0000000000	245.8511884818	-41.2477639435
	1348.0000000000	144.7550052875	-11.1471946656
	1352.0000000000	134.9645888695	4.3678240737
	1356.0000000000	148.1215316303	0.8443467116
	1360.0000000000	175.3181197325	15.3961464250
	1364.0000000000	295.2677238450	50.6398076252
	1368.0000000000	683.2183319224	163.3152579053
	1372.0000000000	1362.6968422345	12.5285526163
	1376.0000000000	705.5055229245	-170.6008920823
	1380.0000000000	295.5690889808	-54.3975779647
	1384.0000000000	161.0774533788	-19.7400706749
	1388.0000000000	108.6183289837	-8.1633891619
	1392.0000000000	87.6139641471	-2.8373020274
	1396.0000000000	84.2137518137	1.1681616400
	1400.0000000000	99.5855943119	7.2798270776
	1404.0000000000	156.2499735574	24.3033354440
	1408.0000000000	329.8718379796	60.0501548249
	1412.0000000000	366.0109302901	-51.7306879811
	1416.0000000000	206.0831270089	-18.7695858385
	1420.0000000000	193.7312404430	10.7391640293
	1424.0000000000	307.1453766727	52.4968945222
	1428.0000000000	714.0885784663	160.8873251015
	1432.0000000000	1029.1308791899	-116.2374522667
	1436.0000000000	459.2967734183	-95.2744514239
	1440.0000000000	257.2421161019	-19.5828286423
	1444.0000000000	209.9768600890	-11.6321462743
	1448.0000000000	203.1114598273	11.7253991956
	1452.0000000000	198.2728686161	-25.8109003933
	1456.0000000000	105.7310556986	-14.2509308816
	1460.0000000000	74.8584231683	-2.8688871216
	1464.0000000000	68.3814230309	-2.5179078526
	1468.0000000000	61.1477573626	0.1977022386
	1472.0000000000	73.2415183856	6.6667368552
	1476.0000000000	127.0841566268	22.2611486842
	1480.0000000000	196.3863047090	-5.8761558759
	1484.0000000000	145.1596375832	-4.1924972879
	1488.0000000000	192.5884587637	30.6588350422
	1492.0000000000	384.1653059203	38.5391205425
	1496.0000000000	280.1860049382	-50.1636035054
	1500.0000000000	176.7246731450	-3.1282539952
	1504.0000000000	248.9307690432	38.9750730463
	1508.0000000000	305.6888381802	-39.2619206158
	1512.0000000000	136.1258771495	-28.2786471771
	1516.0000000000	68.2167964698	-9.4478136849
	1520.0000000000	43.7749178318	-3.7765679925
	1524.0000000000	33.7243810406	-1.5117642732
	1528.0000000000	30.7026106228	-0.0129602676
	1532.0000000000	34.4656959045	2.1677693880
	1536.0000000000	52.3229738890	8.3592908269
	1540.0000000000	105.1016865276	12.8929480738
	1544.0000000000	83.9250410214	-15.0892261396
	1548.0000000000	45.8680036312	-4.3985873609
	1552.0000000000	40.0345848525	0.9937752962
	1556.0000000000	55.0077367991	7.3368026517
	1560.0000000000	114.4151570700	25.3647161855
	1564.0000000000	213.6905841844	-1.5758908602
	1568.0000000000	109.6612397950	-25.2810678516
	1572.0000000000	48.9862189279	-8.0063857072
	1576.0000000000	29.3168611387	-2.8218027558
	1580.0000000000	22.2864253902	-0.9363391456
	1584.0000000000	20.9220534929	0.2361435339
	1588.0000000000	24.7812795374	1.8968500850
	1592.0000000000	39.1241096493	6.4360221072
	1596.0000000000	76.2021496941	7.8021134244
	1600.0000000000	70.7345073357	-3.1993438086
	1604.0000000000	90.0927467798	14.6943098527
	1608.0000000000	181.7154618100	16.6476401655
	1612.0000000000	118.0772825803	-27.6316506186
	1616.0000000000	47.9087666869	-9.4982821617
	1620.0000000000	25.4248646580	-3.4595286780
	1624.0000000000	15.9875722817	-1.5742755571
	1628.0000000000	11.3636388269	-0.8391344908
	1632.0000000000	8.7679258343	-0.4977632829
	1636.0000000000	7.1722471967	-0.3174697557
	1640.0000000000	6.0394687936	-0.2112709274
	1644.0000000000	5.3362372425	-0.1449911929
	1648.0000000000	4.8514480402	-0.1000321424
	1652.0000000000	4.5199420832	-0.0672168125
	1656.0000000000	4.0888018636	-0.0384058758
	1660.0000000000	3.9822084576	-0.0149758338
	1664.0000000000	3.9716994823	0.0106026785
	1668.0000000000	3.9008196310	0.0496589773
	1672.0000000000	4.2276135196	0.1247068139
	1676.0000000000	5.0783154279	0.3424290084
	1680.0000000000	7.3456845642	0.7256866227
	1684.0000000000	8.3076328460	-0.1010259603
	1688.0000000000	9.5447423014	0.5144258074
	1692.0000000000	8.1969231437	-0.8394631356
	1696.0000000000	6.0475737708	-0.2610409296
	1700.0000000000	5.5521907283	-0.0300086090
	1704.0000000000	5.5669412657	0.0568625772
	1708.0000000000	5.8984293169	0.1060701024
	1712.0000000000	6.4049007842	0.1468498926
	1716.0000000000	7.0757975178	0.1894379607
	1720.0000000000	7.9306390544	0.2396936902
	1724.0000000000	8.8833208421	0.3046386886
	1728.0000000000	10.2602058318	0.3878418246
	1732.0000000000	12.0258550958	0.5010820854
	1736.0000000000	14.3296891150	0.6602819280
	1740.0000000000	17.4040422267	0.8920707813
	1744.0000000000	21.6240154001	1.2434577991
	1748.0000000000	27.6251280336	1.8026552440
	1752.0000000000	36.5512903200	2.7478146313
	1756.0000000000	50.6254080085	4.4731907707
	1760.0000000000	74.5817517182	7.9598461671
	1764.0000000000	120.1554249179	16.0461176075
	1768.0000000000	221.2939801124	38.6961762924
	1772.0000000000	499.2809472012	116.6912223136
	1776.0000000000	1287.9415007649	240.6989286011
	1780.0000000000	1187.5448986579	-250.9212837863
	1784.0000000000	454.5846673167	-103.5173788617
	1788.0000000000	206.2061777663	-35.0332879094
	1792.0000000000	113.7530258237	-14.8394737106
	1796.0000000000	71.3067161175	-7.4726502374
	1800.0000000000	48.6663697519	-4.2451734415
	1804.0000000000	35.2570677227	-2.6291915395
	1808.0000000000	26.6889237578	-1.7363720704
	1812.0000000000	20.8922555157	-1.2048048614
	1816.0000000000	16.7924672502	-0.8692799256
	1820.0000000000	13.7881400187	-0.6473506734
	1824.0000000000	11.5219159594	-0.4948310826
	1828.0000000000	9.7708421459	-0.3866201427
	1832.0000000000	8.3900735481	-0.3077515059
	1836.0000000000	7.2822432164	-0.2489297270
	1840.0000000000	6.3799644573	-0.2041765427
	1844.0000000000	5.6332485392	-0.1695027776
	1848.0000000000	5.0118255259	-0.1422671472
	1852.0000000000	4.4846654866	-0.1205250295
	1856.0000000000	4.0387942218	-0.1030202217
	1860.0000000000	3.6562084097	-0.0887452493
	1864.0000000000	3.3254821667	-0.0769887268
	1868.0000000000	3.0376549248	-0.0672191972
	1872.0000000000	2.7856199619	-0.0590342283
	1876.0000000000	2.5636827340	-0.0521253159
	1880.0000000000	2.3672372080	-0.0462532819
	1884.0000000000	2.1925255102	-0.0412307672
	1888.0000000000	2.0364572623	-0.0369095975
	1892.0000000000	1.8964722529	-0.0331715498
	1896.0000000000	1.7704349639	-0.0299215228
	1900.0000000000	1.6565527819	-0.0270824305
	1904.0000000000	1.5533120066	-0.0245913442
	1908.0000000000	1.4594273667	-0.0223965504
	1912.0000000000	1.3738018798	-0.0204552875
	1916.0000000000	1.2954947052	-0.0187319887
	1920.0000000000	1.2236952206	-0.0171969093
	1924.0000000000	1.1577019833	-0.0158250444
	1928.0000000000	1.0969055519	-0.0145952708
	1932.0000000000	1.0407743805	-0.0134896622
	1936.0000000000	0.9888431715	-0.0124929386
	1940.0000000000	0.0000000000	0.0000000000
	1944.0000000000	0.0000000000	0.0000000000
	1948.0000000000	0.0000000000	0.0000000000
	1952.0000000000	0.0000000000	0.0000000000
	1956.0000000000	0.0000000000	0.0000000000
	1960.0000000000	0.0000000000	0.0000000000
	1964.0000000000	0.0000000000	0.0000000000
	1968.0000000000	0.0000000000	0.0000000000
	1972.0000000000	0.0000000000	0.0000000000
	1976.0000000000	0.0000000000	0.0000000000
	1980.0000000000	0.0000000000	0.0000000000
	1984.0000000000	0.0000000000	0.0000000000
	1988.0000000000	0.0000000000	0.0000000000
	1992.0000000000	0.0000000000	0.0000000000
	1996.0000000000	0.0000000000	0.0000000000
	2000.0000000000	0.0000000000	0.0000000000
	2004.0000000000	0.0000000000	0.0000000000
	2008.0000000000	0.0000000000	0.0000000000
	2012.0000000000	0.0000000000	0.0000000000
	2016.0000000000	0.0000000000	0.0000000000
	2020.0000000000	0.0000000000	0.0000000000
	2024.0000000000	0.0000000000	0.0000000000
	2028.0000000000	0.0000000000	0.0000000000
	2032.0000000000	0.0000000000	0.0000000000
	2036.0000000000	0.0000000000	0.0000000000
	2040.0000000000	0.0000000000	0.0000000000
	2044.0000000000	0.0000000000	0.0000000000
	2048.0000000000	0.0000000000	0.0000000000
	2052.0000000000	0.0000000000	0.0000000000
	2056.0000000000	0.0000000000	0.0000000000
	2060.0000000000	0.0000000000	0.0000000000
	2064.0000000000	0.0000000000	0.0000000000
	2068.0000000000	0.0000000000	0.0000000000
	2072.0000000000	0.0000000000	0.0000000000
	2076.0000000000	0.0000000000	0.0000000000
	2080.0000000000	0.0000000000	0.0000000000
	2084.0000000000	0.0000000000	0.0000000000
	2088.0000000000	0.0000000000	0.0000000000
	2092.0000000000	0.0000000000	0.0000000000
	2096.0000000000	0.0000000000	0.0000000000
	2100.0000000000	0.0000000000	0.0000000000
	2104.0000000000	0.0000000000	0.0000000000
	2108.0000000000	0.0000000000	0.0000000000
	2112.0000000000	0.0000000000	0.0000000000
	2116.0000000000	0.0000000000	0.0000000000
	2120.0000000000	0.0000000000	0.0000000000
	2124.0000000000	0.0000000000	0.0000000000
	2128.0000000000	0.0000000000	0.0000000000
	2132.0000000000	0.0000000000	0.0000000000
	2136.0000000000	0.0000000000	0.0000000000
	2140.0000000000	0.0000000000	0.0000000000
	2144.0000000000	0.0000000000	0.0000000000
	2148.0000000000	0.0000000000	0.0000000000
	2152.0000000000	0.0000000000	0.0000000000
	2156.0000000000	0.0000000000	0.0000000000
	2160.0000000000	0.0000000000	0.0000000000
	2164.0000000000	0.0000000000	0.0000000000
	2168.0000000000	0.0000000000	0.0000000000
	2172.0000000000	0.0000000000	0.0000000000
	2176.0000000000	0.0000000000	0.0000000000
	2180.0000000000	0.0000000000	0.0000000000
	2184.0000000000	0.0000000000	0.0000000000
	2188.0000000000	0.0000000000	0.0000000000
	2192.0000000000	0.0000000000	0.0000000000
	2196.0000000000	0.0000000000	0.0000000000
	2200.0000000000	0.0000000000	0.0000000000
	2204.0000000000	0.0000000000	0.0000000000
	2208.0000000000	0.0000000000	0.0000000000
	2212.0000000000	0.0000000000	0.0000000000
	2216.0000000000	0.0000000000	0.0000000000
	2220.0000000000	0.0000000000	0.0000000000
	2224.0000000000	0.0000000000	0.0000000000
	2228.0000000000	0.0000000000	0.0000000000
	2232.0000000000	0.0000000000	0.0000000000
	2236.0000000000	0.0000000000	0.0000000000
	2240.0000000000	0.0000000000	0.0000000000
	2244.0000000000	0.0000000000	0.0000000000
	2248.0000000000	0.0000000000	0.0000000000
	2252.0000000000	0.0000000000	0.0000000000
	2256.0000000000	0.0000000000	0.0000000000
	2260.0000000000	0.0000000000	0.0000000000
	2264.0000000000	0.0000000000	0.0000000000
	2268.0000000000	0.0000000000	0.0000000000
	2272.0000000000	0.0000000000	0.0000000000
	2276.0000000000	0.0000000000	0.0000000000
	2280.0000000000	0.0000000000	0.0000000000
	2284.0000000000	0.0000000000	0.0000000000
	2288.0000000000	0.0000000000	0.0000000000
	2292.0000000000	0.0000000000	0.0000000000
	2296.0000000000	0.0000000000	0.0000000000
	2300.0000000000	0.0000000000	0.0000000000
	2304.0000000000	0.0000000000	0.0000000000
	2308.0000000000	0.0000000000	0.0000000000
	2312.0000000000	0.0000000000	0.0000000000
	2316.0000000000	0.0000000000	0.0000000000
	2320.0000000000	0.0000000000	0.0000000000
	2324.0000000000	0.0000000000	0.0000000000
	2328.0000000000	0.0000000000	0.0000000000
	2332.0000000000	0.0000000000	0.0000000000
	2336.0000000000	0.0000000000	0.0000000000
	2340.0000000000	0.0000000000	0.0000000000
	2344.0000000000	0.0000000000	0.0000000000
	2348.0000000000	0.0000000000	0.0000000000
	2352.0000000000	0.0000000000	0.0000000000
	2356.0000000000	0.0000000000	0.0000000000
	2360.0000000000	0.0000000000	0.0000000000
	2364.0000000000	0.0000000000	0.0000000000
	2368.0000000000	0.0000000000	0.0000000000
	2372.0000000000	0.0000000000	0.0000000000
	2376.0000000000	0.0000000000	0.0000000000
	2380.0000000000	0.0000000000	0.0000000000
	2384.0000000000	0.0000000000	0.0000000000
	2388.0000000000	0.0000000000	0.0000000000
	2392.0000000000	0.0000000000	0.0000000000
	2396.0000000000	0.0000000000	0.0000000000
	2400.0000000000	0.0000000000	0.0000000000
	2404.0000000000	0.0000000000	0.0000000000
	2408.0000000000	0.0000000000	0.0000000000
	2412.0000000000	0.0000000000	0.0000000000
	2416.0000000000	0.0000000000	0.0000000000
	2420.0000000000	0.0000000000	0.0000000000
	2424.0000000000	0.0000000000	0.0000000000
	2428.0000000000	0.0000000000	0.0000000000
	2432.0000000000	0.0000000000	0.0000000000
	2436.0000000000	0.0000000000	0.0000000000
	2440.0000000000	0.0000000000	0.0000000000
	2444.0000000000	0.0000000000	0.0000000000
	2448.0000000000	0.0000000000	0.0000000000
	2452.0000000000	0.0000000000	0.0000000000
	2456.0000000000	0.0000000000	0.0000000000
	2460.0000000000	0.0000000000	0.0000000000
	2464.0000000000	0.0000000000	0.0000000000
	2468.0000000000	0.0000000000	0.0000000000
	2472.0000000000	0.0000000000	0.0000000000
	2476.0000000000	0.0000000000	0.0000000000
	2480.0000000000	0.0000000000	0.0000000000
	2484.0000000000	0.0000000000	0.0000000000
	2488.0000000000	0.0000000000	0.0000000000
	2492.0000000000	0.0000000000	0.0000000000
	2496.0000000000	0.0000000000	0.0000000000
	2500.0000000000	0.0000000000	0.0000000000
	2504.0000000000	0.0000000000	0.0000000000
	2508.0000000000	0.0000000000	0.0000000000
	2512.0000000000	0.0000000000	0.0000000000
	2516.0000000000	0.0000000000	0.0000000000
	2520.0000000000	0.0000000000	0.0000000000
	2524.0000000000	0.0000000000	0.0000000000
	2528.0000000000	0.0000000000	0.0000000000
	2532.0000000000	0.0000000000	0.0000000000
	2536.0000000000	0.0000000000	0.0000000000
	2540.0000000000	0.0000000000	0.0000000000
	2544.0000000000	0.0000000000	0.0000000000
	2548.0000000000	0.0000000000	0.0000000000
	2552.0000000000	0.0000000000	0.0000000000
	2556.0000000000	0.0000000000	0.0000000000
	2560.0000000000	0.0000000000	0.0000000000
	2564.0000000000	0.0000000000	0.0000000000
	2568.0000000000	0.0000000000	0.0000000000
	2572.0000000000	0.0000000000	0.0000000000
	2576.0000000000	0.0000000000	0.0000000000
	2580.0000000000	0.0000000000	0.0000000000
	2584.0000000000	0.0000000000	0.0000000000
	2588.0000000000	0.0000000000	0.0000000000
	2592.0000000000	0.0000000000	0.0000000000
	2596.0000000000	0.0000000000	0.0000000000
	2600.0000000000	0.0000000000	0.0000000000
	2604.0000000000	0.0000000000	0.0000000000
	2608.0000000000	0.0000000000	0.0000000000
	2612.0000000000	0.0000000000	0.0000000000
	2616.0000000000	0.0000000000	0.0000000000
	2620.0000000000	0.0000000000	0.0000000000
	2624.0000000000	0.0000000000	0.0000000000
	2628.0000000000	0.0000000000	0.0000000000
	2632.0000000000	0.0000000000	0.0000000000
	2636.0000000000	0.0000000000	0.0000000000
	2640.0000000000	0.0000000000	0.0000000000
	2644.0000000000	0.0000000000	0.0000000000
	2648.0000000000	0.0000000000	0.0000000000
	2652.0000000000	0.0000000000	0.0000000000
	2656.0000000000	0.0000000000	0.0000000000
	2660.0000000000	0.0000000000	0.0000000000
	2664.0000000000	0.0000000000	0.0000000000
	2668.0000000000	0.0000000000	0.0000000000
	2672.0000000000	0.0000000000	0.0000000000
	2676.0000000000	0.0000000000	0.0000000000
	2680.0000000000	0.0000000000	0.0000000000
	2684.0000000000	0.0000000000	0.0000000000
	2688.0000000000	0.0000000000	0.0000000000
	2692.0000000000	0.0000000000	0.0000000000
	2696.0000000000	0.0000000000	0.0000000000
	2700.0000000000	0.0000000000	0.0000000000
	2704.0000000000	0.0000000000	0.0000000000
	2708.0000000000	0.0000000000	0.0000000000
	2712.0000000000	0.0000000000	0.0000000000
	2716.0000000000	0.0000000000	0.0000000000
	2720.0000000000	0.0000000000	0.0000000000
	2724.0000000000	0.0000000000	0.0000000000
	2728.0000000000	0.0000000000	0.0000000000
	2732.0000000000	0.0000000000	0.0000000000
	2736.0000000000	0.0000000000	0.0000000000
	2740.0000000000	0.0000000000	0.0000000000
	2744.0000000000	0.0000000000	0.0000000000
	2748.0000000000	0.0000000000	0.0000000000
	2752.0000000000	0.0000000000	0.0000000000
	2756.0000000000	0.0000000000	0.0000000000
	2760.0000000000	0.0000000000	0.0000000000
	2764.0000000000	0.0000000000	0.0000000000
	2768.0000000000	0.0000000000	0.0000000000
	2772.0000000000	0.0000000000	0.0000000000
	2776.0000000000	0.0000000000	0.0000000000
	2780.0000000000	0.0000000000	0.0000000000
	2784.0000000000	0.0000000000	0.0000000000
	2788.0000000000	0.0000000000	0.0000000000
	2792.0000000000	0.0000000000	0.0000000000
	2796.0000000000	0.0000000000	0.0000000000
	2800.0000000000	0.0000000000	0.0000000000
	2804.0000000000	0.0000000000	0.0000000000
	2808.0000000000	0.0000000000	0.0000000000
	2812.0000000000	0.0000000000	0.0000000000
	2816.0000000000	0.0000000000	0.0000000000
	2820.0000000000	0.0000000000	0.0000000000
	2824.0000000000	0.0000000000	0.0000000000
	2828.0000000000	0.0000000000	0.0000000000
	2832.0000000000	0.0000000000	0.0000000000
	2836.0000000000	0.0000000000	0.0000000000
	2840.0000000000	0.0000000000	0.0000000000
	2844.0000000000	0.0000000000	0.0000000000
	2848.0000000000	0.0000000000	0.0000000000
	2852.0000000000	0.0000000000	0.0000000000
	2856.0000000000	0.0000000000	0.0000000000
	2860.0000000000	0.0000000000	0.0000000000
	2864.0000000000	0.0000000000	0.0000000000
	2868.0000000000	0.0000000000	0.0000000000
	2872.0000000000	0.0000000000	0.0000000000
	2876.0000000000	0.0000000000	0.0000000000
	2880.0000000000	0.0000000000	0.0000000000
	2884.0000000000	0.0000000000	0.0000000000
	2888.0000000000	0.0000000000	0.0000000000
	2892.0000000000	0.0000000000	0.0000000000
	2896.0000000000	0.0000000000	0.0000000000
	2900.0000000000	0.0000000000	0.0000000000
	2904.0000000000	0.0000000000	0.0000000000
	2908.0000000000	0.0000000000	0.0000000000
	2912.0000000000	0.0000000000	0.0000000000
	2916.0000000000	0.0000000000	0.0000000000
	2920.0000000000	0.0000000000	0.0000000000
	2924.0000000000	0.0000000000	0.0000000000
	2928.0000000000	0.2087704301	0.0026300320
	2932.0000000000	0.2197018480	0.0028392340
	2936.0000000000	0.2315146604	0.0030712198
	2940.0000000000	0.2443062096	0.0033291764
	2944.0000000000	0.2581876533	0.0036168414
	2948.0000000000	0.2732863851	0.0039386165
	2952.0000000000	0.2897489654	0.0042997095
	2956.0000000000	0.3077446871	0.0047063121
	2960.0000000000	0.3274699411	0.0051658233
	2964.0000000000	0.3491535904	0.0056871335
	2968.0000000000	0.3730636307	0.0062809868
	2972.0000000000	0.3995154998	0.0069604483
	2976.0000000000	0.4288825198	0.0077415100
	2980.0000000000	0.4616091213	0.0086438855
	2984.0000000000	0.4982277302	0.0096920597
	2988.0000000000	0.6009577639	0.0116986181
	2992.0000000000	0.6506759473	0.0132011555
	2996.0000000000	0.7069283240	0.0149751536
	3000.0000000000	0.7709243998	0.0170852088
	3004.0000000000	0.8441689438	0.0196153510
	3008.0000000000	0.9576830479	0.0230415352
	3012.0000000000	1.0636794760	0.0268933606
	3016.0000000000	1.1822621601	0.0315759504
	3020.0000000000	1.3197572918	0.0373928445
	3024.0000000000	1.4834580153	0.0447549847
	3028.0000000000	1.6888162659	0.0543191802
	3032.0000000000	2.1174823031	0.0690692757
	3036.0000000000	2.4255019042	0.0857627464
	3040.0000000000	2.8115775203	0.1084874760
	3044.0000000000	3.3053866557	0.1402650129
	3048.0000000000	3.9580507680	0.1862061186
	3052.0000000000	4.8307109922	0.2549865691
	3056.0000000000	6.0495965626	0.3630002500
	3060.0000000000	7.8287636049	0.5426868008
	3064.0000000000	10.5889411144	0.8645381322
	3068.0000000000	15.1621212253	1.4987216474
	3072.0000000000	23.5924083675	2.9228074413
	3076.0000000000	41.5772090933	6.7465818944
	3080.0000000000	88.7038833584	19.4531033699
	3084.0000000000	228.4919259176	50.7948297542
	3088.0000000000	295.6236345600	-42.2083696927
	3092.0000000000	120.2294405284	-28.5527053078
	3096.0000000000	52.5735835475	-9.2491390102
	3100.0000000000	28.7726989164	-3.6974692026
	3104.0000000000	18.4516993722	-1.7597718167
	3108.0000000000	13.2812917364	-0.9284318042
	3112.0000000000	10.4973470417	-0.5047387164
	3116.0000000000	9.0263628095	-0.2476926767
	3120.0000000000	8.4352463261	-0.0521500272
	3124.0000000000	8.6179118744	0.1504801325
	3128.0000000000	9.7616727337	0.4483214382
	3132.0000000000	12.5929027436	1.0504123176
	3136.0000000000	19.4437802939	2.6695819486
	3140.0000000000	38.8766915792	8.1806737970
	3144.0000000000	90.6142345764	13.4306602506
	3148.0000000000	73.6509269316	-15.0079283879
	3152.0000000000	33.9259208369	-5.1079980840
	3156.0000000000	23.4793733630	-0.7991153926
	3160.0000000000	25.7286549789	2.0667302213
	3164.0000000000	44.2586998113	7.9249255830
	3168.0000000000	70.2911302180	-1.6626128055
	3172.0000000000	46.3811766570	-4.9597345448
	3176.0000000000	37.9914694696	0.5988770236
	3180.0000000000	51.4091551668	6.6446758433
	3184.0000000000	103.3890597304	22.2246172332
	3188.0000000000	240.7090098927	37.4923527194
	3192.0000000000	246.8292805313	-35.1028827616
	3196.0000000000	105.3749453956	-23.7716122619
	3200.0000000000	49.0885326788	-7.4802002772
	3204.0000000000	32.0300561032	-1.8311669842
	3208.0000000000	25.9522735466	-2.4493517049
	3212.0000000000	16.9779080827	-1.4388008042
	3216.0000000000	14.4621162729	0.1584455710
	3220.0000000000	19.4179936303	2.4781991051
	3224.0000000000	24.1448816837	-2.3496754224
	3228.0000000000	12.2577972903	-2.1340450756
	3232.0000000000	6.9684125117	-0.7774161380
	3236.0000000000	4.8264656316	-0.3673094416
	3240.0000000000	3.7070597479	-0.2138207233
	3244.0000000000	3.0117005779	-0.1417150380
	3248.0000000000	2.3295727986	-0.0993769732
	3252.0000000000	1.9845020617	-0.0749370488
	3256.0000000000	1.7193600170	-0.0586451428
	3260.0000000000	1.5089992643	-0.0471579657
	3264.0000000000	1.3380690433	-0.0387147606
	3268.0000000000	1.1965815554	-0.0323086932
	3272.0000000000	1.0777118248	-0.0273253973
	3276.0000000000	0.9766133986	-0.0233700290
	3280.0000000000	0.8897373633	-0.0201779590
	3284.0000000000	0.8144190169	-0.0175656311
	3288.0000000000	0.7486155300	-0.0154020421
	3292.0000000000	0.6907331091	-0.0135914276
	3296.0000000000	0.6395094915	-0.0120623406
	3300.0000000000	0.5939318917	-0.0107605315
	3304.0000000000	0.5531783720	-0.0096441742
	3308.0000000000	0.4588713529	-0.0079712516
	3312.0000000000	0.4285969825	-0.0071844213
	3316.0000000000	0.4012605511	-0.0064992937
	3320.0000000000	0.3764887097	-0.0058997086
	3324.0000000000	0.3539664335	-0.0053725389
	3328.0000000000	0.3047412707	-0.0045500712
	3332.0000000000	0.2813113485	-0.0040891029
	3336.0000000000	0.2638079098	-0.0037276184
	3340.0000000000	0.2495103114	-0.0034268469
	3344.0000000000	0.2363508785	-0.0031577929
	3348.0000000000	0.2161674847	-0.0028164481
	3352.0000000000	0.0257326846	-0.0003870327
	3356.0000000000	0.0242518466	-0.0003540407
	3360.0000000000	0.0228954937	-0.0003247008
	3364.0000000000	0.0216500305	-0.0002985206
	3368.0000000000	0.0149164551	-0.0002057043
	3372.0000000000	0.0141264609	-0.0001895849
	3376.0000000000	0.0133975894	-0.0001751063
	3380.0000000000	0.0127236952	-0.0001620650
	3384.0000000000	0.0000000000	0.0000000000
	3388.0000000000	0.0000000000	0.0000000000
	3392.0000000000	0.0000000000	0.0000000000
	3396.0000000000	0.0000000000	0.0000000000
	3400.0000000000	0.0000000000	0.0000000000
	3404.0000000000	0.0000000000	0.0000000000
	3408.0000000000	0.0000000000	0.0000000000
	3412.0000000000	0.0000000000	0.0000000000
	3416.0000000000	0.0000000000	0.0000000000
	3420.0000000000	0.0000000000	0.0000000000
	3424.0000000000	0.0000000000	0.0000000000
	3428.0000000000	0.0000000000	0.0000000000
	3432.0000000000	0.0000000000	0.0000000000
	3436.0000000000	0.0000000000	0.0000000000
	3440.0000000000	0.0000000000	0.0000000000
	3444.0000000000	0.0000000000	0.0000000000
	3448.0000000000	0.0000000000	0.0000000000
	3452.0000000000	0.0000000000	0.0000000000
	3456.0000000000	0.0000000000	0.0000000000
	3460.0000000000	0.0000000000	0.0000000000
	3464.0000000000	0.0000000000	0.0000000000
	3468.0000000000	0.0000000000	0.0000000000
	3472.0000000000	0.0000000000	0.0000000000
	3476.0000000000	0.0000000000	0.0000000000
	3480.0000000000	0.0000000000	0.0000000000
	3484.0000000000	0.0000000000	0.0000000000
	3488.0000000000	0.0000000000	0.0000000000
	3492.0000000000	0.0000000000	0.0000000000
	3496.0000000000	0.0000000000	0.0000000000
	3500.0000000000	0.0000000000	0.0000000000
	3504.0000000000	0.0000000000	0.0000000000
	3508.0000000000	0.0000000000	0.0000000000
	3512.0000000000	0.0000000000	0.0000000000
	3516.0000000000	0.0000000000	0.0000000000
	3520.0000000000	0.0000000000	0.0000000000
	3524.0000000000	0.0000000000	0.0000000000
	3528.0000000000	0.0000000000	0.0000000000
	3532.0000000000	0.0000000000	0.0000000000
	3536.0000000000	0.0000000000	0.0000000000
	3540.0000000000	0.0000000000	0.0000000000
	3544.0000000000	0.0000000000	0.0000000000
	3548.0000000000	0.0000000000	0.0000000000
	3552.0000000000	0.0000000000	0.0000000000
	3556.0000000000	0.0000000000	0.0000000000
	3560.0000000000	0.0000000000	0.0000000000
	3564.0000000000	0.0000000000	0.0000000000
	3568.0000000000	0.0000000000	0.0000000000
	3572.0000000000	0.0000000000	0.0000000000
	3576.0000000000	0.0000000000	0.0000000000
	3580.0000000000	0.0000000000	0.0000000000
	3584.0000000000	0.0000000000	0.0000000000
	3588.0000000000	0.0000000000	0.0000000000
	3592.0000000000	0.0000000000	0.0000000000
	3596.0000000000	0.2714662438	0.0034210087
	3600.0000000000	0.2856854445	0.0036932216
	3604.0000000000	0.3010515317	0.0039950907
	3608.0000000000	0.3176912130	0.0043307660
	3612.0000000000	0.3357491851	0.0047051142
	3616.0000000000	0.3553912872	0.0051238675
	3620.0000000000	0.3768083180	0.0055938079
	3624.0000000000	0.4002206822	0.0061229992
	3628.0000000000	0.4258840764	0.0067210783
	3632.0000000000	0.4540964922	0.0073996250
	3636.0000000000	0.4852068941	0.0081726350
	3640.0000000000	0.5196260477	0.0090571280
	3644.0000000000	0.5578401278	0.0100739388
	3648.0000000000	0.6004279542	0.0112487523
	3652.0000000000	0.6480830011	0.0126134729
	3656.0000000000	0.7016417548	0.0142080539
	3660.0000000000	0.7621205989	0.0160829682
	3664.0000000000	0.8307642870	0.0183025842
	3668.0000000000	0.9091103543	0.0209498383
	3672.0000000000	0.9990757477	0.0241327908
	3676.0000000000	1.1030748755	0.0279939642
	3680.0000000000	1.2241827958	0.0327238637
	3684.0000000000	1.3663643774	0.0385809086
	3688.0000000000	1.5348017330	0.0459214023
	3692.0000000000	1.7363711350	0.0552455974
	3696.0000000000	1.9803526753	0.0672702515
	3700.0000000000	2.2795118697	0.0830460840
	3704.0000000000	2.6517933492	0.1041538913
	3708.0000000000	3.1230558800	0.1330437173
	3712.0000000000	3.7316476241	0.1736455806
	3716.0000000000	4.5363794281	0.2325218044
	3720.0000000000	5.6311025374	0.3211637036
	3724.0000000000	7.1729245505	0.4608767735
	3728.0000000000	9.4407121676	0.6940194198
	3732.0000000000	12.9670898037	1.1124665212
	3736.0000000000	18.8695514659	1.9388676505
	3740.0000000000	29.8012982177	3.7963309691
	3744.0000000000	53.1949681869	8.7829075494
	3748.0000000000	114.6133586167	25.3931998604
	3752.0000000000	299.9190603804	68.5708453068
	3756.0000000000	380.7333810904	-59.2077775982
	3760.0000000000	151.4734396692	-36.2336161977
	3764.0000000000	65.5301314274	-11.8088874320
	3768.0000000000	34.9631716308	-4.7927809546
	3772.0000000000	21.5766519867	-2.3403565030
	3776.0000000000	14.5593115552	-1.3009130212
	3780.0000000000	10.4824017851	-0.7925680973
	3784.0000000000	7.9158988649	-0.5165468714
	3788.0000000000	6.2008679696	-0.3543408738
	3792.0000000000	5.0011674898	-0.2529591243
	3796.0000000000	4.1312916608	-0.1863844438
	3800.0000000000	3.4822848835	-0.1408541681
	3804.0000000000	2.9868477559	-0.1086320325
	3808.0000000000	2.6016576343	-0.0851440710
	3812.0000000000	2.2978565222	-0.0675677208
	3816.0000000000	2.0556700706	-0.0540954535
	3820.0000000000	1.8612322147	-0.0435310183
	3824.0000000000	1.7046434214	-0.0350583538
	3828.0000000000	1.5787476196	-0.0281041662
	3832.0000000000	1.4783435998	-0.0222532453
	3836.0000000000	1.3996685431	-0.0171943877
	3840.0000000000	1.3400584690	-0.0126844593
	3844.0000000000	1.2977289511	-0.0085232579
	3848.0000000000	1.2716427054	-0.0045346032
	3852.0000000000	1.2614457078	-0.0005505376
	3856.0000000000	1.2674644267	0.0036038206
	3860.0000000000	1.2907662922	0.0081271728
	3864.0000000000	1.3332959749	0.0132636210
	3868.0000000000	1.3981141696	0.0193332288
	3872.0000000000	1.4897876252	0.0267785927
	3876.0000000000	1.6150167858	0.0362398005
	3880.0000000000	1.7836556623	0.0486807548
	3884.0000000000	2.0104087900	0.0656116820
	3888.0000000000	2.3177514447	0.0894998609
	3892.0000000000	2.7411731333	0.1245687369
	3896.0000000000	3.3390942595	0.1784507742
	3900.0000000000	4.2128420970	0.2658644521
	3904.0000000000	5.5501268323	0.4175508801
	3908.0000000000	7.7292387158	0.7045053763
	3912.0000000000	11.6012665416	1.3133560314
	3916.0000000000	19.1221084998	2.8278461111
	3920.0000000000	37.8411529439	7.4475457813
	3924.0000000000	93.5653480324	23.3595464458
	3928.0000000000	196.8553501708	5.2557306545
	3932.0000000000	104.1371594307	-25.9949095061
	3936.0000000000	41.2264682898	-8.3786624865
	3940.0000000000	20.3913107020	-3.1029054325
	3944.0000000000	11.9110826242	-1.4180392743
	3948.0000000000	7.7518751112	-0.7528116616
	3952.0000000000	5.4295489578	-0.4439810751
	3956.0000000000	4.0082671364	-0.2826541785
	3960.0000000000	3.0776610390	-0.1906311679
	3964.0000000000	2.4361101690	-0.1344694933
	3968.0000000000	1.9755445165	-0.0983152583
	3972.0000000000	1.6339353014	-0.0740154168
	3976.0000000000	1.3736644656	-0.0570925417
	3980.0000000000	1.1708628698	-0.0449512679
	3984.0000000000	1.0098023093	-0.0360176666
	3988.0000000000	0.8797818573	-0.0292999742
	3992.0000000000	0.7733182633	-0.0241523687
	3996.0000000000	0.6850522873	-0.0201421282
