# Supplementary material for: Data of electronic, reactivity, optoelectronic, linear and non-linear optical parameters of doping graphene oxide nanosheet with aluminum atom
Source: Data Brief. 2022 Jan 19;41:107840. doi: 10.1016/j.dib.2022.107840 (PMC8801356; doi:10.1016/j.dib.2022.107840)
Supplement: Supplementary file 1 [file mmc1.zip › supplementary file/DATA OF THE IR SPECTRA/B3LYP-D3/GON1-Al3.xlsx]

#	IR	Spectrum
#	X-Axis:	Frequency	(cm-1)
#	Y-Axis:	&epsilon;	(M-1	cm-1)
#	Peak	information
#	X	Y
#	29.1796000000	105.5605193055
#	39.0155000000	190.1266296047
#	52.6323000000	113.9236606714
#	79.2732000000	61.9748274657
#	91.6482000000	94.6200047439
#	103.3366000000	134.6263240504
#	127.7811000000	2.3228096035
#	135.2268000000	98.5056061657
#	148.8709000000	87.6552696393
#	164.1337000000	178.2950399295
#	174.7943000000	17.8227804122
#	195.8222000000	151.0583774911
#	212.4572000000	178.8173401424
#	227.3553000000	263.8836684824
#	228.9295000000	307.5221666050
#	242.3872000000	43.0907297141
#	270.7555000000	108.3576414397
#	280.0221000000	193.6813548410
#	284.2053000000	219.7679017401
#	292.6364000000	190.3807372187
#	311.2325000000	561.8117999536
#	332.4291000000	128.9468222721
#	349.0920000000	27.4853038056
#	356.7365000000	28.9238062938
#	375.1551000000	5.3861183837
#	387.9409000000	27.2842311031
#	409.9999000000	41.4352536899
#	426.0473000000	103.8654457639
#	440.3991000000	27.9992134634
#	451.5298000000	39.3903800119
#	462.0473000000	86.9875895411
#	481.1041000000	15.4491435174
#	511.6430000000	31.5943699941
#	515.4168000000	140.9943621510
#	543.1583000000	17.9059252352
#	560.1833000000	136.1926299005
#	571.3310000000	73.6535610151
#	582.4218000000	140.5853762786
#	600.6365000000	211.9964207847
#	609.7745000000	234.4395647797
#	633.8016000000	19.7511809494
#	635.8343000000	19.8405031693
#	641.0297000000	1143.3307240071
#	655.4121000000	589.3212371628
#	668.2558000000	189.8262083864
#	674.8104000000	138.9941858743
#	697.5761000000	199.8118339278
#	712.6101000000	146.0789581028
#	724.8001000000	5.9648307962
#	739.9820000000	58.0083273606
#	743.9685000000	449.5007896200
#	756.5785000000	169.9744612436
#	763.2449000000	302.3996499188
#	785.9192000000	82.9448501360
#	790.2254000000	106.7455125479
#	802.3966000000	116.1558941473
#	810.7391000000	147.4923296476
#	822.1641000000	13.8674247840
#	839.5458000000	15.7253038502
#	845.4791000000	22.0391933464
#	856.3690000000	234.6035992202
#	868.7662000000	469.6958877390
#	908.0653000000	112.1612228205
#	910.7288000000	540.9385217001
#	937.5629000000	194.0227609728
#	944.2245000000	0.9603542675
#	967.9877000000	9.2828851997
#	981.0307000000	1.8641004467
#	992.4081000000	1.7237400654
#	1015.9923000000	84.1325523992
#	1024.4892000000	5.6307754479
#	1027.1113000000	6.9059200978
#	1071.4902000000	16.5199422675
#	1141.6521000000	466.4097201413
#	1159.6486000000	610.7320166811
#	1164.6322000000	284.9397806076
#	1172.5041000000	27.3159634247
#	1183.7271000000	13.1158084024
#	1203.6653000000	201.2027406920
#	1215.5516000000	9.7631884754
#	1226.1464000000	115.1711484116
#	1231.0118000000	9.3359430163
#	1242.1804000000	134.9289956924
#	1251.3195000000	10.2071890526
#	1267.4245000000	31.5582492591
#	1305.9052000000	42.2136989508
#	1332.7547000000	47.4574226816
#	1351.0679000000	24.8924705592
#	1363.1081000000	65.5139975326
#	1372.3034000000	326.0474696178
#	1383.3528000000	30.0299345329
#	1398.5933000000	117.7479733458
#	1409.7667000000	6.6786772544
#	1423.1157000000	70.1746070285
#	1435.2953000000	4.2834811250
#	1447.4573000000	8.7019661285
#	1482.5904000000	6.3309827126
#	1518.4358000000	41.6086650182
#	1526.7631000000	9.7869066558
#	1547.5705000000	136.0860019955
#	1574.1596000000	112.4705930947
#	1593.3849000000	29.8764480836
#	1610.6953000000	36.4669187737
#	1622.8530000000	106.9469216463
#	1639.9224000000	11.0290163561
#	1664.6351000000	18.3847284253
#	1774.2323000000	1063.7862104280
#	3096.1381000000	22.7908642878
#	3098.8618000000	11.6333647293
#	3123.7531000000	61.2694204844
#	3125.3997000000	59.7186833517
#	3174.6812000000	8.3147390508
#	3179.1216000000	1.4088471658
#	3186.2198000000	12.4699508871
#	3192.3736000000	29.4314840725
#	3197.6758000000	44.7079880423
#	3205.8350000000	1.0659680891
#	3269.9777000000	4.4554674757
#	3753.1626000000	134.9088143388
#	3919.8896000000	79.2690144659
#	Spectra
#	X	Y	DY/DX
	0.0000000000	0.2075074341	0.0090230816
	4.0000000000	0.2500637176	0.0125330921
	8.0000000000	0.3275199619	0.0186396067
	12.0000000000	0.4215071110	0.0295652467
	16.0000000000	0.5815077303	0.0527766425
	20.0000000000	0.8917766867	0.1127089058
	24.0000000000	1.6504271901	0.3040080025
	28.0000000000	3.4788407369	0.4673379610
	32.0000000000	3.7049545436	-0.0585306433
	36.0000000000	5.2577408755	0.8736116826
	40.0000000000	7.0712355762	-0.6802820701
	44.0000000000	3.8652521954	-0.4534451860
	48.0000000000	3.6848932208	0.3506880562
	52.0000000000	6.0437427625	0.3206366040
	56.0000000000	3.8676534930	-0.7692973375
	60.0000000000	1.9894412812	-0.2391735360
	64.0000000000	1.4718717302	-0.0503177285
	68.0000000000	1.5151131466	0.0550178148
	72.0000000000	2.0662825713	0.2274996980
	76.0000000000	3.7831877401	0.6869001621
	80.0000000000	5.7468908919	-0.2164550311
	84.0000000000	4.3720886154	-0.0573126662
	88.0000000000	6.1039576695	0.9786099911
	92.0000000000	9.6906128003	-0.1633090253
	96.0000000000	6.9879834690	-0.2916084944
	100.0000000000	9.2705419366	1.4763565783
	104.0000000000	13.2345198929	-1.0377452954
	108.0000000000	6.4019599571	-1.2855928476
	112.0000000000	3.4160360463	-0.3869007094
	116.0000000000	2.5308820273	-0.1017570467
	120.0000000000	2.4297103537	0.0454958251
	124.0000000000	2.9767439096	0.2325157058
	128.0000000000	4.5898843955	0.5990047707
	132.0000000000	8.9617656402	1.7597252369
	136.0000000000	13.5442226613	-0.8705831386
	140.0000000000	8.2576260374	-0.7569419756
	144.0000000000	8.4368683881	0.8441310829
	148.0000000000	14.2832731316	1.1641342584
	152.0000000000	11.2942535823	-1.3745358409
	156.0000000000	9.3655336825	0.4017397853
	160.0000000000	15.3514198643	2.8946488926
	164.0000000000	28.1010844960	0.4194703346
	168.0000000000	16.1724600206	-3.1121872322
	172.0000000000	9.5409449094	-0.5634739245
	176.0000000000	7.9748868637	-0.6063798391
	180.0000000000	6.1330950688	-0.1852950286
	184.0000000000	6.3943995206	0.3082304565
	188.0000000000	8.9857357320	1.1134545192
	192.0000000000	17.4284245989	3.4883836085
	196.0000000000	30.4531499702	-0.2747706290
	200.0000000000	18.8254922856	-2.4670090649
	204.0000000000	15.2222520995	0.4307914182
	208.0000000000	22.7266801868	3.6989788998
	212.0000000000	41.8240877605	2.4446354721
	216.0000000000	31.9111514918	-2.9867168181
	220.0000000000	31.5530413247	2.8884572356
	224.0000000000	60.5847601605	12.9268675867
	228.0000000000	113.1734375669	2.2534552245
	232.0000000000	65.0634846303	-14.6378524771
	236.0000000000	29.6728511388	-4.3612149536
	240.0000000000	21.6450945719	-0.3025232673
	244.0000000000	18.0783769877	-2.0826013660
	248.0000000000	11.4141727686	-1.0012906972
	252.0000000000	9.1658071365	-0.2380003620
	256.0000000000	9.0801502106	0.1815522003
	260.0000000000	10.7501516892	0.7045775107
	264.0000000000	15.6320290245	1.9625028787
	268.0000000000	29.4422704595	5.1698743593
	272.0000000000	42.7150715688	-0.4541895153
	276.0000000000	49.1152163918	6.0026650947
	280.0000000000	84.8543986469	6.5768050479
	284.0000000000	92.6812371702	-2.9790439011
	288.0000000000	65.3674651794	-3.6931133798
	292.0000000000	71.4109853868	1.2019076017
	296.0000000000	48.2332820522	-6.9741405926
	300.0000000000	34.8716367130	-0.1807720233
	304.0000000000	46.0068355732	6.3940310607
	308.0000000000	99.0992732411	21.8974889413
	312.0000000000	152.2108390738	-13.7159460522
	316.0000000000	68.3717643351	-15.3677194324
	320.0000000000	32.6573056838	-4.5452255082
	324.0000000000	23.0451793553	-0.6853144105
	328.0000000000	27.2839521697	3.1942625397
	332.0000000000	44.5288291458	1.4562105978
	336.0000000000	27.0995451333	-5.3466178729
	340.0000000000	14.2259447448	-1.5951809764
	344.0000000000	11.4842913312	0.1195431221
	348.0000000000	14.6141952020	0.8918713894
	352.0000000000	13.3297303230	-0.5955301562
	356.0000000000	14.2393110296	0.1860508817
	360.0000000000	9.4554977870	-1.5462257497
	364.0000000000	5.5592020238	-0.5262532463
	368.0000000000	4.3717732020	-0.1178108756
	372.0000000000	4.5340393728	0.2056960110
	376.0000000000	5.1349963707	-0.0937209252
	380.0000000000	4.9199259395	0.1705564314
	384.0000000000	7.2574096724	1.1089117643
	388.0000000000	11.6671128924	-0.0545061721
	392.0000000000	7.1497739307	-1.0549231298
	396.0000000000	4.9173273349	-0.1876145131
	400.0000000000	5.0991535973	0.2724951436
	404.0000000000	7.5853889739	1.0904782338
	408.0000000000	15.2406133040	2.5206154007
	412.0000000000	16.3001661215	-1.9747292887
	416.0000000000	11.4749989102	-0.1195502543
	420.0000000000	15.5512262677	2.3878166776
	424.0000000000	33.6882035622	6.1161976707
	428.0000000000	34.4371436784	-5.9703196653
	432.0000000000	16.4406813324	-2.3196916530
	436.0000000000	13.1079151303	0.4322607888
	440.0000000000	17.3610528939	0.4776370677
	444.0000000000	13.8528803294	-0.7879047169
	448.0000000000	15.9101800822	1.9112045073
	452.0000000000	23.1860081065	-0.2914889170
	456.0000000000	20.0191745699	0.6348255982
	460.0000000000	32.7057668198	5.0156960972
	464.0000000000	31.8094619546	-5.7402719172
	468.0000000000	14.1001385239	-2.5331566695
	472.0000000000	8.2380172240	-0.6842991656
	476.0000000000	7.3917875908	0.2457882292
	480.0000000000	9.9995585389	0.6270966397
	484.0000000000	8.3342844579	-1.0253228308
	488.0000000000	5.8224087152	-0.2844487772
	492.0000000000	5.4337480909	0.0488036677
	496.0000000000	6.2905491060	0.2942138634
	500.0000000000	8.1595336613	0.6888556623
	504.0000000000	12.5737069652	1.6964186471
	508.0000000000	24.5744653210	4.8914922230
	512.0000000000	53.2188363392	8.4139423880
	516.0000000000	71.2333925111	-5.9338454868
	520.0000000000	33.3037588531	-7.1634832745
	524.0000000000	16.4517704266	-2.2210678245
	528.0000000000	11.0666945839	-0.7387519466
	532.0000000000	9.4489954068	-0.1284160289
	536.0000000000	9.9504778966	0.4160949589
	540.0000000000	13.6049141591	1.4714632727
	544.0000000000	17.8603745062	-0.3084197386
	548.0000000000	16.2500890866	0.2648771026
	552.0000000000	21.4056645531	2.5165518393
	556.0000000000	41.0523841028	8.2570863480
	560.0000000000	77.8388986622	2.3934763838
	564.0000000000	52.1924656084	-6.4222531195
	568.0000000000	46.9941396418	3.3594185517
	572.0000000000	58.9866367560	-2.1106723515
	576.0000000000	48.2241831611	0.5776223346
	580.0000000000	71.9553463716	10.6621406677
	584.0000000000	81.0050648826	-10.0478272955
	588.0000000000	47.7022725701	-4.0347596806
	592.0000000000	45.3603049348	2.5273148549
	596.0000000000	72.1946998677	12.3407152228
	600.0000000000	139.7129031999	11.3922172643
	604.0000000000	119.6491638122	-6.2644894671
	608.0000000000	145.0724637336	14.4520888863
	612.0000000000	126.0507215742	-21.0830466499
	616.0000000000	67.1776127744	-7.6126184625
	620.0000000000	52.5925189293	-0.7723350412
	624.0000000000	57.2353843755	3.0606110496
	628.0000000000	79.4626962099	8.7488872775
	632.0000000000	138.4439198987	22.8394494703
	636.0000000000	288.0204537375	59.1507974669
	640.0000000000	633.9928002759	72.4485198752
	644.0000000000	458.9490694520	-92.6758072741
	648.0000000000	245.4793734077	-17.9753763394
	652.0000000000	282.9064033748	36.6203835218
	656.0000000000	389.6103043970	-26.9621420924
	660.0000000000	203.5880425261	-33.6991590711
	664.0000000000	145.5318523080	1.5459318607
	668.0000000000	180.9924942949	2.7761644164
	672.0000000000	148.9592936647	-4.3080075603
	676.0000000000	126.6812132584	-16.0820818706
	680.0000000000	67.7936515633	-9.3231321820
	684.0000000000	46.6001853911	-2.3753784440
	688.0000000000	44.9825844568	1.5833149252
	692.0000000000	63.7006517681	9.0472285586
	696.0000000000	125.8789447364	17.8280767274
	700.0000000000	111.3984762879	-18.6862875813
	704.0000000000	63.7591719719	-4.6227718030
	708.0000000000	68.1419695320	7.0561373052
	712.0000000000	111.5285624525	5.7252214439
	716.0000000000	74.3221307885	-12.9335297358
	720.0000000000	43.9213662692	-3.4103608437
	724.0000000000	38.7875091556	0.0528343503
	728.0000000000	40.7748718384	1.4214311892
	732.0000000000	53.8435416623	5.6198073764
	736.0000000000	94.4321443935	16.6780981327
	740.0000000000	203.1199606774	37.3844134572
	744.0000000000	334.0851278031	-3.5800555418
	748.0000000000	190.9671254364	-32.0610279498
	752.0000000000	139.3143588579	3.4722862962
	756.0000000000	194.4262940326	13.1324769030
	760.0000000000	211.4501573370	11.6629614601
	764.0000000000	239.3006773193	-23.6583229084
	768.0000000000	114.3441706229	-22.4283395927
	772.0000000000	61.6970372185	-6.7634597432
	776.0000000000	47.3878057700	-1.0255286348
	780.0000000000	53.1991241223	4.3969432532
	784.0000000000	89.6260973967	13.3866722114
	788.0000000000	122.5538953622	3.1727776757
	792.0000000000	104.5393435746	-13.4042954923
	796.0000000000	71.4592076772	-1.0970683375
	800.0000000000	96.2947791856	12.6419107890
	804.0000000000	113.7287654340	-7.1556598962
	808.0000000000	112.0627198351	9.5446392516
	812.0000000000	119.5022658405	-15.6551181243
	816.0000000000	58.4906152199	-9.4039876811
	820.0000000000	39.1636974713	-1.6922233897
	824.0000000000	31.5117137134	-2.6900701754
	828.0000000000	24.0934218546	-0.8766517050
	832.0000000000	23.4904046782	0.5641676411
	836.0000000000	29.2733673615	2.5530888242
	840.0000000000	40.9556565222	2.0542469455
	844.0000000000	51.5646022977	4.0172478921
	848.0000000000	65.0152114016	4.3825651536
	852.0000000000	110.0333794309	20.7459225603
	856.0000000000	213.0331083579	12.0076061969
	860.0000000000	164.1636406553	-12.3611640910
	864.0000000000	191.2417532139	28.2725730744
	868.0000000000	367.3244393290	28.7926428559
	872.0000000000	233.0931258565	-53.3160242209
	876.0000000000	99.4411896389	-17.8446274792
	880.0000000000	56.1548614522	-6.1279451954
	884.0000000000	40.6989617189	-2.1845643889
	888.0000000000	36.1935145967	-0.2053799469
	892.0000000000	38.7822669168	1.5595677943
	896.0000000000	50.0842458857	4.4337625267
	900.0000000000	79.6813178257	11.6394111691
	904.0000000000	163.7699072090	35.1358202556
	908.0000000000	387.9133476290	68.4650045216
	912.0000000000	441.0626974320	-67.0438522023
	916.0000000000	183.2700097636	-40.8104852322
	920.0000000000	87.2969473389	-12.7888171209
	924.0000000000	56.5189844339	-3.8990557330
	928.0000000000	51.4567032805	1.3977153293
	932.0000000000	73.3235048588	11.1684542712
	936.0000000000	151.4499579011	22.2315330397
	940.0000000000	126.7291294991	-26.0758600439
	944.0000000000	54.0064698492	-10.2510516757
	948.0000000000	28.4442064587	-3.7712400995
	952.0000000000	18.2421120285	-1.6640811643
	956.0000000000	13.4992991441	-0.8082624969
	960.0000000000	11.3952195045	-0.2459711914
	964.0000000000	11.8895109225	0.6176154265
	968.0000000000	14.6054462294	-0.2428538712
	972.0000000000	9.9283376338	-1.0919144006
	976.0000000000	7.4007017332	-0.2697915687
	980.0000000000	7.1749624050	0.0119898710
	984.0000000000	6.6206085243	-0.2670023325
	988.0000000000	6.2444595659	0.0846914596
	992.0000000000	7.0129481696	0.1340841784
	996.0000000000	6.8882295087	0.0060088323
	1000.0000000000	8.0737655900	0.4132465995
	1004.0000000000	10.8788983728	1.0802736810
	1008.0000000000	18.4421364083	2.9868920095
	1012.0000000000	40.9094467034	9.3655239703
	1016.0000000000	78.5428010809	0.1999444966
	1020.0000000000	43.3698532533	-8.3808410999
	1024.0000000000	26.2601288050	-1.7317987784
	1028.0000000000	18.8071269248	-2.4224001568
	1032.0000000000	10.4783100308	-1.3290893719
	1036.0000000000	7.0542646866	-0.5275408261
	1040.0000000000	5.5967881178	-0.2438583395
	1044.0000000000	5.0377309631	-0.1136334350
	1048.0000000000	4.7460649053	-0.0368107078
	1052.0000000000	4.7265094549	0.0272143164
	1056.0000000000	4.9926718422	0.1089769869
	1060.0000000000	5.7059204201	0.2708537633
	1064.0000000000	7.5412432010	0.7381593562
	1068.0000000000	13.0808910744	2.2052684882
	1072.0000000000	19.3846966933	-0.8762783296
	1076.0000000000	11.3630104261	-1.5875694233
	1080.0000000000	7.7805873992	-0.4246548248
	1084.0000000000	7.0079405513	-0.0702242099
	1088.0000000000	7.0409141855	0.0703992330
	1092.0000000000	7.5075202071	0.1553352405
	1096.0000000000	8.2769067724	0.2295191546
	1100.0000000000	9.2601158511	0.3137224154
	1104.0000000000	10.7180296556	0.4205902249
	1108.0000000000	12.7032233393	0.5709289334
	1112.0000000000	15.4049092358	0.7963038658
	1116.0000000000	19.2532795733	1.1585011733
	1120.0000000000	25.0239861176	1.7894544955
	1124.0000000000	34.3332609434	3.0099987881
	1128.0000000000	51.0263241752	5.7346435056
	1132.0000000000	86.1104120503	13.1442109027
	1136.0000000000	178.3484966125	38.1235246246
	1140.0000000000	427.9399846628	72.5552994162
	1144.0000000000	393.4996410539	-69.3140856772
	1148.0000000000	214.3499537814	-17.7208559887
	1152.0000000000	221.3191395205	20.9157304789
	1156.0000000000	423.2499684672	89.0394352536
	1160.0000000000	758.3407423098	2.1638143691
	1164.0000000000	584.6499276594	-48.4642706996
	1168.0000000000	310.0800469426	-61.1990435117
	1172.0000000000	165.0475972429	-20.6085591816
	1176.0000000000	97.0233504970	-12.2672218378
	1180.0000000000	67.1227071702	-3.5702462132
	1184.0000000000	58.9235602929	-2.6584763443
	1188.0000000000	47.0867258505	-1.7706896077
	1192.0000000000	47.1364708764	1.8364655910
	1196.0000000000	65.4514398074	8.4141024344
	1200.0000000000	132.3778903075	28.0687196911
	1204.0000000000	226.2470261423	-8.5449410797
	1208.0000000000	116.1062859564	-23.2124321853
	1212.0000000000	65.1690229412	-5.1211100784
	1216.0000000000	57.9760609865	-0.5654596712
	1220.0000000000	65.2889375032	6.2316916895
	1224.0000000000	119.9957577390	19.7960509846
	1228.0000000000	130.0261512942	-16.9416415021
	1232.0000000000	77.9758305257	-7.2351987014
	1236.0000000000	73.1847650878	5.6224065602
	1240.0000000000	131.8464365261	21.9827521510
	1244.0000000000	136.6736092932	-22.9638741364
	1248.0000000000	64.5997460472	-9.6573922967
	1252.0000000000	41.9468374647	-4.5747036301
	1256.0000000000	26.8998133834	-2.2918325917
	1260.0000000000	23.1535040018	0.3568642678
	1264.0000000000	31.7022587276	4.2704664588
	1268.0000000000	43.5956780485	-2.7839232626
	1272.0000000000	23.4293910724	-3.9545209767
	1276.0000000000	13.8920489239	-1.3166037123
	1280.0000000000	10.5384344968	-0.5027753123
	1284.0000000000	9.2732967947	-0.1649734835
	1288.0000000000	9.1005261055	0.0742709135
	1292.0000000000	9.9784015053	0.3955278398
	1296.0000000000	12.7827726775	1.1286425205
	1300.0000000000	21.0690223198	3.5016389728
	1304.0000000000	44.8525997999	7.6252957281
	1308.0000000000	43.8059209767	-7.5663138899
	1312.0000000000	21.4303248347	-3.0616352025
	1316.0000000000	14.8037067911	-0.6897565581
	1320.0000000000	13.8765155595	0.3651216919
	1324.0000000000	17.7361505224	1.7413327737
	1328.0000000000	30.9990950058	5.7305472893
	1332.0000000000	62.0971492766	5.1363154872
	1336.0000000000	43.9512017958	-7.5090342034
	1340.0000000000	26.8744944457	-1.6329722262
	1344.0000000000	26.6663641148	1.4085941868
	1348.0000000000	39.8716906783	5.4793255622
	1352.0000000000	56.1764193330	-0.4262085811
	1356.0000000000	56.9915620245	3.6659415213
	1360.0000000000	95.1066395699	16.3023147866
	1364.0000000000	154.6092675407	6.2885963381
	1368.0000000000	218.7381510188	37.4326895893
	1372.0000000000	408.3465725585	12.8462496632
	1376.0000000000	230.8975136580	-51.0194866650
	1380.0000000000	116.3431264688	-11.4877443836
	1384.0000000000	90.7259803222	-7.9409615735
	1388.0000000000	61.2545384319	-3.7666126480
	1392.0000000000	64.4115801131	5.8177483302
	1396.0000000000	119.0763836558	21.7108190769
	1400.0000000000	142.4090868288	-20.2888013916
	1404.0000000000	65.7286107947	-11.6140691632
	1408.0000000000	41.5609463406	-2.3312482769
	1412.0000000000	33.8226855806	-1.5872171415
	1416.0000000000	35.6153171459	2.9517258288
	1420.0000000000	64.5372422065	12.3436005633
	1424.0000000000	91.1416087222	-9.0305395577
	1428.0000000000	42.6548848169	-8.5097025932
	1432.0000000000	23.6832857584	-2.0778186905
	1436.0000000000	18.5103358170	-1.4857184433
	1440.0000000000	13.2995218864	-0.6716656611
	1444.0000000000	13.8763146488	1.0026874049
	1448.0000000000	16.7281474939	-1.0138397935
	1452.0000000000	9.8655455185	-1.3660447775
	1456.0000000000	6.4709961824	-0.4930002674
	1460.0000000000	5.1523339971	-0.2132865714
	1464.0000000000	4.6614905064	-0.0904185276
	1468.0000000000	4.4495431818	-0.0004331174
	1472.0000000000	4.6776672763	0.1293761215
	1476.0000000000	5.7526154657	0.4736742269
	1480.0000000000	9.3038368736	1.3196351323
	1484.0000000000	10.9105070665	-1.0946049495
	1488.0000000000	6.7703481012	-0.6152606039
	1492.0000000000	5.5137468041	-0.1061182627
	1496.0000000000	5.5066896413	0.1008417849
	1500.0000000000	6.2545452265	0.2804627568
	1504.0000000000	7.9060982329	0.5811346358
	1508.0000000000	11.4661358819	1.3133203416
	1512.0000000000	20.4358262485	3.6608302789
	1516.0000000000	46.4367349187	9.3183524188
	1520.0000000000	56.7212605247	-7.0245964427
	1524.0000000000	34.7230051070	-1.9123203207
	1528.0000000000	29.6579369296	-2.3487565324
	1532.0000000000	23.0626334906	-0.3133451234
	1536.0000000000	26.9366099271	2.4412677389
	1540.0000000000	45.9041241997	8.0468063645
	1544.0000000000	107.3238637874	25.2444164020
	1548.0000000000	186.5615844544	-9.3881325891
	1552.0000000000	89.2700214436	-19.9908505427
	1556.0000000000	43.0463636630	-5.7477558077
	1560.0000000000	30.8471888366	-0.9829274095
	1564.0000000000	33.3699379917	2.3984282312
	1568.0000000000	55.1418175108	9.8619680815
	1572.0000000000	126.9801436009	24.6183808091
	1576.0000000000	134.5015322320	-23.9765696217
	1580.0000000000	57.7507855235	-11.0109104160
	1584.0000000000	33.3930246194	-2.6101802793
	1588.0000000000	32.1675187653	2.0860765546
	1592.0000000000	50.7674340269	5.2302662656
	1596.0000000000	42.3035458477	-6.4222397892
	1600.0000000000	26.8433656835	-1.3456686495
	1604.0000000000	29.0850040278	2.5579775161
	1608.0000000000	51.4673551823	8.8859861865
	1612.0000000000	68.7909253718	-4.1341977616
	1616.0000000000	61.6867350749	3.7450525266
	1620.0000000000	112.2505717763	22.0639019074
	1624.0000000000	147.7701041624	-18.9481266410
	1628.0000000000	64.2505798287	-13.8011661041
	1632.0000000000	32.4056137118	-3.9641424351
	1636.0000000000	25.3003105388	0.1344946194
	1640.0000000000	27.7717075921	-1.0357329515
	1644.0000000000	17.2433995272	-2.3562987182
	1648.0000000000	11.4874411537	-0.7682520270
	1652.0000000000	9.8896550968	-0.0878413238
	1656.0000000000	10.8578580757	0.6525189249
	1660.0000000000	16.7396467411	2.6542312567
	1664.0000000000	30.8262974524	1.9141426976
	1668.0000000000	20.2165850801	-3.8754098696
	1672.0000000000	10.5810016537	-1.2908787091
	1676.0000000000	7.4102118102	-0.4607538079
	1680.0000000000	6.1617482582	-0.1896319170
	1684.0000000000	5.6598260720	-0.0751189686
	1688.0000000000	5.4843596985	-0.0137342546
	1692.0000000000	5.5145099219	0.0266836555
	1696.0000000000	5.6869234497	0.0587297265
	1700.0000000000	5.9811272285	0.0882888581
	1704.0000000000	6.3946016225	0.1188500623
	1708.0000000000	6.8235216250	0.1545306199
	1712.0000000000	7.5201794891	0.1951174541
	1716.0000000000	8.3973546849	0.2454124101
	1720.0000000000	9.5022676723	0.3098645634
	1724.0000000000	10.9036349907	0.3949499843
	1728.0000000000	12.7023379275	0.5105778033
	1732.0000000000	15.0496486670	0.6725866776
	1736.0000000000	18.0856954312	0.9086064291
	1740.0000000000	22.3775764290	1.2627636339
	1744.0000000000	28.4590575038	1.8230165363
	1748.0000000000	37.4597690683	2.7629810508
	1752.0000000000	51.5545821893	4.4626698029
	1756.0000000000	75.3283727182	7.8542492154
	1760.0000000000	119.9255769291	15.5855288137
	1764.0000000000	216.9573310708	36.7453335507
	1768.0000000000	477.2280441402	108.4173332168
	1772.0000000000	1246.9139903846	265.2704071541
	1776.0000000000	1368.0552160135	-252.8728052856
	1780.0000000000	531.1504969075	-124.3341845529
	1784.0000000000	234.8621830618	-41.1764469154
	1788.0000000000	127.3120268054	-17.0500517684
	1792.0000000000	78.9080951612	-8.4503325412
	1796.0000000000	53.4425810260	-4.7472829549
	1800.0000000000	38.4964331155	-2.9162411903
	1804.0000000000	29.0212646201	-1.9141393715
	1808.0000000000	22.6460830036	-1.3218092277
	1812.0000000000	18.1565648626	-0.9500635293
	1816.0000000000	14.8780609489	-0.7053113146
	1820.0000000000	12.4120653203	-0.5377467991
	1824.0000000000	10.5111592923	-0.4192405468
	1828.0000000000	8.9993704233	-0.3329075894
	1832.0000000000	7.8019754926	-0.2688265884
	1836.0000000000	6.8282853785	-0.2201723296
	1840.0000000000	6.0259174418	-0.1825731839
	1844.0000000000	5.3569547837	-0.1530623397
	1848.0000000000	4.7934086948	-0.1295785578
	1852.0000000000	4.3142574777	-0.1106596663
	1856.0000000000	3.9034659333	-0.0952490273
	1860.0000000000	3.5486314239	-0.0825702372
	1864.0000000000	3.2400399333	-0.0720441637
	1868.0000000000	2.9699962160	-0.0632328907
	1872.0000000000	2.7323407616	-0.0558011438
	1876.0000000000	2.5220963474	-0.0494892972
	1880.0000000000	2.3352059353	-0.0440941944
	1884.0000000000	2.1683359092	-0.0394553290
	1888.0000000000	2.0187266848	-0.0354447572
	1892.0000000000	1.8840780974	-0.0319596471
	1896.0000000000	1.7624606165	-0.0289167131
	1900.0000000000	1.6522459456	-0.0262480164
	1904.0000000000	1.5520523182	-0.0238977658
	1908.0000000000	1.4607010392	-0.0218198578
	1912.0000000000	1.3771817064	-0.0199759701
	1916.0000000000	1.3006241856	-0.0183340717
	1920.0000000000	1.2302758815	-0.0168672508
	1924.0000000000	1.1654831916	-0.0155527851
	1928.0000000000	1.1056762858	-0.0143714004
	1932.0000000000	1.0503565470	-0.0133066756
	1936.0000000000	0.0000000000	0.0000000000
	1940.0000000000	0.0000000000	0.0000000000
	1944.0000000000	0.0000000000	0.0000000000
	1948.0000000000	0.0000000000	0.0000000000
	1952.0000000000	0.0000000000	0.0000000000
	1956.0000000000	0.0000000000	0.0000000000
	1960.0000000000	0.0000000000	0.0000000000
	1964.0000000000	0.0000000000	0.0000000000
	1968.0000000000	0.0000000000	0.0000000000
	1972.0000000000	0.0000000000	0.0000000000
	1976.0000000000	0.0000000000	0.0000000000
	1980.0000000000	0.0000000000	0.0000000000
	1984.0000000000	0.0000000000	0.0000000000
	1988.0000000000	0.0000000000	0.0000000000
	1992.0000000000	0.0000000000	0.0000000000
	1996.0000000000	0.0000000000	0.0000000000
	2000.0000000000	0.0000000000	0.0000000000
	2004.0000000000	0.0000000000	0.0000000000
	2008.0000000000	0.0000000000	0.0000000000
	2012.0000000000	0.0000000000	0.0000000000
	2016.0000000000	0.0000000000	0.0000000000
	2020.0000000000	0.0000000000	0.0000000000
	2024.0000000000	0.0000000000	0.0000000000
	2028.0000000000	0.0000000000	0.0000000000
	2032.0000000000	0.0000000000	0.0000000000
	2036.0000000000	0.0000000000	0.0000000000
	2040.0000000000	0.0000000000	0.0000000000
	2044.0000000000	0.0000000000	0.0000000000
	2048.0000000000	0.0000000000	0.0000000000
	2052.0000000000	0.0000000000	0.0000000000
	2056.0000000000	0.0000000000	0.0000000000
	2060.0000000000	0.0000000000	0.0000000000
	2064.0000000000	0.0000000000	0.0000000000
	2068.0000000000	0.0000000000	0.0000000000
	2072.0000000000	0.0000000000	0.0000000000
	2076.0000000000	0.0000000000	0.0000000000
	2080.0000000000	0.0000000000	0.0000000000
	2084.0000000000	0.0000000000	0.0000000000
	2088.0000000000	0.0000000000	0.0000000000
	2092.0000000000	0.0000000000	0.0000000000
	2096.0000000000	0.0000000000	0.0000000000
	2100.0000000000	0.0000000000	0.0000000000
	2104.0000000000	0.0000000000	0.0000000000
	2108.0000000000	0.0000000000	0.0000000000
	2112.0000000000	0.0000000000	0.0000000000
	2116.0000000000	0.0000000000	0.0000000000
	2120.0000000000	0.0000000000	0.0000000000
	2124.0000000000	0.0000000000	0.0000000000
	2128.0000000000	0.0000000000	0.0000000000
	2132.0000000000	0.0000000000	0.0000000000
	2136.0000000000	0.0000000000	0.0000000000
	2140.0000000000	0.0000000000	0.0000000000
	2144.0000000000	0.0000000000	0.0000000000
	2148.0000000000	0.0000000000	0.0000000000
	2152.0000000000	0.0000000000	0.0000000000
	2156.0000000000	0.0000000000	0.0000000000
	2160.0000000000	0.0000000000	0.0000000000
	2164.0000000000	0.0000000000	0.0000000000
	2168.0000000000	0.0000000000	0.0000000000
	2172.0000000000	0.0000000000	0.0000000000
	2176.0000000000	0.0000000000	0.0000000000
	2180.0000000000	0.0000000000	0.0000000000
	2184.0000000000	0.0000000000	0.0000000000
	2188.0000000000	0.0000000000	0.0000000000
	2192.0000000000	0.0000000000	0.0000000000
	2196.0000000000	0.0000000000	0.0000000000
	2200.0000000000	0.0000000000	0.0000000000
	2204.0000000000	0.0000000000	0.0000000000
	2208.0000000000	0.0000000000	0.0000000000
	2212.0000000000	0.0000000000	0.0000000000
	2216.0000000000	0.0000000000	0.0000000000
	2220.0000000000	0.0000000000	0.0000000000
	2224.0000000000	0.0000000000	0.0000000000
	2228.0000000000	0.0000000000	0.0000000000
	2232.0000000000	0.0000000000	0.0000000000
	2236.0000000000	0.0000000000	0.0000000000
	2240.0000000000	0.0000000000	0.0000000000
	2244.0000000000	0.0000000000	0.0000000000
	2248.0000000000	0.0000000000	0.0000000000
	2252.0000000000	0.0000000000	0.0000000000
	2256.0000000000	0.0000000000	0.0000000000
	2260.0000000000	0.0000000000	0.0000000000
	2264.0000000000	0.0000000000	0.0000000000
	2268.0000000000	0.0000000000	0.0000000000
	2272.0000000000	0.0000000000	0.0000000000
	2276.0000000000	0.0000000000	0.0000000000
	2280.0000000000	0.0000000000	0.0000000000
	2284.0000000000	0.0000000000	0.0000000000
	2288.0000000000	0.0000000000	0.0000000000
	2292.0000000000	0.0000000000	0.0000000000
	2296.0000000000	0.0000000000	0.0000000000
	2300.0000000000	0.0000000000	0.0000000000
	2304.0000000000	0.0000000000	0.0000000000
	2308.0000000000	0.0000000000	0.0000000000
	2312.0000000000	0.0000000000	0.0000000000
	2316.0000000000	0.0000000000	0.0000000000
	2320.0000000000	0.0000000000	0.0000000000
	2324.0000000000	0.0000000000	0.0000000000
	2328.0000000000	0.0000000000	0.0000000000
	2332.0000000000	0.0000000000	0.0000000000
	2336.0000000000	0.0000000000	0.0000000000
	2340.0000000000	0.0000000000	0.0000000000
	2344.0000000000	0.0000000000	0.0000000000
	2348.0000000000	0.0000000000	0.0000000000
	2352.0000000000	0.0000000000	0.0000000000
	2356.0000000000	0.0000000000	0.0000000000
	2360.0000000000	0.0000000000	0.0000000000
	2364.0000000000	0.0000000000	0.0000000000
	2368.0000000000	0.0000000000	0.0000000000
	2372.0000000000	0.0000000000	0.0000000000
	2376.0000000000	0.0000000000	0.0000000000
	2380.0000000000	0.0000000000	0.0000000000
	2384.0000000000	0.0000000000	0.0000000000
	2388.0000000000	0.0000000000	0.0000000000
	2392.0000000000	0.0000000000	0.0000000000
	2396.0000000000	0.0000000000	0.0000000000
	2400.0000000000	0.0000000000	0.0000000000
	2404.0000000000	0.0000000000	0.0000000000
	2408.0000000000	0.0000000000	0.0000000000
	2412.0000000000	0.0000000000	0.0000000000
	2416.0000000000	0.0000000000	0.0000000000
	2420.0000000000	0.0000000000	0.0000000000
	2424.0000000000	0.0000000000	0.0000000000
	2428.0000000000	0.0000000000	0.0000000000
	2432.0000000000	0.0000000000	0.0000000000
	2436.0000000000	0.0000000000	0.0000000000
	2440.0000000000	0.0000000000	0.0000000000
	2444.0000000000	0.0000000000	0.0000000000
	2448.0000000000	0.0000000000	0.0000000000
	2452.0000000000	0.0000000000	0.0000000000
	2456.0000000000	0.0000000000	0.0000000000
	2460.0000000000	0.0000000000	0.0000000000
	2464.0000000000	0.0000000000	0.0000000000
	2468.0000000000	0.0000000000	0.0000000000
	2472.0000000000	0.0000000000	0.0000000000
	2476.0000000000	0.0000000000	0.0000000000
	2480.0000000000	0.0000000000	0.0000000000
	2484.0000000000	0.0000000000	0.0000000000
	2488.0000000000	0.0000000000	0.0000000000
	2492.0000000000	0.0000000000	0.0000000000
	2496.0000000000	0.0000000000	0.0000000000
	2500.0000000000	0.0000000000	0.0000000000
	2504.0000000000	0.0000000000	0.0000000000
	2508.0000000000	0.0000000000	0.0000000000
	2512.0000000000	0.0000000000	0.0000000000
	2516.0000000000	0.0000000000	0.0000000000
	2520.0000000000	0.0000000000	0.0000000000
	2524.0000000000	0.0000000000	0.0000000000
	2528.0000000000	0.0000000000	0.0000000000
	2532.0000000000	0.0000000000	0.0000000000
	2536.0000000000	0.0000000000	0.0000000000
	2540.0000000000	0.0000000000	0.0000000000
	2544.0000000000	0.0000000000	0.0000000000
	2548.0000000000	0.0000000000	0.0000000000
	2552.0000000000	0.0000000000	0.0000000000
	2556.0000000000	0.0000000000	0.0000000000
	2560.0000000000	0.0000000000	0.0000000000
	2564.0000000000	0.0000000000	0.0000000000
	2568.0000000000	0.0000000000	0.0000000000
	2572.0000000000	0.0000000000	0.0000000000
	2576.0000000000	0.0000000000	0.0000000000
	2580.0000000000	0.0000000000	0.0000000000
	2584.0000000000	0.0000000000	0.0000000000
	2588.0000000000	0.0000000000	0.0000000000
	2592.0000000000	0.0000000000	0.0000000000
	2596.0000000000	0.0000000000	0.0000000000
	2600.0000000000	0.0000000000	0.0000000000
	2604.0000000000	0.0000000000	0.0000000000
	2608.0000000000	0.0000000000	0.0000000000
	2612.0000000000	0.0000000000	0.0000000000
	2616.0000000000	0.0000000000	0.0000000000
	2620.0000000000	0.0000000000	0.0000000000
	2624.0000000000	0.0000000000	0.0000000000
	2628.0000000000	0.0000000000	0.0000000000
	2632.0000000000	0.0000000000	0.0000000000
	2636.0000000000	0.0000000000	0.0000000000
	2640.0000000000	0.0000000000	0.0000000000
	2644.0000000000	0.0000000000	0.0000000000
	2648.0000000000	0.0000000000	0.0000000000
	2652.0000000000	0.0000000000	0.0000000000
	2656.0000000000	0.0000000000	0.0000000000
	2660.0000000000	0.0000000000	0.0000000000
	2664.0000000000	0.0000000000	0.0000000000
	2668.0000000000	0.0000000000	0.0000000000
	2672.0000000000	0.0000000000	0.0000000000
	2676.0000000000	0.0000000000	0.0000000000
	2680.0000000000	0.0000000000	0.0000000000
	2684.0000000000	0.0000000000	0.0000000000
	2688.0000000000	0.0000000000	0.0000000000
	2692.0000000000	0.0000000000	0.0000000000
	2696.0000000000	0.0000000000	0.0000000000
	2700.0000000000	0.0000000000	0.0000000000
	2704.0000000000	0.0000000000	0.0000000000
	2708.0000000000	0.0000000000	0.0000000000
	2712.0000000000	0.0000000000	0.0000000000
	2716.0000000000	0.0000000000	0.0000000000
	2720.0000000000	0.0000000000	0.0000000000
	2724.0000000000	0.0000000000	0.0000000000
	2728.0000000000	0.0000000000	0.0000000000
	2732.0000000000	0.0000000000	0.0000000000
	2736.0000000000	0.0000000000	0.0000000000
	2740.0000000000	0.0000000000	0.0000000000
	2744.0000000000	0.0000000000	0.0000000000
	2748.0000000000	0.0000000000	0.0000000000
	2752.0000000000	0.0000000000	0.0000000000
	2756.0000000000	0.0000000000	0.0000000000
	2760.0000000000	0.0000000000	0.0000000000
	2764.0000000000	0.0000000000	0.0000000000
	2768.0000000000	0.0000000000	0.0000000000
	2772.0000000000	0.0000000000	0.0000000000
	2776.0000000000	0.0000000000	0.0000000000
	2780.0000000000	0.0000000000	0.0000000000
	2784.0000000000	0.0000000000	0.0000000000
	2788.0000000000	0.0000000000	0.0000000000
	2792.0000000000	0.0000000000	0.0000000000
	2796.0000000000	0.0000000000	0.0000000000
	2800.0000000000	0.0000000000	0.0000000000
	2804.0000000000	0.0000000000	0.0000000000
	2808.0000000000	0.0000000000	0.0000000000
	2812.0000000000	0.0000000000	0.0000000000
	2816.0000000000	0.0000000000	0.0000000000
	2820.0000000000	0.0000000000	0.0000000000
	2824.0000000000	0.0000000000	0.0000000000
	2828.0000000000	0.0000000000	0.0000000000
	2832.0000000000	0.0000000000	0.0000000000
	2836.0000000000	0.0000000000	0.0000000000
	2840.0000000000	0.0000000000	0.0000000000
	2844.0000000000	0.0000000000	0.0000000000
	2848.0000000000	0.0000000000	0.0000000000
	2852.0000000000	0.0000000000	0.0000000000
	2856.0000000000	0.0000000000	0.0000000000
	2860.0000000000	0.0000000000	0.0000000000
	2864.0000000000	0.0000000000	0.0000000000
	2868.0000000000	0.0000000000	0.0000000000
	2872.0000000000	0.0000000000	0.0000000000
	2876.0000000000	0.0000000000	0.0000000000
	2880.0000000000	0.0000000000	0.0000000000
	2884.0000000000	0.0000000000	0.0000000000
	2888.0000000000	0.0000000000	0.0000000000
	2892.0000000000	0.0000000000	0.0000000000
	2896.0000000000	0.0000000000	0.0000000000
	2900.0000000000	0.0000000000	0.0000000000
	2904.0000000000	0.0000000000	0.0000000000
	2908.0000000000	0.0000000000	0.0000000000
	2912.0000000000	0.0000000000	0.0000000000
	2916.0000000000	0.0000000000	0.0000000000
	2920.0000000000	0.0000000000	0.0000000000
	2924.0000000000	0.0000000000	0.0000000000
	2928.0000000000	0.0000000000	0.0000000000
	2932.0000000000	0.0000000000	0.0000000000
	2936.0000000000	0.0000000000	0.0000000000
	2940.0000000000	0.0598797515	0.0007621699
	2944.0000000000	0.0630489068	0.0008234609
	2948.0000000000	0.0664764334	0.0008915025
	2952.0000000000	0.0701911944	0.0009672503
	2956.0000000000	0.0742261980	0.0010518265
	2960.0000000000	0.0786193326	0.0011465555
	2964.0000000000	0.1872954391	0.0025527142
	2968.0000000000	0.3022986817	0.0041005336
	2972.0000000000	0.3193993407	0.0044564362
	2976.0000000000	0.3380072479	0.0048551817
	2980.0000000000	0.3583068213	0.0053034912
	2984.0000000000	0.3805119143	0.0058094077
	2988.0000000000	0.4048717130	0.0063826144
	2992.0000000000	0.4316780790	0.0070348434
	2996.0000000000	0.4612747627	0.0077804078
	3000.0000000000	0.4940690606	0.0086369007
	3004.0000000000	0.5305466986	0.0096261214
	3008.0000000000	0.5712910215	0.0107753199
	3012.0000000000	0.6170079997	0.0121188869
	3016.0000000000	0.6830806188	0.0138835943
	3020.0000000000	0.7447378039	0.0158055394
	3024.0000000000	0.8123497157	0.0180695099
	3028.0000000000	0.9119026844	0.0210800985
	3032.0000000000	1.0027077642	0.0244363559
	3036.0000000000	1.1616605335	0.0292580003
	3040.0000000000	1.3684151345	0.0355033396
	3044.0000000000	1.5233314840	0.0422293467
	3048.0000000000	1.7107446199	0.0509342931
	3052.0000000000	1.9362873335	0.0623874646
	3056.0000000000	2.2152151177	0.0778950377
	3060.0000000000	2.5676048752	0.0995693537
	3064.0000000000	3.0247500933	0.1310755305
	3068.0000000000	3.6380888241	0.1791993374
	3072.0000000000	4.4980012309	0.2575585628
	3076.0000000000	5.7774520994	0.3964130528
	3080.0000000000	7.8466517571	0.6724350558
	3084.0000000000	11.6259108658	1.3160046634
	3088.0000000000	19.9026556979	3.1767906533
	3092.0000000000	42.7580815659	9.4050942657
	3096.0000000000	88.4965244512	6.3847470768
	3100.0000000000	69.5272352444	-11.0208628399
	3104.0000000000	36.9058696204	-4.2551914609
	3108.0000000000	30.0391305426	0.2315932704
	3112.0000000000	37.4346944563	3.6529029317
	3116.0000000000	64.4076816674	11.1785461367
	3120.0000000000	149.0712006101	35.4897646104
	3124.0000000000	312.1904923162	17.2582421412
	3128.0000000000	194.2152773890	-45.4815548502
	3132.0000000000	77.4553891608	-15.8498718130
	3136.0000000000	38.5426575348	-5.6821647764
	3140.0000000000	23.2450374117	-2.5060953189
	3144.0000000000	16.0424831478	-1.2646205935
	3148.0000000000	12.2910842997	-0.6742146320
	3152.0000000000	10.3234171106	-0.3344978579
	3156.0000000000	9.4982487350	-0.0841132582
	3160.0000000000	9.6684001306	0.1810909116
	3164.0000000000	11.1691369141	0.6218956312
	3168.0000000000	15.5077045910	1.7508000494
	3172.0000000000	27.8270214940	4.5838470181
	3176.0000000000	38.5539260954	-0.8919355611
	3180.0000000000	37.7737014859	1.6349601930
	3184.0000000000	58.1116738037	8.7662979615
	3188.0000000000	88.0730156036	6.6743352916
	3192.0000000000	136.0079589371	10.6227301402
	3196.0000000000	157.5785139272	6.7438277576
	3200.0000000000	115.5626308284	-23.9400744615
	3204.0000000000	49.6258342639	-9.0901060432
	3208.0000000000	25.9037056296	-3.9455048788
	3212.0000000000	15.0632109385	-1.7721787391
	3216.0000000000	9.9643920998	-0.9068366470
	3220.0000000000	7.1843230968	-0.5292222058
	3224.0000000000	5.4906757653	-0.3370284285
	3228.0000000000	4.3799537248	-0.2276897642
	3232.0000000000	3.6146806975	-0.1598665918
	3236.0000000000	3.0716464265	-0.1143490783
	3240.0000000000	2.6839096205	-0.0809286557
	3244.0000000000	2.4168856648	-0.0530253456
	3248.0000000000	2.2603366492	-0.0245555935
	3252.0000000000	2.2333166321	0.0139442457
	3256.0000000000	2.4142324740	0.0855992127
	3260.0000000000	3.0014079098	0.2682604775
	3264.0000000000	5.0338421351	0.8736821894
	3268.0000000000	11.1671559893	1.9904034333
	3272.0000000000	10.9866599922	-2.0447405645
	3276.0000000000	4.7198527812	-0.9085945546
	3280.0000000000	2.5220260646	-0.3145364208
	3284.0000000000	1.5741545597	-0.1381101009
	3288.0000000000	1.0708868669	-0.0728038971
	3292.0000000000	0.8433415249	-0.0443830556
	3296.0000000000	0.6978799116	-0.0298089378
	3300.0000000000	0.5967158589	-0.0214806938
	3304.0000000000	0.5218946616	-0.0163072905
	3308.0000000000	0.4639643561	-0.0128752856
	3312.0000000000	0.4175294712	-0.0104755763
	3316.0000000000	0.3793014574	-0.0087247059
	3320.0000000000	0.3471645498	-0.0074020511
	3324.0000000000	0.3196944973	-0.0063738773
	3328.0000000000	0.2958951420	-0.0055554274
	3332.0000000000	0.2750466427	-0.0048908802
	3336.0000000000	0.2425633414	-0.0041681289
	3340.0000000000	0.2244136726	-0.0036912373
	3344.0000000000	0.2104212201	-0.0033151455
	3348.0000000000	0.1767910609	-0.0027339553
	3352.0000000000	0.1663855550	-0.0024751393
	3356.0000000000	0.1083316068	-0.0016570221
	3360.0000000000	0.0268612097	-0.0005772520
	3364.0000000000	0.0246945057	-0.0005080754
	3368.0000000000	0.0209822896	-0.0004274009
	3372.0000000000	0.0193717092	-0.0003791715
	3376.0000000000	0.0179396130	-0.0003379311
	3380.0000000000	0.0166605811	-0.0003024585
	3384.0000000000	0.0155135614	-0.0002717800
	3388.0000000000	0.0144809991	-0.0002451127
	3392.0000000000	0.0135481625	-0.0002218221
	3396.0000000000	0.0127026149	-0.0002013902
	3400.0000000000	0.0119337992	-0.0001833919
	3404.0000000000	0.0112327069	-0.0001674753
	3408.0000000000	0.0105916134	-0.0001533480
	3412.0000000000	0.0100038644	-0.0001407657
	3416.0000000000	0.0094637032	-0.0001295228
	3420.0000000000	0.0089661289	-0.0001194457
	3424.0000000000	0.0085067804	-0.0001103872
	3428.0000000000	0.0080818411	-0.0001022219
	3432.0000000000	0.0000000000	0.0000000000
	3436.0000000000	0.0000000000	0.0000000000
	3440.0000000000	0.0000000000	0.0000000000
	3444.0000000000	0.0000000000	0.0000000000
	3448.0000000000	0.0000000000	0.0000000000
	3452.0000000000	0.0000000000	0.0000000000
	3456.0000000000	0.0000000000	0.0000000000
	3460.0000000000	0.0000000000	0.0000000000
	3464.0000000000	0.0000000000	0.0000000000
	3468.0000000000	0.0000000000	0.0000000000
	3472.0000000000	0.0000000000	0.0000000000
	3476.0000000000	0.0000000000	0.0000000000
	3480.0000000000	0.0000000000	0.0000000000
	3484.0000000000	0.0000000000	0.0000000000
	3488.0000000000	0.0000000000	0.0000000000
	3492.0000000000	0.0000000000	0.0000000000
	3496.0000000000	0.0000000000	0.0000000000
	3500.0000000000	0.0000000000	0.0000000000
	3504.0000000000	0.0000000000	0.0000000000
	3508.0000000000	0.0000000000	0.0000000000
	3512.0000000000	0.0000000000	0.0000000000
	3516.0000000000	0.0000000000	0.0000000000
	3520.0000000000	0.0000000000	0.0000000000
	3524.0000000000	0.0000000000	0.0000000000
	3528.0000000000	0.0000000000	0.0000000000
	3532.0000000000	0.0000000000	0.0000000000
	3536.0000000000	0.0000000000	0.0000000000
	3540.0000000000	0.0000000000	0.0000000000
	3544.0000000000	0.0000000000	0.0000000000
	3548.0000000000	0.0000000000	0.0000000000
	3552.0000000000	0.0000000000	0.0000000000
	3556.0000000000	0.0000000000	0.0000000000
	3560.0000000000	0.0000000000	0.0000000000
	3564.0000000000	0.0000000000	0.0000000000
	3568.0000000000	0.0000000000	0.0000000000
	3572.0000000000	0.0000000000	0.0000000000
	3576.0000000000	0.0000000000	0.0000000000
	3580.0000000000	0.0000000000	0.0000000000
	3584.0000000000	0.0000000000	0.0000000000
	3588.0000000000	0.0000000000	0.0000000000
	3592.0000000000	0.0000000000	0.0000000000
	3596.0000000000	0.2839522019	0.0036111439
	3600.0000000000	0.2989670419	0.0039012562
	3604.0000000000	0.3152047813	0.0042232875
	3608.0000000000	0.3328018823	0.0045817501
	3612.0000000000	0.3519143811	0.0049819434
	3616.0000000000	0.3727213553	0.0054301193
	3620.0000000000	0.3954291301	0.0059336879
	3624.0000000000	0.4202764064	0.0065014752
	3628.0000000000	0.4475405530	0.0071440499
	3632.0000000000	0.4775453702	0.0078741371
	3636.0000000000	0.5106707362	0.0087071506
	3640.0000000000	0.5473646723	0.0096618782
	3644.0000000000	0.5881585489	0.0107613761
	3648.0000000000	0.6336863994	0.0120341439
	3652.0000000000	0.6847096620	0.0135156833
	3656.0000000000	0.7421491643	0.0152505900
	3660.0000000000	0.8071268763	0.0172953889
	3664.0000000000	0.8810209950	0.0197224268
	3668.0000000000	0.9655394525	0.0226252857
	3672.0000000000	1.0628192354	0.0261264183
	3676.0000000000	1.1755624073	0.0303880858
	3680.0000000000	1.3072251788	0.0356282960
	3684.0000000000	1.4622850246	0.0421444595
	3688.0000000000	1.6466249122	0.0503492355
	3692.0000000000	1.8680971203	0.0608260975
	3696.0000000000	2.1373692204	0.0744176907
	3700.0000000000	2.4692255848	0.0923704080
	3704.0000000000	2.8846271914	0.1165787358
	3708.0000000000	3.4140785183	0.1500137470
	3712.0000000000	4.1033394298	0.1975071392
	3716.0000000000	5.0235437121	0.2672585297
	3720.0000000000	6.2900610178	0.3739068333
	3724.0000000000	8.0998644030	0.5452389225
	3728.0000000000	10.8112401355	0.8381305177
	3732.0000000000	15.1301085047	1.3805693301
	3736.0000000000	22.5988626452	2.4978212646
	3740.0000000000	37.0834154501	5.1582958800
	3744.0000000000	70.2146947114	12.8730028110
	3748.0000000000	164.5436075634	39.8323215789
	3752.0000000000	404.4682028031	54.2006134502
	3756.0000000000	291.8062947816	-68.8517509993
	3760.0000000000	112.0119000133	-24.3713937091
	3764.0000000000	52.7677900127	-8.5394974097
	3768.0000000000	29.9059392291	-3.7321317724
	3772.0000000000	19.1214915018	-1.9199225193
	3776.0000000000	13.2638124229	-1.1064639072
	3780.0000000000	9.7522992086	-0.6918018686
	3784.0000000000	7.4911331177	-0.4595176830
	3788.0000000000	5.9548606056	-0.3196534206
	3792.0000000000	4.8671396891	-0.2304961010
	3796.0000000000	4.0717892712	-0.1709665536
	3800.0000000000	3.4753285278	-0.1296495156
	3804.0000000000	3.0191454760	-0.1000011523
	3808.0000000000	2.6650705788	-0.0780863645
	3812.0000000000	2.3874680628	-0.0614392265
	3816.0000000000	2.1686931250	-0.0484567886
	3820.0000000000	1.9963791322	-0.0380609634
	3824.0000000000	1.8617656133	-0.0295017923
	3828.0000000000	1.7586430175	-0.0222383181
	3832.0000000000	1.6826779705	-0.0158634126
	3836.0000000000	1.6309839003	-0.0100539641
	3840.0000000000	1.6018590842	-0.0045355905
	3844.0000000000	1.5946485384	0.0009449157
	3848.0000000000	1.6097088883	0.0066442385
	3852.0000000000	1.6484729885	0.0128484621
	3856.0000000000	1.7136282963	0.0199048953
	3860.0000000000	1.8094445219	0.0282661873
	3864.0000000000	1.9423183874	0.0385569472
	3868.0000000000	2.1216576887	0.0516806981
	3872.0000000000	2.3613251460	0.0690002633
	3876.0000000000	2.6820503310	0.0926562945
	3880.0000000000	3.1155960136	0.1261573293
	3884.0000000000	3.7122701293	0.1755329029
	3888.0000000000	4.5552007924	0.2517314118
	3892.0000000000	5.7892571324	0.3759893413
	3896.0000000000	7.6844385143	0.5929856089
	3900.0000000000	10.7891481147	1.0068680188
	3904.0000000000	16.3500645753	1.8947432940
	3908.0000000000	27.6617941386	4.1320162724
	3912.0000000000	55.3211777306	11.0966176991
	3916.0000000000	138.3564683063	34.5755741470
	3920.0000000000	268.9761587068	-3.7090455876
	3924.0000000000	130.9270722941	-32.7196405368
	3928.0000000000	52.6653364979	-10.4461804671
	3932.0000000000	26.4776190677	-3.9425923148
	3936.0000000000	15.6304670701	-1.8277456496
	3940.0000000000	10.2440725552	-0.9800122947
	3944.0000000000	7.2104717056	-0.5820995898
	3948.0000000000	5.3422547447	-0.3725475710
	3952.0000000000	4.1132539650	-0.2522796904
	3956.0000000000	3.2628970874	-0.1785272747
	3960.0000000000	2.6506522257	-0.1308663585
	3964.0000000000	2.1954614539	-0.0987320496
	3968.0000000000	1.8479693200	-0.0762946359
	3972.0000000000	1.5767551376	-0.0601614701
	3976.0000000000	1.3610568146	-0.0482682326
	3980.0000000000	1.1867148235	-0.0393104374
	3984.0000000000	1.0438068818	-0.0324365251
	3988.0000000000	0.9252142350	-0.0270746946
	3992.0000000000	0.8257230356	-0.0228313835
	3996.0000000000	0.7414443711	-0.0194297259
