# Supplementary material for: Data of electronic, reactivity, optoelectronic, linear and non-linear optical parameters of doping graphene oxide nanosheet with aluminum atom
Source: Data Brief. 2022 Jan 19;41:107840. doi: 10.1016/j.dib.2022.107840 (PMC8801356; doi:10.1016/j.dib.2022.107840)
Supplement: Supplementary file 1 [file mmc1.zip › supplementary file/DATA OF THE IR SPECTRA/B3LYP-D3/GON1-Al4.xlsx]

#	IR	Spectrum
#	X-Axis:	Frequency	(cm-1)
#	Y-Axis:	&epsilon;	(M-1	cm-1)
#	Peak	information
#	X	Y
#	41.0882000000	93.3845341258
#	53.3191000000	86.2089509986
#	75.3072000000	24.1354007774
#	88.8863000000	11.8757845795
#	128.5707000000	16.0977529781
#	148.8289000000	34.8816851490
#	159.0355000000	1.4674695124
#	166.0589000000	50.7626914117
#	185.5446000000	0.3375659497
#	200.4895000000	19.1779679727
#	224.2528000000	33.5372043076
#	245.8211000000	100.9613907742
#	252.8991000000	60.1172304471
#	260.2825000000	56.7948749890
#	277.9384000000	74.1517756643
#	287.2621000000	22.6646555518
#	312.7315000000	202.7524674221
#	324.7403000000	18.9359224757
#	340.2917000000	72.4615568418
#	348.8592000000	63.6788692896
#	369.8238000000	102.4728035880
#	379.8344000000	53.3425921735
#	396.1256000000	583.6974289292
#	407.7017000000	51.6183011775
#	425.7003000000	159.8053820684
#	443.4734000000	125.5282733929
#	444.9175000000	13.9260269490
#	454.8966000000	65.7549513287
#	465.6248000000	1.2911730378
#	490.0537000000	255.9259903619
#	500.5587000000	30.4003455053
#	522.1298000000	59.2324081670
#	535.1664000000	31.3074049155
#	559.4822000000	23.9471286366
#	568.7984000000	19.3501748153
#	591.9304000000	148.1911892581
#	617.8512000000	170.2617392732
#	638.7996000000	66.2884881513
#	644.7723000000	88.9603303583
#	654.5581000000	194.0783837014
#	663.0847000000	481.5610371938
#	679.5090000000	92.4500512112
#	683.5938000000	158.1241995367
#	687.1492000000	6.4739608746
#	699.9111000000	28.1624531913
#	720.0873000000	94.2137104074
#	738.6303000000	28.3842676546
#	752.6848000000	11.4474219421
#	754.4917000000	82.0275657858
#	768.8095000000	30.2973552923
#	778.9952000000	17.9042595316
#	788.9890000000	35.9612025226
#	800.4051000000	46.6383701327
#	814.7091000000	170.7944437093
#	820.9107000000	77.1315560921
#	848.5341000000	71.9266261615
#	857.7356000000	123.1778228691
#	864.6895000000	227.5266730326
#	895.2634000000	190.8705911621
#	930.7074000000	96.2985809386
#	936.5946000000	49.0461030324
#	957.4993000000	52.8175768946
#	963.4139000000	204.0339867763
#	974.5481000000	7.2698010850
#	980.6441000000	0.8941771511
#	982.9100000000	18.4430128552
#	985.5588000000	29.7383635011
#	988.6465000000	1.5353978485
#	1015.0753000000	0.7097849486
#	1030.7437000000	146.8509737029
#	1054.8398000000	33.3049922320
#	1086.7834000000	267.3392264966
#	1115.0719000000	30.3088787157
#	1145.8270000000	194.4331044189
#	1160.3216000000	713.6095577825
#	1172.4492000000	220.0861314098
#	1185.6978000000	155.1174255775
#	1197.3559000000	36.4516542380
#	1203.2998000000	27.2461332883
#	1210.4051000000	12.9111042392
#	1218.8510000000	16.8118504909
#	1240.6045000000	96.3793239355
#	1246.6839000000	83.8261073362
#	1260.3613000000	23.6835803614
#	1280.3077000000	45.0073485628
#	1297.7628000000	67.0375077049
#	1306.2059000000	62.5668581706
#	1324.1634000000	23.8077982212
#	1329.6803000000	147.0089368302
#	1343.5550000000	178.8542741036
#	1383.0625000000	28.1901791761
#	1394.2867000000	177.8879624824
#	1423.6189000000	21.9778241874
#	1426.0698000000	0.9455472093
#	1442.8449000000	47.2546946168
#	1458.2196000000	25.1026078259
#	1470.4509000000	46.4665689510
#	1512.3854000000	36.8598132770
#	1534.9221000000	55.9087190396
#	1547.3661000000	21.4138960962
#	1580.8787000000	66.3438987884
#	1590.1901000000	33.0265054562
#	1609.8977000000	42.0033420351
#	1637.6507000000	88.6446572572
#	1669.5997000000	6.8555235531
#	1688.8103000000	6.0140602111
#	1778.6128000000	1089.2853887510
#	3065.0707000000	66.0242404413
#	3120.2456000000	31.7560444001
#	3140.6058000000	34.5116661571
#	3160.8236000000	15.5196345646
#	3164.6639000000	30.4666015673
#	3171.5206000000	20.1111367526
#	3174.2188000000	0.4890256861
#	3183.3600000000	41.1629676614
#	3193.3313000000	30.3114024120
#	3209.9736000000	2.8450478589
#	3257.6124000000	8.9293287839
#	3728.8160000000	7.4304454422
#	3754.2522000000	125.0605880894
#	Spectra
#	X	Y	DY/DX
	0.0000000000	0.0648778540	0.0025669544
	4.0000000000	0.0766160700	0.0033500532
	8.0000000000	0.0968434286	0.0045643765
	12.0000000000	0.1184082251	0.0063548892
	16.0000000000	0.1491840026	0.0092895841
	20.0000000000	0.1956806892	0.0144884220
	24.0000000000	0.2716037041	0.0247151376
	28.0000000000	0.4101243935	0.0479837231
	32.0000000000	0.7077144252	0.1127356262
	36.0000000000	1.5087440068	0.3318281768
	40.0000000000	3.4677279098	0.4390297980
	44.0000000000	2.8454917948	-0.4023345943
	48.0000000000	2.3365770127	0.1679282214
	52.0000000000	4.0651289953	0.4752826033
	56.0000000000	3.0752878916	-0.6555189240
	60.0000000000	1.3395801408	-0.2318590158
	64.0000000000	0.8175672617	-0.0587089760
	68.0000000000	0.7810709791	0.0402050796
	72.0000000000	1.2555975915	0.2147668665
	76.0000000000	1.8191891183	-0.1286492802
	80.0000000000	0.9911654010	-0.1414637195
	84.0000000000	0.7958125226	0.0338359775
	88.0000000000	1.1702780883	0.0699877438
	92.0000000000	0.8078767404	-0.1477633682
	96.0000000000	0.4406031665	-0.0506701364
	100.0000000000	0.3187680769	-0.0166586452
	104.0000000000	0.2890186200	-0.0038781321
	108.0000000000	0.2894572063	0.0038423159
	112.0000000000	0.3207385911	0.0123136425
	116.0000000000	0.3968230214	0.0277392485
	120.0000000000	0.5860342223	0.0687650810
	124.0000000000	1.0807197617	0.2045650629
	128.0000000000	2.1249594206	0.1422845271
	132.0000000000	1.5042298945	-0.2215013018
	136.0000000000	1.0646722526	-0.0175647295
	140.0000000000	1.2737226531	0.1284340118
	144.0000000000	2.3313000941	0.4598341539
	148.0000000000	4.9012053781	0.4634424131
	152.0000000000	3.5706856671	-0.5908347899
	156.0000000000	2.4410312616	-0.0234607161
	160.0000000000	3.1768177146	0.4099987236
	164.0000000000	6.4194809186	1.1241159143
	168.0000000000	6.4338470415	-1.1786819046
	172.0000000000	2.7611564111	-0.5310830976
	176.0000000000	1.5071413552	-0.1698100633
	180.0000000000	1.0924477129	-0.0553834465
	184.0000000000	1.0047119981	-0.0015714989
	188.0000000000	1.0417130527	0.0250087887
	192.0000000000	1.3057476668	0.1142875173
	196.0000000000	2.1903748436	0.3757437639
	200.0000000000	4.0590039687	0.2188858335
	204.0000000000	2.7695135316	-0.4300289667
	208.0000000000	1.8169516064	-0.0896793287
	212.0000000000	1.8120418963	0.0656724867
	216.0000000000	2.4085430686	0.2592980964
	220.0000000000	4.3653658444	0.8105917492
	224.0000000000	8.0582524144	0.2902112125
	228.0000000000	5.4998650505	-0.7142038997
	232.0000000000	4.2451597333	0.0101778529
	236.0000000000	5.3052394247	0.5478844915
	240.0000000000	9.6437544709	1.7889096239
	244.0000000000	21.8090852916	3.8552628983
	248.0000000000	24.1811896437	-1.9929523120
	252.0000000000	22.5237481781	0.4049195031
	256.0000000000	18.4847701496	-0.9286022644
	260.0000000000	19.2570326705	-0.3261938742
	264.0000000000	11.7533533981	-1.8466891028
	268.0000000000	7.9537140528	-0.2404902612
	272.0000000000	9.4105977145	1.0723219781
	276.0000000000	17.8736445856	2.8317168981
	280.0000000000	17.9552380146	-2.6204529749
	284.0000000000	11.3840333716	-0.3834665904
	288.0000000000	10.7188361946	-0.8125906575
	292.0000000000	7.0407389780	-0.5738179015
	296.0000000000	6.1988280020	0.0733104114
	300.0000000000	7.4957133168	0.6076828615
	304.0000000000	11.8605819863	1.7805900747
	308.0000000000	25.2427138775	5.6742274490
	312.0000000000	55.7407219659	4.7998363843
	316.0000000000	36.1509921051	-7.8319477245
	320.0000000000	17.6162112808	-2.0389463858
	324.0000000000	14.5331228176	-0.3080748788
	328.0000000000	11.0941000266	-0.8201470401
	332.0000000000	10.4272829854	0.4618067114
	336.0000000000	15.8739857741	2.5533295262
	340.0000000000	28.3698373055	1.3414681311
	344.0000000000	23.1399166174	-0.9152221318
	348.0000000000	27.1297005543	1.0849433967
	352.0000000000	19.0431171207	-2.9939927241
	356.0000000000	12.1441466172	-0.6755696564
	360.0000000000	12.0414213907	0.5771773045
	364.0000000000	17.7092500822	2.5677785313
	368.0000000000	35.4504765668	5.5799679970
	372.0000000000	36.5379004891	-4.1960976119
	376.0000000000	28.5755404061	0.7882640982
	380.0000000000	35.6580567859	0.2654233099
	384.0000000000	32.7706564684	0.5564973536
	388.0000000000	46.5473347341	7.0101158794
	392.0000000000	102.9120087015	24.0914931140
	396.0000000000	206.0306787057	3.3365830580
	400.0000000000	111.1167415375	-25.0060369956
	404.0000000000	55.1253490212	-5.7072163099
	408.0000000000	43.6170766642	-3.4501506779
	412.0000000000	27.3386211954	-2.8687970007
	416.0000000000	22.2971478058	0.1574496710
	420.0000000000	29.5609845461	4.0020519329
	424.0000000000	58.6004886744	8.8156207597
	428.0000000000	52.9873902123	-9.3838725499
	432.0000000000	27.4523206299	-3.0512811652
	436.0000000000	23.9950734978	1.1043285439
	440.0000000000	38.8196040410	6.9260148384
	444.0000000000	61.2378350678	-2.3281785803
	448.0000000000	35.7629279566	-4.8090255991
	452.0000000000	31.2618783355	2.0156800881
	456.0000000000	33.2940377214	-3.8270787252
	460.0000000000	17.2680158584	-2.6423183907
	464.0000000000	11.2381506896	-0.7381754277
	468.0000000000	9.4284742192	-0.2272733799
	472.0000000000	9.5176710284	0.2734201782
	476.0000000000	11.7795872785	0.9396495146
	480.0000000000	18.1475171671	2.4980912971
	484.0000000000	36.2577312129	7.6175881385
	488.0000000000	89.5605987905	17.6134513863
	492.0000000000	92.5053790886	-16.8332790394
	496.0000000000	41.9780225389	-6.3926237664
	500.0000000000	30.6198503573	-1.6691595319
	504.0000000000	18.9335621350	-2.8336569361
	508.0000000000	11.9764445389	-0.8859048029
	512.0000000000	10.5204499605	0.1199977685
	516.0000000000	13.5235430610	1.6057702796
	520.0000000000	25.8877311788	4.2793635893
	524.0000000000	27.2434982678	-4.0544271707
	528.0000000000	15.2511641488	-1.2974679810
	532.0000000000	15.8428680346	1.4933470850
	536.0000000000	19.0917257905	-1.6506433947
	540.0000000000	10.4259194482	-1.5330150292
	544.0000000000	6.9073307211	-0.4252913674
	548.0000000000	6.1733067253	0.0205387966
	552.0000000000	7.1334294659	0.5164329928
	556.0000000000	11.3337169743	1.7485387551
	560.0000000000	16.8926739116	-0.3707474719
	564.0000000000	13.1961385982	-0.1982918256
	568.0000000000	16.0131300701	0.6619717300
	572.0000000000	12.6149762828	-1.2547890415
	576.0000000000	10.3600485529	0.0354578734
	580.0000000000	12.4155642245	1.0235054370
	584.0000000000	19.9288340620	3.1060266359
	588.0000000000	43.3572977544	9.7608144215
	592.0000000000	81.2232898792	-0.4740517778
	596.0000000000	43.6180392372	-9.0177773706
	600.0000000000	22.9406680704	-2.4351027577
	604.0000000000	18.4926715725	-0.0724900462
	608.0000000000	21.8289694876	1.8866604533
	612.0000000000	37.1850150302	6.7021876693
	616.0000000000	83.3883921163	14.4519391597
	620.0000000000	80.0688113782	-14.3773003576
	624.0000000000	38.5019426996	-5.4975729633
	628.0000000000	27.6174528685	-0.7081131751
	632.0000000000	30.7318516921	2.3875850438
	636.0000000000	50.4997916948	7.9085530339
	640.0000000000	75.2797398963	1.8759523545
	644.0000000000	91.8013619978	4.5415045993
	648.0000000000	88.6217081902	0.4776335123
	652.0000000000	129.5626704634	20.0230948356
	656.0000000000	177.3071068088	-2.0905866824
	660.0000000000	223.3409518579	32.6353221609
	664.0000000000	291.6977126573	-31.0813405524
	668.0000000000	134.9531496561	-26.7365049242
	672.0000000000	77.6145933035	-5.2733015469
	676.0000000000	82.7626977912	8.1089339319
	680.0000000000	126.9942048508	8.0264360694
	684.0000000000	134.5206718828	-10.9702766798
	688.0000000000	68.7871664599	-13.1504680237
	692.0000000000	36.7310148247	-4.1201391342
	696.0000000000	29.5487758975	0.2617014532
	700.0000000000	32.7363573399	-1.0146134613
	704.0000000000	22.0320954198	-2.2830359783
	708.0000000000	17.6500135667	-0.1635143621
	712.0000000000	20.5893409024	1.8259567969
	716.0000000000	36.4466215275	6.9587029498
	720.0000000000	65.8454124994	0.5698886256
	724.0000000000	37.1641586385	-7.4134947224
	728.0000000000	19.9677252234	-2.0254782174
	732.0000000000	16.7767573903	0.2815816584
	736.0000000000	22.9545568892	2.7623096770
	740.0000000000	26.9270845193	-2.1281211205
	744.0000000000	20.1741804649	-0.2695321347
	748.0000000000	26.0824404322	3.5619785525
	752.0000000000	52.8859235374	9.1670761583
	756.0000000000	58.5193500965	-8.6533462555
	760.0000000000	28.9559847080	-4.0844012856
	764.0000000000	22.7453390378	0.5978769494
	768.0000000000	30.6973056392	1.5771631930
	772.0000000000	24.0749638098	-2.4621955785
	776.0000000000	21.5695816936	1.0988404250
	780.0000000000	24.7465533966	-0.8391269736
	784.0000000000	23.4689875059	1.3392002716
	788.0000000000	35.6400193561	2.8926728052
	792.0000000000	30.9949517187	-2.4423310454
	796.0000000000	31.3841614189	2.8862481441
	800.0000000000	48.9427145080	2.3370342669
	804.0000000000	41.0569772832	-1.9006286645
	808.0000000000	48.4120717399	6.1181628617
	812.0000000000	100.1564761361	20.3866016671
	816.0000000000	138.0504475749	-10.7587467759
	820.0000000000	102.7406088349	-4.8781434878
	824.0000000000	60.1811084321	-11.5633437383
	828.0000000000	31.2544071248	-3.8726901992
	832.0000000000	22.3099114866	-1.0593646616
	836.0000000000	21.0446057924	0.3675376222
	840.0000000000	25.7158467202	2.1961878932
	844.0000000000	42.3880436372	7.0107876175
	848.0000000000	79.5663510835	6.6298414034
	852.0000000000	80.2541188059	1.6868295807
	856.0000000000	123.1423681037	17.2531378664
	860.0000000000	151.3937802358	2.0114752995
	864.0000000000	200.1972139724	7.5467801846
	868.0000000000	120.8117293812	-26.8971120600
	872.0000000000	54.0211413829	-8.9160587434
	876.0000000000	32.6657921645	-2.8843548234
	880.0000000000	26.4456355320	-0.4538280487
	884.0000000000	28.7132743912	1.7533908513
	888.0000000000	43.9537922240	6.7855272092
	892.0000000000	96.8613082630	21.4816487728
	896.0000000000	150.3295162917	-12.8993576650
	900.0000000000	68.3880411357	-15.2302391945
	904.0000000000	32.4564379696	-4.7919395608
	908.0000000000	20.5936307601	-1.7044630102
	912.0000000000	16.4643018305	-0.4983929277
	916.0000000000	16.0886795996	0.3295565762
	920.0000000000	19.5627287583	1.5566155206
	924.0000000000	31.1937223437	4.9035666960
	928.0000000000	67.5034979870	13.7327387225
	932.0000000000	94.9352691385	-5.8922828247
	936.0000000000	75.5274306275	-3.6452371626
	940.0000000000	45.3189585714	-7.3078413101
	944.0000000000	28.8695828088	-1.6257167627
	948.0000000000	28.5576520489	1.3716978914
	952.0000000000	41.8924989119	5.9931367014
	956.0000000000	83.4684939681	14.0937564239
	960.0000000000	136.1002391316	17.1887527943
	964.0000000000	184.9568544026	-14.4927355724
	968.0000000000	86.6450439265	-18.5782067677
	972.0000000000	45.0848718474	-4.6635440340
	976.0000000000	34.0845588943	-1.7298237983
	980.0000000000	35.5940178100	2.8953577516
	984.0000000000	48.5838620183	1.0955273484
	988.0000000000	34.6057912597	-5.9346443840
	992.0000000000	17.8390922380	-2.4873649601
	996.0000000000	11.6571618492	-0.9001572747
	1000.0000000000	9.3332417823	-0.3417233368
	1004.0000000000	9.0519610729	-0.0469805254
	1008.0000000000	9.3593424796	0.2074201633
	1012.0000000000	10.8419809042	0.5817752087
	1016.0000000000	14.1755999952	1.0209740805
	1020.0000000000	20.6218074005	2.5352161607
	1024.0000000000	38.6510120108	7.4863691930
	1028.0000000000	93.7928054534	20.8477970722
	1032.0000000000	124.2751015951	-16.9576168350
	1036.0000000000	53.5643033173	-11.4055087939
	1040.0000000000	27.1254465875	-3.4238594939
	1044.0000000000	19.3933928754	-0.8157005937
	1048.0000000000	19.7439425852	1.1007039318
	1052.0000000000	30.7235041209	4.5726537045
	1056.0000000000	38.1730077145	-3.7100579868
	1060.0000000000	22.1638335236	-2.4923360984
	1064.0000000000	17.2638578083	-0.3217068630
	1068.0000000000	18.1674861112	0.7263201726
	1072.0000000000	23.3675170662	1.9952055057
	1076.0000000000	36.1965120008	4.8998013875
	1080.0000000000	70.5751857936	14.2080613652
	1084.0000000000	175.3968910080	39.8064378764
	1088.0000000000	236.5672989974	-31.9646153672
	1092.0000000000	99.8611567729	-22.3350226330
	1096.0000000000	47.3853272785	-7.0316377459
	1100.0000000000	29.8794888028	-2.5170477802
	1104.0000000000	23.9098662532	-0.6555113703
	1108.0000000000	24.4083891027	1.0291607966
	1112.0000000000	34.6295834989	4.3621259628
	1116.0000000000	44.2792870305	-2.8369196299
	1120.0000000000	29.5960685865	-2.3087471715
	1124.0000000000	25.7158013894	0.0432513567
	1128.0000000000	28.4488433894	1.2845039644
	1132.0000000000	36.4167333640	2.8474904352
	1136.0000000000	53.6600335943	6.3357095370
	1140.0000000000	96.3428918050	17.1163379051
	1144.0000000000	209.0075467322	35.1780080566
	1148.0000000000	227.7401474784	-20.6903238820
	1152.0000000000	204.7805162043	14.1500628546
	1156.0000000000	374.7364640110	79.7188885497
	1160.0000000000	754.2715308688	29.9586031773
	1164.0000000000	446.4962875394	-89.3337789041
	1168.0000000000	269.8673914205	-6.1569308295
	1172.0000000000	316.4788618101	2.1679862619
	1176.0000000000	199.4303552849	-32.2331953691
	1180.0000000000	137.7084625446	-0.3740766491
	1184.0000000000	187.8901678044	19.4407375926
	1188.0000000000	160.5803812660	-27.2952241565
	1192.0000000000	87.4710557437	-8.1099607964
	1196.0000000000	81.8040739219	2.1922957649
	1200.0000000000	73.0280710583	-3.6745405163
	1204.0000000000	63.5570117781	-4.7238033340
	1208.0000000000	46.0523709488	-1.8375545450
	1212.0000000000	39.1752792826	-2.6433516358
	1216.0000000000	35.1223799814	1.0830579514
	1220.0000000000	35.8889773547	-2.5847078700
	1224.0000000000	26.1478992962	-1.2405508928
	1228.0000000000	25.7661414649	0.9412917601
	1232.0000000000	34.6563227657	3.9120869503
	1236.0000000000	64.6514380732	12.6567270358
	1240.0000000000	133.5984808215	12.6780424695
	1244.0000000000	131.1077186065	-0.3269319987
	1248.0000000000	114.2185166307	-16.7001734594
	1252.0000000000	55.5400883373	-8.6705215757
	1256.0000000000	39.3411209406	-0.3093897815
	1260.0000000000	44.8456693792	-0.0958903088
	1264.0000000000	30.3329196378	-3.8718859786
	1268.0000000000	21.7762305020	-0.7536506276
	1272.0000000000	22.8213734401	1.3428686534
	1276.0000000000	35.5111481270	5.7153399802
	1280.0000000000	62.5701963079	2.2271822153
	1284.0000000000	42.2770229616	-5.8137147953
	1288.0000000000	31.7973699060	0.0683352275
	1292.0000000000	42.1667408237	5.6926860849
	1296.0000000000	83.2840269251	13.0442111087
	1300.0000000000	88.7598782673	-7.4095804933
	1304.0000000000	87.6906318474	6.8398432107
	1308.0000000000	82.3284533331	-11.9745223257
	1312.0000000000	45.9131081674	-4.6423205152
	1316.0000000000	39.6105722079	0.9648736538
	1320.0000000000	54.4464366226	7.1430363086
	1324.0000000000	99.3068188403	14.0858679587
	1328.0000000000	177.0849441614	23.4134218474
	1332.0000000000	159.7513115529	-25.3685262590
	1336.0000000000	101.2550389345	-2.0425323518
	1340.0000000000	144.2191732773	24.9073997317
	1344.0000000000	223.0075715290	-12.9942442074
	1348.0000000000	105.6217037722	-23.9850914458
	1352.0000000000	48.2221172919	-7.7930919050
	1356.0000000000	28.4631531140	-3.0089966607
	1360.0000000000	20.2818780388	-1.3155664209
	1364.0000000000	16.7783531429	-0.5007585287
	1368.0000000000	15.9697672092	0.0909160177
	1372.0000000000	17.7041759450	0.8473030817
	1376.0000000000	23.9581790634	2.5366480939
	1380.0000000000	42.0191175702	6.9950344734
	1384.0000000000	64.7698450265	1.0909546570
	1388.0000000000	79.4607282105	10.6711705561
	1392.0000000000	171.4993054787	33.7947662253
	1396.0000000000	188.3301973233	-33.2761258362
	1400.0000000000	76.3501232178	-16.7637761807
	1404.0000000000	36.4459494128	-5.4893243526
	1408.0000000000	22.3735485209	-2.1048239922
	1412.0000000000	17.1079991940	-0.6605211577
	1416.0000000000	16.9232940362	0.6658194785
	1420.0000000000	24.5781014188	3.5411222968
	1424.0000000000	36.6773190804	-1.0644293385
	1428.0000000000	22.8599756405	-2.8919636710
	1432.0000000000	17.6905977321	0.0271697704
	1436.0000000000	22.9095356033	2.8956619059
	1440.0000000000	46.2893935425	9.2111553076
	1444.0000000000	61.9009563627	-7.0278171306
	1448.0000000000	31.4354248387	-4.6101180277
	1452.0000000000	24.2903196126	0.5762723576
	1456.0000000000	36.1012713718	4.9393007785
	1460.0000000000	39.5115759791	-4.0227269999
	1464.0000000000	31.0809981141	1.0747111059
	1468.0000000000	51.2830380182	8.6721937864
	1472.0000000000	57.2838270169	-9.0611280015
	1476.0000000000	24.9379108769	-4.9897026651
	1480.0000000000	13.0877887761	-1.6566647794
	1484.0000000000	8.8197300467	-0.6533182795
	1488.0000000000	7.0835394534	-0.2548774817
	1492.0000000000	6.4520044385	-0.0190613603
	1496.0000000000	6.8256348977	0.2176615554
	1500.0000000000	8.4231801732	0.6356112329
	1504.0000000000	12.6703469898	1.7652149931
	1508.0000000000	25.8736812246	5.5483025729
	1512.0000000000	52.3168184253	2.4620649495
	1516.0000000000	32.0440730288	-6.2780600191
	1520.0000000000	17.8030681477	-1.4903105376
	1524.0000000000	16.4968048735	0.7019656213
	1528.0000000000	24.5551646193	3.8019490412
	1532.0000000000	54.0942055651	11.6003674521
	1536.0000000000	75.8041481140	-8.2870292846
	1540.0000000000	38.1501321851	-5.5678796034
	1544.0000000000	32.0285238262	1.9340853281
	1548.0000000000	37.6846420929	-2.9844368189
	1552.0000000000	19.8292941185	-3.3350799120
	1556.0000000000	11.8871977879	-0.9937513748
	1560.0000000000	9.7882247619	-0.1668126678
	1564.0000000000	10.1819199600	0.3617532579
	1568.0000000000	12.9760614424	1.1205527101
	1572.0000000000	20.5828737598	3.0241392817
	1576.0000000000	42.8664928038	9.3751513434
	1580.0000000000	95.7704290137	10.1450520176
	1584.0000000000	73.1010651724	-10.5553587179
	1588.0000000000	60.5077526095	2.8857914569
	1592.0000000000	52.8069322515	-8.4377943646
	1596.0000000000	26.9965279561	-3.5226823132
	1600.0000000000	20.6385866611	-0.0307381693
	1604.0000000000	26.9866062909	3.6836312436
	1608.0000000000	54.7507370049	9.0235722337
	1612.0000000000	52.3705415631	-9.4576373564
	1616.0000000000	24.4828863025	-3.8181031184
	1620.0000000000	17.3472136017	-0.7884360992
	1624.0000000000	17.2708760404	0.7087443975
	1628.0000000000	23.9328975880	2.9348190921
	1632.0000000000	46.4507095751	9.7140723411
	1636.0000000000	111.3566852947	18.8376600909
	1640.0000000000	97.0683406164	-20.4778366021
	1644.0000000000	39.1196671872	-8.0844502895
	1648.0000000000	19.6868094305	-2.7438463866
	1652.0000000000	12.4993768604	-1.1298407411
	1656.0000000000	9.4271171192	-0.4832535156
	1660.0000000000	8.3423009358	-0.0617622242
	1664.0000000000	9.2479671700	0.6127166548
	1668.0000000000	13.9189936396	1.3843516319
	1672.0000000000	12.4521377053	-1.6236595408
	1676.0000000000	8.0269383628	-0.5483069524
	1680.0000000000	7.1608463695	0.0611824030
	1684.0000000000	8.6987621578	0.8058663818
	1688.0000000000	13.3819312471	0.8078363813
	1692.0000000000	10.3310634602	-1.2876771488
	1696.0000000000	7.1374016019	-0.3898435776
	1700.0000000000	6.3128405928	-0.0810232875
	1704.0000000000	6.2444852459	0.0320187594
	1708.0000000000	6.4860530186	0.0937250752
	1712.0000000000	6.9580996575	0.1414382483
	1716.0000000000	7.6171614585	0.1886822356
	1720.0000000000	8.4763764245	0.2425125504
	1724.0000000000	9.5739434949	0.3088928386
	1728.0000000000	10.9735889995	0.3949224571
	1732.0000000000	12.7727412622	0.5106952064
	1736.0000000000	15.1193087051	0.6719113999
	1740.0000000000	18.2423818822	0.9044968003
	1744.0000000000	22.4545253431	1.2543310155
	1748.0000000000	28.4833082101	1.8037158767
	1752.0000000000	37.3374234110	2.7199786118
	1756.0000000000	51.1634278216	4.3628887844
	1760.0000000000	74.3161455108	7.6061186704
	1764.0000000000	117.2019054799	14.8928154449
	1768.0000000000	208.9620190130	34.4457211359
	1772.0000000000	449.7445273492	99.5503356424
	1776.0000000000	1176.5691189321	269.3120033170
	1780.0000000000	1498.3211657986	-231.8982778097
	1784.0000000000	596.5882171191	-142.7449652080
	1788.0000000000	258.0304285654	-46.5079821729
	1792.0000000000	137.6682435875	-18.8681451692
	1796.0000000000	84.4656478673	-9.2176939849
	1800.0000000000	56.7451978373	-5.1255973879
	1804.0000000000	40.6759595912	-3.1256477958
	1808.0000000000	30.5477896067	-2.0402404717
	1812.0000000000	23.7669365078	-1.4028203047
	1816.0000000000	19.0103098754	-1.0048199692
	1820.0000000000	15.5476432451	-0.7438638649
	1824.0000000000	12.9498505263	-0.5658134222
	1828.0000000000	10.9516791114	-0.4402500388
	1832.0000000000	9.3761106071	-0.3491287685
	1836.0000000000	8.1212470096	-0.2815279272
	1840.0000000000	7.1021702496	-0.2302926906
	1844.0000000000	6.2633662238	-0.1907607099
	1848.0000000000	5.5647309699	-0.1597754135
	1852.0000000000	4.9714299705	-0.1350836220
	1856.0000000000	4.4721180689	-0.1152697581
	1860.0000000000	4.0443644009	-0.0991462727
	1864.0000000000	3.6751300484	-0.0858930298
	1868.0000000000	3.3542142798	-0.0748991117
	1872.0000000000	3.0735446516	-0.0657031414
	1876.0000000000	2.8266658412	-0.0579522827
	1880.0000000000	2.6083661137	-0.0513735947
	1884.0000000000	2.4144006619	-0.0457537058
	1888.0000000000	2.2412841481	-0.0409241880
	1892.0000000000	2.0861333579	-0.0367508927
	1896.0000000000	1.9465465984	-0.0331260825
	1900.0000000000	1.8205103570	-0.0299625608
	1904.0000000000	1.7063263996	-0.0271892452
	1908.0000000000	1.6025543517	-0.0247477988
	1912.0000000000	1.5079661157	-0.0225900425
	1916.0000000000	1.4215094170	-0.0206759504
	1920.0000000000	1.3422784475	-0.0189720847
	1924.0000000000	1.2694900719	-0.0174503651
	1928.0000000000	1.2024644224	-0.0160870935
	1932.0000000000	1.1406089829	-0.0148621767
	1936.0000000000	1.0834054612	-0.0137585028
	1940.0000000000	0.0000000000	0.0000000000
	1944.0000000000	0.0000000000	0.0000000000
	1948.0000000000	0.0000000000	0.0000000000
	1952.0000000000	0.0000000000	0.0000000000
	1956.0000000000	0.0000000000	0.0000000000
	1960.0000000000	0.0000000000	0.0000000000
	1964.0000000000	0.0000000000	0.0000000000
	1968.0000000000	0.0000000000	0.0000000000
	1972.0000000000	0.0000000000	0.0000000000
	1976.0000000000	0.0000000000	0.0000000000
	1980.0000000000	0.0000000000	0.0000000000
	1984.0000000000	0.0000000000	0.0000000000
	1988.0000000000	0.0000000000	0.0000000000
	1992.0000000000	0.0000000000	0.0000000000
	1996.0000000000	0.0000000000	0.0000000000
	2000.0000000000	0.0000000000	0.0000000000
	2004.0000000000	0.0000000000	0.0000000000
	2008.0000000000	0.0000000000	0.0000000000
	2012.0000000000	0.0000000000	0.0000000000
	2016.0000000000	0.0000000000	0.0000000000
	2020.0000000000	0.0000000000	0.0000000000
	2024.0000000000	0.0000000000	0.0000000000
	2028.0000000000	0.0000000000	0.0000000000
	2032.0000000000	0.0000000000	0.0000000000
	2036.0000000000	0.0000000000	0.0000000000
	2040.0000000000	0.0000000000	0.0000000000
	2044.0000000000	0.0000000000	0.0000000000
	2048.0000000000	0.0000000000	0.0000000000
	2052.0000000000	0.0000000000	0.0000000000
	2056.0000000000	0.0000000000	0.0000000000
	2060.0000000000	0.0000000000	0.0000000000
	2064.0000000000	0.0000000000	0.0000000000
	2068.0000000000	0.0000000000	0.0000000000
	2072.0000000000	0.0000000000	0.0000000000
	2076.0000000000	0.0000000000	0.0000000000
	2080.0000000000	0.0000000000	0.0000000000
	2084.0000000000	0.0000000000	0.0000000000
	2088.0000000000	0.0000000000	0.0000000000
	2092.0000000000	0.0000000000	0.0000000000
	2096.0000000000	0.0000000000	0.0000000000
	2100.0000000000	0.0000000000	0.0000000000
	2104.0000000000	0.0000000000	0.0000000000
	2108.0000000000	0.0000000000	0.0000000000
	2112.0000000000	0.0000000000	0.0000000000
	2116.0000000000	0.0000000000	0.0000000000
	2120.0000000000	0.0000000000	0.0000000000
	2124.0000000000	0.0000000000	0.0000000000
	2128.0000000000	0.0000000000	0.0000000000
	2132.0000000000	0.0000000000	0.0000000000
	2136.0000000000	0.0000000000	0.0000000000
	2140.0000000000	0.0000000000	0.0000000000
	2144.0000000000	0.0000000000	0.0000000000
	2148.0000000000	0.0000000000	0.0000000000
	2152.0000000000	0.0000000000	0.0000000000
	2156.0000000000	0.0000000000	0.0000000000
	2160.0000000000	0.0000000000	0.0000000000
	2164.0000000000	0.0000000000	0.0000000000
	2168.0000000000	0.0000000000	0.0000000000
	2172.0000000000	0.0000000000	0.0000000000
	2176.0000000000	0.0000000000	0.0000000000
	2180.0000000000	0.0000000000	0.0000000000
	2184.0000000000	0.0000000000	0.0000000000
	2188.0000000000	0.0000000000	0.0000000000
	2192.0000000000	0.0000000000	0.0000000000
	2196.0000000000	0.0000000000	0.0000000000
	2200.0000000000	0.0000000000	0.0000000000
	2204.0000000000	0.0000000000	0.0000000000
	2208.0000000000	0.0000000000	0.0000000000
	2212.0000000000	0.0000000000	0.0000000000
	2216.0000000000	0.0000000000	0.0000000000
	2220.0000000000	0.0000000000	0.0000000000
	2224.0000000000	0.0000000000	0.0000000000
	2228.0000000000	0.0000000000	0.0000000000
	2232.0000000000	0.0000000000	0.0000000000
	2236.0000000000	0.0000000000	0.0000000000
	2240.0000000000	0.0000000000	0.0000000000
	2244.0000000000	0.0000000000	0.0000000000
	2248.0000000000	0.0000000000	0.0000000000
	2252.0000000000	0.0000000000	0.0000000000
	2256.0000000000	0.0000000000	0.0000000000
	2260.0000000000	0.0000000000	0.0000000000
	2264.0000000000	0.0000000000	0.0000000000
	2268.0000000000	0.0000000000	0.0000000000
	2272.0000000000	0.0000000000	0.0000000000
	2276.0000000000	0.0000000000	0.0000000000
	2280.0000000000	0.0000000000	0.0000000000
	2284.0000000000	0.0000000000	0.0000000000
	2288.0000000000	0.0000000000	0.0000000000
	2292.0000000000	0.0000000000	0.0000000000
	2296.0000000000	0.0000000000	0.0000000000
	2300.0000000000	0.0000000000	0.0000000000
	2304.0000000000	0.0000000000	0.0000000000
	2308.0000000000	0.0000000000	0.0000000000
	2312.0000000000	0.0000000000	0.0000000000
	2316.0000000000	0.0000000000	0.0000000000
	2320.0000000000	0.0000000000	0.0000000000
	2324.0000000000	0.0000000000	0.0000000000
	2328.0000000000	0.0000000000	0.0000000000
	2332.0000000000	0.0000000000	0.0000000000
	2336.0000000000	0.0000000000	0.0000000000
	2340.0000000000	0.0000000000	0.0000000000
	2344.0000000000	0.0000000000	0.0000000000
	2348.0000000000	0.0000000000	0.0000000000
	2352.0000000000	0.0000000000	0.0000000000
	2356.0000000000	0.0000000000	0.0000000000
	2360.0000000000	0.0000000000	0.0000000000
	2364.0000000000	0.0000000000	0.0000000000
	2368.0000000000	0.0000000000	0.0000000000
	2372.0000000000	0.0000000000	0.0000000000
	2376.0000000000	0.0000000000	0.0000000000
	2380.0000000000	0.0000000000	0.0000000000
	2384.0000000000	0.0000000000	0.0000000000
	2388.0000000000	0.0000000000	0.0000000000
	2392.0000000000	0.0000000000	0.0000000000
	2396.0000000000	0.0000000000	0.0000000000
	2400.0000000000	0.0000000000	0.0000000000
	2404.0000000000	0.0000000000	0.0000000000
	2408.0000000000	0.0000000000	0.0000000000
	2412.0000000000	0.0000000000	0.0000000000
	2416.0000000000	0.0000000000	0.0000000000
	2420.0000000000	0.0000000000	0.0000000000
	2424.0000000000	0.0000000000	0.0000000000
	2428.0000000000	0.0000000000	0.0000000000
	2432.0000000000	0.0000000000	0.0000000000
	2436.0000000000	0.0000000000	0.0000000000
	2440.0000000000	0.0000000000	0.0000000000
	2444.0000000000	0.0000000000	0.0000000000
	2448.0000000000	0.0000000000	0.0000000000
	2452.0000000000	0.0000000000	0.0000000000
	2456.0000000000	0.0000000000	0.0000000000
	2460.0000000000	0.0000000000	0.0000000000
	2464.0000000000	0.0000000000	0.0000000000
	2468.0000000000	0.0000000000	0.0000000000
	2472.0000000000	0.0000000000	0.0000000000
	2476.0000000000	0.0000000000	0.0000000000
	2480.0000000000	0.0000000000	0.0000000000
	2484.0000000000	0.0000000000	0.0000000000
	2488.0000000000	0.0000000000	0.0000000000
	2492.0000000000	0.0000000000	0.0000000000
	2496.0000000000	0.0000000000	0.0000000000
	2500.0000000000	0.0000000000	0.0000000000
	2504.0000000000	0.0000000000	0.0000000000
	2508.0000000000	0.0000000000	0.0000000000
	2512.0000000000	0.0000000000	0.0000000000
	2516.0000000000	0.0000000000	0.0000000000
	2520.0000000000	0.0000000000	0.0000000000
	2524.0000000000	0.0000000000	0.0000000000
	2528.0000000000	0.0000000000	0.0000000000
	2532.0000000000	0.0000000000	0.0000000000
	2536.0000000000	0.0000000000	0.0000000000
	2540.0000000000	0.0000000000	0.0000000000
	2544.0000000000	0.0000000000	0.0000000000
	2548.0000000000	0.0000000000	0.0000000000
	2552.0000000000	0.0000000000	0.0000000000
	2556.0000000000	0.0000000000	0.0000000000
	2560.0000000000	0.0000000000	0.0000000000
	2564.0000000000	0.0000000000	0.0000000000
	2568.0000000000	0.0000000000	0.0000000000
	2572.0000000000	0.0000000000	0.0000000000
	2576.0000000000	0.0000000000	0.0000000000
	2580.0000000000	0.0000000000	0.0000000000
	2584.0000000000	0.0000000000	0.0000000000
	2588.0000000000	0.0000000000	0.0000000000
	2592.0000000000	0.0000000000	0.0000000000
	2596.0000000000	0.0000000000	0.0000000000
	2600.0000000000	0.0000000000	0.0000000000
	2604.0000000000	0.0000000000	0.0000000000
	2608.0000000000	0.0000000000	0.0000000000
	2612.0000000000	0.0000000000	0.0000000000
	2616.0000000000	0.0000000000	0.0000000000
	2620.0000000000	0.0000000000	0.0000000000
	2624.0000000000	0.0000000000	0.0000000000
	2628.0000000000	0.0000000000	0.0000000000
	2632.0000000000	0.0000000000	0.0000000000
	2636.0000000000	0.0000000000	0.0000000000
	2640.0000000000	0.0000000000	0.0000000000
	2644.0000000000	0.0000000000	0.0000000000
	2648.0000000000	0.0000000000	0.0000000000
	2652.0000000000	0.0000000000	0.0000000000
	2656.0000000000	0.0000000000	0.0000000000
	2660.0000000000	0.0000000000	0.0000000000
	2664.0000000000	0.0000000000	0.0000000000
	2668.0000000000	0.0000000000	0.0000000000
	2672.0000000000	0.0000000000	0.0000000000
	2676.0000000000	0.0000000000	0.0000000000
	2680.0000000000	0.0000000000	0.0000000000
	2684.0000000000	0.0000000000	0.0000000000
	2688.0000000000	0.0000000000	0.0000000000
	2692.0000000000	0.0000000000	0.0000000000
	2696.0000000000	0.0000000000	0.0000000000
	2700.0000000000	0.0000000000	0.0000000000
	2704.0000000000	0.0000000000	0.0000000000
	2708.0000000000	0.0000000000	0.0000000000
	2712.0000000000	0.0000000000	0.0000000000
	2716.0000000000	0.0000000000	0.0000000000
	2720.0000000000	0.0000000000	0.0000000000
	2724.0000000000	0.0000000000	0.0000000000
	2728.0000000000	0.0000000000	0.0000000000
	2732.0000000000	0.0000000000	0.0000000000
	2736.0000000000	0.0000000000	0.0000000000
	2740.0000000000	0.0000000000	0.0000000000
	2744.0000000000	0.0000000000	0.0000000000
	2748.0000000000	0.0000000000	0.0000000000
	2752.0000000000	0.0000000000	0.0000000000
	2756.0000000000	0.0000000000	0.0000000000
	2760.0000000000	0.0000000000	0.0000000000
	2764.0000000000	0.0000000000	0.0000000000
	2768.0000000000	0.0000000000	0.0000000000
	2772.0000000000	0.0000000000	0.0000000000
	2776.0000000000	0.0000000000	0.0000000000
	2780.0000000000	0.0000000000	0.0000000000
	2784.0000000000	0.0000000000	0.0000000000
	2788.0000000000	0.0000000000	0.0000000000
	2792.0000000000	0.0000000000	0.0000000000
	2796.0000000000	0.0000000000	0.0000000000
	2800.0000000000	0.0000000000	0.0000000000
	2804.0000000000	0.0000000000	0.0000000000
	2808.0000000000	0.0000000000	0.0000000000
	2812.0000000000	0.0000000000	0.0000000000
	2816.0000000000	0.0000000000	0.0000000000
	2820.0000000000	0.0000000000	0.0000000000
	2824.0000000000	0.0000000000	0.0000000000
	2828.0000000000	0.0000000000	0.0000000000
	2832.0000000000	0.0000000000	0.0000000000
	2836.0000000000	0.0000000000	0.0000000000
	2840.0000000000	0.0000000000	0.0000000000
	2844.0000000000	0.0000000000	0.0000000000
	2848.0000000000	0.0000000000	0.0000000000
	2852.0000000000	0.0000000000	0.0000000000
	2856.0000000000	0.0000000000	0.0000000000
	2860.0000000000	0.0000000000	0.0000000000
	2864.0000000000	0.0000000000	0.0000000000
	2868.0000000000	0.0000000000	0.0000000000
	2872.0000000000	0.0000000000	0.0000000000
	2876.0000000000	0.0000000000	0.0000000000
	2880.0000000000	0.0000000000	0.0000000000
	2884.0000000000	0.0000000000	0.0000000000
	2888.0000000000	0.0000000000	0.0000000000
	2892.0000000000	0.0000000000	0.0000000000
	2896.0000000000	0.0000000000	0.0000000000
	2900.0000000000	0.0000000000	0.0000000000
	2904.0000000000	0.0000000000	0.0000000000
	2908.0000000000	0.1136211467	0.0014458140
	2912.0000000000	0.1196328605	0.0015620393
	2916.0000000000	0.1261345100	0.0016910601
	2920.0000000000	0.1331808016	0.0018346865
	2924.0000000000	0.1408342938	0.0019950444
	2928.0000000000	0.1491667896	0.0021746423
	2932.0000000000	0.1582610244	0.0023764534
	2936.0000000000	0.1682127259	0.0026040197
	2940.0000000000	0.1791331401	0.0028615831
	2944.0000000000	0.1911521500	0.0031542516
	2948.0000000000	0.2044221508	0.0034882133
	2952.0000000000	0.2191228966	0.0038710119
	2956.0000000000	0.2354676114	0.0043119068
	2960.0000000000	0.2537107513	0.0048223450
	2964.0000000000	0.3303794246	0.0061357726
	2968.0000000000	0.3563913537	0.0068898756
	2972.0000000000	0.3856726493	0.0077748576
	2976.0000000000	0.4188043358	0.0088207174
	2980.0000000000	0.4565039818	0.0100661609
	2984.0000000000	0.5608827617	0.0123429908
	2988.0000000000	0.6138845322	0.0142184402
	2992.0000000000	0.6751800585	0.0165072856
	2996.0000000000	0.7466558079	0.0193324132
	3000.0000000000	0.8307780068	0.0228637947
	3004.0000000000	0.9584516877	0.0276932008
	3008.0000000000	1.1347290186	0.0341841553
	3012.0000000000	1.3207869610	0.0422755930
	3016.0000000000	1.5102662369	0.0525605269
	3020.0000000000	1.7471212853	0.0666342710
	3024.0000000000	2.1224463157	0.0873718371
	3028.0000000000	2.5261539811	0.1163888048
	3032.0000000000	3.0734278217	0.1604746879
	3036.0000000000	3.8988089519	0.2316277545
	3040.0000000000	5.0428911922	0.3516986611
	3044.0000000000	6.8450357887	0.5735606535
	3048.0000000000	9.9349788932	1.0303232404
	3052.0000000000	15.9004602383	2.1198868496
	3056.0000000000	29.5131554019	5.2910720229
	3060.0000000000	68.3154532547	16.3758394738
	3064.0000000000	164.7734215676	20.4616270585
	3068.0000000000	115.4310840132	-27.1608318813
	3072.0000000000	45.2981475531	-9.4413289914
	3076.0000000000	22.3877975683	-3.2868833943
	3080.0000000000	13.6681331221	-1.3984340419
	3084.0000000000	9.7342974421	-0.6685943261
	3088.0000000000	7.8307857126	-0.3193229829
	3092.0000000000	6.9984746336	-0.1099225437
	3096.0000000000	6.8978044868	0.0583668223
	3100.0000000000	7.5153223650	0.2530049222
	3104.0000000000	9.0984152056	0.5726657175
	3108.0000000000	12.5894446981	1.2796410204
	3112.0000000000	21.0237803966	3.3342236347
	3116.0000000000	45.7020176265	10.2891437229
	3120.0000000000	91.9939788012	2.9846871794
	3124.0000000000	54.1128634326	-10.7188173058
	3128.0000000000	30.3577641261	-2.3158678749
	3132.0000000000	29.9092832455	2.0076839749
	3136.0000000000	50.7629379373	9.6393457006
	3140.0000000000	101.6980544720	6.8803821082
	3144.0000000000	65.6304912651	-12.9685165472
	3148.0000000000	35.4615460234	-3.2883785770
	3152.0000000000	31.7726360451	1.1246245011
	3156.0000000000	46.2423207925	6.9029995456
	3160.0000000000	91.7293187171	13.6206358235
	3164.0000000000	129.6592497896	3.0818334310
	3168.0000000000	103.0554699549	-5.5758183244
	3172.0000000000	97.2336983785	-5.6809076139
	3176.0000000000	69.7885950440	-2.2725315193
	3180.0000000000	92.8244069764	14.4194237125
	3184.0000000000	135.2803299153	-7.5359686081
	3188.0000000000	86.5455363908	-5.3622708728
	3192.0000000000	101.5328251312	7.1340074480
	3196.0000000000	73.3144834590	-15.0567840685
	3200.0000000000	32.9936559283	-5.5835188208
	3204.0000000000	19.8110899454	-1.6407328578
	3208.0000000000	17.5724989858	0.2043909102
	3212.0000000000	14.3264772555	-1.8617239480
	3216.0000000000	8.5796966802	-0.9240613135
	3220.0000000000	6.0535403061	-0.4276506816
	3224.0000000000	4.7678160508	-0.2403071542
	3228.0000000000	3.9081271558	-0.1437624462
	3232.0000000000	3.4667698548	-0.0795093605
	3236.0000000000	3.2657301301	-0.0200328769
	3240.0000000000	3.3321484612	0.0594295559
	3244.0000000000	3.8338407513	0.2115400368
	3248.0000000000	5.3357089091	0.6111521140
	3252.0000000000	9.9276417350	1.9656366551
	3256.0000000000	22.9683389246	3.7243855244
	3260.0000000000	19.7458068731	-4.1172403983
	3264.0000000000	8.1575107343	-1.6212406304
	3268.0000000000	4.2210674250	-0.5671101436
	3272.0000000000	2.6946566218	-0.2520557802
	3276.0000000000	1.9549055628	-0.1347423932
	3280.0000000000	1.5337957993	-0.0820718600
	3284.0000000000	1.2140705688	-0.0542809959
	3288.0000000000	1.0306031198	-0.0387731826
	3292.0000000000	0.8961436114	-0.0291635942
	3296.0000000000	0.7929942985	-0.0228189747
	3300.0000000000	0.7110352016	-0.0184107091
	3304.0000000000	0.5878627185	-0.0145297149
	3308.0000000000	0.5346503321	-0.0121843245
	3312.0000000000	0.4896680125	-0.0103819746
	3316.0000000000	0.4510850229	-0.0089635188
	3320.0000000000	0.4175887853	-0.0078244589
	3324.0000000000	0.3626914985	-0.0065813149
	3328.0000000000	0.2878484146	-0.0052191220
	3332.0000000000	0.2338693132	-0.0042068479
	3336.0000000000	0.2171715014	-0.0037342746
	3340.0000000000	0.2030374786	-0.0033432389
	3344.0000000000	0.1200098761	-0.0021338088
	3348.0000000000	0.1119380523	-0.0019080505
	3352.0000000000	0.1047024580	-0.0017146071
	3356.0000000000	0.0475140404	-0.0009250608
	3360.0000000000	0.0440214862	-0.0008238438
	3364.0000000000	0.0409041912	-0.0007369720
	3368.0000000000	0.0381098924	-0.0006619798
	3372.0000000000	0.0307763255	-0.0005374488
	3376.0000000000	0.0287340913	-0.0004848705
	3380.0000000000	0.0268885205	-0.0004389306
	3384.0000000000	0.0252151571	-0.0003986139
	3388.0000000000	0.0236932308	-0.0003630860
	3392.0000000000	0.0223050098	-0.0003316566
	3396.0000000000	0.0210352831	-0.0003037515
	3400.0000000000	0.0198709422	-0.0002788905
	3404.0000000000	0.0188006420	-0.0002566695
	3408.0000000000	0.0178145235	-0.0002367473
	3412.0000000000	0.0169039866	-0.0002188342
	3416.0000000000	0.0160615016	-0.0002026833
	3420.0000000000	0.0000000000	0.0000000000
	3424.0000000000	0.0000000000	0.0000000000
	3428.0000000000	0.0000000000	0.0000000000
	3432.0000000000	0.0000000000	0.0000000000
	3436.0000000000	0.0000000000	0.0000000000
	3440.0000000000	0.0000000000	0.0000000000
	3444.0000000000	0.0000000000	0.0000000000
	3448.0000000000	0.0000000000	0.0000000000
	3452.0000000000	0.0000000000	0.0000000000
	3456.0000000000	0.0000000000	0.0000000000
	3460.0000000000	0.0000000000	0.0000000000
	3464.0000000000	0.0000000000	0.0000000000
	3468.0000000000	0.0000000000	0.0000000000
	3472.0000000000	0.0000000000	0.0000000000
	3476.0000000000	0.0000000000	0.0000000000
	3480.0000000000	0.0000000000	0.0000000000
	3484.0000000000	0.0000000000	0.0000000000
	3488.0000000000	0.0000000000	0.0000000000
	3492.0000000000	0.0000000000	0.0000000000
	3496.0000000000	0.0000000000	0.0000000000
	3500.0000000000	0.0000000000	0.0000000000
	3504.0000000000	0.0000000000	0.0000000000
	3508.0000000000	0.0000000000	0.0000000000
	3512.0000000000	0.0000000000	0.0000000000
	3516.0000000000	0.0000000000	0.0000000000
	3520.0000000000	0.0000000000	0.0000000000
	3524.0000000000	0.0000000000	0.0000000000
	3528.0000000000	0.0000000000	0.0000000000
	3532.0000000000	0.0000000000	0.0000000000
	3536.0000000000	0.0000000000	0.0000000000
	3540.0000000000	0.0000000000	0.0000000000
	3544.0000000000	0.0000000000	0.0000000000
	3548.0000000000	0.0000000000	0.0000000000
	3552.0000000000	0.0000000000	0.0000000000
	3556.0000000000	0.0000000000	0.0000000000
	3560.0000000000	0.0000000000	0.0000000000
	3564.0000000000	0.0000000000	0.0000000000
	3568.0000000000	0.0000000000	0.0000000000
	3572.0000000000	0.0156066525	0.0001989147
	3576.0000000000	0.0164337953	0.0002149323
	3580.0000000000	0.0173284642	0.0002327163
	3584.0000000000	0.0182982128	0.0002525172
	3588.0000000000	0.0193516805	0.0002746290
	3592.0000000000	0.0204987860	0.0002993989
	3596.0000000000	0.2814403481	0.0036071117
	3600.0000000000	0.2964445834	0.0039001043
	3604.0000000000	0.3126847720	0.0042258122
	3608.0000000000	0.3303009510	0.0045889507
	3612.0000000000	0.3494536521	0.0049950791
	3616.0000000000	0.3703276294	0.0054507832
	3620.0000000000	0.3931364056	0.0059639045
	3624.0000000000	0.4181278551	0.0065438316
	3628.0000000000	0.4455911025	0.0072018709
	3632.0000000000	0.4758651073	0.0079517236
	3636.0000000000	0.5093494285	0.0088101057
	3640.0000000000	0.5465178324	0.0097975596
	3644.0000000000	0.5879356480	0.0109395301
	3648.0000000000	0.6342821148	0.0122678055
	3652.0000000000	0.6863794640	0.0138224722
	3656.0000000000	0.7452312002	0.0156546054
	3660.0000000000	0.8120731441	0.0178300268
	3664.0000000000	0.8884424625	0.0204346474
	3668.0000000000	0.9762725309	0.0235822111
	3672.0000000000	1.0780256742	0.0274257717
	3676.0000000000	1.1968828008	0.0321751437
	3680.0000000000	1.3370208895	0.0381242318
	3684.0000000000	1.5040306171	0.0456953557
	3688.0000000000	1.7055662785	0.0555141756
	3692.0000000000	1.9523988898	0.0685428207
	3696.0000000000	2.2602092112	0.0863312129
	3700.0000000000	2.6528347700	0.1115282209
	3704.0000000000	3.1686266603	0.1490219000
	3708.0000000000	3.8742003017	0.2087943804
	3712.0000000000	4.8982721814	0.3141842426
	3716.0000000000	6.5299981941	0.5305078236
	3720.0000000000	9.5699424423	1.0861225465
	3724.0000000000	16.7869957996	2.8620673050
	3728.0000000000	32.2718619623	2.9436279862
	3732.0000000000	27.4240807977	-2.4711543197
	3736.0000000000	24.3194224340	0.7416959829
	3740.0000000000	32.4208756662	3.4317224828
	3744.0000000000	55.2929181929	8.9059260857
	3748.0000000000	119.1295048117	26.7132672479
	3752.0000000000	309.5220623331	65.9564510131
	3756.0000000000	342.0368892930	-62.6899112162
	3760.0000000000	133.0990567699	-31.1353249680
	3764.0000000000	58.9243264950	-10.3108124223
	3768.0000000000	31.9923725292	-4.2702342244
	3772.0000000000	19.8659945791	-2.1179581730
	3776.0000000000	13.4804595659	-1.1911149315
	3780.0000000000	9.7307374526	-0.7326456313
	3784.0000000000	7.3488101350	-0.4815381272
	3788.0000000000	5.7439783561	-0.3329831694
	3792.0000000000	4.6122740724	-0.2396601851
	3796.0000000000	3.7847263511	-0.1781547295
	3800.0000000000	3.1614596214	-0.1360020508
	3804.0000000000	2.6804181217	-0.1061590132
	3808.0000000000	2.3014176623	-0.0844442898
	3812.0000000000	1.9975163034	-0.0682700350
	3816.0000000000	1.7501070112	-0.0559767184
	3820.0000000000	1.5460063161	-0.0464669996
	3824.0000000000	1.3756630577	-0.0389956364
	3828.0000000000	1.2320208148	-0.0330444843
	3832.0000000000	1.1097751051	-0.0282457198
	3836.0000000000	1.0048762847	-0.0243333401
	3840.0000000000	0.9141895055	-0.0211117465
	3844.0000000000	0.8352574963	-0.0184349324
	3848.0000000000	0.7661321181	-0.0161924144
	3852.0000000000	0.7052528201	-0.0142995447
	3856.0000000000	0.6513576474	-0.0126907291
	3860.0000000000	0.6034172054	-0.0113146050
	3864.0000000000	0.5605850560	-0.0101305657
	3868.0000000000	0.5221600327	-0.0091062211
	3872.0000000000	0.4875573115	-0.0082155215
	3876.0000000000	0.4562859864	-0.0074373558
	3880.0000000000	0.4279315313	-0.0067544921
	3884.0000000000	0.4021419673	-0.0061527713
	3888.0000000000	0.3786168672	-0.0056204860
	3892.0000000000	0.3426854661	-0.0049713570
	3896.0000000000	0.3236329517	-0.0045626873
	3900.0000000000	0.3061259038	-0.0041976002
	3904.0000000000	0.2900016202	-0.0038704388
	3908.0000000000	0.2751182552	-0.0035764045
	3912.0000000000	0.2613516916	-0.0033114092
	3916.0000000000	0.0000000000	0.0000000000
	3920.0000000000	0.0000000000	0.0000000000
	3924.0000000000	0.0000000000	0.0000000000
	3928.0000000000	0.0000000000	0.0000000000
	3932.0000000000	0.0000000000	0.0000000000
	3936.0000000000	0.0000000000	0.0000000000
	3940.0000000000	0.0000000000	0.0000000000
	3944.0000000000	0.0000000000	0.0000000000
	3948.0000000000	0.0000000000	0.0000000000
	3952.0000000000	0.0000000000	0.0000000000
	3956.0000000000	0.0000000000	0.0000000000
	3960.0000000000	0.0000000000	0.0000000000
	3964.0000000000	0.0000000000	0.0000000000
	3968.0000000000	0.0000000000	0.0000000000
	3972.0000000000	0.0000000000	0.0000000000
	3976.0000000000	0.0000000000	0.0000000000
	3980.0000000000	0.0000000000	0.0000000000
	3984.0000000000	0.0000000000	0.0000000000
	3988.0000000000	0.0000000000	0.0000000000
	3992.0000000000	0.0000000000	0.0000000000
	3996.0000000000	0.0000000000	0.0000000000
