# Supplementary material for: Data of electronic, reactivity, optoelectronic, linear and non-linear optical parameters of doping graphene oxide nanosheet with aluminum atom
Source: Data Brief. 2022 Jan 19;41:107840. doi: 10.1016/j.dib.2022.107840 (PMC8801356; doi:10.1016/j.dib.2022.107840)
Supplement: Supplementary file 1 [file mmc1.zip › supplementary file/DATA OF THE IR SPECTRA/B3LYP-D3/GON1-Al5.xlsx]

#	IR	Spectrum
#	X-Axis:	Frequency	(cm-1)
#	Y-Axis:	&epsilon;	(M-1	cm-1)
#	Peak	information
#	X	Y
#	40.6530000000	284.1634821140
#	44.2478000000	35.4059717600
#	53.7326000000	77.6161220067
#	76.9925000000	36.7060313021
#	80.3290000000	22.6911286091
#	101.0528000000	19.5259898969
#	132.3186000000	44.8450156379
#	164.3824000000	47.1546779924
#	168.3819000000	210.9798313708
#	183.2907000000	22.3770189235
#	193.5192000000	4.9290453727
#	215.9611000000	69.3762944291
#	225.3263000000	0.7347566259
#	247.4667000000	60.1101726774
#	257.3643000000	7.6311296394
#	267.5219000000	51.0750188297
#	279.7927000000	45.2561747807
#	295.2225000000	58.4729194774
#	310.9398000000	26.3890070143
#	318.3642000000	258.4289920420
#	333.0453000000	56.9603669395
#	362.6656000000	35.7374789855
#	375.6170000000	128.5725862033
#	382.0360000000	364.7719954754
#	399.2509000000	152.2782277746
#	408.4443000000	204.8573651179
#	419.5964000000	14.3727926238
#	436.0061000000	93.1090365420
#	464.1159000000	35.2148315759
#	465.8371000000	194.6830169902
#	483.6534000000	201.2847791934
#	492.3227000000	381.1736806136
#	496.4913000000	10.8097288236
#	511.3659000000	85.6201742759
#	526.8181000000	180.1793198292
#	539.9262000000	78.7127026899
#	544.3728000000	125.5323239655
#	574.0551000000	22.0424322670
#	587.7651000000	11.3139186364
#	606.8709000000	170.1060960185
#	627.3339000000	44.4590593175
#	633.0558000000	549.4882168789
#	645.9844000000	82.4238051880
#	657.9103000000	329.4860792168
#	662.8761000000	346.0296601371
#	683.7559000000	78.4879086010
#	692.0903000000	56.2489283054
#	719.7707000000	155.5180069199
#	725.6441000000	69.2247030003
#	738.3054000000	37.6933967327
#	754.1700000000	55.1793376195
#	768.3561000000	12.9683591696
#	782.8296000000	28.0215522246
#	788.1564000000	97.5239413908
#	790.3126000000	28.0646578331
#	803.6665000000	12.7569736537
#	819.8014000000	103.9149140087
#	830.2404000000	72.9281328061
#	836.0364000000	35.8982415203
#	863.3519000000	108.0829275311
#	870.3106000000	279.8494037854
#	928.0643000000	16.0067778514
#	939.3665000000	75.6751206820
#	947.0272000000	7.1204696314
#	956.0202000000	13.4889692511
#	961.7785000000	5.2293051847
#	967.8440000000	17.0005399820
#	976.9202000000	1.4349936103
#	984.9117000000	91.8915523849
#	1044.7942000000	14.0446812400
#	1067.7815000000	41.6607457040
#	1094.9133000000	89.7966046202
#	1132.0251000000	70.7841551646
#	1137.4672000000	112.2769799476
#	1152.7568000000	462.5240776742
#	1173.8804000000	783.3211810345
#	1186.7307000000	98.1594292555
#	1200.1532000000	73.3682845121
#	1207.9165000000	74.0447671428
#	1214.8508000000	88.4346216035
#	1221.6506000000	51.1317937719
#	1235.4822000000	16.7983335341
#	1246.1714000000	10.1219436470
#	1252.1389000000	34.0797568399
#	1262.7141000000	19.5199316051
#	1291.0072000000	41.0840747083
#	1300.3246000000	151.3478725705
#	1335.4523000000	80.4509912188
#	1352.8721000000	43.3101380599
#	1364.4417000000	11.1447678950
#	1372.5999000000	80.9043224053
#	1391.6768000000	160.2347235227
#	1398.7644000000	72.3286344807
#	1409.9651000000	137.8020067991
#	1430.3212000000	44.8594854162
#	1438.3323000000	69.3761790486
#	1455.8842000000	37.1846343258
#	1464.4160000000	96.8033973091
#	1491.6590000000	84.3535893095
#	1504.7537000000	15.9588759427
#	1511.9635000000	5.4443923984
#	1542.4504000000	56.8726607164
#	1544.5159000000	35.7091947023
#	1586.4564000000	34.9688527103
#	1619.2520000000	27.5442389096
#	1626.2857000000	142.2362812685
#	1774.2966000000	1116.6345382253
#	3092.0657000000	62.7076852467
#	3101.7713000000	16.0181871062
#	3104.8984000000	50.4738885401
#	3125.4035000000	106.1472866463
#	3160.1094000000	29.9637557244
#	3160.8657000000	24.9992244319
#	3174.7009000000	33.5052989585
#	3178.1421000000	9.0771678795
#	3199.1791000000	23.1354637197
#	3209.3117000000	1.1884987207
#	3257.5038000000	4.7504084439
#	3722.8361000000	27.2654043443
#	3756.6070000000	133.4273912114
#	Spectra
#	X	Y	DY/DX
	0.0000000000	0.1447333101	0.0062972527
	4.0000000000	0.1738236395	0.0083829579
	8.0000000000	0.2175894844	0.0115877515
	12.0000000000	0.2932526027	0.0168456053
	16.0000000000	0.3760055866	0.0253141236
	20.0000000000	0.5049431489	0.0408245387
	24.0000000000	0.7257679557	0.0725545049
	28.0000000000	1.1431980607	0.1478953426
	32.0000000000	2.0900650077	0.3675203824
	36.0000000000	4.7750653877	1.1233101144
	40.0000000000	10.7689036249	0.9754507182
	44.0000000000	7.8763241585	-1.3106418511
	48.0000000000	4.3294472286	-0.3770503956
	52.0000000000	4.5984416447	0.3317228754
	56.0000000000	3.7269804085	-0.6724911290
	60.0000000000	1.8220204422	-0.2653304682
	64.0000000000	1.2230751319	-0.0664997915
	68.0000000000	1.1846062507	0.0483752952
	72.0000000000	1.7417354337	0.2664836489
	76.0000000000	3.4503649518	0.4385949491
	80.0000000000	3.5185880854	-0.3150753505
	84.0000000000	1.8475203786	-0.3378753030
	88.0000000000	1.0648794557	-0.0960781781
	92.0000000000	0.9014101017	0.0069257931
	96.0000000000	1.1616437990	0.1416827038
	100.0000000000	2.0562875410	0.1908707302
	104.0000000000	1.5595789798	-0.2619889271
	108.0000000000	0.9105168109	-0.0814042392
	112.0000000000	0.7483718774	-0.0112574232
	116.0000000000	0.7790195699	0.0255043779
	120.0000000000	0.9743938403	0.0741516344
	124.0000000000	1.4727974481	0.1978401419
	128.0000000000	2.9321872554	0.6080197748
	132.0000000000	5.7484135653	0.2271189604
	136.0000000000	3.5556485607	-0.6560104076
	140.0000000000	2.0541915604	-0.1678424647
	144.0000000000	1.7847765816	0.0077191132
	148.0000000000	2.0351756434	0.1175365994
	152.0000000000	2.7948985870	0.2779889518
	156.0000000000	4.5482501891	0.6638208512
	160.0000000000	9.2027867822	1.8745473177
	164.0000000000	21.1244495341	3.8128218885
	168.0000000000	34.7622886345	0.5553960866
	172.0000000000	19.1388053198	-4.4397547529
	176.0000000000	8.5966386809	-1.2931657856
	180.0000000000	6.2668858098	-0.0121264474
	184.0000000000	6.1889042570	-0.5126883156
	188.0000000000	3.7203229419	-0.4133410757
	192.0000000000	2.9772576404	-0.0444684988
	196.0000000000	2.4664481504	-0.1764786831
	200.0000000000	2.0940824548	-0.0093362171
	204.0000000000	2.3639014841	0.1523694856
	208.0000000000	3.5514627858	0.5050334773
	212.0000000000	7.4410729928	1.6335520374
	216.0000000000	13.8986729849	-0.0535440811
	220.0000000000	7.4224028547	-1.5766070153
	224.0000000000	3.8269046120	-0.4595228687
	228.0000000000	2.6990951375	-0.1543711920
	232.0000000000	2.4461996245	0.0169161833
	236.0000000000	2.8361847850	0.1920888944
	240.0000000000	4.3143746731	0.6078620694
	244.0000000000	8.9054241166	1.8661994638
	248.0000000000	14.4933777423	-0.7243136532
	252.0000000000	8.1930326974	-1.1408020853
	256.0000000000	6.4507266399	0.0237216335
	260.0000000000	6.5267150738	0.1605394376
	264.0000000000	9.7136771101	1.5832515102
	268.0000000000	14.8588906307	-0.5480822862
	272.0000000000	9.5913252233	-0.8145148233
	276.0000000000	10.1876684849	1.1047575731
	280.0000000000	14.7802254249	-0.2843612356
	284.0000000000	9.5337201602	-1.0430499478
	288.0000000000	8.3650551309	0.3910192418
	292.0000000000	13.2720188964	2.1946723430
	296.0000000000	18.9336948473	-1.1699965718
	300.0000000000	11.8844763655	-1.0711146255
	304.0000000000	11.0882979041	0.5647348931
	308.0000000000	16.9297450525	2.4925935575
	312.0000000000	29.5460827165	3.6944542652
	316.0000000000	58.3442154122	10.9672304137
	320.0000000000	65.4997120044	-10.7160329472
	324.0000000000	29.1239338284	-5.2043337991
	328.0000000000	19.2477010733	-0.3147957279
	332.0000000000	23.5065077822	1.1541140989
	336.0000000000	16.9112401505	-2.8457157318
	340.0000000000	9.5977024731	-0.9812066493
	344.0000000000	7.3406689044	-0.2687528119
	348.0000000000	6.9567852301	0.0529960162
	352.0000000000	7.7708170289	0.3606523155
	356.0000000000	10.2613918363	0.9841510673
	360.0000000000	16.9423627258	2.4372139369
	364.0000000000	22.9881789549	-0.2062517642
	368.0000000000	25.1856244988	2.1537848049
	372.0000000000	44.7005832450	8.3712909673
	376.0000000000	83.2058184080	6.5768105093
	380.0000000000	120.4563268792	14.9043023950
	384.0000000000	112.1357156674	-20.2057587057
	388.0000000000	51.8079391752	-8.0581279138
	392.0000000000	37.2938244540	-0.0879346134
	396.0000000000	51.1563791306	7.4255802287
	400.0000000000	73.0853937258	-2.6709260305
	404.0000000000	61.3893468514	2.3724441002
	408.0000000000	87.0109988867	2.1177677021
	412.0000000000	51.6418516357	-10.5485312221
	416.0000000000	26.9018202941	-2.8264072091
	420.0000000000	20.6325595006	-1.4181243491
	424.0000000000	15.4221015056	-0.7004833754
	428.0000000000	15.7124536202	0.9077864127
	432.0000000000	24.9253310370	4.1893656824
	436.0000000000	42.0914197131	-0.0058958973
	440.0000000000	24.6752054100	-4.2956916833
	444.0000000000	14.8528039792	-1.1331350597
	448.0000000000	12.9879092291	0.0250720268
	452.0000000000	14.7506365139	0.8908948293
	456.0000000000	21.1232916265	2.5666229018
	460.0000000000	39.8370598810	7.8255674012
	464.0000000000	88.3523536636	13.0089125127
	468.0000000000	80.2089422167	-13.5926900870
	472.0000000000	43.7978441882	-3.9531301734
	476.0000000000	42.2335996027	2.8061355231
	480.0000000000	71.2699563385	12.9456261333
	484.0000000000	121.9900007120	2.0698599575
	488.0000000000	121.0033216549	9.1104411340
	492.0000000000	185.7545128959	3.9883163185
	496.0000000000	107.8320783689	-22.5444091958
	500.0000000000	51.3319157674	-7.5616978976
	504.0000000000	35.6520133147	-1.1039340664
	508.0000000000	41.8241984140	4.4258582425
	512.0000000000	54.6250410553	-2.8528309794
	516.0000000000	36.1605444080	-2.7146335301
	520.0000000000	37.1195229035	3.2719734802
	524.0000000000	68.1917589932	12.7017278825
	528.0000000000	89.4833683952	-9.7043694426
	532.0000000000	49.4184549833	-5.3244895508
	536.0000000000	47.8014259926	4.2884594359
	540.0000000000	75.2081815671	5.3303337038
	544.0000000000	85.1688123633	-2.3148076476
	548.0000000000	46.6525452924	-9.7927144568
	552.0000000000	22.5474082714	-3.3003305270
	556.0000000000	14.2299003693	-1.2459530574
	560.0000000000	10.9747212950	-0.4930513097
	564.0000000000	9.9318369795	-0.0365557144
	568.0000000000	10.9869065657	0.6443370822
	572.0000000000	16.0603276420	1.7692120782
	576.0000000000	16.5445383434	-1.5969881329
	580.0000000000	12.1260465298	-0.3933941602
	584.0000000000	12.9315755730	0.7791019024
	588.0000000000	16.4331717528	0.2152298048
	592.0000000000	15.8062893810	0.1841332979
	596.0000000000	19.4597687429	1.7160308559
	600.0000000000	31.9099153641	5.1617370642
	604.0000000000	69.6770001218	14.4346064960
	608.0000000000	95.8460745426	-10.0776958683
	612.0000000000	50.7674805013	-6.9328583592
	616.0000000000	38.2822305809	-0.3053343872
	620.0000000000	45.3423848623	3.9840528217
	624.0000000000	75.6963553548	12.4676718834
	628.0000000000	152.0923639178	26.6339009957
	632.0000000000	306.8088744638	33.0680975723
	636.0000000000	219.6553548069	-45.6078950146
	640.0000000000	109.2565527522	-11.8620466739
	644.0000000000	99.4692422817	4.2468867788
	648.0000000000	100.2401299788	-3.7326509289
	652.0000000000	113.1243569014	12.9587116683
	656.0000000000	221.8238937665	38.8553395433
	660.0000000000	292.2867026751	-0.0443593093
	664.0000000000	252.3447352646	-37.2902644348
	668.0000000000	111.8038104961	-22.5493171120
	672.0000000000	58.4002946360	-7.0874998598
	676.0000000000	42.9347757200	-1.1913875253
	680.0000000000	49.4552632784	4.9302860980
	684.0000000000	69.1492211095	-1.0562765626
	688.0000000000	51.5603534333	-1.8839721025
	692.0000000000	54.1613575996	-1.6315451500
	696.0000000000	32.7013816027	-5.0128956029
	700.0000000000	20.8238663163	-1.4611735577
	704.0000000000	18.2284294967	-0.0072398273
	708.0000000000	20.6335452307	1.3240156766
	712.0000000000	31.0474292724	4.3599425942
	716.0000000000	64.3358603678	13.8326571315
	720.0000000000	117.5899680653	0.6758640472
	724.0000000000	89.7207704326	-4.7134781108
	728.0000000000	58.8320266215	-10.1803370693
	732.0000000000	33.5659864245	-2.5456912699
	736.0000000000	34.6283493935	2.4748460320
	740.0000000000	33.5099966699	-4.0732689634
	744.0000000000	21.0248114959	-1.4344176908
	748.0000000000	21.2924174582	1.6297493120
	752.0000000000	36.4084790232	5.5369729589
	756.0000000000	37.7542137926	-5.6555892354
	760.0000000000	20.0330264922	-2.3655352268
	764.0000000000	16.3020506281	0.2566977812
	768.0000000000	19.6174305880	0.4097642802
	772.0000000000	17.1719685807	-0.4687292069
	776.0000000000	19.4787870633	1.7281543100
	780.0000000000	33.6804578009	5.7986781191
	784.0000000000	60.2760946635	6.8623372818
	788.0000000000	93.3718531169	2.7846958424
	792.0000000000	59.9700919760	-11.8850066201
	796.0000000000	29.0588106255	-3.9161843467
	800.0000000000	21.9345836287	-0.0854605093
	804.0000000000	23.4070414665	-0.4556379405
	808.0000000000	20.2755561189	-0.0534978615
	812.0000000000	25.4579641210	2.9061030487
	816.0000000000	49.2084733334	10.0557947327
	820.0000000000	86.9817582238	-0.5533091123
	824.0000000000	57.5804664772	-4.9125667894
	828.0000000000	64.0696288544	6.8134904398
	832.0000000000	69.2042673310	-5.7961589367
	836.0000000000	53.2745580860	-4.1311334962
	840.0000000000	30.6644588030	-4.4741741290
	844.0000000000	20.5278907171	-1.0976912178
	848.0000000000	19.3893042224	0.4136736521
	852.0000000000	23.9242657173	1.9853805500
	856.0000000000	37.8291500168	5.6091888813
	860.0000000000	78.3658879871	16.1824744898
	864.0000000000	141.9876707228	7.3455917699
	868.0000000000	194.9764809176	25.6822912232
	872.0000000000	195.4218741389	-34.8549741257
	876.0000000000	79.0884141120	-17.5120273671
	880.0000000000	36.8992726303	-5.9416780361
	884.0000000000	21.2195523619	-2.5181637845
	888.0000000000	13.9956774836	-1.2676982187
	892.0000000000	10.1675080751	-0.7128601264
	896.0000000000	7.9454575587	-0.4261290375
	900.0000000000	6.5909053201	-0.2563326546
	904.0000000000	5.8101846280	-0.1394277476
	908.0000000000	5.4768773609	-0.0393950168
	912.0000000000	5.5371529997	0.0754353559
	916.0000000000	6.1529025543	0.2646594954
	920.0000000000	7.9561723617	0.7115611520
	924.0000000000	13.0138962122	2.0423652225
	928.0000000000	22.4195233015	1.1809659693
	932.0000000000	23.4722167282	1.3690139143
	936.0000000000	42.0381176230	8.5152740806
	940.0000000000	65.8162829290	-4.4195713302
	944.0000000000	34.4267650924	-5.4656811838
	948.0000000000	22.0416884452	-2.1829723474
	952.0000000000	17.4300183332	0.2583985369
	956.0000000000	21.0573766589	0.0888930550
	960.0000000000	18.0206581574	-0.2751561711
	964.0000000000	18.7122262392	0.7877774562
	968.0000000000	23.2694870620	-0.3457835181
	972.0000000000	17.3503106213	-0.8767875319
	976.0000000000	19.5082791011	1.8982189970
	980.0000000000	35.4567814957	7.1799473289
	984.0000000000	77.4166573882	7.8608936305
	988.0000000000	51.3891684408	-11.9917625849
	992.0000000000	20.8295876906	-4.1176823067
	996.0000000000	11.0148864840	-1.4773248533
	1000.0000000000	7.0084041162	-0.6576762367
	1004.0000000000	5.1028009708	-0.3390233719
	1008.0000000000	4.0783466829	-0.1898327000
	1012.0000000000	3.4962017016	-0.1083740313
	1016.0000000000	3.6836225766	-0.0500861811
	1020.0000000000	3.5658944431	-0.0097428221
	1024.0000000000	3.5552361202	0.0310323356
	1028.0000000000	3.8441927594	0.0864727001
	1032.0000000000	4.2412849157	0.1916960453
	1036.0000000000	5.4525468217	0.4628400541
	1040.0000000000	8.7530085733	1.3636940776
	1044.0000000000	16.2154164710	1.2913955608
	1048.0000000000	12.3977729540	-1.6923359225
	1052.0000000000	8.6890445447	-0.2947368843
	1056.0000000000	9.1362299984	0.4613764895
	1060.0000000000	12.9705013623	1.6434366231
	1064.0000000000	25.5007535928	5.1695302540
	1068.0000000000	44.0833215874	-0.8797837996
	1072.0000000000	24.7617448629	-4.2858663180
	1076.0000000000	15.2991030128	-1.0071724771
	1080.0000000000	14.0627776168	0.2602380322
	1084.0000000000	17.3454476783	1.4930258407
	1088.0000000000	28.4055407937	4.6408745259
	1092.0000000000	62.9258592503	13.3455713024
	1096.0000000000	87.1876262506	-9.8522315854
	1100.0000000000	41.2648852690	-7.6402610601
	1104.0000000000	23.8297368986	-2.1747500392
	1108.0000000000	19.0658653505	-0.4864347015
	1112.0000000000	18.7968290272	0.2920080726
	1116.0000000000	21.2797399308	0.9713109383
	1120.0000000000	27.0782503895	2.0554646822
	1124.0000000000	39.6755346765	4.6969471643
	1128.0000000000	71.7805990853	12.7667862530
	1132.0000000000	134.4074248890	11.2704724239
	1136.0000000000	168.7927476349	10.3102405345
	1140.0000000000	147.9623924750	-14.0740114084
	1144.0000000000	133.9096583389	8.2790158886
	1148.0000000000	231.1788155951	45.8085829570
	1152.0000000000	485.7781966854	41.8671880179
	1156.0000000000	327.6328820792	-64.6169816534
	1160.0000000000	178.7748270059	-14.8610564877
	1164.0000000000	173.7684427368	11.4343975519
	1168.0000000000	292.5122775660	55.3721139117
	1172.0000000000	684.9817277885	124.6561282960
	1176.0000000000	654.7389026636	-127.5283472213
	1180.0000000000	282.9980698776	-49.0988512928
	1184.0000000000	194.6947824605	-2.0648916839
	1188.0000000000	171.9582282646	-19.7410202990
	1192.0000000000	103.7068955491	-9.2625303916
	1196.0000000000	96.7532291761	5.5885453195
	1200.0000000000	131.8977059402	2.9242425577
	1204.0000000000	116.7222416313	0.5309444395
	1208.0000000000	139.9336846264	0.7581355364
	1212.0000000000	131.0231177380	4.6831316083
	1216.0000000000	137.4746952139	-11.1195175833
	1220.0000000000	104.3506944975	-1.9466653421
	1224.0000000000	74.0126449463	-12.1201082672
	1228.0000000000	41.4766477283	-4.1991809520
	1232.0000000000	35.1831726423	0.6704978640
	1236.0000000000	38.0466895550	-1.6777450167
	1240.0000000000	28.4066654550	-1.2667296549
	1244.0000000000	30.7881138720	2.2603031986
	1248.0000000000	39.6929652064	2.4351162602
	1252.0000000000	52.9656607792	-0.0231220440
	1256.0000000000	35.3413565181	-3.9659714316
	1260.0000000000	31.7556024523	1.7032216301
	1264.0000000000	32.3521793588	-3.3944182440
	1268.0000000000	19.4770121315	-1.9925152478
	1272.0000000000	15.2288828446	-0.4128368050
	1276.0000000000	15.1676556370	0.3446195353
	1280.0000000000	18.2278867647	1.2464565412
	1284.0000000000	26.7909015658	3.4202045693
	1288.0000000000	51.0542421762	9.3633235413
	1292.0000000000	80.5072403115	1.1503921245
	1296.0000000000	101.7459322101	15.2135416091
	1300.0000000000	182.1601245864	5.4596804219
	1304.0000000000	101.8673367430	-23.5015308864
	1308.0000000000	44.8121825225	-7.5824504074
	1312.0000000000	26.2772401587	-2.6474416397
	1316.0000000000	19.3489184368	-0.9133444700
	1320.0000000000	17.7317723764	0.0688443304
	1324.0000000000	20.1605978679	1.2615569887
	1328.0000000000	30.0408126286	4.2314848294
	1332.0000000000	62.5665790883	13.2663335322
	1336.0000000000	100.8209095860	-5.8331231093
	1340.0000000000	52.0090695864	-9.3440052835
	1344.0000000000	32.7887213021	-1.4111752555
	1348.0000000000	37.5157779269	4.1142745530
	1352.0000000000	63.9573862858	5.0759143264
	1356.0000000000	48.7963536203	-6.7173827871
	1360.0000000000	36.3375381078	0.2126175831
	1364.0000000000	46.0297531784	3.3249232358
	1368.0000000000	63.6871779775	8.5408027013
	1372.0000000000	113.5169048350	7.0239762957
	1376.0000000000	78.2461086477	-12.3766747033
	1380.0000000000	53.4047623068	-1.0416680394
	1384.0000000000	65.7765980996	7.7624394460
	1388.0000000000	130.6957500669	27.5216800782
	1392.0000000000	230.3248306951	-2.2660668443
	1396.0000000000	167.8273879697	-6.8254090208
	1400.0000000000	145.8272235789	-14.3661153297
	1404.0000000000	109.1767683405	1.6447870787
	1408.0000000000	167.1287140146	23.2354486734
	1412.0000000000	156.1332729168	-28.3276066574
	1416.0000000000	71.0172620339	-11.9635642742
	1420.0000000000	44.5207960035	-2.8279974879
	1424.0000000000	43.5566080759	2.4710060803
	1428.0000000000	68.8305154608	9.9879934645
	1432.0000000000	85.2637099161	-3.2920693693
	1436.0000000000	95.3224629124	9.6282612819
	1440.0000000000	94.5856350890	-14.1939439182
	1444.0000000000	48.3647479852	-6.3914609217
	1448.0000000000	37.1686466954	0.0889304977
	1452.0000000000	49.2932524813	6.5713666197
	1456.0000000000	79.8235182544	3.1410121475
	1460.0000000000	86.8445786276	7.7971069495
	1464.0000000000	138.5491976388	4.3434005110
	1468.0000000000	80.7323239029	-17.5274119008
	1472.0000000000	38.2260335643	-5.5147606222
	1476.0000000000	25.6573305165	-1.4489719112
	1480.0000000000	24.2800901895	0.7281660781
	1484.0000000000	33.1864004354	4.2784303016
	1488.0000000000	67.7495687345	14.5635969585
	1492.0000000000	116.3056750327	-4.5113187481
	1496.0000000000	59.2398561769	-11.8832446035
	1500.0000000000	34.4547380197	-1.8228710551
	1504.0000000000	36.3946012682	0.5630016462
	1508.0000000000	26.7680424033	-2.8666422215
	1512.0000000000	20.6733895124	-1.3758036889
	1516.0000000000	13.7473447201	-1.3365365087
	1520.0000000000	10.6974693068	-0.3274013596
	1524.0000000000	10.4937458016	0.2008604821
	1528.0000000000	12.4054384923	0.8114145358
	1532.0000000000	17.8892957168	2.1438053245
	1536.0000000000	33.0471964866	6.3110731065
	1540.0000000000	79.3188045864	17.4713312604
	1544.0000000000	115.9831380448	-8.1737029959
	1548.0000000000	55.9956196747	-12.8951918598
	1552.0000000000	24.7056060265	-4.2098928973
	1556.0000000000	14.1285664049	-1.5863227020
	1560.0000000000	9.7976491726	-0.6879141776
	1564.0000000000	7.9469302594	-0.2789448523
	1568.0000000000	7.3913167321	-0.0056755974
	1572.0000000000	7.8543817276	0.3131070360
	1576.0000000000	10.2088677359	0.9646296380
	1580.0000000000	17.2752103711	2.9772668884
	1584.0000000000	38.9145920415	7.8236000226
	1588.0000000000	46.1230234721	-6.9271014581
	1592.0000000000	21.2429778386	-3.7324413260
	1596.0000000000	12.8587597146	-0.9982769993
	1600.0000000000	10.9450356893	-0.0546043458
	1604.0000000000	11.9704619901	0.5685956702
	1608.0000000000	15.8583581115	1.4762262194
	1612.0000000000	25.4308435054	3.6926995825
	1616.0000000000	52.1559934881	10.0818341459
	1620.0000000000	97.4754334406	9.6714864418
	1624.0000000000	169.3686802351	28.5622203553
	1628.0000000000	178.0981232544	-31.9234819613
	1632.0000000000	71.4536808504	-15.9787393606
	1636.0000000000	33.2215583269	-5.3477302015
	1640.0000000000	19.1987122279	-2.2332523277
	1644.0000000000	12.8462827465	-1.1102515555
	1648.0000000000	9.5065640271	-0.6199521357
	1652.0000000000	7.5032177262	-0.3725283360
	1656.0000000000	6.3133533138	-0.2345938519
	1660.0000000000	5.5558248626	-0.1505288889
	1664.0000000000	5.0710405240	-0.0954051587
	1668.0000000000	4.7583891976	-0.0565899311
	1672.0000000000	4.5879366070	-0.0275839269
	1676.0000000000	4.5254064240	-0.0044058248
	1680.0000000000	4.5483085822	0.0154609117
	1684.0000000000	4.6469149279	0.0336800663
	1688.0000000000	4.8172176380	0.0514942333
	1692.0000000000	5.0597218552	0.0699466830
	1696.0000000000	5.3789652472	0.0900322217
	1700.0000000000	5.7835742195	0.1128202181
	1704.0000000000	6.2402443860	0.1401546418
	1708.0000000000	6.8347029870	0.1728091481
	1712.0000000000	7.6030010207	0.2128556589
	1716.0000000000	8.5519075766	0.2637160831
	1720.0000000000	9.7329404547	0.3298055458
	1724.0000000000	11.2193167167	0.4177351520
	1728.0000000000	13.1173239891	0.5377397660
	1732.0000000000	15.5854448135	0.7062534994
	1736.0000000000	18.8678352820	0.9507851068
	1740.0000000000	23.3558119554	1.3196775023
	1744.0000000000	29.7074646080	1.9029796640
	1748.0000000000	39.0676983805	2.8811496834
	1752.0000000000	53.7544962542	4.6470133520
	1756.0000000000	78.5136206696	8.1641183384
	1760.0000000000	124.8129463363	16.1625057507
	1764.0000000000	225.2559222376	37.9798960735
	1768.0000000000	493.6808546843	111.6771079665
	1772.0000000000	1291.0033988824	278.6907574313
	1776.0000000000	1453.0373618394	-261.8659067889
	1780.0000000000	566.0166616069	-133.0134146607
	1784.0000000000	249.4254478517	-43.9216287375
	1788.0000000000	134.7584904775	-18.1236702155
	1792.0000000000	83.3656586285	-8.9605897591
	1796.0000000000	56.3847928532	-5.0252456265
	1800.0000000000	40.5836297948	-3.0831729799
	1804.0000000000	30.5708093288	-2.0217412747
	1808.0000000000	23.8397912476	-1.3950319435
	1812.0000000000	19.1030446930	-1.0020542635
	1816.0000000000	15.6460381065	-0.7435082161
	1820.0000000000	13.0470840543	-0.5666057419
	1824.0000000000	11.0445638877	-0.4415590421
	1828.0000000000	9.4693069475	-0.3507064167
	1832.0000000000	8.2080453356	-0.2831303576
	1836.0000000000	7.1826547315	-0.2318379978
	1840.0000000000	6.3378521386	-0.1922107135
	1844.0000000000	5.6336346685	-0.1611153297
	1848.0000000000	5.0404825601	-0.1363757954
	1852.0000000000	4.5362300120	-0.1164489826
	1856.0000000000	4.1039730938	-0.1002200651
	1860.0000000000	3.7306400081	-0.0868700916
	1864.0000000000	3.4059946024	-0.0757883333
	1868.0000000000	3.1219294199	-0.0665130788
	1872.0000000000	2.8719560371	-0.0586909033
	1876.0000000000	2.6508322170	-0.0520481735
	1880.0000000000	2.4542854767	-0.0463708069
	1884.0000000000	2.2788056073	-0.0414896898
	1888.0000000000	2.1214871733	-0.0372700361
	1892.0000000000	1.9799086991	-0.0336035281
	1896.0000000000	1.8520390918	-0.0304024478
	1900.0000000000	1.7361645068	-0.0275952487
	1904.0000000000	1.6308307081	-0.0251231831
	1908.0000000000	1.5347972824	-0.0229377088
	1912.0000000000	1.4470010024	-0.0209984805
	1916.0000000000	1.3665263078	-0.0192717790
	1920.0000000000	1.2925813673	-0.0177292764
	1924.0000000000	1.2244785471	-0.0163470566
	1928.0000000000	1.1616183839	-0.0151048344
	1932.0000000000	1.1034763608	-0.0139853283
	1936.0000000000	0.0000000000	0.0000000000
	1940.0000000000	0.0000000000	0.0000000000
	1944.0000000000	0.0000000000	0.0000000000
	1948.0000000000	0.0000000000	0.0000000000
	1952.0000000000	0.0000000000	0.0000000000
	1956.0000000000	0.0000000000	0.0000000000
	1960.0000000000	0.0000000000	0.0000000000
	1964.0000000000	0.0000000000	0.0000000000
	1968.0000000000	0.0000000000	0.0000000000
	1972.0000000000	0.0000000000	0.0000000000
	1976.0000000000	0.0000000000	0.0000000000
	1980.0000000000	0.0000000000	0.0000000000
	1984.0000000000	0.0000000000	0.0000000000
	1988.0000000000	0.0000000000	0.0000000000
	1992.0000000000	0.0000000000	0.0000000000
	1996.0000000000	0.0000000000	0.0000000000
	2000.0000000000	0.0000000000	0.0000000000
	2004.0000000000	0.0000000000	0.0000000000
	2008.0000000000	0.0000000000	0.0000000000
	2012.0000000000	0.0000000000	0.0000000000
	2016.0000000000	0.0000000000	0.0000000000
	2020.0000000000	0.0000000000	0.0000000000
	2024.0000000000	0.0000000000	0.0000000000
	2028.0000000000	0.0000000000	0.0000000000
	2032.0000000000	0.0000000000	0.0000000000
	2036.0000000000	0.0000000000	0.0000000000
	2040.0000000000	0.0000000000	0.0000000000
	2044.0000000000	0.0000000000	0.0000000000
	2048.0000000000	0.0000000000	0.0000000000
	2052.0000000000	0.0000000000	0.0000000000
	2056.0000000000	0.0000000000	0.0000000000
	2060.0000000000	0.0000000000	0.0000000000
	2064.0000000000	0.0000000000	0.0000000000
	2068.0000000000	0.0000000000	0.0000000000
	2072.0000000000	0.0000000000	0.0000000000
	2076.0000000000	0.0000000000	0.0000000000
	2080.0000000000	0.0000000000	0.0000000000
	2084.0000000000	0.0000000000	0.0000000000
	2088.0000000000	0.0000000000	0.0000000000
	2092.0000000000	0.0000000000	0.0000000000
	2096.0000000000	0.0000000000	0.0000000000
	2100.0000000000	0.0000000000	0.0000000000
	2104.0000000000	0.0000000000	0.0000000000
	2108.0000000000	0.0000000000	0.0000000000
	2112.0000000000	0.0000000000	0.0000000000
	2116.0000000000	0.0000000000	0.0000000000
	2120.0000000000	0.0000000000	0.0000000000
	2124.0000000000	0.0000000000	0.0000000000
	2128.0000000000	0.0000000000	0.0000000000
	2132.0000000000	0.0000000000	0.0000000000
	2136.0000000000	0.0000000000	0.0000000000
	2140.0000000000	0.0000000000	0.0000000000
	2144.0000000000	0.0000000000	0.0000000000
	2148.0000000000	0.0000000000	0.0000000000
	2152.0000000000	0.0000000000	0.0000000000
	2156.0000000000	0.0000000000	0.0000000000
	2160.0000000000	0.0000000000	0.0000000000
	2164.0000000000	0.0000000000	0.0000000000
	2168.0000000000	0.0000000000	0.0000000000
	2172.0000000000	0.0000000000	0.0000000000
	2176.0000000000	0.0000000000	0.0000000000
	2180.0000000000	0.0000000000	0.0000000000
	2184.0000000000	0.0000000000	0.0000000000
	2188.0000000000	0.0000000000	0.0000000000
	2192.0000000000	0.0000000000	0.0000000000
	2196.0000000000	0.0000000000	0.0000000000
	2200.0000000000	0.0000000000	0.0000000000
	2204.0000000000	0.0000000000	0.0000000000
	2208.0000000000	0.0000000000	0.0000000000
	2212.0000000000	0.0000000000	0.0000000000
	2216.0000000000	0.0000000000	0.0000000000
	2220.0000000000	0.0000000000	0.0000000000
	2224.0000000000	0.0000000000	0.0000000000
	2228.0000000000	0.0000000000	0.0000000000
	2232.0000000000	0.0000000000	0.0000000000
	2236.0000000000	0.0000000000	0.0000000000
	2240.0000000000	0.0000000000	0.0000000000
	2244.0000000000	0.0000000000	0.0000000000
	2248.0000000000	0.0000000000	0.0000000000
	2252.0000000000	0.0000000000	0.0000000000
	2256.0000000000	0.0000000000	0.0000000000
	2260.0000000000	0.0000000000	0.0000000000
	2264.0000000000	0.0000000000	0.0000000000
	2268.0000000000	0.0000000000	0.0000000000
	2272.0000000000	0.0000000000	0.0000000000
	2276.0000000000	0.0000000000	0.0000000000
	2280.0000000000	0.0000000000	0.0000000000
	2284.0000000000	0.0000000000	0.0000000000
	2288.0000000000	0.0000000000	0.0000000000
	2292.0000000000	0.0000000000	0.0000000000
	2296.0000000000	0.0000000000	0.0000000000
	2300.0000000000	0.0000000000	0.0000000000
	2304.0000000000	0.0000000000	0.0000000000
	2308.0000000000	0.0000000000	0.0000000000
	2312.0000000000	0.0000000000	0.0000000000
	2316.0000000000	0.0000000000	0.0000000000
	2320.0000000000	0.0000000000	0.0000000000
	2324.0000000000	0.0000000000	0.0000000000
	2328.0000000000	0.0000000000	0.0000000000
	2332.0000000000	0.0000000000	0.0000000000
	2336.0000000000	0.0000000000	0.0000000000
	2340.0000000000	0.0000000000	0.0000000000
	2344.0000000000	0.0000000000	0.0000000000
	2348.0000000000	0.0000000000	0.0000000000
	2352.0000000000	0.0000000000	0.0000000000
	2356.0000000000	0.0000000000	0.0000000000
	2360.0000000000	0.0000000000	0.0000000000
	2364.0000000000	0.0000000000	0.0000000000
	2368.0000000000	0.0000000000	0.0000000000
	2372.0000000000	0.0000000000	0.0000000000
	2376.0000000000	0.0000000000	0.0000000000
	2380.0000000000	0.0000000000	0.0000000000
	2384.0000000000	0.0000000000	0.0000000000
	2388.0000000000	0.0000000000	0.0000000000
	2392.0000000000	0.0000000000	0.0000000000
	2396.0000000000	0.0000000000	0.0000000000
	2400.0000000000	0.0000000000	0.0000000000
	2404.0000000000	0.0000000000	0.0000000000
	2408.0000000000	0.0000000000	0.0000000000
	2412.0000000000	0.0000000000	0.0000000000
	2416.0000000000	0.0000000000	0.0000000000
	2420.0000000000	0.0000000000	0.0000000000
	2424.0000000000	0.0000000000	0.0000000000
	2428.0000000000	0.0000000000	0.0000000000
	2432.0000000000	0.0000000000	0.0000000000
	2436.0000000000	0.0000000000	0.0000000000
	2440.0000000000	0.0000000000	0.0000000000
	2444.0000000000	0.0000000000	0.0000000000
	2448.0000000000	0.0000000000	0.0000000000
	2452.0000000000	0.0000000000	0.0000000000
	2456.0000000000	0.0000000000	0.0000000000
	2460.0000000000	0.0000000000	0.0000000000
	2464.0000000000	0.0000000000	0.0000000000
	2468.0000000000	0.0000000000	0.0000000000
	2472.0000000000	0.0000000000	0.0000000000
	2476.0000000000	0.0000000000	0.0000000000
	2480.0000000000	0.0000000000	0.0000000000
	2484.0000000000	0.0000000000	0.0000000000
	2488.0000000000	0.0000000000	0.0000000000
	2492.0000000000	0.0000000000	0.0000000000
	2496.0000000000	0.0000000000	0.0000000000
	2500.0000000000	0.0000000000	0.0000000000
	2504.0000000000	0.0000000000	0.0000000000
	2508.0000000000	0.0000000000	0.0000000000
	2512.0000000000	0.0000000000	0.0000000000
	2516.0000000000	0.0000000000	0.0000000000
	2520.0000000000	0.0000000000	0.0000000000
	2524.0000000000	0.0000000000	0.0000000000
	2528.0000000000	0.0000000000	0.0000000000
	2532.0000000000	0.0000000000	0.0000000000
	2536.0000000000	0.0000000000	0.0000000000
	2540.0000000000	0.0000000000	0.0000000000
	2544.0000000000	0.0000000000	0.0000000000
	2548.0000000000	0.0000000000	0.0000000000
	2552.0000000000	0.0000000000	0.0000000000
	2556.0000000000	0.0000000000	0.0000000000
	2560.0000000000	0.0000000000	0.0000000000
	2564.0000000000	0.0000000000	0.0000000000
	2568.0000000000	0.0000000000	0.0000000000
	2572.0000000000	0.0000000000	0.0000000000
	2576.0000000000	0.0000000000	0.0000000000
	2580.0000000000	0.0000000000	0.0000000000
	2584.0000000000	0.0000000000	0.0000000000
	2588.0000000000	0.0000000000	0.0000000000
	2592.0000000000	0.0000000000	0.0000000000
	2596.0000000000	0.0000000000	0.0000000000
	2600.0000000000	0.0000000000	0.0000000000
	2604.0000000000	0.0000000000	0.0000000000
	2608.0000000000	0.0000000000	0.0000000000
	2612.0000000000	0.0000000000	0.0000000000
	2616.0000000000	0.0000000000	0.0000000000
	2620.0000000000	0.0000000000	0.0000000000
	2624.0000000000	0.0000000000	0.0000000000
	2628.0000000000	0.0000000000	0.0000000000
	2632.0000000000	0.0000000000	0.0000000000
	2636.0000000000	0.0000000000	0.0000000000
	2640.0000000000	0.0000000000	0.0000000000
	2644.0000000000	0.0000000000	0.0000000000
	2648.0000000000	0.0000000000	0.0000000000
	2652.0000000000	0.0000000000	0.0000000000
	2656.0000000000	0.0000000000	0.0000000000
	2660.0000000000	0.0000000000	0.0000000000
	2664.0000000000	0.0000000000	0.0000000000
	2668.0000000000	0.0000000000	0.0000000000
	2672.0000000000	0.0000000000	0.0000000000
	2676.0000000000	0.0000000000	0.0000000000
	2680.0000000000	0.0000000000	0.0000000000
	2684.0000000000	0.0000000000	0.0000000000
	2688.0000000000	0.0000000000	0.0000000000
	2692.0000000000	0.0000000000	0.0000000000
	2696.0000000000	0.0000000000	0.0000000000
	2700.0000000000	0.0000000000	0.0000000000
	2704.0000000000	0.0000000000	0.0000000000
	2708.0000000000	0.0000000000	0.0000000000
	2712.0000000000	0.0000000000	0.0000000000
	2716.0000000000	0.0000000000	0.0000000000
	2720.0000000000	0.0000000000	0.0000000000
	2724.0000000000	0.0000000000	0.0000000000
	2728.0000000000	0.0000000000	0.0000000000
	2732.0000000000	0.0000000000	0.0000000000
	2736.0000000000	0.0000000000	0.0000000000
	2740.0000000000	0.0000000000	0.0000000000
	2744.0000000000	0.0000000000	0.0000000000
	2748.0000000000	0.0000000000	0.0000000000
	2752.0000000000	0.0000000000	0.0000000000
	2756.0000000000	0.0000000000	0.0000000000
	2760.0000000000	0.0000000000	0.0000000000
	2764.0000000000	0.0000000000	0.0000000000
	2768.0000000000	0.0000000000	0.0000000000
	2772.0000000000	0.0000000000	0.0000000000
	2776.0000000000	0.0000000000	0.0000000000
	2780.0000000000	0.0000000000	0.0000000000
	2784.0000000000	0.0000000000	0.0000000000
	2788.0000000000	0.0000000000	0.0000000000
	2792.0000000000	0.0000000000	0.0000000000
	2796.0000000000	0.0000000000	0.0000000000
	2800.0000000000	0.0000000000	0.0000000000
	2804.0000000000	0.0000000000	0.0000000000
	2808.0000000000	0.0000000000	0.0000000000
	2812.0000000000	0.0000000000	0.0000000000
	2816.0000000000	0.0000000000	0.0000000000
	2820.0000000000	0.0000000000	0.0000000000
	2824.0000000000	0.0000000000	0.0000000000
	2828.0000000000	0.0000000000	0.0000000000
	2832.0000000000	0.0000000000	0.0000000000
	2836.0000000000	0.0000000000	0.0000000000
	2840.0000000000	0.0000000000	0.0000000000
	2844.0000000000	0.0000000000	0.0000000000
	2848.0000000000	0.0000000000	0.0000000000
	2852.0000000000	0.0000000000	0.0000000000
	2856.0000000000	0.0000000000	0.0000000000
	2860.0000000000	0.0000000000	0.0000000000
	2864.0000000000	0.0000000000	0.0000000000
	2868.0000000000	0.0000000000	0.0000000000
	2872.0000000000	0.0000000000	0.0000000000
	2876.0000000000	0.0000000000	0.0000000000
	2880.0000000000	0.0000000000	0.0000000000
	2884.0000000000	0.0000000000	0.0000000000
	2888.0000000000	0.0000000000	0.0000000000
	2892.0000000000	0.0000000000	0.0000000000
	2896.0000000000	0.0000000000	0.0000000000
	2900.0000000000	0.0000000000	0.0000000000
	2904.0000000000	0.0000000000	0.0000000000
	2908.0000000000	0.0000000000	0.0000000000
	2912.0000000000	0.0000000000	0.0000000000
	2916.0000000000	0.0000000000	0.0000000000
	2920.0000000000	0.0000000000	0.0000000000
	2924.0000000000	0.0000000000	0.0000000000
	2928.0000000000	0.0000000000	0.0000000000
	2932.0000000000	0.0000000000	0.0000000000
	2936.0000000000	0.1102697863	0.0014121924
	2940.0000000000	0.1161431860	0.0015264833
	2944.0000000000	0.1501472681	0.0020037105
	2948.0000000000	0.2466773606	0.0032965128
	2952.0000000000	0.2604123600	0.0035760495
	2956.0000000000	0.2753291535	0.0038881587
	2960.0000000000	0.2915675449	0.0042377345
	2964.0000000000	0.3092886762	0.0046305822
	2968.0000000000	0.5141573313	0.0074288253
	2972.0000000000	0.5452259845	0.0081192627
	2976.0000000000	0.5792303055	0.0088989391
	2980.0000000000	0.6165564183	0.0097829119
	2984.0000000000	0.6576568133	0.0107894268
	2988.0000000000	0.7030646745	0.0119407415
	2992.0000000000	0.7534119910	0.0132642061
	2996.0000000000	0.8094526462	0.0147936913
	3000.0000000000	0.8720921337	0.0165714991
	3004.0000000000	1.0407277356	0.0199067720
	3008.0000000000	1.1253156472	0.0224571123
	3012.0000000000	1.2210075814	0.0254755402
	3016.0000000000	1.3883980810	0.0298142303
	3020.0000000000	1.5321482553	0.0344122058
	3024.0000000000	1.6801553785	0.0397696367
	3028.0000000000	1.8519332744	0.0463514923
	3032.0000000000	2.0531051937	0.0545419238
	3036.0000000000	2.2911266668	0.0648837325
	3040.0000000000	2.6165371650	0.0786703378
	3044.0000000000	2.9644448182	0.0960934154
	3048.0000000000	3.3931057877	0.1194163745
	3052.0000000000	3.9334997711	0.1515181601
	3056.0000000000	4.6251236952	0.1970884367
	3060.0000000000	5.5389800130	0.2644618219
	3064.0000000000	6.7899481886	0.3691659470
	3068.0000000000	8.5824554384	0.5426352159
	3072.0000000000	11.3124997944	0.8553319417
	3076.0000000000	15.8379254838	1.4875600575
	3080.0000000000	24.3194685708	2.9879216802
	3084.0000000000	43.4031828138	7.4082160744
	3088.0000000000	97.2081905174	22.0990508574
	3092.0000000000	190.9521576640	4.4094516322
	3096.0000000000	128.3615278430	-13.4286309646
	3100.0000000000	132.3931022164	13.6907309042
	3104.0000000000	189.9965615049	5.1937131325
	3108.0000000000	123.1506105765	-22.9394524846
	3112.0000000000	70.0446742204	-5.3061583571
	3116.0000000000	69.2535633443	4.7370144141
	3120.0000000000	118.2373999029	22.8785405002
	3124.0000000000	268.2379077050	39.2520357621
	3128.0000000000	212.4884363934	-46.5115550009
	3132.0000000000	86.7235440717	-17.2144579217
	3136.0000000000	45.4160506198	-5.7754314729
	3140.0000000000	30.7899620892	-2.1124317330
	3144.0000000000	26.1376827811	-0.3362213997
	3148.0000000000	28.0456581395	1.4023876955
	3152.0000000000	39.8143393602	5.1103753306
	3156.0000000000	79.4639245783	16.8804905722
	3160.0000000000	160.8598414351	8.5748152689
	3164.0000000000	102.9489285461	-18.8842345263
	3168.0000000000	65.4874154273	-1.0556930102
	3172.0000000000	91.4658532366	13.8556204492
	3176.0000000000	116.7864230858	-9.2692063788
	3180.0000000000	65.2046024754	-12.3684303091
	3184.0000000000	32.9406433565	-4.3538606529
	3188.0000000000	23.5871909501	-0.7781937939
	3192.0000000000	26.0595419182	2.2863470117
	3196.0000000000	47.3487604311	9.0552532234
	3200.0000000000	68.0534107481	-6.3168631187
	3204.0000000000	32.1864776913	-6.3764291301
	3208.0000000000	17.9527980604	-1.7870719382
	3212.0000000000	11.4033718002	-1.4630346270
	3216.0000000000	7.2967739970	-0.6745719315
	3220.0000000000	5.3440982454	-0.3517114851
	3224.0000000000	4.2504124034	-0.2115983563
	3228.0000000000	3.5681418769	-0.1359840415
	3232.0000000000	3.1289368092	-0.0861494739
	3236.0000000000	2.8686236157	-0.0441294575
	3240.0000000000	2.7858018383	0.0057016858
	3244.0000000000	2.9624558028	0.0934176338
	3248.0000000000	3.7028643399	0.3162237575
	3252.0000000000	6.1561265109	1.0644796836
	3256.0000000000	13.0306576891	1.9039354435
	3260.0000000000	10.8203692341	-2.1928412843
	3264.0000000000	4.7339638094	-0.8450412457
	3268.0000000000	2.5834829851	-0.3013605218
	3272.0000000000	1.7626089644	-0.1378367897
	3276.0000000000	1.3520427485	-0.0762074954
	3280.0000000000	1.1098749210	-0.0481412934
	3284.0000000000	0.9496001937	-0.0334199599
	3288.0000000000	0.6606807875	-0.0226902346
	3292.0000000000	0.5812703313	-0.0173918301
	3296.0000000000	0.5192446020	-0.0138404304
	3300.0000000000	0.4691654141	-0.0113350412
	3304.0000000000	0.4276866510	-0.0094929292
	3308.0000000000	0.3926373892	-0.0080920094
	3312.0000000000	0.3625452839	-0.0069966309
	3316.0000000000	0.3363736314	-0.0061202260
	3320.0000000000	0.3133687915	-0.0054054198
	3324.0000000000	0.2030032045	-0.0037133832
	3328.0000000000	0.1890171809	-0.0032922980
	3332.0000000000	0.1765749592	-0.0029387755
	3336.0000000000	0.1088023728	-0.0019369905
	3340.0000000000	0.0862264692	-0.0015413235
	3344.0000000000	0.0803969883	-0.0013777570
	3348.0000000000	0.0751730680	-0.0012377403
	3352.0000000000	0.0704693927	-0.0011170088
	3356.0000000000	0.0662157711	-0.0010122200
	3360.0000000000	0.0227124049	-0.0004280392
	3364.0000000000	0.0210932103	-0.0003826937
	3368.0000000000	0.0196425731	-0.0003435684
	3372.0000000000	0.0163414723	-0.0002851021
	3376.0000000000	0.0152580706	-0.0002572353
	3380.0000000000	0.0142789079	-0.0002328839
	3384.0000000000	0.0133910324	-0.0002115108
	3388.0000000000	0.0125834427	-0.0001926743
	3392.0000000000	0.0118467457	-0.0001760091
	3396.0000000000	0.0111728825	-0.0001612112
	3400.0000000000	0.0105549071	-0.0001480264
	3404.0000000000	0.0099868076	-0.0001362406
	3408.0000000000	0.0094633587	-0.0001256733
	3412.0000000000	0.0089800021	-0.0001161710
	3416.0000000000	0.0085327463	-0.0001076028
	3420.0000000000	0.0000000000	0.0000000000
	3424.0000000000	0.0000000000	0.0000000000
	3428.0000000000	0.0000000000	0.0000000000
	3432.0000000000	0.0000000000	0.0000000000
	3436.0000000000	0.0000000000	0.0000000000
	3440.0000000000	0.0000000000	0.0000000000
	3444.0000000000	0.0000000000	0.0000000000
	3448.0000000000	0.0000000000	0.0000000000
	3452.0000000000	0.0000000000	0.0000000000
	3456.0000000000	0.0000000000	0.0000000000
	3460.0000000000	0.0000000000	0.0000000000
	3464.0000000000	0.0000000000	0.0000000000
	3468.0000000000	0.0000000000	0.0000000000
	3472.0000000000	0.0000000000	0.0000000000
	3476.0000000000	0.0000000000	0.0000000000
	3480.0000000000	0.0000000000	0.0000000000
	3484.0000000000	0.0000000000	0.0000000000
	3488.0000000000	0.0000000000	0.0000000000
	3492.0000000000	0.0000000000	0.0000000000
	3496.0000000000	0.0000000000	0.0000000000
	3500.0000000000	0.0000000000	0.0000000000
	3504.0000000000	0.0000000000	0.0000000000
	3508.0000000000	0.0000000000	0.0000000000
	3512.0000000000	0.0000000000	0.0000000000
	3516.0000000000	0.0000000000	0.0000000000
	3520.0000000000	0.0000000000	0.0000000000
	3524.0000000000	0.0000000000	0.0000000000
	3528.0000000000	0.0000000000	0.0000000000
	3532.0000000000	0.0000000000	0.0000000000
	3536.0000000000	0.0000000000	0.0000000000
	3540.0000000000	0.0000000000	0.0000000000
	3544.0000000000	0.0000000000	0.0000000000
	3548.0000000000	0.0000000000	0.0000000000
	3552.0000000000	0.0000000000	0.0000000000
	3556.0000000000	0.0000000000	0.0000000000
	3560.0000000000	0.0000000000	0.0000000000
	3564.0000000000	0.0557313120	0.0007013014
	3568.0000000000	0.0586460606	0.0007570192
	3572.0000000000	0.0617955408	0.0008187975
	3576.0000000000	0.0652056443	0.0008874833
	3580.0000000000	0.0689059327	0.0009640691
	3584.0000000000	0.0729302798	0.0010497240
	3588.0000000000	0.0773176488	0.0011458306
	3592.0000000000	0.0821130376	0.0012540325
	3596.0000000000	0.0873686362	0.0013762932
	3600.0000000000	0.3762338407	0.0051278881
	3604.0000000000	0.3976269617	0.0055771704
	3608.0000000000	0.4209243512	0.0060813608
	3612.0000000000	0.4463627203	0.0066492646
	3616.0000000000	0.4742174414	0.0072914722
	3620.0000000000	0.5048105398	0.0080208041
	3624.0000000000	0.5385207243	0.0088528917
	3628.0000000000	0.5757960865	0.0098069408
	3632.0000000000	0.6171703316	0.0109067474
	3636.0000000000	0.6632837386	0.0121820667
	3640.0000000000	0.7149105331	0.0136704800
	3644.0000000000	0.7729950814	0.0154199829
	3648.0000000000	0.8387004064	0.0174926267
	3652.0000000000	0.9134742095	0.0199697386
	3656.0000000000	0.9991402442	0.0229595510
	3660.0000000000	1.0980271792	0.0266086058
	3664.0000000000	1.2131542283	0.0311192259
	3668.0000000000	1.3485050472	0.0367770463
	3672.0000000000	1.5094430656	0.0439957921
	3676.0000000000	1.7033613308	0.0533928007
	3680.0000000000	1.9407367502	0.0659218085
	3684.0000000000	2.2369140246	0.0831179747
	3688.0000000000	2.6152776968	0.1075762745
	3692.0000000000	3.1132346958	0.1439500781
	3696.0000000000	3.7943269948	0.2012094224
	3700.0000000000	4.7749780127	0.2982714081
	3704.0000000000	6.2902860026	0.4798393371
	3708.0000000000	8.8795832933	0.8682205544
	3712.0000000000	14.0087770748	1.8669420973
	3716.0000000000	26.6004088034	5.0915296044
	3720.0000000000	63.6394302494	14.0814155326
	3724.0000000000	87.5069107569	-10.4849228343
	3728.0000000000	41.3023094238	-7.4111655806
	3732.0000000000	25.2510496811	-1.6946067964
	3736.0000000000	23.1992613284	0.4408386502
	3740.0000000000	28.3394281912	2.2095671427
	3744.0000000000	42.7471300151	5.4474112041
	3748.0000000000	79.2924983331	14.5703483098
	3752.0000000000	188.2614550697	46.0883289612
	3756.0000000000	425.7048746963	31.4048226701
	3760.0000000000	253.5286861151	-62.3385459811
	3764.0000000000	99.1502987564	-20.6162571477
	3768.0000000000	48.3350561641	-7.4770183359
	3772.0000000000	28.0447150941	-3.3663264378
	3776.0000000000	18.2141710911	-1.7713260558
	3780.0000000000	12.7634894449	-1.0395508814
	3784.0000000000	9.4398557517	-0.6602500332
	3788.0000000000	7.2670276524	-0.4449745578
	3792.0000000000	5.7693559737	-0.3139978351
	3796.0000000000	4.6933879927	-0.2298270163
	3800.0000000000	3.8942472716	-0.1732966400
	3804.0000000000	3.2843176124	-0.1339288071
	3808.0000000000	2.8081060254	-0.1056701713
	3812.0000000000	2.4290847907	-0.0848586543
	3816.0000000000	2.1224133614	-0.0691906523
	3820.0000000000	1.8707207407	-0.0571677946
	3824.0000000000	1.6615621304	-0.0477867978
	3828.0000000000	1.4858315025	-0.0403586241
	3832.0000000000	1.3367405793	-0.0343993506
	3836.0000000000	1.2091445100	-0.0295622896
	3840.0000000000	1.0990859384	-0.0255946184
	3844.0000000000	1.0034801993	-0.0223089966
	3848.0000000000	0.9198938221	-0.0195645860
	3852.0000000000	0.8463860107	-0.0172541100
	3856.0000000000	0.7813934264	-0.0152948719
	3860.0000000000	0.7236452567	-0.0136224201
	3864.0000000000	0.6720997959	-0.0121860145
	3868.0000000000	0.6258965234	-0.0109453362
	3872.0000000000	0.5843194967	-0.0098680704
	3876.0000000000	0.5467691002	-0.0089281104
	3880.0000000000	0.5127400404	-0.0081042072
	3884.0000000000	0.4276700620	-0.0067075717
	3888.0000000000	0.4020510219	-0.0061141576
	3892.0000000000	0.3786662641	-0.0055887091
	3896.0000000000	0.3572634044	-0.0051217702
	3900.0000000000	0.3376247055	-0.0047054206
	3904.0000000000	0.3195615238	-0.0043329920
	3908.0000000000	0.3029097669	-0.0039988435
	3912.0000000000	0.2875261580	-0.0036981816
	3916.0000000000	0.2732851460	-0.0034269152
	3920.0000000000	0.0000000000	0.0000000000
	3924.0000000000	0.0000000000	0.0000000000
	3928.0000000000	0.0000000000	0.0000000000
	3932.0000000000	0.0000000000	0.0000000000
	3936.0000000000	0.0000000000	0.0000000000
	3940.0000000000	0.0000000000	0.0000000000
	3944.0000000000	0.0000000000	0.0000000000
	3948.0000000000	0.0000000000	0.0000000000
	3952.0000000000	0.0000000000	0.0000000000
	3956.0000000000	0.0000000000	0.0000000000
	3960.0000000000	0.0000000000	0.0000000000
	3964.0000000000	0.0000000000	0.0000000000
	3968.0000000000	0.0000000000	0.0000000000
	3972.0000000000	0.0000000000	0.0000000000
	3976.0000000000	0.0000000000	0.0000000000
	3980.0000000000	0.0000000000	0.0000000000
	3984.0000000000	0.0000000000	0.0000000000
	3988.0000000000	0.0000000000	0.0000000000
	3992.0000000000	0.0000000000	0.0000000000
	3996.0000000000	0.0000000000	0.0000000000
