# Supplementary material for: Data of electronic, reactivity, optoelectronic, linear and non-linear optical parameters of doping graphene oxide nanosheet with aluminum atom
Source: Data Brief. 2022 Jan 19;41:107840. doi: 10.1016/j.dib.2022.107840 (PMC8801356; doi:10.1016/j.dib.2022.107840)
Supplement: Supplementary file 1 [file mmc1.zip › supplementary file/DATA OF THE IR SPECTRA/B3LYP-D3/GON1-Al6.xlsx]

#	IR	Spectrum
#	X-Axis:	Frequency	(cm-1)
#	Y-Axis:	&epsilon;	(M-1	cm-1)
#	Peak	information
#	X	Y
#	24.1516000000	75.2071346912
#	28.1523000000	168.5896385561
#	45.1575000000	22.4393940869
#	53.4961000000	20.2691076942
#	68.6695000000	19.6363206330
#	99.3163000000	58.3328506787
#	108.7347000000	66.9909486538
#	117.9094000000	27.5243091840
#	128.5681000000	56.2346717421
#	160.5061000000	58.6928659404
#	169.2918000000	62.5397198691
#	182.7194000000	192.0842639977
#	188.1097000000	168.2946867313
#	190.7294000000	172.0656584421
#	209.4234000000	35.4433783150
#	214.6149000000	104.6539981013
#	233.0376000000	93.0338286452
#	243.4043000000	47.1343728529
#	253.7034000000	172.6173551871
#	257.3497000000	9.1181903382
#	273.3480000000	190.5598828393
#	303.2108000000	8.4903246829
#	309.4485000000	26.9403268639
#	321.1866000000	103.0393047982
#	342.9192000000	319.2642191116
#	354.7599000000	70.9468803230
#	357.1987000000	168.6218985084
#	360.1860000000	265.3174220338
#	379.0887000000	49.3517164355
#	395.6805000000	149.5649085190
#	408.4779000000	167.9876217610
#	415.0534000000	58.4626236501
#	431.2645000000	222.2267087906
#	440.0010000000	211.0549628179
#	444.3529000000	755.0654038346
#	456.2236000000	583.6137505318
#	466.2333000000	541.5301451280
#	481.1777000000	61.8426708332
#	487.9126000000	13.9809273356
#	536.0714000000	307.5058507193
#	550.4619000000	303.4492773653
#	561.2296000000	393.4438738902
#	567.6816000000	416.2734143717
#	573.0759000000	453.7439458253
#	604.0467000000	52.8554288217
#	608.6765000000	64.1035118449
#	618.7555000000	381.3430267338
#	636.5084000000	205.4102015383
#	652.1738000000	295.6872712574
#	656.4460000000	51.8943878104
#	668.6049000000	44.3502461642
#	692.8557000000	544.2711653738
#	700.0761000000	114.6439575408
#	708.2226000000	51.9495121181
#	715.6146000000	129.3573065265
#	720.2364000000	68.1287284094
#	743.0512000000	35.2884326974
#	756.3346000000	231.7864136490
#	777.3321000000	197.2809753075
#	796.7454000000	550.3948127164
#	805.5936000000	136.6265564242
#	807.3512000000	305.9174184430
#	837.2891000000	201.4783881332
#	844.3629000000	132.7525113228
#	849.2615000000	765.4249905205
#	852.8051000000	306.9249418210
#	868.7542000000	217.5791896249
#	881.9802000000	174.0886361642
#	899.7494000000	373.4047415052
#	928.0406000000	60.5695572408
#	960.9535000000	817.7145105474
#	969.8968000000	74.5705935757
#	976.5336000000	47.3890604366
#	993.9212000000	41.4243863810
#	1024.4214000000	5.0259749345
#	1027.9778000000	9.0741346655
#	1068.4609000000	28.7123909095
#	1083.3824000000	953.7322352970
#	1091.7650000000	218.3123195188
#	1107.4835000000	340.6272088794
#	1144.1534000000	11.1025664802
#	1168.0241000000	11.4675731054
#	1180.2484000000	152.9953298440
#	1212.8283000000	54.4292680045
#	1224.3016000000	29.4891777404
#	1229.7841000000	52.2232430658
#	1243.6143000000	353.8903820622
#	1261.1431000000	9.0553157565
#	1295.5583000000	590.5849994333
#	1310.1314000000	59.5316735730
#	1319.5801000000	109.4845497007
#	1325.4917000000	122.5617972439
#	1352.9862000000	6.7558023229
#	1367.5896000000	276.7827389191
#	1403.5321000000	8.0283542812
#	1410.5020000000	14.7046066291
#	1439.2847000000	12.4755572944
#	1450.4982000000	8.9887381923
#	1474.1390000000	0.4259646818
#	1497.0827000000	895.5654439800
#	1510.2216000000	77.7250400000
#	1533.9961000000	134.0779018200
#	1552.1796000000	7.8537313734
#	1582.0894000000	30.9059963229
#	1590.3382000000	7.7254933316
#	1599.9356000000	85.5286425690
#	1743.4133000000	705.8820317431
#	3068.3456000000	13.9345345086
#	3081.7830000000	61.9310177326
#	3084.2369000000	37.4521833359
#	3094.7515000000	51.2986175459
#	3102.8963000000	47.5076867005
#	3120.7953000000	66.4598455967
#	3121.9054000000	29.0303265479
#	3146.5214000000	36.1549913539
#	3151.2189000000	20.5787206991
#	3154.8790000000	23.5669254514
#	3173.1858000000	78.4960069877
#	3658.1596000000	34.2932526951
#	3816.8326000000	78.9346873985
#	Spectra
#	X	Y	DY/DX
	0.0000000000	0.1653230932	0.0101298069
	4.0000000000	0.2214284771	0.0159117281
	8.0000000000	0.3048566755	0.0271672694
	12.0000000000	0.4629415860	0.0527456484
	16.0000000000	0.7887349888	0.1228854048
	20.0000000000	1.6498776512	0.3508081334
	24.0000000000	3.6824673259	0.5298776151
	28.0000000000	5.0835309709	-0.1171894919
	32.0000000000	2.7041402987	-0.5829123599
	36.0000000000	1.3479829548	-0.1613918856
	40.0000000000	1.0885734088	0.0197698743
	44.0000000000	1.4478697406	0.1041497235
	48.0000000000	1.3280752183	-0.0713622025
	52.0000000000	1.4513481418	0.0871961117
	56.0000000000	1.2231924806	-0.1549260095
	60.0000000000	0.8620570641	-0.0235566160
	64.0000000000	1.0074515835	0.1042927042
	68.0000000000	1.6153819545	0.0912713195
	72.0000000000	1.1845967207	-0.1609768767
	76.0000000000	0.8281562069	-0.0378965030
	80.0000000000	0.7887921504	0.0119747053
	84.0000000000	0.9144844414	0.0489730377
	88.0000000000	1.2210047280	0.1129734118
	92.0000000000	1.9621522077	0.2917657076
	96.0000000000	4.0850854184	0.8289867376
	100.0000000000	6.6040394932	-0.1699566649
	104.0000000000	5.5261390948	0.1736287752
	108.0000000000	8.0420665205	0.4741272213
	112.0000000000	5.9462449015	-0.7371649261
	116.0000000000	5.1620464204	0.2013730882
	120.0000000000	4.8346411707	-0.3493394408
	124.0000000000	4.7951739805	0.4411095541
	128.0000000000	7.6718854629	0.3571570307
	132.0000000000	4.9934686820	-0.9023022008
	136.0000000000	2.8198482155	-0.2708177441
	140.0000000000	2.2480572172	-0.0524658056
	144.0000000000	2.2576773989	0.0503801094
	148.0000000000	2.6597822184	0.1586150896
	152.0000000000	3.6837263890	0.3882363946
	156.0000000000	6.3802444232	1.0882276512
	160.0000000000	11.9532961762	0.9072393367
	164.0000000000	11.2335962334	-0.0987881866
	168.0000000000	14.7187327824	1.2858541077
	172.0000000000	14.3840529246	-0.6601048710
	176.0000000000	16.2584231250	1.8276132428
	180.0000000000	31.9214916002	6.2800480485
	184.0000000000	50.2481989258	0.9052087582
	188.0000000000	59.7174746084	2.2360448439
	192.0000000000	46.6758833787	-8.0405951932
	196.0000000000	20.9893544069	-3.8175297583
	200.0000000000	12.2933899566	-1.0344997004
	204.0000000000	11.0448391924	0.3611015591
	208.0000000000	15.6754447266	1.7923510440
	212.0000000000	22.2444254317	1.9917660520
	216.0000000000	23.0583277301	-3.0356452067
	220.0000000000	12.1449739836	-1.5761246950
	224.0000000000	9.3827385505	0.0168152073
	228.0000000000	12.3325465718	1.6448420503
	232.0000000000	22.7262979690	2.2933647283
	236.0000000000	18.6936066800	-2.2873161512
	240.0000000000	15.7633997200	0.8108708576
	244.0000000000	19.8724124847	-0.0494887685
	248.0000000000	20.7862260512	1.8427293104
	252.0000000000	38.2457581181	5.6708491570
	256.0000000000	35.3844655917	-5.8163702203
	260.0000000000	18.2698768856	-2.3711994122
	264.0000000000	14.4725216784	0.2598803383
	268.0000000000	21.0467335675	3.4652687384
	272.0000000000	44.2621227687	5.9343456150
	276.0000000000	34.5231791194	-7.3130089282
	280.0000000000	14.9081702481	-2.6809398595
	284.0000000000	8.5075033084	-0.9066076222
	288.0000000000	6.3853903341	-0.3372755453
	292.0000000000	5.6032759163	-0.0733998676
	296.0000000000	5.7569842891	0.1626172934
	300.0000000000	7.3325905847	0.5998213714
	304.0000000000	10.0671491648	0.5920885003
	308.0000000000	13.9858766042	1.2099110728
	312.0000000000	14.7693244725	-0.2676016676
	316.0000000000	18.2050766937	2.3281931568
	320.0000000000	33.7776861642	3.7549257397
	324.0000000000	27.8681254303	-4.0437991363
	328.0000000000	18.7688062920	-0.6541441129
	332.0000000000	20.5612547293	1.5202990516
	336.0000000000	33.0065317002	5.3558573463
	340.0000000000	72.8693726877	15.4197991255
	344.0000000000	103.6237294828	-9.5615032811
	348.0000000000	61.7025162282	-4.8557289452
	352.0000000000	69.0472756506	8.4963820772
	356.0000000000	119.1767670742	12.5940071576
	360.0000000000	134.8194511362	-8.6465439227
	364.0000000000	68.5037378942	-14.4472731256
	368.0000000000	33.9697776345	-4.4962301820
	372.0000000000	24.0279252319	-0.9251661720
	376.0000000000	25.7476643824	1.8181529677
	380.0000000000	29.8942675441	-1.6573158771
	384.0000000000	22.3360621040	-0.8419997587
	388.0000000000	24.2777864134	1.8831521784
	392.0000000000	41.0471248584	7.1642018201
	396.0000000000	66.4140687285	-1.1134450896
	400.0000000000	45.2694286663	-3.4824285853
	404.0000000000	48.8625982265	5.3681019868
	408.0000000000	80.7408781335	4.3297678641
	412.0000000000	64.3443530352	-4.6362457816
	416.0000000000	53.9029560669	-3.7715507012
	420.0000000000	42.5390983805	-0.5568047277
	424.0000000000	50.4927921586	4.7828516491
	428.0000000000	88.1429308735	15.1968040311
	432.0000000000	138.3814004169	0.4848428306
	436.0000000000	145.8507959887	12.9923658809
	440.0000000000	249.9588359108	32.2391715224
	444.0000000000	368.8154525936	5.3372933429
	448.0000000000	236.8700908810	-33.5290578798
	452.0000000000	201.9298964601	15.0108046266
	456.0000000000	299.9270045383	5.9283645335
	460.0000000000	212.1187205412	-18.3949841685
	464.0000000000	234.3299379301	24.4612810500
	468.0000000000	222.8892254863	-37.9369120008
	472.0000000000	100.4811060561	-18.0060365750
	476.0000000000	60.1211727915	-4.2926121470
	480.0000000000	56.7376457180	0.4510480317
	484.0000000000	43.2472518581	-4.8797585351
	488.0000000000	30.6795312986	-2.4151629510
	492.0000000000	21.3196460549	-1.7702112160
	496.0000000000	16.6709932104	-0.7607019966
	500.0000000000	14.5901678555	-0.3396777813
	504.0000000000	13.6860258860	-0.0971226000
	508.0000000000	13.6949798596	0.1003409826
	512.0000000000	14.5352378681	0.3206201563
	516.0000000000	16.3908007502	0.6394868745
	520.0000000000	19.9386376942	1.2165655474
	524.0000000000	26.9611084901	2.5160243521
	528.0000000000	43.0828045326	6.2616042243
	532.0000000000	88.4968235480	18.6325728668
	536.0000000000	167.2746550370	3.2620812674
	540.0000000000	108.7564159817	-14.0249413063
	544.0000000000	92.3133971229	4.9626708899
	548.0000000000	152.7157946906	24.6984746800
	552.0000000000	188.7827353992	-14.3662196361
	556.0000000000	162.7194456985	9.3532927348
	560.0000000000	267.1743607443	32.0562920390
	564.0000000000	295.4179896315	2.4049994529
	568.0000000000	353.0835948005	1.2740937539
	572.0000000000	339.2595849721	-1.4052789800
	576.0000000000	208.6941413249	-44.2887360379
	580.0000000000	94.2998281936	-15.9012295596
	584.0000000000	54.5136388237	-5.9238463029
	588.0000000000	38.7551393273	-2.4570024992
	592.0000000000	32.6605440371	-0.6788871362
	596.0000000000	33.2512734159	1.0981466867
	600.0000000000	44.1748639617	4.8792430163
	604.0000000000	69.8208394636	5.1387281029
	608.0000000000	84.5511558588	3.1470173221
	612.0000000000	91.4353014236	5.6802856537
	616.0000000000	162.7867422413	30.6688259793
	620.0000000000	207.4440308328	-26.4419165799
	624.0000000000	98.7703215543	-16.7898077069
	628.0000000000	65.6409655983	-1.7695908832
	632.0000000000	81.2255251920	10.5556128491
	636.0000000000	139.4311072911	6.9964467246
	640.0000000000	96.1984264962	-13.9395816189
	644.0000000000	72.3470233903	1.2516235822
	648.0000000000	109.2412065087	19.0412161730
	652.0000000000	198.7265168430	6.1703097741
	656.0000000000	133.7323569600	-20.2009836255
	660.0000000000	69.9089400560	-10.2655879169
	664.0000000000	49.3365297116	-0.9574612009
	668.0000000000	54.6021387002	0.7588650745
	672.0000000000	42.8743699569	-3.4323842124
	676.0000000000	37.3306366812	0.3952572293
	680.0000000000	45.1778567441	3.6547430089
	684.0000000000	71.2761413392	10.5906640737
	688.0000000000	150.3583719734	33.4349689442
	692.0000000000	338.4160255525	34.9659952924
	696.0000000000	250.5025792893	-39.7620477938
	700.0000000000	166.8006416958	-14.0578676056
	704.0000000000	105.3141294355	-9.4358778398
	708.0000000000	95.2844563267	-0.3810016696
	712.0000000000	96.6666162739	6.0153390334
	716.0000000000	127.0161952338	-1.3066254453
	720.0000000000	99.5893862804	-8.8910179251
	724.0000000000	55.3248951321	-8.9381006299
	728.0000000000	33.4850164089	-2.9027741171
	732.0000000000	26.9550311293	-0.6485451094
	736.0000000000	27.4709189797	1.0604067586
	740.0000000000	37.5533795929	4.1529546184
	744.0000000000	49.8281713107	-0.3703406364
	748.0000000000	51.3474756126	3.4592660174
	752.0000000000	88.3816217376	17.0047373117
	756.0000000000	169.2536617827	6.5543393344
	760.0000000000	103.2920295319	-19.6761462050
	764.0000000000	58.5177822005	-4.7922970880
	768.0000000000	53.5603170862	1.8994725709
	772.0000000000	77.2693319288	11.3594104239
	776.0000000000	150.8671324496	18.9640677388
	780.0000000000	129.9935918662	-18.6890676792
	784.0000000000	88.5014215343	-2.2152687625
	788.0000000000	105.3356529686	11.1075720912
	792.0000000000	198.1392574890	40.4867820414
	796.0000000000	421.1841387040	38.8476736359
	800.0000000000	324.9905092848	-38.1282114725
	804.0000000000	312.5299743973	26.5526572075
	808.0000000000	338.2734547474	-38.2294822110
	812.0000000000	161.7090029297	-30.7785456945
	816.0000000000	88.8158260165	-9.6355864193
	820.0000000000	66.3416358350	-2.6703758302
	824.0000000000	63.4186718088	1.0681364739
	828.0000000000	76.0110079269	5.7054923077
	832.0000000000	117.9018927237	17.3142618976
	836.0000000000	226.1752214963	30.3232238457
	840.0000000000	268.7827187452	6.6555794298
	844.0000000000	395.3223985746	53.0441604489
	848.0000000000	692.9128493155	80.6021598056
	852.0000000000	652.1346200340	-72.7976328781
	856.0000000000	327.7976345502	-65.8812694269
	860.0000000000	173.3512662870	-17.9138698447
	864.0000000000	154.1149729182	7.9469630704
	868.0000000000	221.8799510045	11.2666123287
	872.0000000000	157.9018892229	-23.2225616654
	876.0000000000	113.7882215312	0.4309503719
	880.0000000000	157.7899803607	18.3859998800
	884.0000000000	151.7302748774	-21.2319152066
	888.0000000000	92.9177666442	-5.9455552097
	892.0000000000	97.7633262313	8.6063817834
	896.0000000000	180.8717544980	36.8769968322
	900.0000000000	310.6790553732	-9.9678045573
	904.0000000000	154.7327529088	-34.5819994824
	908.0000000000	72.1961649078	-11.0262651732
	912.0000000000	44.8711969089	-3.9645125106
	916.0000000000	35.0850532762	-1.2262974337
	920.0000000000	34.3081541130	1.0062028712
	924.0000000000	46.8755116538	5.6915449086
	928.0000000000	71.0146430718	0.3460207833
	932.0000000000	48.2990717325	-5.6095896608
	936.0000000000	36.7717784196	-0.8444761523
	940.0000000000	38.0220942073	1.3581565157
	944.0000000000	47.7161484740	3.6601341763
	948.0000000000	70.4724125355	8.2859693433
	952.0000000000	124.7258973475	21.2951725998
	956.0000000000	281.7494779421	66.3093369382
	960.0000000000	661.3005761144	74.3464192306
	964.0000000000	460.1983007329	-98.7463189431
	968.0000000000	229.9403630206	-24.3144837583
	972.0000000000	151.3459872523	-18.3245167609
	976.0000000000	109.3698376873	-7.1566461480
	980.0000000000	67.3209723337	-9.6604632412
	984.0000000000	42.9399521068	-3.2837029859
	988.0000000000	37.4922835597	0.5683472205
	992.0000000000	49.1593903169	4.4997869590
	996.0000000000	44.5996545477	-6.4635768842
	1000.0000000000	24.8868692087	-2.9346680459
	1004.0000000000	17.4848396694	-1.1202537083
	1008.0000000000	14.3623392172	-0.5016463584
	1012.0000000000	12.6971292954	-0.1810609162
	1016.0000000000	12.4135018137	0.1278269801
	1020.0000000000	14.0054011936	0.7693338965
	1024.0000000000	18.8918831322	1.2706603833
	1028.0000000000	21.2245623834	-0.5385781664
	1032.0000000000	16.1105479011	-1.0255416003
	1036.0000000000	14.1029695293	-0.1221006813
	1040.0000000000	14.4171766341	0.2380203912
	1044.0000000000	15.7849033924	0.4841889608
	1048.0000000000	18.2486375992	0.7605239945
	1052.0000000000	22.0376383342	1.1652657248
	1056.0000000000	27.9898756822	1.8645954173
	1060.0000000000	37.7617971938	3.3106648960
	1064.0000000000	57.1433990135	6.9529121022
	1068.0000000000	93.6311876773	9.0026191316
	1072.0000000000	127.1701010384	12.6872110654
	1076.0000000000	228.2401552408	43.1337696390
	1080.0000000000	554.4630759085	131.9556775365
	1084.0000000000	930.1529503022	-56.5501162094
	1088.0000000000	509.2055700190	-66.4371624330
	1092.0000000000	387.3019938263	-33.9039854416
	1096.0000000000	216.6955167160	-30.6132522049
	1100.0000000000	163.2008454443	1.7565504616
	1104.0000000000	240.3660952395	40.0381507165
	1108.0000000000	358.3997509801	-23.6003964261
	1112.0000000000	170.7382641339	-37.5465939101
	1116.0000000000	80.0630695424	-12.5738626350
	1120.0000000000	47.3175671794	-5.1952647053
	1124.0000000000	32.0763513563	-2.6041060403
	1128.0000000000	24.2220061729	-1.4541920283
	1132.0000000000	19.7668341278	-0.7962118315
	1136.0000000000	18.1400148396	-0.1943322291
	1140.0000000000	19.2781575852	0.9274881865
	1144.0000000000	23.7340880291	-0.0183317297
	1148.0000000000	17.8489020582	-1.5064101525
	1152.0000000000	14.4616900017	-0.3642484197
	1156.0000000000	14.1540649317	0.1884521428
	1160.0000000000	16.1490147588	0.8371694919
	1164.0000000000	22.0957573709	2.3688578409
	1168.0000000000	33.8224019602	2.1998333117
	1172.0000000000	42.6094811655	4.3689663227
	1176.0000000000	82.8339759345	17.8974715188
	1180.0000000000	164.1553994400	4.7092836037
	1184.0000000000	91.4295383144	-20.7252492553
	1188.0000000000	41.4711702226	-6.5517654947
	1192.0000000000	25.6775231953	-2.1901438496
	1196.0000000000	20.4679726961	-0.6193082371
	1200.0000000000	20.0024838240	0.3784565186
	1204.0000000000	24.1128472022	1.8735952168
	1208.0000000000	38.7362334036	6.1298182452
	1212.0000000000	72.9448048204	6.4113441489
	1216.0000000000	59.1786492039	-6.3376619850
	1220.0000000000	52.4686369623	2.9651909745
	1224.0000000000	76.5408883054	5.8331482742
	1228.0000000000	96.2371352078	6.8220967064
	1232.0000000000	97.9690926934	-4.3375343323
	1236.0000000000	109.9276659542	12.7239402472
	1240.0000000000	227.1266836636	50.7753757599
	1244.0000000000	390.8513195784	-18.5419357233
	1248.0000000000	185.1970598029	-43.1556400779
	1252.0000000000	83.1476626933	-13.3892425490
	1256.0000000000	51.1777565460	-4.1384994953
	1260.0000000000	43.2775478834	-0.8555719627
	1264.0000000000	35.4473730008	-2.2410536959
	1268.0000000000	30.2917867925	-0.3420931697
	1272.0000000000	31.4904262575	0.8966615914
	1276.0000000000	37.6809314424	2.2930491406
	1280.0000000000	51.3221330700	4.8372867583
	1284.0000000000	80.9879399942	11.0065483939
	1288.0000000000	155.6889692549	30.2205504337
	1292.0000000000	382.1718384107	92.3966633869
	1296.0000000000	669.9964125045	-34.6817508444
	1300.0000000000	318.1791620937	-71.5453640678
	1304.0000000000	157.8459031546	-17.5698483677
	1308.0000000000	138.6718518800	4.6866760412
	1312.0000000000	134.7732154498	-7.6959709121
	1316.0000000000	140.3435093771	13.8137371506
	1320.0000000000	203.3676934382	2.2124450576
	1324.0000000000	202.2631180821	4.7351480677
	1328.0000000000	142.0415448701	-27.9884261002
	1332.0000000000	66.0170668680	-10.7120964979
	1336.0000000000	39.5593856455	-3.8493767353
	1340.0000000000	30.3560864258	-1.4553239209
	1344.0000000000	27.1715501890	-0.1493478227
	1348.0000000000	29.2775438749	1.3226407622
	1352.0000000000	38.4686835689	2.8216577504
	1356.0000000000	49.0768799925	3.8277079709
	1360.0000000000	81.1868615156	14.0361098501
	1364.0000000000	189.6706056560	44.8152843751
	1368.0000000000	331.5111006340	-16.6711498113
	1372.0000000000	154.3678958332	-36.9498370000
	1376.0000000000	66.5380820066	-11.8072284252
	1380.0000000000	36.6885408063	-4.5383283960
	1384.0000000000	24.1781960065	-2.1008447363
	1388.0000000000	18.0861328166	-1.0588888151
	1392.0000000000	15.0833652467	-0.4579100608
	1396.0000000000	14.4106016191	0.1635161484
	1400.0000000000	17.3127432970	1.4507039125
	1404.0000000000	22.9404451164	0.3618404048
	1408.0000000000	25.0559964910	1.7143885005
	1412.0000000000	25.0199301189	-2.9816803352
	1416.0000000000	14.5223598294	-1.6057795967
	1420.0000000000	10.7904815698	-0.4759585393
	1424.0000000000	9.8279123541	-0.0643141062
	1428.0000000000	10.1664200780	0.2438311061
	1432.0000000000	12.1396864663	0.8364804542
	1436.0000000000	18.3471955480	2.4678682920
	1440.0000000000	25.3034729729	-0.9205804417
	1444.0000000000	19.1263272721	-0.7010855684
	1448.0000000000	21.3423475643	1.6021753580
	1452.0000000000	23.1629107025	-1.4380297961
	1456.0000000000	18.0266382649	-0.4887224706
	1460.0000000000	18.0541844184	0.3796939038
	1464.0000000000	20.6109600291	0.8856111872
	1468.0000000000	25.2333412752	1.4588306149
	1472.0000000000	32.6750500878	2.3491719620
	1476.0000000000	44.4292345490	3.6778483099
	1480.0000000000	64.4662647679	6.7829435807
	1484.0000000000	103.9224000801	14.0662783898
	1488.0000000000	194.1995010063	35.1145790946
	1492.0000000000	451.4385959380	108.4979517932
	1496.0000000000	1092.4989790976	137.5294581528
	1500.0000000000	775.0061217491	-178.0514887762
	1504.0000000000	324.7870257151	-56.0962382820
	1508.0000000000	220.1896247713	-5.3951049555
	1512.0000000000	169.4302586899	-24.9943620507
	1516.0000000000	91.9838031473	-11.8377659522
	1520.0000000000	63.3752870751	-3.6666734221
	1524.0000000000	58.6850639367	1.3848309337
	1528.0000000000	79.9097330386	10.9654335928
	1532.0000000000	162.2295353055	27.4121482726
	1536.0000000000	158.4870842064	-29.2183667343
	1540.0000000000	68.6530408904	-13.0290956702
	1544.0000000000	37.5982246993	-4.2203066179
	1548.0000000000	28.1729678097	-0.7876204805
	1552.0000000000	27.7034337877	-0.8300872813
	1556.0000000000	19.4677130078	-1.9700480460
	1560.0000000000	14.3930618715	-0.7401895235
	1564.0000000000	12.5998665613	-0.2073352764
	1568.0000000000	12.5966262768	0.2192551047
	1572.0000000000	14.7373945402	0.9593044116
	1576.0000000000	22.0246748335	3.1045573529
	1580.0000000000	43.8568297216	7.3565175894
	1584.0000000000	49.2911314027	-5.3046558350
	1588.0000000000	37.5500192970	0.3528678718
	1592.0000000000	43.0418111304	2.1151249415
	1596.0000000000	70.7589866410	13.7312671139
	1600.0000000000	125.5994366769	-1.4927955428
	1604.0000000000	63.8677451727	-14.8542490455
	1608.0000000000	28.1001467144	-4.8218805005
	1612.0000000000	15.8998389494	-1.8598249566
	1616.0000000000	10.7266442772	-0.8842550360
	1620.0000000000	8.0916630448	-0.4856504496
	1624.0000000000	6.5750276478	-0.2935935180
	1628.0000000000	5.6292373707	-0.1888808979
	1632.0000000000	5.0092640305	-0.1259614255
	1636.0000000000	4.5924166471	-0.0849457676
	1640.0000000000	4.3131826169	-0.0561993066
	1644.0000000000	4.1333628060	-0.0346157141
	1648.0000000000	4.0306438958	-0.0172771034
	1652.0000000000	3.9919153285	-0.0023801923
	1656.0000000000	4.0099803120	0.0112904008
	1660.0000000000	3.3820857845	0.0332288174
	1664.0000000000	3.5411164642	0.0464330147
	1668.0000000000	3.7552160495	0.0608891422
	1672.0000000000	3.9688404557	0.0781719747
	1676.0000000000	4.3193178771	0.0976679235
	1680.0000000000	4.7559076742	0.1214720332
	1684.0000000000	5.2991224851	0.1513215168
	1688.0000000000	5.9777958974	0.1896965138
	1692.0000000000	6.8328698134	0.2402656624
	1696.0000000000	7.8149719043	0.3099847350
	1700.0000000000	9.2340305859	0.4049962568
	1704.0000000000	11.1097832410	0.5414789752
	1708.0000000000	13.6543025054	0.7449528872
	1712.0000000000	17.2191802152	1.0621317105
	1716.0000000000	22.4144603967	1.5845381307
	1720.0000000000	30.4114555340	2.5065585458
	1724.0000000000	43.5836604973	4.2881944962
	1728.0000000000	67.4264298776	8.1756891149
	1732.0000000000	116.7701946523	18.1985919942
	1736.0000000000	240.5333528256	50.2288659713
	1740.0000000000	617.0314537371	152.3032833882
	1744.0000000000	1043.7501229317	-74.9282164980
	1748.0000000000	460.6406409694	-114.0680462963
	1752.0000000000	190.1789116810	-36.3831045057
	1756.0000000000	97.8715248176	-14.1147976294
	1760.0000000000	58.5935322901	-6.6768202763
	1764.0000000000	38.7839796711	-3.6307957061
	1768.0000000000	27.4899406495	-2.1785031030
	1772.0000000000	20.4724916187	-1.4048040944
	1776.0000000000	15.8250102855	-0.9568386743
	1780.0000000000	12.5925266545	-0.6802355629
	1784.0000000000	10.2554385640	-0.5004982373
	1788.0000000000	8.5119216305	-0.3787659230
	1792.0000000000	7.1771371786	-0.2934473780
	1796.0000000000	6.1328493408	-0.2319053920
	1800.0000000000	5.3006148465	-0.1864134316
	1804.0000000000	4.6267515641	-0.1520687568
	1808.0000000000	4.0735295736	-0.1256594570
	1812.0000000000	3.6138090483	-0.1050220874
	1816.0000000000	3.2276669736	-0.0886634907
	1820.0000000000	2.9002129534	-0.0755306929
	1824.0000000000	2.6201384886	-0.0648667594
	1828.0000000000	2.3787313625	-0.0561181332
	1832.0000000000	2.1691923123	-0.0488736724
	1836.0000000000	1.9861525568	-0.0428236961
	1840.0000000000	1.8253274699	-0.0377319494
	1844.0000000000	1.6832642220	-0.0334160784
	1848.0000000000	1.5571553551	-0.0297338183
	1852.0000000000	1.4446993227	-0.0265730809
	1856.0000000000	1.3439949492	-0.0238447459
	1860.0000000000	1.2534607011	-0.0214773548
	1864.0000000000	1.1717723237	-0.0194131593
	1868.0000000000	1.0978142196	-0.0176051497
	1872.0000000000	1.0306412165	-0.0160147956
	1876.0000000000	0.9694482626	-0.0146103147
	1880.0000000000	0.9135462252	-0.0133653336
	1884.0000000000	0.8623424287	-0.0122578438
	1888.0000000000	0.8153248992	-0.0112693818
	1892.0000000000	0.7720495317	-0.0103843807
	1896.0000000000	0.7321295752	-0.0095896536
	1900.0000000000	0.6952269709	-0.0088739797
	1904.0000000000	0.0000000000	0.0000000000
	1908.0000000000	0.0000000000	0.0000000000
	1912.0000000000	0.0000000000	0.0000000000
	1916.0000000000	0.0000000000	0.0000000000
	1920.0000000000	0.0000000000	0.0000000000
	1924.0000000000	0.0000000000	0.0000000000
	1928.0000000000	0.0000000000	0.0000000000
	1932.0000000000	0.0000000000	0.0000000000
	1936.0000000000	0.0000000000	0.0000000000
	1940.0000000000	0.0000000000	0.0000000000
	1944.0000000000	0.0000000000	0.0000000000
	1948.0000000000	0.0000000000	0.0000000000
	1952.0000000000	0.0000000000	0.0000000000
	1956.0000000000	0.0000000000	0.0000000000
	1960.0000000000	0.0000000000	0.0000000000
	1964.0000000000	0.0000000000	0.0000000000
	1968.0000000000	0.0000000000	0.0000000000
	1972.0000000000	0.0000000000	0.0000000000
	1976.0000000000	0.0000000000	0.0000000000
	1980.0000000000	0.0000000000	0.0000000000
	1984.0000000000	0.0000000000	0.0000000000
	1988.0000000000	0.0000000000	0.0000000000
	1992.0000000000	0.0000000000	0.0000000000
	1996.0000000000	0.0000000000	0.0000000000
	2000.0000000000	0.0000000000	0.0000000000
	2004.0000000000	0.0000000000	0.0000000000
	2008.0000000000	0.0000000000	0.0000000000
	2012.0000000000	0.0000000000	0.0000000000
	2016.0000000000	0.0000000000	0.0000000000
	2020.0000000000	0.0000000000	0.0000000000
	2024.0000000000	0.0000000000	0.0000000000
	2028.0000000000	0.0000000000	0.0000000000
	2032.0000000000	0.0000000000	0.0000000000
	2036.0000000000	0.0000000000	0.0000000000
	2040.0000000000	0.0000000000	0.0000000000
	2044.0000000000	0.0000000000	0.0000000000
	2048.0000000000	0.0000000000	0.0000000000
	2052.0000000000	0.0000000000	0.0000000000
	2056.0000000000	0.0000000000	0.0000000000
	2060.0000000000	0.0000000000	0.0000000000
	2064.0000000000	0.0000000000	0.0000000000
	2068.0000000000	0.0000000000	0.0000000000
	2072.0000000000	0.0000000000	0.0000000000
	2076.0000000000	0.0000000000	0.0000000000
	2080.0000000000	0.0000000000	0.0000000000
	2084.0000000000	0.0000000000	0.0000000000
	2088.0000000000	0.0000000000	0.0000000000
	2092.0000000000	0.0000000000	0.0000000000
	2096.0000000000	0.0000000000	0.0000000000
	2100.0000000000	0.0000000000	0.0000000000
	2104.0000000000	0.0000000000	0.0000000000
	2108.0000000000	0.0000000000	0.0000000000
	2112.0000000000	0.0000000000	0.0000000000
	2116.0000000000	0.0000000000	0.0000000000
	2120.0000000000	0.0000000000	0.0000000000
	2124.0000000000	0.0000000000	0.0000000000
	2128.0000000000	0.0000000000	0.0000000000
	2132.0000000000	0.0000000000	0.0000000000
	2136.0000000000	0.0000000000	0.0000000000
	2140.0000000000	0.0000000000	0.0000000000
	2144.0000000000	0.0000000000	0.0000000000
	2148.0000000000	0.0000000000	0.0000000000
	2152.0000000000	0.0000000000	0.0000000000
	2156.0000000000	0.0000000000	0.0000000000
	2160.0000000000	0.0000000000	0.0000000000
	2164.0000000000	0.0000000000	0.0000000000
	2168.0000000000	0.0000000000	0.0000000000
	2172.0000000000	0.0000000000	0.0000000000
	2176.0000000000	0.0000000000	0.0000000000
	2180.0000000000	0.0000000000	0.0000000000
	2184.0000000000	0.0000000000	0.0000000000
	2188.0000000000	0.0000000000	0.0000000000
	2192.0000000000	0.0000000000	0.0000000000
	2196.0000000000	0.0000000000	0.0000000000
	2200.0000000000	0.0000000000	0.0000000000
	2204.0000000000	0.0000000000	0.0000000000
	2208.0000000000	0.0000000000	0.0000000000
	2212.0000000000	0.0000000000	0.0000000000
	2216.0000000000	0.0000000000	0.0000000000
	2220.0000000000	0.0000000000	0.0000000000
	2224.0000000000	0.0000000000	0.0000000000
	2228.0000000000	0.0000000000	0.0000000000
	2232.0000000000	0.0000000000	0.0000000000
	2236.0000000000	0.0000000000	0.0000000000
	2240.0000000000	0.0000000000	0.0000000000
	2244.0000000000	0.0000000000	0.0000000000
	2248.0000000000	0.0000000000	0.0000000000
	2252.0000000000	0.0000000000	0.0000000000
	2256.0000000000	0.0000000000	0.0000000000
	2260.0000000000	0.0000000000	0.0000000000
	2264.0000000000	0.0000000000	0.0000000000
	2268.0000000000	0.0000000000	0.0000000000
	2272.0000000000	0.0000000000	0.0000000000
	2276.0000000000	0.0000000000	0.0000000000
	2280.0000000000	0.0000000000	0.0000000000
	2284.0000000000	0.0000000000	0.0000000000
	2288.0000000000	0.0000000000	0.0000000000
	2292.0000000000	0.0000000000	0.0000000000
	2296.0000000000	0.0000000000	0.0000000000
	2300.0000000000	0.0000000000	0.0000000000
	2304.0000000000	0.0000000000	0.0000000000
	2308.0000000000	0.0000000000	0.0000000000
	2312.0000000000	0.0000000000	0.0000000000
	2316.0000000000	0.0000000000	0.0000000000
	2320.0000000000	0.0000000000	0.0000000000
	2324.0000000000	0.0000000000	0.0000000000
	2328.0000000000	0.0000000000	0.0000000000
	2332.0000000000	0.0000000000	0.0000000000
	2336.0000000000	0.0000000000	0.0000000000
	2340.0000000000	0.0000000000	0.0000000000
	2344.0000000000	0.0000000000	0.0000000000
	2348.0000000000	0.0000000000	0.0000000000
	2352.0000000000	0.0000000000	0.0000000000
	2356.0000000000	0.0000000000	0.0000000000
	2360.0000000000	0.0000000000	0.0000000000
	2364.0000000000	0.0000000000	0.0000000000
	2368.0000000000	0.0000000000	0.0000000000
	2372.0000000000	0.0000000000	0.0000000000
	2376.0000000000	0.0000000000	0.0000000000
	2380.0000000000	0.0000000000	0.0000000000
	2384.0000000000	0.0000000000	0.0000000000
	2388.0000000000	0.0000000000	0.0000000000
	2392.0000000000	0.0000000000	0.0000000000
	2396.0000000000	0.0000000000	0.0000000000
	2400.0000000000	0.0000000000	0.0000000000
	2404.0000000000	0.0000000000	0.0000000000
	2408.0000000000	0.0000000000	0.0000000000
	2412.0000000000	0.0000000000	0.0000000000
	2416.0000000000	0.0000000000	0.0000000000
	2420.0000000000	0.0000000000	0.0000000000
	2424.0000000000	0.0000000000	0.0000000000
	2428.0000000000	0.0000000000	0.0000000000
	2432.0000000000	0.0000000000	0.0000000000
	2436.0000000000	0.0000000000	0.0000000000
	2440.0000000000	0.0000000000	0.0000000000
	2444.0000000000	0.0000000000	0.0000000000
	2448.0000000000	0.0000000000	0.0000000000
	2452.0000000000	0.0000000000	0.0000000000
	2456.0000000000	0.0000000000	0.0000000000
	2460.0000000000	0.0000000000	0.0000000000
	2464.0000000000	0.0000000000	0.0000000000
	2468.0000000000	0.0000000000	0.0000000000
	2472.0000000000	0.0000000000	0.0000000000
	2476.0000000000	0.0000000000	0.0000000000
	2480.0000000000	0.0000000000	0.0000000000
	2484.0000000000	0.0000000000	0.0000000000
	2488.0000000000	0.0000000000	0.0000000000
	2492.0000000000	0.0000000000	0.0000000000
	2496.0000000000	0.0000000000	0.0000000000
	2500.0000000000	0.0000000000	0.0000000000
	2504.0000000000	0.0000000000	0.0000000000
	2508.0000000000	0.0000000000	0.0000000000
	2512.0000000000	0.0000000000	0.0000000000
	2516.0000000000	0.0000000000	0.0000000000
	2520.0000000000	0.0000000000	0.0000000000
	2524.0000000000	0.0000000000	0.0000000000
	2528.0000000000	0.0000000000	0.0000000000
	2532.0000000000	0.0000000000	0.0000000000
	2536.0000000000	0.0000000000	0.0000000000
	2540.0000000000	0.0000000000	0.0000000000
	2544.0000000000	0.0000000000	0.0000000000
	2548.0000000000	0.0000000000	0.0000000000
	2552.0000000000	0.0000000000	0.0000000000
	2556.0000000000	0.0000000000	0.0000000000
	2560.0000000000	0.0000000000	0.0000000000
	2564.0000000000	0.0000000000	0.0000000000
	2568.0000000000	0.0000000000	0.0000000000
	2572.0000000000	0.0000000000	0.0000000000
	2576.0000000000	0.0000000000	0.0000000000
	2580.0000000000	0.0000000000	0.0000000000
	2584.0000000000	0.0000000000	0.0000000000
	2588.0000000000	0.0000000000	0.0000000000
	2592.0000000000	0.0000000000	0.0000000000
	2596.0000000000	0.0000000000	0.0000000000
	2600.0000000000	0.0000000000	0.0000000000
	2604.0000000000	0.0000000000	0.0000000000
	2608.0000000000	0.0000000000	0.0000000000
	2612.0000000000	0.0000000000	0.0000000000
	2616.0000000000	0.0000000000	0.0000000000
	2620.0000000000	0.0000000000	0.0000000000
	2624.0000000000	0.0000000000	0.0000000000
	2628.0000000000	0.0000000000	0.0000000000
	2632.0000000000	0.0000000000	0.0000000000
	2636.0000000000	0.0000000000	0.0000000000
	2640.0000000000	0.0000000000	0.0000000000
	2644.0000000000	0.0000000000	0.0000000000
	2648.0000000000	0.0000000000	0.0000000000
	2652.0000000000	0.0000000000	0.0000000000
	2656.0000000000	0.0000000000	0.0000000000
	2660.0000000000	0.0000000000	0.0000000000
	2664.0000000000	0.0000000000	0.0000000000
	2668.0000000000	0.0000000000	0.0000000000
	2672.0000000000	0.0000000000	0.0000000000
	2676.0000000000	0.0000000000	0.0000000000
	2680.0000000000	0.0000000000	0.0000000000
	2684.0000000000	0.0000000000	0.0000000000
	2688.0000000000	0.0000000000	0.0000000000
	2692.0000000000	0.0000000000	0.0000000000
	2696.0000000000	0.0000000000	0.0000000000
	2700.0000000000	0.0000000000	0.0000000000
	2704.0000000000	0.0000000000	0.0000000000
	2708.0000000000	0.0000000000	0.0000000000
	2712.0000000000	0.0000000000	0.0000000000
	2716.0000000000	0.0000000000	0.0000000000
	2720.0000000000	0.0000000000	0.0000000000
	2724.0000000000	0.0000000000	0.0000000000
	2728.0000000000	0.0000000000	0.0000000000
	2732.0000000000	0.0000000000	0.0000000000
	2736.0000000000	0.0000000000	0.0000000000
	2740.0000000000	0.0000000000	0.0000000000
	2744.0000000000	0.0000000000	0.0000000000
	2748.0000000000	0.0000000000	0.0000000000
	2752.0000000000	0.0000000000	0.0000000000
	2756.0000000000	0.0000000000	0.0000000000
	2760.0000000000	0.0000000000	0.0000000000
	2764.0000000000	0.0000000000	0.0000000000
	2768.0000000000	0.0000000000	0.0000000000
	2772.0000000000	0.0000000000	0.0000000000
	2776.0000000000	0.0000000000	0.0000000000
	2780.0000000000	0.0000000000	0.0000000000
	2784.0000000000	0.0000000000	0.0000000000
	2788.0000000000	0.0000000000	0.0000000000
	2792.0000000000	0.0000000000	0.0000000000
	2796.0000000000	0.0000000000	0.0000000000
	2800.0000000000	0.0000000000	0.0000000000
	2804.0000000000	0.0000000000	0.0000000000
	2808.0000000000	0.0000000000	0.0000000000
	2812.0000000000	0.0000000000	0.0000000000
	2816.0000000000	0.0000000000	0.0000000000
	2820.0000000000	0.0000000000	0.0000000000
	2824.0000000000	0.0000000000	0.0000000000
	2828.0000000000	0.0000000000	0.0000000000
	2832.0000000000	0.0000000000	0.0000000000
	2836.0000000000	0.0000000000	0.0000000000
	2840.0000000000	0.0000000000	0.0000000000
	2844.0000000000	0.0000000000	0.0000000000
	2848.0000000000	0.0000000000	0.0000000000
	2852.0000000000	0.0000000000	0.0000000000
	2856.0000000000	0.0000000000	0.0000000000
	2860.0000000000	0.0000000000	0.0000000000
	2864.0000000000	0.0000000000	0.0000000000
	2868.0000000000	0.0000000000	0.0000000000
	2872.0000000000	0.0000000000	0.0000000000
	2876.0000000000	0.0000000000	0.0000000000
	2880.0000000000	0.0000000000	0.0000000000
	2884.0000000000	0.0000000000	0.0000000000
	2888.0000000000	0.0000000000	0.0000000000
	2892.0000000000	0.0000000000	0.0000000000
	2896.0000000000	0.0000000000	0.0000000000
	2900.0000000000	0.0000000000	0.0000000000
	2904.0000000000	0.0000000000	0.0000000000
	2908.0000000000	0.0000000000	0.0000000000
	2912.0000000000	0.0242286051	0.0003097338
	2916.0000000000	0.0255167168	0.0003347539
	2920.0000000000	0.0269103245	0.0003625422
	2924.0000000000	0.1346147849	0.0017386985
	2928.0000000000	0.2073971251	0.0027194348
	2932.0000000000	0.2187187361	0.0029453825
	2936.0000000000	0.3182529406	0.0042957163
	2940.0000000000	0.3361595223	0.0046643360
	2944.0000000000	0.4365008938	0.0060938211
	2948.0000000000	0.4619417811	0.0066369767
	2952.0000000000	0.4896858161	0.0072470211
	2956.0000000000	0.5200212889	0.0079346401
	2960.0000000000	0.5532833393	0.0087126484
	2964.0000000000	0.7570711984	0.0117234277
	2968.0000000000	0.8062727397	0.0129028160
	2972.0000000000	0.8605152978	0.0142485711
	2976.0000000000	0.9205240172	0.0157915982
	2980.0000000000	0.9871616017	0.0175700740
	2984.0000000000	1.0614614151	0.0196315579
	2988.0000000000	1.2073800069	0.0228265226
	2992.0000000000	1.3397356531	0.0261573184
	2996.0000000000	1.4918592635	0.0301149402
	3000.0000000000	1.6203537234	0.0342546998
	3004.0000000000	1.7669980336	0.0392221995
	3008.0000000000	1.9355327169	0.0452433990
	3012.0000000000	2.1307543336	0.0526252908
	3016.0000000000	2.4985527173	0.0635688093
	3020.0000000000	2.7752993841	0.0752677380
	3024.0000000000	3.1050491422	0.0902466642
	3028.0000000000	3.5033683248	0.1098206651
	3032.0000000000	3.9924120182	0.1360334225
	3036.0000000000	4.6048153430	0.1722057904
	3040.0000000000	5.3907458218	0.2240426185
	3044.0000000000	6.4316394350	0.3020672741
	3048.0000000000	7.8695530302	0.4275991989
	3052.0000000000	9.9780268293	0.6496709661
	3056.0000000000	13.3633530930	1.1024450014
	3060.0000000000	19.6673738976	2.2438575884
	3064.0000000000	34.3605406032	5.7173853006
	3068.0000000000	62.2858025471	4.3470536337
	3072.0000000000	62.3722670013	1.1236540964
	3076.0000000000	92.3118622728	15.5622375878
	3080.0000000000	205.7281683592	38.4727293362
	3084.0000000000	254.8715931967	-20.6652706078
	3088.0000000000	152.3824406263	-15.2314953465
	3092.0000000000	158.8659607225	16.5317590563
	3096.0000000000	188.8939844073	-13.5052759676
	3100.0000000000	159.5418001084	7.0557464594
	3104.0000000000	165.6849364324	-18.4453345834
	3108.0000000000	91.7740094644	-10.7154845583
	3112.0000000000	78.0337017504	2.9523389841
	3116.0000000000	122.1629694975	21.8988292492
	3120.0000000000	255.2235294909	28.0995104545
	3124.0000000000	187.3497016587	-39.5912541907
	3128.0000000000	82.4044374044	-14.0986081694
	3132.0000000000	49.9950014200	-3.9762804929
	3136.0000000000	43.5303886737	0.4952398610
	3140.0000000000	55.7748117539	6.4294976394
	3144.0000000000	106.3797232342	19.4291159265
	3148.0000000000	150.8453845241	-2.3382832786
	3152.0000000000	144.9832737252	-2.8706601737
	3156.0000000000	114.3632457974	-15.1542278196
	3160.0000000000	64.8468191007	-6.4983944696
	3164.0000000000	58.6379391015	2.9855498630
	3168.0000000000	95.6912750228	17.9415566876
	3172.0000000000	209.0278911666	26.1911830154
	3176.0000000000	152.3916607333	-34.4769936301
	3180.0000000000	61.6701494123	-12.4150418812
	3184.0000000000	31.1801168213	-4.4689334748
	3188.0000000000	19.0321322493	-2.0262089966
	3192.0000000000	13.0658782403	-1.0881878337
	3196.0000000000	9.6751642350	-0.6570687632
	3200.0000000000	7.5427531396	-0.4312320831
	3204.0000000000	6.1004053898	-0.3009255353
	3208.0000000000	5.0704706408	-0.2200122977
	3212.0000000000	4.3037913337	-0.1668099657
	3216.0000000000	3.7140832605	-0.1301943324
	3220.0000000000	3.2483938346	-0.1040413862
	3224.0000000000	2.8726228112	-0.0847796044
	3228.0000000000	2.5639164252	-0.0702236819
	3232.0000000000	2.2843216580	-0.0587111548
	3236.0000000000	2.0678136092	-0.0498827025
	3240.0000000000	1.8829091113	-0.0428235826
	3244.0000000000	1.6229803439	-0.0358607584
	3248.0000000000	1.4293963430	-0.0305186945
	3252.0000000000	1.3150987467	-0.0267455714
	3256.0000000000	1.1300301802	-0.0225427001
	3260.0000000000	1.0451770312	-0.0199562539
	3264.0000000000	0.8911833841	-0.0167853406
	3268.0000000000	0.8277494442	-0.0149784576
	3272.0000000000	0.7710157238	-0.0134269655
	3276.0000000000	0.7200526229	-0.0120865939
	3280.0000000000	0.6740887986	-0.0109220814
	3284.0000000000	0.4768320128	-0.0079948395
	3288.0000000000	0.4464033570	-0.0072364044
	3292.0000000000	0.4188161880	-0.0065715148
	3296.0000000000	0.3937253720	-0.0059861072
	3300.0000000000	0.3708368939	-0.0054685924
	3304.0000000000	0.3498989932	-0.0050093599
	3308.0000000000	0.2702598769	-0.0038523299
	3312.0000000000	0.2207381332	-0.0031078234
	3316.0000000000	0.1691402250	-0.0023668185
	3320.0000000000	0.1600559629	-0.0021787707
	3324.0000000000	0.1516842110	-0.0020101235
	3328.0000000000	0.1439523744	-0.0018584386
	3332.0000000000	0.1367968721	-0.0017216363
	3336.0000000000	0.0000000000	0.0000000000
	3340.0000000000	0.0000000000	0.0000000000
	3344.0000000000	0.0000000000	0.0000000000
	3348.0000000000	0.0000000000	0.0000000000
	3352.0000000000	0.0000000000	0.0000000000
	3356.0000000000	0.0000000000	0.0000000000
	3360.0000000000	0.0000000000	0.0000000000
	3364.0000000000	0.0000000000	0.0000000000
	3368.0000000000	0.0000000000	0.0000000000
	3372.0000000000	0.0000000000	0.0000000000
	3376.0000000000	0.0000000000	0.0000000000
	3380.0000000000	0.0000000000	0.0000000000
	3384.0000000000	0.0000000000	0.0000000000
	3388.0000000000	0.0000000000	0.0000000000
	3392.0000000000	0.0000000000	0.0000000000
	3396.0000000000	0.0000000000	0.0000000000
	3400.0000000000	0.0000000000	0.0000000000
	3404.0000000000	0.0000000000	0.0000000000
	3408.0000000000	0.0000000000	0.0000000000
	3412.0000000000	0.0000000000	0.0000000000
	3416.0000000000	0.0000000000	0.0000000000
	3420.0000000000	0.0000000000	0.0000000000
	3424.0000000000	0.0000000000	0.0000000000
	3428.0000000000	0.0000000000	0.0000000000
	3432.0000000000	0.0000000000	0.0000000000
	3436.0000000000	0.0000000000	0.0000000000
	3440.0000000000	0.0000000000	0.0000000000
	3444.0000000000	0.0000000000	0.0000000000
	3448.0000000000	0.0000000000	0.0000000000
	3452.0000000000	0.0000000000	0.0000000000
	3456.0000000000	0.0000000000	0.0000000000
	3460.0000000000	0.0000000000	0.0000000000
	3464.0000000000	0.0000000000	0.0000000000
	3468.0000000000	0.0000000000	0.0000000000
	3472.0000000000	0.0000000000	0.0000000000
	3476.0000000000	0.0000000000	0.0000000000
	3480.0000000000	0.0000000000	0.0000000000
	3484.0000000000	0.0000000000	0.0000000000
	3488.0000000000	0.0000000000	0.0000000000
	3492.0000000000	0.0000000000	0.0000000000
	3496.0000000000	0.0000000000	0.0000000000
	3500.0000000000	0.0694687831	0.0008779028
	3504.0000000000	0.0731181281	0.0009479648
	3508.0000000000	0.0770627024	0.0010256828
	3512.0000000000	0.0813352231	0.0011121315
	3516.0000000000	0.0859730671	0.0012085720
	3520.0000000000	0.0910190902	0.0013164899
	3524.0000000000	0.0965226203	0.0014376443
	3528.0000000000	0.1025406652	0.0015741277
	3532.0000000000	0.1091393943	0.0017284422
	3536.0000000000	0.1163959617	0.0019035966
	3540.0000000000	0.1244007700	0.0021032294
	3544.0000000000	0.1332602948	0.0023317687
	3548.0000000000	0.1431006387	0.0025946393
	3552.0000000000	0.1540720361	0.0028985341
	3556.0000000000	0.1663546118	0.0032517741
	3560.0000000000	0.1801658076	0.0036647893
	3564.0000000000	0.1957700525	0.0041507694
	3568.0000000000	0.2134914873	0.0047265536
	3572.0000000000	0.2337308939	0.0054138648
	3576.0000000000	0.2569884966	0.0062410430
	3580.0000000000	0.2838950812	0.0072455199
	3584.0000000000	0.3152550847	0.0084774077
	3588.0000000000	0.3521072173	0.0100048008
	3592.0000000000	0.3958112570	0.0119217674
	3596.0000000000	0.4481747562	0.0143606627
	3600.0000000000	0.5116420602	0.0175115819
	3604.0000000000	0.5895832151	0.0216539515
	3608.0000000000	0.6867478316	0.0272094741
	3612.0000000000	0.8100007026	0.0348340778
	3616.0000000000	0.9695576173	0.0455842923
	3620.0000000000	1.1811497074	0.0612329519
	3624.0000000000	1.4700037811	0.0849026351
	3628.0000000000	1.8786006559	0.1224238423
	3632.0000000000	2.4828991493	0.1854901053
	3636.0000000000	3.4293320773	0.2997453742
	3640.0000000000	5.0288635248	0.5282231940
	3644.0000000000	8.0317853926	1.0506224235
	3648.0000000000	14.5854085077	2.4859093821
	3652.0000000000	32.2360746183	7.3622117511
	3656.0000000000	84.1485816041	17.5888889967
	3660.0000000000	89.8601350369	-17.0263329769
	3664.0000000000	34.8788419771	-8.0863420609
	3668.0000000000	15.5990216170	-2.6854460794
	3672.0000000000	8.5765694888	-1.1145395259
	3676.0000000000	5.4121142752	-0.5522443978
	3680.0000000000	3.7498754312	-0.3092454192
	3684.0000000000	2.7796336027	-0.1886738748
	3688.0000000000	2.1696482238	-0.1224024651
	3692.0000000000	1.7651872995	-0.0829985187
	3696.0000000000	1.4866422881	-0.0580487958
	3700.0000000000	1.2898505141	-0.0413979095
	3704.0000000000	1.1488347057	-0.0297598888
	3708.0000000000	1.0476061770	-0.0212695315
	3712.0000000000	0.9759880260	-0.0148102423
	3716.0000000000	0.9273623122	-0.0096800634
	3720.0000000000	0.8973992535	-0.0054156202
	3724.0000000000	0.8833169854	-0.0016941365
	3728.0000000000	0.8834439829	0.0017241964
	3732.0000000000	0.8969646814	0.0050324132
	3736.0000000000	0.9237847490	0.0084016497
	3740.0000000000	0.9644834961	0.0120006122
	3744.0000000000	1.0203401671	0.0160136315
	3748.0000000000	1.0934352633	0.0206606932
	3752.0000000000	1.1868420783	0.0262232318
	3756.0000000000	1.3049413793	0.0330809961
	3760.0000000000	1.4539191186	0.0417685245
	3764.0000000000	1.6425525241	0.0530661290
	3768.0000000000	1.8834717882	0.0681528729
	3772.0000000000	2.1952397595	0.0888747776
	3776.0000000000	2.6059010760	0.1182367097
	3780.0000000000	3.1593015079	0.1613516481
	3784.0000000000	3.9269286861	0.2273847146
	3788.0000000000	5.0315060405	0.3338260033
	3792.0000000000	6.6976705344	0.5167221381
	3796.0000000000	9.3714487677	0.8579094098
	3800.0000000000	14.0371443039	1.5677735426
	3804.0000000000	23.1948140090	3.2821287667
	3808.0000000000	44.4956828817	8.3450772736
	3812.0000000000	106.1865336607	26.0600273991
	3816.0000000000	250.2298228931	24.9533487669
	3820.0000000000	160.4144901650	-39.0356948973
	3824.0000000000	61.9842250154	-13.1885122007
	3828.0000000000	29.6777301340	-4.7106978269
	3832.0000000000	16.9720684354	-2.0924375288
	3836.0000000000	10.8922671189	-1.0891095961
	3840.0000000000	7.5552073185	-0.6333472383
	3844.0000000000	5.5379354567	-0.3990392988
	3848.0000000000	4.2292373605	-0.2669909291
	3852.0000000000	3.3334592559	-0.1871554057
	3856.0000000000	2.6940311174	-0.1361450233
	3860.0000000000	2.2219450669	-0.1020691126
	3864.0000000000	1.8636404940	-0.0784581432
	3868.0000000000	1.5853511065	-0.0615908335
	3872.0000000000	1.3649475276	-0.0492250585
	3876.0000000000	1.1874431647	-0.0399558120
	3880.0000000000	1.0423994748	-0.0328725338
	3884.0000000000	0.9223666632	-0.0273676524
	3888.0000000000	0.8219136342	-0.0230252991
	3892.0000000000	0.7370060186	-0.0195543511
	3896.0000000000	0.6645966360	-0.0167469017
	3900.0000000000	0.6023494018	-0.0144517987
	3904.0000000000	0.5484492348	-0.0125573724
	3908.0000000000	0.5014686786	-0.0109799157
	3912.0000000000	0.4602727014	-0.0096558487
	3916.0000000000	0.4239496840	-0.0085362941
	3920.0000000000	0.3917606790	-0.0075832607
	3924.0000000000	0.3631016173	-0.0067669174
	3928.0000000000	0.3374748203	-0.0060636205
	3932.0000000000	0.3144672905	-0.0054544672
	3936.0000000000	0.2937339972	-0.0049242229
	3940.0000000000	0.2749848882	-0.0044605174
	3944.0000000000	0.2579747051	-0.0040532356
	3948.0000000000	0.2424949347	-0.0036940525
	3952.0000000000	0.2283673963	-0.0033760741
	3956.0000000000	0.2154390989	-0.0030935588
	3960.0000000000	0.2035780862	-0.0028416985
	3964.0000000000	0.1926700603	-0.0026164467
	3968.0000000000	0.1826156204	-0.0024143810
	3972.0000000000	0.1733279932	-0.0022325938
	3976.0000000000	0.1647311556	-0.0020686043
	3980.0000000000	0.0000000000	0.0000000000
	3984.0000000000	0.0000000000	0.0000000000
	3988.0000000000	0.0000000000	0.0000000000
	3992.0000000000	0.0000000000	0.0000000000
	3996.0000000000	0.0000000000	0.0000000000
