# Supplementary material for: Data of electronic, reactivity, optoelectronic, linear and non-linear optical parameters of doping graphene oxide nanosheet with aluminum atom
Source: Data Brief. 2022 Jan 19;41:107840. doi: 10.1016/j.dib.2022.107840 (PMC8801356; doi:10.1016/j.dib.2022.107840)
Supplement: Supplementary file 1 [file mmc1.zip › supplementary file/DATA OF THE IR SPECTRA/B3LYP-D3/GON2.xlsx]

#	IR	Spectrum
#	X-Axis:	Frequency	(cm-1)
#	Y-Axis:	&epsilon;	(M-1	cm-1)
#	Peak	information
#	X	Y
#	39.4027000000	109.5389159189
#	58.7354000000	4.6933767376
#	76.3538000000	23.0156135353
#	88.1771000000	143.5153512479
#	113.5549000000	0.8607311194
#	141.4336000000	8.1179335777
#	146.8396000000	57.4992076252
#	183.7942000000	53.3832077111
#	230.0933000000	8.0154372856
#	248.0590000000	15.8460416831
#	268.7461000000	67.5171702001
#	282.4556000000	46.8661922016
#	286.8448000000	25.2066059407
#	314.0479000000	262.9297864871
#	322.5287000000	447.1351643188
#	327.1976000000	506.6657203875
#	347.8158000000	24.9148227961
#	357.0683000000	50.2936619582
#	373.7942000000	89.9741538632
#	389.0688000000	2.0004981943
#	393.7604000000	11.8630146924
#	412.2438000000	1.7641675756
#	425.7652000000	38.4092870999
#	448.4771000000	9.4540647717
#	472.6852000000	39.8952230552
#	489.6234000000	6.0612150534
#	497.6523000000	0.6645624748
#	503.8862000000	39.6757584718
#	533.8360000000	192.6349937909
#	540.1558000000	25.9029238338
#	555.2743000000	98.3320971173
#	563.6055000000	13.9025886452
#	579.5240000000	178.5434385306
#	586.4021000000	31.2204604793
#	612.7184000000	85.3107697032
#	627.1563000000	105.9172301296
#	642.1214000000	179.4100389917
#	663.5437000000	40.1618983082
#	669.2898000000	168.7440081257
#	679.2530000000	4.0307859260
#	686.1682000000	27.9067268915
#	691.1213000000	32.9347478948
#	712.3781000000	34.1489250982
#	732.5983000000	16.5735178111
#	741.4081000000	18.1038317998
#	750.8939000000	91.8413600356
#	752.0187000000	46.9336688545
#	763.7151000000	2.5820612066
#	779.8298000000	27.5870765588
#	797.5198000000	6.2238056530
#	808.5568000000	18.9045174330
#	824.5233000000	30.2677599136
#	825.3423000000	93.3881037980
#	832.5747000000	10.0284212446
#	852.3577000000	157.3418909071
#	856.7142000000	67.6905744076
#	878.3102000000	576.1907452934
#	898.8227000000	30.0502158290
#	920.6398000000	7.0181932411
#	935.7492000000	4.4304411625
#	955.3082000000	60.3031516022
#	961.0604000000	11.7250194510
#	965.4251000000	1.6681974900
#	976.4499000000	0.6929201368
#	982.0395000000	5.1258850930
#	989.8001000000	55.4202935206
#	1021.7007000000	2.7180362381
#	1093.0284000000	203.6996161001
#	1129.6667000000	414.8142093594
#	1133.3476000000	71.1774629924
#	1143.0049000000	159.7563568194
#	1154.7157000000	156.8651048469
#	1160.7500000000	287.1087592979
#	1184.2642000000	13.9112670000
#	1187.1549000000	47.7411768083
#	1196.0589000000	202.8181802364
#	1205.3958000000	78.1622115094
#	1220.7816000000	57.3915882584
#	1230.6124000000	33.0199866767
#	1240.7751000000	51.7111257736
#	1248.4102000000	152.7213464702
#	1267.5299000000	93.8378554938
#	1271.0166000000	10.6425437317
#	1315.4351000000	76.2338517903
#	1328.8833000000	323.1059228542
#	1336.5645000000	2.0356436399
#	1340.9698000000	68.4570425452
#	1348.2358000000	16.9336279421
#	1359.6059000000	20.3116252963
#	1372.1594000000	12.8593694586
#	1401.8146000000	137.3692481060
#	1434.7136000000	6.6712703019
#	1452.7396000000	14.8869915993
#	1458.0413000000	4.1222605397
#	1467.7976000000	4.1269320821
#	1482.1493000000	155.4351677264
#	1498.6784000000	4.3466877265
#	1520.5164000000	18.1093861952
#	1535.2867000000	1.0679714281
#	1555.4335000000	1.5455568307
#	1585.7752000000	26.1367729562
#	1602.7736000000	54.7271801060
#	1629.6050000000	168.4819974399
#	1642.5841000000	108.2631801351
#	1673.5990000000	2.5670319206
#	1677.2174000000	31.4141567713
#	1807.3644000000	497.5711342716
#	3162.3719000000	26.0033463161
#	3169.7335000000	18.2149552344
#	3170.7652000000	0.7196796881
#	3170.8396000000	5.0002725049
#	3175.5538000000	32.6588610952
#	3176.0587000000	0.9629142067
#	3189.3453000000	9.6485682345
#	3191.6609000000	24.0351731976
#	3192.6720000000	58.6186779230
#	3195.1398000000	41.0760100261
#	3229.9865000000	4.9187128764
#	3750.4628000000	82.0330568823
#	3834.8745000000	100.5521249323
#	Spectra
#	X	Y	DY/DX
	0.0000000000	0.0722454029	0.0026588340
	4.0000000000	0.0844220848	0.0034828867
	8.0000000000	0.1006672687	0.0047309151
	12.0000000000	0.1232582576	0.0067315896
	16.0000000000	0.1564124209	0.0101790297
	20.0000000000	0.2086916608	0.0167052066
	24.0000000000	0.3050092889	0.0307824802
	28.0000000000	0.4875436615	0.0664983416
	32.0000000000	0.9340860605	0.1798514064
	36.0000000000	2.2726913674	0.5393691902
	40.0000000000	3.7797780049	-0.2616545947
	44.0000000000	1.7594120472	-0.3910547077
	48.0000000000	0.8532379922	-0.1147208257
	52.0000000000	0.6002687221	-0.0248452199
	56.0000000000	0.6164691125	0.0306068843
	60.0000000000	0.6827104095	-0.0183571463
	64.0000000000	0.6499512733	0.0166609571
	68.0000000000	0.8402652340	0.0838464729
	72.0000000000	1.4406266562	0.2419635124
	76.0000000000	2.6752283266	0.2218956977
	80.0000000000	3.0375674843	0.2095271417
	84.0000000000	5.6575359706	1.2423271074
	88.0000000000	11.1887998929	0.2175681881
	92.0000000000	5.9154352386	-1.4408013305
	96.0000000000	2.4322588921	-0.4642224324
	100.0000000000	1.2790054864	-0.1709103608
	104.0000000000	0.8184696129	-0.0746071284
	108.0000000000	0.6149002123	-0.0312190144
	112.0000000000	0.5602379210	-0.0060032946
	116.0000000000	0.5006703512	-0.0197711333
	120.0000000000	0.4594101792	-0.0007747411
	124.0000000000	0.4961002475	0.0156119802
	128.0000000000	0.6035410361	0.0383530831
	132.0000000000	0.8396948882	0.0869600367
	136.0000000000	1.4123868143	0.2250310924
	140.0000000000	2.9317723503	0.5469578244
	144.0000000000	5.7607816519	0.9901948224
	148.0000000000	7.2225284943	-0.9578484630
	152.0000000000	3.1003240493	-0.6778688868
	156.0000000000	1.5548145570	-0.2113929664
	160.0000000000	1.0388338792	-0.0710059413
	164.0000000000	0.9654126900	-0.0100569797
	168.0000000000	1.1102233414	0.0397136770
	172.0000000000	1.4120512295	0.1222286139
	176.0000000000	2.2752634005	0.3545736966
	180.0000000000	4.9640919371	1.1153730493
	184.0000000000	8.9664130376	-0.2164338669
	188.0000000000	4.5393311341	-1.0046690271
	192.0000000000	2.1513704425	-0.3161883941
	196.0000000000	1.3683599008	-0.1148463689
	200.0000000000	1.0725899553	-0.0473446863
	204.0000000000	0.9478726145	-0.0184286651
	208.0000000000	0.9085797358	-0.0023874904
	212.0000000000	0.9239273190	0.0099289808
	216.0000000000	1.0095697766	0.0247439885
	220.0000000000	1.1562625293	0.0526224927
	224.0000000000	1.4965674040	0.1331741926
	228.0000000000	2.3797173137	0.2905624951
	232.0000000000	2.5899912735	-0.2029951866
	236.0000000000	2.0527251146	-0.0317238766
	240.0000000000	2.2676614518	0.1407338564
	244.0000000000	3.3840308952	0.4656910585
	248.0000000000	5.3662431793	0.1079492143
	252.0000000000	4.1174717793	-0.2916880975
	256.0000000000	3.8490719841	0.1238375915
	260.0000000000	5.1016408343	0.5474146539
	264.0000000000	9.1806582729	1.7094343195
	268.0000000000	18.4168043442	1.5586867150
	272.0000000000	13.7653827995	-1.9361417372
	276.0000000000	10.3965591174	0.1696455070
	280.0000000000	15.0026376817	2.0756352973
	284.0000000000	19.1724118688	-0.6117418650
	288.0000000000	15.3685056998	-1.4716008318
	292.0000000000	10.9800434360	-0.4709693716
	296.0000000000	10.9631010269	0.3768883338
	300.0000000000	13.8544638944	1.1092464387
	304.0000000000	20.7102330989	2.5294613522
	308.0000000000	37.5423423183	6.6931006133
	312.0000000000	82.6266373353	15.2387549520
	316.0000000000	108.9819951182	-1.2192913867
	320.0000000000	146.2799164027	22.2119527062
	324.0000000000	208.5634319312	1.8462778458
	328.0000000000	188.1066141206	-24.3481605528
	332.0000000000	82.4880522902	-18.1210444606
	336.0000000000	38.8860806106	-6.0332466647
	340.0000000000	23.6608204392	-2.1929953606
	344.0000000000	19.1575921598	-0.1264141741
	348.0000000000	20.0456465999	-0.4146360029
	352.0000000000	17.4231738558	0.1644232699
	356.0000000000	22.7307445692	1.3579256538
	360.0000000000	17.4142892068	-2.4381258669
	364.0000000000	12.0442841413	-0.3186505516
	368.0000000000	14.5549104643	1.7634592365
	372.0000000000	28.1544628315	4.3063990067
	376.0000000000	25.6330225759	-4.8417775162
	380.0000000000	11.5312621488	-1.9837194836
	384.0000000000	6.9495838535	-0.5633640424
	388.0000000000	6.0819729721	0.0592958531
	392.0000000000	7.0065977291	0.3484153594
	396.0000000000	5.9383356842	-0.7873480424
	400.0000000000	3.6766725262	-0.3235704306
	404.0000000000	2.9325465745	-0.0860581427
	408.0000000000	2.8881695899	0.0665513677
	412.0000000000	3.3838634359	0.1174990348
	416.0000000000	3.8640304013	0.2418079261
	420.0000000000	6.1851265281	1.0324717053
	424.0000000000	13.3189747935	2.1719108191
	428.0000000000	12.2311264943	-2.2994403048
	432.0000000000	5.5878562714	-0.9205930888
	436.0000000000	3.4653559646	-0.2665239618
	440.0000000000	2.9745951430	0.0038889074
	444.0000000000	3.6012342044	0.3570144682
	448.0000000000	5.4899778656	0.2093075854
	452.0000000000	4.0006864673	-0.4765519585
	456.0000000000	3.0218653562	-0.0731185883
	460.0000000000	3.1928675025	0.1544345749
	464.0000000000	4.4415595253	0.5286888866
	468.0000000000	8.5000362899	1.7108428665
	472.0000000000	17.5675762501	1.3528117106
	476.0000000000	11.5232201217	-2.3158384725
	480.0000000000	5.9579438495	-0.6663662314
	484.0000000000	4.7824668927	0.0150310113
	488.0000000000	5.7751556295	0.4256708984
	492.0000000000	6.0592570074	-0.1435275477
	496.0000000000	6.8503319670	0.6245222711
	500.0000000000	11.9886728540	2.1933360459
	504.0000000000	20.4847119345	-0.1723419997
	508.0000000000	12.0673417549	-1.9382343769
	512.0000000000	7.9865988099	-0.3827408466
	516.0000000000	7.8544010902	0.2591687941
	520.0000000000	10.0471219554	0.8909089585
	524.0000000000	15.9450804647	2.2940478378
	528.0000000000	32.4139640062	6.8791353966
	532.0000000000	79.0830514142	14.5431814282
	536.0000000000	78.5820942345	-12.7319852919
	540.0000000000	43.6227018810	-5.3565041199
	544.0000000000	25.9407696843	-2.6783826777
	548.0000000000	22.9622925969	1.1064994725
	552.0000000000	37.3967031805	6.5867678865
	556.0000000000	54.5811228472	-3.8089154345
	560.0000000000	31.0285707560	-3.7323484320
	564.0000000000	24.0388704359	-1.2680041873
	568.0000000000	20.4143179460	0.1406561728
	572.0000000000	27.2960114444	3.6885119518
	576.0000000000	57.4357338054	12.6180330671
	580.0000000000	97.1169274801	-4.2827648707
	584.0000000000	55.5399114537	-7.3232711483
	588.0000000000	34.2041573388	-5.4350438507
	592.0000000000	18.4272625161	-2.3107481415
	596.0000000000	13.0525014478	-0.6501262889
	600.0000000000	12.2393230917	0.2143319052
	604.0000000000	15.1799059119	1.4104806547
	608.0000000000	26.3778851349	4.8226008280
	612.0000000000	52.5035294511	4.2902197037
	616.0000000000	38.7524507101	-5.4822082027
	620.0000000000	30.0439255743	0.9522160056
	624.0000000000	47.7945169610	8.3150741840
	628.0000000000	68.1036222884	-4.9187516088
	632.0000000000	41.5484914400	-3.5496924302
	636.0000000000	44.1104121160	4.9969883140
	640.0000000000	87.6423013227	15.4975772974
	644.0000000000	90.1438616405	-15.8447856814
	648.0000000000	40.2576235194	-7.0800713182
	652.0000000000	24.7761348104	-1.6331338679
	656.0000000000	23.7830315469	1.0959022114
	660.0000000000	35.8083441341	5.4771617409
	664.0000000000	64.5013412903	7.0449083204
	668.0000000000	104.5745671020	10.3507738621
	672.0000000000	77.2729085043	-16.1544204671
	676.0000000000	35.7299509075	-5.1494443412
	680.0000000000	25.4512698712	-0.8835718269
	684.0000000000	28.7206770524	2.5032660372
	688.0000000000	33.8514509658	-0.1704807139
	692.0000000000	30.4605044754	-3.4621201495
	696.0000000000	16.0351194721	-2.4099800370
	700.0000000000	10.5998567996	-0.6148429717
	704.0000000000	10.1000238381	0.3729126102
	708.0000000000	14.7002787398	2.2117054772
	712.0000000000	25.5554410553	0.9244505732
	716.0000000000	16.2093328317	-2.8295547750
	720.0000000000	9.9284136677	-0.7366251932
	724.0000000000	8.9320997582	0.1694042872
	728.0000000000	11.5644651263	1.2828004656
	732.0000000000	18.7418055875	1.3451375961
	736.0000000000	18.6621614321	0.1353061586
	740.0000000000	25.2986698773	2.7014127945
	744.0000000000	32.8492542178	2.4295664443
	748.0000000000	60.6116068778	12.3599109826
	752.0000000000	90.4735400932	-7.2875380917
	756.0000000000	42.0352176331	-9.3612695639
	760.0000000000	20.1937928045	-2.7632409988
	764.0000000000	13.5882346433	-1.1160523497
	768.0000000000	10.2023968531	-0.4565861835
	772.0000000000	10.0970577869	0.4440338623
	776.0000000000	14.9960749708	2.2746797211
	780.0000000000	23.4896436581	-0.4406020943
	784.0000000000	13.8197522495	-2.1823268688
	788.0000000000	8.8916164690	-0.5284361219
	792.0000000000	8.3712301871	0.2354547861
	796.0000000000	10.8145927821	0.8018469591
	800.0000000000	11.6058955623	-0.0996554480
	804.0000000000	13.8835858279	1.4652560353
	808.0000000000	22.1606891034	1.3674452482
	812.0000000000	19.8257974412	-0.7594576151
	816.0000000000	22.3836036587	2.1601884312
	820.0000000000	40.9268239333	8.1572915372
	824.0000000000	89.6070764913	10.8303109166
	828.0000000000	69.8371624006	-12.5990798327
	832.0000000000	39.5134773825	-3.8034786186
	836.0000000000	27.9283789068	-1.6712026881
	840.0000000000	26.9117956877	1.0575345685
	844.0000000000	37.4350025742	4.6806351318
	848.0000000000	73.1957522389	15.0931336670
	852.0000000000	149.1178161467	10.8658733744
	856.0000000000	128.2400874706	-10.5180718942
	860.0000000000	76.9925033265	-10.4737520575
	864.0000000000	57.5080136589	-0.2594346681
	868.0000000000	71.8182363304	7.9160173467
	872.0000000000	135.2211382995	27.5741381687
	876.0000000000	335.8403614963	70.7557698243
	880.0000000000	377.8709830295	-66.8797315787
	884.0000000000	150.4558202532	-34.1094425332
	888.0000000000	69.8533685706	-10.9321287416
	892.0000000000	43.2410969394	-3.4253647785
	896.0000000000	39.4200751074	1.3285723148
	900.0000000000	38.2576950066	-4.2303675995
	904.0000000000	21.3705436731	-2.8997333881
	908.0000000000	13.9132144870	-1.1425812870
	912.0000000000	10.8444071350	-0.4412104879
	916.0000000000	10.2854040129	0.2218052403
	920.0000000000	12.2102685706	0.2109398291
	924.0000000000	9.4259021579	-0.8965176440
	928.0000000000	7.3816496168	-0.1800544389
	932.0000000000	7.7767913957	0.3982639799
	936.0000000000	9.5968925254	-0.0162997841
	940.0000000000	8.5112558302	-0.0838626386
	944.0000000000	9.7616824056	0.7399903747
	948.0000000000	15.5384838399	2.4592049133
	952.0000000000	34.2202885031	7.5465237798
	956.0000000000	55.2101523935	-3.1236423690
	960.0000000000	33.4451596619	-3.9092176873
	964.0000000000	19.3363618866	-2.8927344559
	968.0000000000	11.4528440681	-1.2239044869
	972.0000000000	9.0750678304	-0.1836181978
	976.0000000000	9.8865331015	0.5382118975
	980.0000000000	13.9856834456	1.6401823799
	984.0000000000	21.9476511085	2.7563945722
	988.0000000000	43.5400190585	7.0067508544
	992.0000000000	39.5229197162	-7.8537565307
	996.0000000000	16.6800625163	-3.2512769976
	1000.0000000000	8.8478821637	-1.1098247664
	1004.0000000000	6.1116996680	-0.4627182731
	1008.0000000000	4.8284867587	-0.2111013545
	1012.0000000000	4.2853297833	-0.0663319088
	1016.0000000000	4.2743444128	0.1171575401
	1020.0000000000	5.2850079497	0.3326021068
	1024.0000000000	4.9690403348	-0.4010827274
	1028.0000000000	3.8884209838	-0.1480750297
	1032.0000000000	3.5779270386	-0.0290340644
	1036.0000000000	3.5643474466	0.0167893758
	1040.0000000000	3.5588789343	0.0492712587
	1044.0000000000	3.8029743883	0.0727156055
	1048.0000000000	4.1957553765	0.0986387589
	1052.0000000000	4.6498215177	0.1296919428
	1056.0000000000	5.2470494515	0.1711476901
	1060.0000000000	6.0279652671	0.2304886522
	1064.0000000000	7.1559922308	0.3210659754
	1068.0000000000	8.7093216072	0.4686054283
	1072.0000000000	11.0790578278	0.7329000712
	1076.0000000000	14.9376880927	1.2628873448
	1080.0000000000	22.0904886131	2.5042144047
	1084.0000000000	37.9336065107	6.0784584275
	1088.0000000000	82.0229173406	18.4876189031
	1092.0000000000	189.5765524735	22.1811414747
	1096.0000000000	134.6376141672	-29.2562251756
	1100.0000000000	60.4490133370	-9.6231337552
	1104.0000000000	38.6389906449	-2.6349087293
	1108.0000000000	33.9642597012	-0.0309217067
	1112.0000000000	37.5598595109	1.8478461397
	1116.0000000000	49.9488470507	4.6845187692
	1120.0000000000	80.2028695068	11.6493625739
	1124.0000000000	163.3192102420	34.6208328335
	1128.0000000000	393.4321447768	69.1331294237
	1132.0000000000	398.3105737587	-52.7260464544
	1136.0000000000	221.2832086042	-27.6669395553
	1140.0000000000	197.6245886565	13.6260115770
	1144.0000000000	225.7491051933	-17.7122817380
	1148.0000000000	156.3839631848	-4.7996028663
	1152.0000000000	203.8499255679	28.2661505541
	1156.0000000000	292.4221858171	6.2137196245
	1160.0000000000	359.1930029629	10.2959163275
	1164.0000000000	218.3396349830	-47.4970886541
	1168.0000000000	99.4951035125	-15.9720840861
	1172.0000000000	61.2535685195	-5.2388479073
	1176.0000000000	50.0379950073	-0.7236446354
	1180.0000000000	55.8812472497	4.1038838018
	1184.0000000000	86.2776425636	10.2143194028
	1188.0000000000	115.4028723779	1.4714961309
	1192.0000000000	146.4414294536	20.9549717840
	1196.0000000000	244.7848469069	1.8644415516
	1200.0000000000	152.9364498674	-20.3990293466
	1204.0000000000	131.3329891369	2.7489097337
	1208.0000000000	95.7261983236	-15.6469599885
	1212.0000000000	56.5482148286	-4.2434769000
	1216.0000000000	56.0743774691	4.1066926153
	1220.0000000000	85.3815489822	5.3389281196
	1224.0000000000	67.0268940062	-6.9542189272
	1228.0000000000	61.1816819611	3.4750026495
	1232.0000000000	66.9068770186	-3.3338869322
	1236.0000000000	63.9532900444	4.3087733168
	1240.0000000000	100.7608342956	9.6778747682
	1244.0000000000	122.0037636514	9.9107458974
	1248.0000000000	189.6064540074	5.5947366001
	1252.0000000000	112.1088198334	-23.1313701671
	1256.0000000000	57.9496028396	-6.1759211220
	1260.0000000000	50.0977736156	1.8923533730
	1264.0000000000	78.5311569177	13.5864731189
	1268.0000000000	122.7366604085	-4.8290714341
	1272.0000000000	68.2979383329	-13.0659942577
	1276.0000000000	33.6345382878	-4.9520618581
	1280.0000000000	21.2808410170	-1.8223048461
	1284.0000000000	16.4711165066	-0.7439976301
	1288.0000000000	14.6029080737	-0.2380141646
	1292.0000000000	14.1146777441	0.1102590328
	1296.0000000000	15.2136146137	0.4691543684
	1300.0000000000	18.0794600876	1.0141636349
	1304.0000000000	23.9794476256	2.1464045767
	1308.0000000000	37.6608721221	5.2752970586
	1312.0000000000	74.8479766836	14.6256780752
	1316.0000000000	123.2231524263	-1.1307624895
	1320.0000000000	106.5642749350	2.6551904975
	1324.0000000000	172.5248743819	34.1570191849
	1328.0000000000	373.4118597353	37.3147972103
	1332.0000000000	254.3266857619	-53.7854573440
	1336.0000000000	130.8631778961	-11.2313570142
	1340.0000000000	128.3675769021	2.1458377632
	1344.0000000000	90.2449313003	-12.8598927408
	1348.0000000000	61.3510541826	-4.8393464200
	1352.0000000000	39.6768168457	-3.9269047727
	1356.0000000000	34.6861339114	1.3094779372
	1360.0000000000	39.8425601320	-1.9387243339
	1364.0000000000	25.4885525495	-2.6548726851
	1368.0000000000	21.7965833071	0.6924819959
	1372.0000000000	26.7984964637	-0.1217279221
	1376.0000000000	18.5519362259	-2.0556635112
	1380.0000000000	14.0856016639	-0.3978423500
	1384.0000000000	14.2323928239	0.4501776953
	1388.0000000000	17.9054252401	1.4926824227
	1392.0000000000	28.0014572691	4.0048335763
	1396.0000000000	57.3397663505	12.4113052224
	1400.0000000000	141.7704542586	25.9573911549
	1404.0000000000	131.6415619153	-27.0697791276
	1408.0000000000	52.2374849710	-11.2357128092
	1412.0000000000	25.2022482366	-3.7875926989
	1416.0000000000	15.2747237893	-1.5694918664
	1420.0000000000	10.9193207090	-0.7206913535
	1424.0000000000	9.0138538192	-0.2576891954
	1428.0000000000	8.8727251393	0.2568776294
	1432.0000000000	11.7771402826	1.2373625932
	1436.0000000000	13.5460071495	-1.0434295773
	1440.0000000000	9.6128582951	-0.4765861917
	1444.0000000000	9.7022883472	0.4733353889
	1448.0000000000	14.2736416241	2.0621560155
	1452.0000000000	25.8447984966	2.1529662739
	1456.0000000000	22.5566252986	-1.5597555244
	1460.0000000000	17.8123369721	-1.0221912678
	1464.0000000000	17.4266432314	0.9245046150
	1468.0000000000	23.5352198739	1.5082368410
	1472.0000000000	32.1929936084	3.8164467594
	1476.0000000000	62.7653260692	13.2963253229
	1480.0000000000	157.6212921071	32.1885709604
	1484.0000000000	167.0379984391	-31.3318216254
	1488.0000000000	66.3685054892	-14.7188819547
	1492.0000000000	31.5760490929	-4.5905810846
	1496.0000000000	21.1681346962	-1.1149190663
	1500.0000000000	16.7382690431	-1.7036908148
	1504.0000000000	10.9888057257	-0.9149402229
	1508.0000000000	8.9084611388	-0.1899179953
	1512.0000000000	9.4549860858	0.5398759721
	1516.0000000000	14.7161780584	2.4232892034
	1520.0000000000	27.1364421467	1.3792430706
	1524.0000000000	16.9060663043	-3.4152578349
	1528.0000000000	8.5482247410	-1.0845893904
	1532.0000000000	6.1859834919	-0.2222894668
	1536.0000000000	5.5407217460	-0.3083509424
	1540.0000000000	4.2402307730	-0.2276264909
	1544.0000000000	3.7189419801	-0.0540797681
	1548.0000000000	3.7461505291	0.0731369450
	1552.0000000000	4.4642928455	0.3122521966
	1556.0000000000	5.4424784909	-0.0895796785
	1560.0000000000	4.5954053829	-0.1290289904
	1564.0000000000	4.4582606877	0.0873823965
	1568.0000000000	5.1066419924	0.2396188310
	1572.0000000000	6.4889350404	0.4798195367
	1576.0000000000	9.3865913064	1.0698063830
	1580.0000000000	16.7177713248	2.9851687295
	1584.0000000000	36.4174097887	5.9896887787
	1588.0000000000	36.1643530345	-5.0444677017
	1592.0000000000	23.8381923879	-0.7132485020
	1596.0000000000	29.3561638777	3.7309402664
	1600.0000000000	60.0343300229	12.0138399482
	1604.0000000000	78.8788209659	-9.3916544548
	1608.0000000000	39.5726964051	-6.0506363453
	1612.0000000000	27.5676471682	-0.8257519700
	1616.0000000000	29.7784392611	1.8919744557
	1620.0000000000	44.6805880612	6.1890175206
	1624.0000000000	90.5692712104	19.4263906033
	1628.0000000000	218.3524087041	36.6274277617
	1632.0000000000	196.5744368824	-35.4905762862
	1636.0000000000	110.3727840315	-5.8745279918
	1640.0000000000	141.1696925685	19.6052343201
	1644.0000000000	155.5822859636	-23.7281379843
	1648.0000000000	67.3025101958	-14.0690007905
	1652.0000000000	33.3245682566	-4.7942942355
	1656.0000000000	20.7816940460	-1.9675117059
	1660.0000000000	15.4733055974	-0.8144433808
	1664.0000000000	13.7926245577	-0.0268888822
	1668.0000000000	15.8007104599	1.1988472719
	1672.0000000000	26.0312522599	4.3482214093
	1676.0000000000	49.4788768907	5.0139347404
	1680.0000000000	36.0876352785	-7.5900922778
	1684.0000000000	16.0253923659	-2.7646227751
	1688.0000000000	9.1833849714	-1.0147161741
	1692.0000000000	6.3996400906	-0.4695920290
	1696.0000000000	5.0068221233	-0.2553340466
	1700.0000000000	4.2118535436	-0.1532364839
	1704.0000000000	3.7215249156	-0.0968667146
	1708.0000000000	3.4089697162	-0.0618669602
	1712.0000000000	3.2121535356	-0.0378556423
	1716.0000000000	3.0969465939	-0.0198140671
	1720.0000000000	3.0479301856	-0.0050876709
	1724.0000000000	3.0540175947	0.0079516888
	1728.0000000000	3.1107606020	0.0203962951
	1732.0000000000	3.2175402253	0.0331029826
	1736.0000000000	3.3769827217	0.0468601926
	1740.0000000000	3.5949387821	0.0625108260
	1744.0000000000	3.8809345511	0.0810707521
	1748.0000000000	4.2273239294	0.1041432616
	1752.0000000000	4.6992561855	0.1330351085
	1756.0000000000	5.3033225784	0.1707611634
	1760.0000000000	6.0825537467	0.2214709788
	1764.0000000000	7.0542382616	0.2923151266
	1768.0000000000	8.4121373410	0.3929449492
	1772.0000000000	10.2627505808	0.5427764759
	1776.0000000000	12.8644811717	0.7762208929
	1780.0000000000	16.6708312637	1.1606922871
	1784.0000000000	22.5351679612	1.8397642526
	1788.0000000000	32.2131565374	3.1533423733
	1792.0000000000	49.6210289616	6.0259899094
	1796.0000000000	86.0364190804	13.4449366399
	1800.0000000000	177.6269695578	37.2161328151
	1804.0000000000	456.3171935300	112.3795203071
	1808.0000000000	759.9148210064	-58.8854880452
	1812.0000000000	332.5394714575	-82.2289273800
	1816.0000000000	137.6623900911	-26.2432225107
	1820.0000000000	70.9994820955	-10.2093733239
	1824.0000000000	42.6160728388	-4.8398006267
	1828.0000000000	28.2466591009	-2.6357496990
	1832.0000000000	20.0434676990	-1.5832257769
	1836.0000000000	14.9391339109	-1.0218078110
	1840.0000000000	11.5299994532	-0.6961327916
	1844.0000000000	9.1777208661	-0.4951250681
	1848.0000000000	7.4763019805	-0.3644368327
	1852.0000000000	6.2065682477	-0.2758839050
	1856.0000000000	5.2342178308	-0.2137961007
	1860.0000000000	4.4733001122	-0.1689964440
	1864.0000000000	3.8667680269	-0.1358712780
	1868.0000000000	3.3755681186	-0.1108570581
	1872.0000000000	2.9722437610	-0.0916183677
	1876.0000000000	2.6370396715	-0.0765816428
	1880.0000000000	2.3554503598	-0.0646605445
	1884.0000000000	2.1166322277	-0.0550887969
	1888.0000000000	1.9123485923	-0.0473154375
	1892.0000000000	1.7362527507	-0.0409374595
	1896.0000000000	1.5833908121	-0.0356554849
	1900.0000000000	1.4498505905	-0.0312439789
	1904.0000000000	1.3325095268	-0.0275308557
	1908.0000000000	1.2288509743	-0.0243832726
	1912.0000000000	1.1368284612	-0.0216975782
	1916.0000000000	1.0547641334	-0.0193920977
	1920.0000000000	0.9812718883	-0.0174018856
	1924.0000000000	0.9151985717	-0.0156748615
	1928.0000000000	0.8555785460	-0.0141689340
	1932.0000000000	0.8015982671	-0.0128498354
	1936.0000000000	0.7525684262	-0.0116894770
	1940.0000000000	0.7079018665	-0.0106646876
	1944.0000000000	0.6670959461	-0.0097562380
	1948.0000000000	0.6297183534	-0.0089480806
	1952.0000000000	0.5953956229	-0.0082267518
	1956.0000000000	0.5638037808	-0.0075808993
	1960.0000000000	0.5346606799	-0.0070009060
	1964.0000000000	0.5077196844	-0.0064785885
	1968.0000000000	0.0000000000	0.0000000000
	1972.0000000000	0.0000000000	0.0000000000
	1976.0000000000	0.0000000000	0.0000000000
	1980.0000000000	0.0000000000	0.0000000000
	1984.0000000000	0.0000000000	0.0000000000
	1988.0000000000	0.0000000000	0.0000000000
	1992.0000000000	0.0000000000	0.0000000000
	1996.0000000000	0.0000000000	0.0000000000
	2000.0000000000	0.0000000000	0.0000000000
	2004.0000000000	0.0000000000	0.0000000000
	2008.0000000000	0.0000000000	0.0000000000
	2012.0000000000	0.0000000000	0.0000000000
	2016.0000000000	0.0000000000	0.0000000000
	2020.0000000000	0.0000000000	0.0000000000
	2024.0000000000	0.0000000000	0.0000000000
	2028.0000000000	0.0000000000	0.0000000000
	2032.0000000000	0.0000000000	0.0000000000
	2036.0000000000	0.0000000000	0.0000000000
	2040.0000000000	0.0000000000	0.0000000000
	2044.0000000000	0.0000000000	0.0000000000
	2048.0000000000	0.0000000000	0.0000000000
	2052.0000000000	0.0000000000	0.0000000000
	2056.0000000000	0.0000000000	0.0000000000
	2060.0000000000	0.0000000000	0.0000000000
	2064.0000000000	0.0000000000	0.0000000000
	2068.0000000000	0.0000000000	0.0000000000
	2072.0000000000	0.0000000000	0.0000000000
	2076.0000000000	0.0000000000	0.0000000000
	2080.0000000000	0.0000000000	0.0000000000
	2084.0000000000	0.0000000000	0.0000000000
	2088.0000000000	0.0000000000	0.0000000000
	2092.0000000000	0.0000000000	0.0000000000
	2096.0000000000	0.0000000000	0.0000000000
	2100.0000000000	0.0000000000	0.0000000000
	2104.0000000000	0.0000000000	0.0000000000
	2108.0000000000	0.0000000000	0.0000000000
	2112.0000000000	0.0000000000	0.0000000000
	2116.0000000000	0.0000000000	0.0000000000
	2120.0000000000	0.0000000000	0.0000000000
	2124.0000000000	0.0000000000	0.0000000000
	2128.0000000000	0.0000000000	0.0000000000
	2132.0000000000	0.0000000000	0.0000000000
	2136.0000000000	0.0000000000	0.0000000000
	2140.0000000000	0.0000000000	0.0000000000
	2144.0000000000	0.0000000000	0.0000000000
	2148.0000000000	0.0000000000	0.0000000000
	2152.0000000000	0.0000000000	0.0000000000
	2156.0000000000	0.0000000000	0.0000000000
	2160.0000000000	0.0000000000	0.0000000000
	2164.0000000000	0.0000000000	0.0000000000
	2168.0000000000	0.0000000000	0.0000000000
	2172.0000000000	0.0000000000	0.0000000000
	2176.0000000000	0.0000000000	0.0000000000
	2180.0000000000	0.0000000000	0.0000000000
	2184.0000000000	0.0000000000	0.0000000000
	2188.0000000000	0.0000000000	0.0000000000
	2192.0000000000	0.0000000000	0.0000000000
	2196.0000000000	0.0000000000	0.0000000000
	2200.0000000000	0.0000000000	0.0000000000
	2204.0000000000	0.0000000000	0.0000000000
	2208.0000000000	0.0000000000	0.0000000000
	2212.0000000000	0.0000000000	0.0000000000
	2216.0000000000	0.0000000000	0.0000000000
	2220.0000000000	0.0000000000	0.0000000000
	2224.0000000000	0.0000000000	0.0000000000
	2228.0000000000	0.0000000000	0.0000000000
	2232.0000000000	0.0000000000	0.0000000000
	2236.0000000000	0.0000000000	0.0000000000
	2240.0000000000	0.0000000000	0.0000000000
	2244.0000000000	0.0000000000	0.0000000000
	2248.0000000000	0.0000000000	0.0000000000
	2252.0000000000	0.0000000000	0.0000000000
	2256.0000000000	0.0000000000	0.0000000000
	2260.0000000000	0.0000000000	0.0000000000
	2264.0000000000	0.0000000000	0.0000000000
	2268.0000000000	0.0000000000	0.0000000000
	2272.0000000000	0.0000000000	0.0000000000
	2276.0000000000	0.0000000000	0.0000000000
	2280.0000000000	0.0000000000	0.0000000000
	2284.0000000000	0.0000000000	0.0000000000
	2288.0000000000	0.0000000000	0.0000000000
	2292.0000000000	0.0000000000	0.0000000000
	2296.0000000000	0.0000000000	0.0000000000
	2300.0000000000	0.0000000000	0.0000000000
	2304.0000000000	0.0000000000	0.0000000000
	2308.0000000000	0.0000000000	0.0000000000
	2312.0000000000	0.0000000000	0.0000000000
	2316.0000000000	0.0000000000	0.0000000000
	2320.0000000000	0.0000000000	0.0000000000
	2324.0000000000	0.0000000000	0.0000000000
	2328.0000000000	0.0000000000	0.0000000000
	2332.0000000000	0.0000000000	0.0000000000
	2336.0000000000	0.0000000000	0.0000000000
	2340.0000000000	0.0000000000	0.0000000000
	2344.0000000000	0.0000000000	0.0000000000
	2348.0000000000	0.0000000000	0.0000000000
	2352.0000000000	0.0000000000	0.0000000000
	2356.0000000000	0.0000000000	0.0000000000
	2360.0000000000	0.0000000000	0.0000000000
	2364.0000000000	0.0000000000	0.0000000000
	2368.0000000000	0.0000000000	0.0000000000
	2372.0000000000	0.0000000000	0.0000000000
	2376.0000000000	0.0000000000	0.0000000000
	2380.0000000000	0.0000000000	0.0000000000
	2384.0000000000	0.0000000000	0.0000000000
	2388.0000000000	0.0000000000	0.0000000000
	2392.0000000000	0.0000000000	0.0000000000
	2396.0000000000	0.0000000000	0.0000000000
	2400.0000000000	0.0000000000	0.0000000000
	2404.0000000000	0.0000000000	0.0000000000
	2408.0000000000	0.0000000000	0.0000000000
	2412.0000000000	0.0000000000	0.0000000000
	2416.0000000000	0.0000000000	0.0000000000
	2420.0000000000	0.0000000000	0.0000000000
	2424.0000000000	0.0000000000	0.0000000000
	2428.0000000000	0.0000000000	0.0000000000
	2432.0000000000	0.0000000000	0.0000000000
	2436.0000000000	0.0000000000	0.0000000000
	2440.0000000000	0.0000000000	0.0000000000
	2444.0000000000	0.0000000000	0.0000000000
	2448.0000000000	0.0000000000	0.0000000000
	2452.0000000000	0.0000000000	0.0000000000
	2456.0000000000	0.0000000000	0.0000000000
	2460.0000000000	0.0000000000	0.0000000000
	2464.0000000000	0.0000000000	0.0000000000
	2468.0000000000	0.0000000000	0.0000000000
	2472.0000000000	0.0000000000	0.0000000000
	2476.0000000000	0.0000000000	0.0000000000
	2480.0000000000	0.0000000000	0.0000000000
	2484.0000000000	0.0000000000	0.0000000000
	2488.0000000000	0.0000000000	0.0000000000
	2492.0000000000	0.0000000000	0.0000000000
	2496.0000000000	0.0000000000	0.0000000000
	2500.0000000000	0.0000000000	0.0000000000
	2504.0000000000	0.0000000000	0.0000000000
	2508.0000000000	0.0000000000	0.0000000000
	2512.0000000000	0.0000000000	0.0000000000
	2516.0000000000	0.0000000000	0.0000000000
	2520.0000000000	0.0000000000	0.0000000000
	2524.0000000000	0.0000000000	0.0000000000
	2528.0000000000	0.0000000000	0.0000000000
	2532.0000000000	0.0000000000	0.0000000000
	2536.0000000000	0.0000000000	0.0000000000
	2540.0000000000	0.0000000000	0.0000000000
	2544.0000000000	0.0000000000	0.0000000000
	2548.0000000000	0.0000000000	0.0000000000
	2552.0000000000	0.0000000000	0.0000000000
	2556.0000000000	0.0000000000	0.0000000000
	2560.0000000000	0.0000000000	0.0000000000
	2564.0000000000	0.0000000000	0.0000000000
	2568.0000000000	0.0000000000	0.0000000000
	2572.0000000000	0.0000000000	0.0000000000
	2576.0000000000	0.0000000000	0.0000000000
	2580.0000000000	0.0000000000	0.0000000000
	2584.0000000000	0.0000000000	0.0000000000
	2588.0000000000	0.0000000000	0.0000000000
	2592.0000000000	0.0000000000	0.0000000000
	2596.0000000000	0.0000000000	0.0000000000
	2600.0000000000	0.0000000000	0.0000000000
	2604.0000000000	0.0000000000	0.0000000000
	2608.0000000000	0.0000000000	0.0000000000
	2612.0000000000	0.0000000000	0.0000000000
	2616.0000000000	0.0000000000	0.0000000000
	2620.0000000000	0.0000000000	0.0000000000
	2624.0000000000	0.0000000000	0.0000000000
	2628.0000000000	0.0000000000	0.0000000000
	2632.0000000000	0.0000000000	0.0000000000
	2636.0000000000	0.0000000000	0.0000000000
	2640.0000000000	0.0000000000	0.0000000000
	2644.0000000000	0.0000000000	0.0000000000
	2648.0000000000	0.0000000000	0.0000000000
	2652.0000000000	0.0000000000	0.0000000000
	2656.0000000000	0.0000000000	0.0000000000
	2660.0000000000	0.0000000000	0.0000000000
	2664.0000000000	0.0000000000	0.0000000000
	2668.0000000000	0.0000000000	0.0000000000
	2672.0000000000	0.0000000000	0.0000000000
	2676.0000000000	0.0000000000	0.0000000000
	2680.0000000000	0.0000000000	0.0000000000
	2684.0000000000	0.0000000000	0.0000000000
	2688.0000000000	0.0000000000	0.0000000000
	2692.0000000000	0.0000000000	0.0000000000
	2696.0000000000	0.0000000000	0.0000000000
	2700.0000000000	0.0000000000	0.0000000000
	2704.0000000000	0.0000000000	0.0000000000
	2708.0000000000	0.0000000000	0.0000000000
	2712.0000000000	0.0000000000	0.0000000000
	2716.0000000000	0.0000000000	0.0000000000
	2720.0000000000	0.0000000000	0.0000000000
	2724.0000000000	0.0000000000	0.0000000000
	2728.0000000000	0.0000000000	0.0000000000
	2732.0000000000	0.0000000000	0.0000000000
	2736.0000000000	0.0000000000	0.0000000000
	2740.0000000000	0.0000000000	0.0000000000
	2744.0000000000	0.0000000000	0.0000000000
	2748.0000000000	0.0000000000	0.0000000000
	2752.0000000000	0.0000000000	0.0000000000
	2756.0000000000	0.0000000000	0.0000000000
	2760.0000000000	0.0000000000	0.0000000000
	2764.0000000000	0.0000000000	0.0000000000
	2768.0000000000	0.0000000000	0.0000000000
	2772.0000000000	0.0000000000	0.0000000000
	2776.0000000000	0.0000000000	0.0000000000
	2780.0000000000	0.0000000000	0.0000000000
	2784.0000000000	0.0000000000	0.0000000000
	2788.0000000000	0.0000000000	0.0000000000
	2792.0000000000	0.0000000000	0.0000000000
	2796.0000000000	0.0000000000	0.0000000000
	2800.0000000000	0.0000000000	0.0000000000
	2804.0000000000	0.0000000000	0.0000000000
	2808.0000000000	0.0000000000	0.0000000000
	2812.0000000000	0.0000000000	0.0000000000
	2816.0000000000	0.0000000000	0.0000000000
	2820.0000000000	0.0000000000	0.0000000000
	2824.0000000000	0.0000000000	0.0000000000
	2828.0000000000	0.0000000000	0.0000000000
	2832.0000000000	0.0000000000	0.0000000000
	2836.0000000000	0.0000000000	0.0000000000
	2840.0000000000	0.0000000000	0.0000000000
	2844.0000000000	0.0000000000	0.0000000000
	2848.0000000000	0.0000000000	0.0000000000
	2852.0000000000	0.0000000000	0.0000000000
	2856.0000000000	0.0000000000	0.0000000000
	2860.0000000000	0.0000000000	0.0000000000
	2864.0000000000	0.0000000000	0.0000000000
	2868.0000000000	0.0000000000	0.0000000000
	2872.0000000000	0.0000000000	0.0000000000
	2876.0000000000	0.0000000000	0.0000000000
	2880.0000000000	0.0000000000	0.0000000000
	2884.0000000000	0.0000000000	0.0000000000
	2888.0000000000	0.0000000000	0.0000000000
	2892.0000000000	0.0000000000	0.0000000000
	2896.0000000000	0.0000000000	0.0000000000
	2900.0000000000	0.0000000000	0.0000000000
	2904.0000000000	0.0000000000	0.0000000000
	2908.0000000000	0.0000000000	0.0000000000
	2912.0000000000	0.0000000000	0.0000000000
	2916.0000000000	0.0000000000	0.0000000000
	2920.0000000000	0.0000000000	0.0000000000
	2924.0000000000	0.0000000000	0.0000000000
	2928.0000000000	0.0000000000	0.0000000000
	2932.0000000000	0.0000000000	0.0000000000
	2936.0000000000	0.0000000000	0.0000000000
	2940.0000000000	0.0000000000	0.0000000000
	2944.0000000000	0.0000000000	0.0000000000
	2948.0000000000	0.0000000000	0.0000000000
	2952.0000000000	0.0000000000	0.0000000000
	2956.0000000000	0.0000000000	0.0000000000
	2960.0000000000	0.0000000000	0.0000000000
	2964.0000000000	0.0000000000	0.0000000000
	2968.0000000000	0.0000000000	0.0000000000
	2972.0000000000	0.0000000000	0.0000000000
	2976.0000000000	0.0000000000	0.0000000000
	2980.0000000000	0.0000000000	0.0000000000
	2984.0000000000	0.0000000000	0.0000000000
	2988.0000000000	0.0000000000	0.0000000000
	2992.0000000000	0.0000000000	0.0000000000
	2996.0000000000	0.0000000000	0.0000000000
	3000.0000000000	0.0000000000	0.0000000000
	3004.0000000000	0.0454146687	0.0005731537
	3008.0000000000	0.0477970807	0.0006188304
	3012.0000000000	0.0924756579	0.0012021366
	3016.0000000000	0.1539098878	0.0020079568
	3020.0000000000	0.1640071757	0.0021961906
	3024.0000000000	0.1731583451	0.0023827789
	3028.0000000000	0.1830984246	0.0025911472
	3032.0000000000	0.2528233084	0.0035651222
	3036.0000000000	0.4451103185	0.0061351811
	3040.0000000000	0.4707129780	0.0066763948
	3044.0000000000	0.4986096336	0.0072837822
	3048.0000000000	0.5290854176	0.0079678757
	3052.0000000000	0.5624716408	0.0087413068
	3056.0000000000	0.5991551654	0.0096193159
	3060.0000000000	0.6395901000	0.0106204104
	3064.0000000000	0.6843125067	0.0117672223
	3068.0000000000	0.7339590503	0.0130876363
	3072.0000000000	0.7981078684	0.0147278349
	3076.0000000000	0.8605050914	0.0165170442
	3080.0000000000	0.9306535997	0.0186137918
	3084.0000000000	1.0099183861	0.0210884388
	3088.0000000000	1.0999850738	0.0240319857
	3092.0000000000	1.2029567051	0.0275636440
	3096.0000000000	1.3214871625	0.0318418216
	3100.0000000000	1.4589683069	0.0370803891
	3104.0000000000	1.6197976168	0.0435733230
	3108.0000000000	1.8097694509	0.0517330177
	3112.0000000000	2.0366614923	0.0621516171
	3116.0000000000	2.3111392605	0.0757025586
	3120.0000000000	2.6481982078	0.0937153541
	3124.0000000000	3.0695538486	0.1182904230
	3128.0000000000	3.6077895430	0.1528975141
	3132.0000000000	4.3139635225	0.2035888731
	3136.0000000000	5.2725349773	0.2816593771
	3140.0000000000	6.6332202312	0.4100743699
	3144.0000000000	8.6866478814	0.6410218326
	3148.0000000000	12.0706777721	1.1118970669
	3152.0000000000	18.4430674917	2.2612435033
	3156.0000000000	33.1495719467	5.7883013463
	3160.0000000000	72.9698662674	14.1533315807
	3164.0000000000	98.3790251317	-3.9509663754
	3168.0000000000	106.0632462556	9.4160058096
	3172.0000000000	127.5393471423	2.0952781333
	3176.0000000000	137.3271308818	-8.0696969500
	3180.0000000000	87.4458873944	-7.4306109307
	3184.0000000000	89.6598624152	8.5338939220
	3188.0000000000	169.4427346075	33.6365807003
	3192.0000000000	321.2218143376	22.0686120164
	3196.0000000000	248.2000044030	-44.3736247492
	3200.0000000000	103.4535113100	-22.3489327323
	3204.0000000000	49.0543518081	-7.7757233237
	3208.0000000000	28.3862660112	-3.3454864358
	3212.0000000000	18.7987170958	-1.6817090995
	3216.0000000000	13.8222459494	-0.8837464845
	3220.0000000000	11.4201730066	-0.3203340689
	3224.0000000000	11.6277254184	0.5425626411
	3228.0000000000	16.9405385015	1.8880926968
	3232.0000000000	15.8127557417	-2.4338706248
	3236.0000000000	8.2556794180	-1.1469376900
	3240.0000000000	5.3154825601	-0.4611152067
	3244.0000000000	3.9774968891	-0.2438509552
	3248.0000000000	3.2025348656	-0.1548275690
	3252.0000000000	2.6826962675	-0.1094846569
	3256.0000000000	2.3025722515	-0.0826470886
	3260.0000000000	2.0093737899	-0.0650707977
	3264.0000000000	1.7750976846	-0.0527366143
	3268.0000000000	1.5831865609	-0.0436508612
	3272.0000000000	1.4230391972	-0.0367177229
	3276.0000000000	1.2874547486	-0.0312847002
	3280.0000000000	1.1713189115	-0.0269381237
	3284.0000000000	1.0708722233	-0.0234024342
	3288.0000000000	0.9832752055	-0.0204866852
	3292.0000000000	0.9063358652	-0.0180542779
	3296.0000000000	0.8383313575	-0.0160049088
	3300.0000000000	0.7778870092	-0.0142633112
	3304.0000000000	0.7238917658	-0.0127719634
	3308.0000000000	0.6754375904	-0.0114862129
	3312.0000000000	0.6317750929	-0.0103709257
	3316.0000000000	0.5922804402	-0.0093981274
	3320.0000000000	0.5564302844	-0.0085453106
	3324.0000000000	0.4801781587	-0.0072549623
	3328.0000000000	0.4524363387	-0.0066286820
	3332.0000000000	0.3870072461	-0.0055791658
	3336.0000000000	0.3098217169	-0.0044243910
	3340.0000000000	0.2912827314	-0.0040446190
	3344.0000000000	0.2757577474	-0.0037238076
	3348.0000000000	0.2614479567	-0.0034362573
	3352.0000000000	0.1907832851	-0.0024644847
	3356.0000000000	0.0138537656	-0.0002196562
	3360.0000000000	0.0130152217	-0.0002000241
	3364.0000000000	0.0122505482	-0.0001826629
	3368.0000000000	0.0115513187	-0.0001672535
	3372.0000000000	0.0109102747	-0.0001535294
	3376.0000000000	0.0103211367	-0.0001412663
	3380.0000000000	0.0097784496	-0.0001302750
	3384.0000000000	0.0092774565	-0.0001203947
	3388.0000000000	0.0088139942	-0.0001114886
	3392.0000000000	0.0000000000	0.0000000000
	3396.0000000000	0.0000000000	0.0000000000
	3400.0000000000	0.0000000000	0.0000000000
	3404.0000000000	0.0000000000	0.0000000000
	3408.0000000000	0.0000000000	0.0000000000
	3412.0000000000	0.0000000000	0.0000000000
	3416.0000000000	0.0000000000	0.0000000000
	3420.0000000000	0.0000000000	0.0000000000
	3424.0000000000	0.0000000000	0.0000000000
	3428.0000000000	0.0000000000	0.0000000000
	3432.0000000000	0.0000000000	0.0000000000
	3436.0000000000	0.0000000000	0.0000000000
	3440.0000000000	0.0000000000	0.0000000000
	3444.0000000000	0.0000000000	0.0000000000
	3448.0000000000	0.0000000000	0.0000000000
	3452.0000000000	0.0000000000	0.0000000000
	3456.0000000000	0.0000000000	0.0000000000
	3460.0000000000	0.0000000000	0.0000000000
	3464.0000000000	0.0000000000	0.0000000000
	3468.0000000000	0.0000000000	0.0000000000
	3472.0000000000	0.0000000000	0.0000000000
	3476.0000000000	0.0000000000	0.0000000000
	3480.0000000000	0.0000000000	0.0000000000
	3484.0000000000	0.0000000000	0.0000000000
	3488.0000000000	0.0000000000	0.0000000000
	3492.0000000000	0.0000000000	0.0000000000
	3496.0000000000	0.0000000000	0.0000000000
	3500.0000000000	0.0000000000	0.0000000000
	3504.0000000000	0.0000000000	0.0000000000
	3508.0000000000	0.0000000000	0.0000000000
	3512.0000000000	0.0000000000	0.0000000000
	3516.0000000000	0.0000000000	0.0000000000
	3520.0000000000	0.0000000000	0.0000000000
	3524.0000000000	0.0000000000	0.0000000000
	3528.0000000000	0.0000000000	0.0000000000
	3532.0000000000	0.0000000000	0.0000000000
	3536.0000000000	0.0000000000	0.0000000000
	3540.0000000000	0.0000000000	0.0000000000
	3544.0000000000	0.0000000000	0.0000000000
	3548.0000000000	0.0000000000	0.0000000000
	3552.0000000000	0.0000000000	0.0000000000
	3556.0000000000	0.0000000000	0.0000000000
	3560.0000000000	0.0000000000	0.0000000000
	3564.0000000000	0.0000000000	0.0000000000
	3568.0000000000	0.0000000000	0.0000000000
	3572.0000000000	0.0000000000	0.0000000000
	3576.0000000000	0.0000000000	0.0000000000
	3580.0000000000	0.0000000000	0.0000000000
	3584.0000000000	0.0000000000	0.0000000000
	3588.0000000000	0.0000000000	0.0000000000
	3592.0000000000	0.1697186804	0.0021406994
	3596.0000000000	0.1786166676	0.0023111968
	3600.0000000000	0.1882330286	0.0025002870
	3604.0000000000	0.1986472064	0.0027105743
	3608.0000000000	0.2099499347	0.0029451134
	3612.0000000000	0.2222452181	0.0032075026
	3616.0000000000	0.2356527312	0.0035020002
	3620.0000000000	0.2503107388	0.0038336699
	3624.0000000000	0.2663796702	0.0042085647
	3628.0000000000	0.2840465222	0.0046339591
	3632.0000000000	0.3035303175	0.0051186473
	3636.0000000000	0.3250889156	0.0056733261
	3640.0000000000	0.3490275762	0.0063110932
	3644.0000000000	0.3757098070	0.0070480992
	3648.0000000000	0.4055712216	0.0079044115
	3652.0000000000	0.4391373990	0.0089051675
	3656.0000000000	0.4770471230	0.0100821333
	3660.0000000000	0.5200829324	0.0114758349
	3664.0000000000	0.5692117351	0.0131385079
	3668.0000000000	0.6256394548	0.0151382403
	3672.0000000000	0.6908855344	0.0175648749
	3676.0000000000	0.9785007564	0.0232007976
	3680.0000000000	1.0788176140	0.0270960665
	3684.0000000000	1.1965427658	0.0319494317
	3688.0000000000	1.3361102822	0.0380801898
	3692.0000000000	1.5034876110	0.0459453355
	3696.0000000000	1.7068634955	0.0562142806
	3700.0000000000	1.9577254210	0.0698937070
	3704.0000000000	2.2726003598	0.0885437140
	3708.0000000000	2.6759690678	0.1146675245
	3712.0000000000	3.2053505328	0.1524479701
	3716.0000000000	3.9206119915	0.2092182659
	3720.0000000000	4.9220243152	0.2985980473
	3724.0000000000	6.3877921834	0.4477297766
	3728.0000000000	8.6590061607	0.7156748774
	3732.0000000000	12.4536291270	1.2461809598
	3736.0000000000	19.4843149448	2.4438556033
	3740.0000000000	34.5803256107	5.6808376435
	3744.0000000000	74.4661607293	16.5315337548
	3748.0000000000	193.9700095308	43.1579195458
	3752.0000000000	233.0060433425	-38.8620722449
	3756.0000000000	92.2494650974	-21.6693884199
	3760.0000000000	40.8207197254	-7.0849110651
	3764.0000000000	22.4624261568	-2.8781883531
	3768.0000000000	14.3708384311	-1.3932724873
	3772.0000000000	10.2335488514	-0.7550904060
	3776.0000000000	7.9173389251	-0.4359844799
	3780.0000000000	6.5654517717	-0.2551427568
	3784.0000000000	5.7906450368	-0.1396195926
	3788.0000000000	5.4074290568	-0.0553580227
	3792.0000000000	5.3314261439	0.0164695226
	3796.0000000000	5.5404134170	0.0892191231
	3800.0000000000	6.0640162500	0.1762630061
	3804.0000000000	6.9939878905	0.2963536161
	3808.0000000000	8.5218485416	0.4827698695
	3812.0000000000	11.0330183605	0.8046041458
	3816.0000000000	15.3473248078	1.4259652215
	3820.0000000000	23.4069725536	2.7995956868
	3824.0000000000	40.5969656826	6.4279343221
	3828.0000000000	85.1981484944	18.3454709360
	3832.0000000000	220.9272400502	52.1808968874
	3836.0000000000	310.1231386964	-40.3673153622
	3840.0000000000	126.9723671155	-30.6749237466
	3844.0000000000	54.3247489609	-9.9081830069
	3848.0000000000	28.8350714539	-3.9671335008
	3852.0000000000	17.6941873299	-1.9218996037
	3856.0000000000	11.9439247640	-1.0639152975
	3860.0000000000	8.6120934531	-0.6474979248
	3864.0000000000	6.5143792284	-0.4225952379
	3868.0000000000	5.1091711532	-0.2909326707
	3872.0000000000	4.1216820568	-0.2088756050
	3876.0000000000	3.4008493917	-0.1551182995
	3880.0000000000	2.8581700052	-0.1184400323
	3884.0000000000	2.4390450346	-0.0925565896
	3888.0000000000	2.1083225644	-0.0737646960
	3892.0000000000	1.8425443983	-0.0597865940
	3896.0000000000	1.6255701430	-0.0491692704
	3900.0000000000	1.4459979150	-0.0409562126
	3904.0000000000	1.2955862434	-0.0345002628
	3908.0000000000	1.1682567277	-0.0293528969
	3912.0000000000	0.8961216982	-0.0231756748
	3916.0000000000	0.8101403725	-0.0199240832
	3920.0000000000	0.7359568737	-0.0172530077
	3924.0000000000	0.6715088247	-0.0150385456
	3928.0000000000	0.6151653158	-0.0131872035
	3932.0000000000	0.5656230050	-0.0116275390
	3936.0000000000	0.5218302649	-0.0103043267
	3940.0000000000	0.4829310479	-0.0091744225
	3944.0000000000	0.4482228264	-0.0082037912
	3948.0000000000	0.4171247146	-0.0073653394
	3952.0000000000	0.3891530512	-0.0066373199
	3956.0000000000	0.3639025134	-0.0060021397
	3960.0000000000	0.3410313742	-0.0054454642
	3964.0000000000	0.3202498973	-0.0049555336
	3968.0000000000	0.3013111290	-0.0045226399
	3972.0000000000	0.2840035375	-0.0041387208
	3976.0000000000	0.2681450876	-0.0037970437
	3980.0000000000	0.2535784408	-0.0034919562
	3984.0000000000	0.2401670416	-0.0032186899
	3988.0000000000	0.2277919092	-0.0029732027
	3992.0000000000	0.2163489918	-0.0027520533
	3996.0000000000	0.0000000000	0.0000000000
