# Supplementary material for: Data of electronic, reactivity, optoelectronic, linear and non-linear optical parameters of doping graphene oxide nanosheet with aluminum atom
Source: Data Brief. 2022 Jan 19;41:107840. doi: 10.1016/j.dib.2022.107840 (PMC8801356; doi:10.1016/j.dib.2022.107840)
Supplement: Supplementary file 1 [file mmc1.zip › supplementary file/DATA OF THE IR SPECTRA/B3LYP-D3/GON2-Al1.xlsx]

#	IR	Spectrum
#	X-Axis:	Frequency	(cm-1)
#	Y-Axis:	&epsilon;	(M-1	cm-1)
#	Peak	information
#	X	Y
#	30.0823000000	151.6597754023
#	39.7454000000	62.0310171861
#	45.3586000000	34.9698713030
#	61.8315000000	19.0722507158
#	77.7319000000	91.4464753781
#	116.8410000000	130.3918120692
#	132.8848000000	160.9331065611
#	162.0555000000	117.5361395645
#	169.4017000000	84.8692211128
#	194.3065000000	62.2144497898
#	211.8572000000	88.7655476567
#	220.7706000000	40.4919934267
#	260.4111000000	18.3084700593
#	264.5220000000	42.7998838241
#	268.3584000000	10.0300434896
#	291.2401000000	24.1399279503
#	309.4199000000	52.2237068488
#	330.7862000000	209.4110958011
#	344.8022000000	31.4498573404
#	354.5161000000	38.5035323606
#	364.3103000000	1166.7425532799
#	382.0280000000	160.8517828623
#	383.3084000000	114.8334271422
#	404.4753000000	151.6497564029
#	413.7432000000	110.2480255417
#	438.6283000000	45.1329444454
#	441.3245000000	270.8327739560
#	445.5263000000	108.1613566263
#	459.6588000000	65.4807577499
#	477.9296000000	230.0443405138
#	481.1970000000	22.5395725646
#	505.7123000000	247.2672023312
#	526.7369000000	103.7238824016
#	549.2451000000	17.0007589400
#	559.5140000000	92.7399386697
#	572.8514000000	64.7062867635
#	583.2782000000	49.3101928435
#	590.7467000000	55.8525508477
#	606.9558000000	113.5016915331
#	639.2846000000	58.2991493131
#	656.0021000000	1.7952230811
#	666.7252000000	63.3241290976
#	671.8510000000	19.8961880735
#	683.8300000000	26.5139190785
#	698.5232000000	268.9095788825
#	701.8674000000	130.0402745234
#	719.2993000000	16.0934876800
#	737.8140000000	193.7405593019
#	752.0405000000	66.0825065089
#	753.4938000000	34.2826272441
#	764.3113000000	111.4759889810
#	785.7176000000	73.9522355954
#	799.7193000000	184.8347916332
#	816.0254000000	56.1983976006
#	838.9378000000	6.3787537842
#	844.9906000000	52.2196682822
#	850.0937000000	134.3110205395
#	872.7483000000	22.6272752956
#	890.2149000000	187.7996884770
#	894.3304000000	57.3475897918
#	901.5316000000	592.5806469076
#	918.5061000000	65.6402444795
#	958.7279000000	4.6001360979
#	987.1846000000	1.3962300467
#	992.2102000000	5.4348044997
#	1000.6624000000	68.1033703977
#	1003.8392000000	4.8838204958
#	1016.7534000000	16.9929908083
#	1036.1500000000	172.3412744509
#	1079.6096000000	994.8336415996
#	1091.6776000000	415.9729193509
#	1123.1470000000	50.7500016548
#	1155.6060000000	373.0070650168
#	1160.1991000000	17.6283912200
#	1172.6977000000	29.7771491692
#	1182.6608000000	595.6583282395
#	1189.8888000000	30.9210544889
#	1198.6148000000	36.9106231940
#	1207.5071000000	35.5776167230
#	1216.9518000000	303.5100987981
#	1225.6262000000	1508.9774883880
#	1246.6519000000	117.3613547169
#	1252.4385000000	134.7565165062
#	1262.3228000000	46.7237444459
#	1263.6056000000	60.4023534183
#	1295.6067000000	1536.8538211491
#	1304.2394000000	440.0458088917
#	1333.3824000000	100.7870199479
#	1350.8402000000	32.2624200616
#	1358.8855000000	57.5320164073
#	1379.0910000000	113.4322880033
#	1422.1949000000	208.6707485575
#	1427.3930000000	1070.5642614275
#	1440.6580000000	85.2831589663
#	1444.3151000000	25.9403413430
#	1459.2335000000	48.2686318930
#	1470.3087000000	81.7717164632
#	1480.1748000000	189.8844799497
#	1499.8326000000	110.1154016396
#	1513.0610000000	212.0022159506
#	1560.5681000000	111.0642715613
#	1570.9542000000	204.8553069629
#	1597.9725000000	180.4202318020
#	1609.5989000000	444.4458422871
#	1682.1067000000	1.0418734292
#	1689.3075000000	3.6030288189
#	1725.5642000000	629.5106543415
#	3087.4684000000	30.9095859243
#	3089.3274000000	98.5611187405
#	3146.0260000000	37.1613227280
#	3159.4097000000	30.7359687364
#	3165.9304000000	19.1378095189
#	3166.9132000000	5.4330102977
#	3168.4710000000	6.2935727933
#	3180.5125000000	9.1733828787
#	3185.1335000000	1.3577160194
#	3186.8341000000	60.9100154847
#	3188.8220000000	66.0816950625
#	3651.1970000000	11.4262588965
#	3818.0349000000	119.2013313511
#	Spectra
#	X	Y	DY/DX
	0.0000000000	0.1534265407	0.0070874326
	4.0000000000	0.1978548579	0.0102330548
	8.0000000000	0.2482264081	0.0154645849
	12.0000000000	0.3358055472	0.0255721076
	16.0000000000	0.4757500948	0.0475050970
	20.0000000000	0.7614204716	0.1055096299
	24.0000000000	1.4872289457	0.2967320387
	28.0000000000	3.5327558257	0.6821363468
	32.0000000000	3.9256872241	-0.5142977416
	36.0000000000	2.7679637675	0.0411483398
	40.0000000000	3.3800437833	-0.0367290380
	44.0000000000	2.7860803803	-0.0897260221
	48.0000000000	1.8660079262	-0.2989501265
	52.0000000000	1.1390928016	-0.0825224723
	56.0000000000	1.0778773099	0.0492386309
	60.0000000000	1.5709241939	0.1724167146
	64.0000000000	1.6520291446	-0.1087327408
	68.0000000000	1.5550193421	0.0858465762
	72.0000000000	2.5193055064	0.4528364358
	76.0000000000	5.6465447480	0.9424671279
	80.0000000000	5.1283261173	-0.9934378641
	84.0000000000	2.2906758771	-0.3902681035
	88.0000000000	1.3918646103	-0.1146712775
	92.0000000000	1.1428370226	-0.0230935491
	96.0000000000	1.1553723568	0.0271915573
	100.0000000000	1.3656847982	0.0814374154
	104.0000000000	1.8698276276	0.1829710245
	108.0000000000	3.0538468811	0.4561127880
	112.0000000000	6.3578735148	1.3773855492
	116.0000000000	13.9865288925	1.3883347067
	120.0000000000	10.1483116086	-1.7372228285
	124.0000000000	6.6978272469	-0.0708456497
	128.0000000000	9.4388006110	1.6029984816
	132.0000000000	19.1170378029	1.7839892784
	136.0000000000	12.8143259371	-2.8091545411
	140.0000000000	5.7691270022	-0.9178891065
	144.0000000000	3.6784543412	-0.2496768076
	148.0000000000	3.3033968936	0.0428074661
	152.0000000000	4.0800584399	0.3753681542
	156.0000000000	6.9951617779	1.2498216979
	160.0000000000	15.8035065514	2.9765485295
	164.0000000000	18.5482635720	-1.5742594462
	168.0000000000	17.0343169754	0.5493420687
	172.0000000000	11.9644203039	-2.3710097752
	176.0000000000	5.6695919720	-0.8526365314
	180.0000000000	3.7219209957	-0.2275291700
	184.0000000000	3.4735293859	0.0975602618
	188.0000000000	4.7726902501	0.6346050973
	192.0000000000	9.5742424152	1.7192144860
	196.0000000000	10.8229780584	-1.4966841619
	200.0000000000	6.0623959237	-0.5582284726
	204.0000000000	5.8815554646	0.4416921110
	208.0000000000	10.7378010591	2.0907781309
	212.0000000000	18.8787666317	-0.0948186507
	216.0000000000	12.1677736917	-1.2054030186
	220.0000000000	11.6642593301	0.0538724519
	224.0000000000	7.3407471487	-1.3844612233
	228.0000000000	3.8258518937	-0.4874849932
	232.0000000000	2.6038000569	-0.1809230326
	236.0000000000	2.1338511127	-0.0692704871
	240.0000000000	1.9790679668	-0.0101800807
	244.0000000000	2.0382457328	0.0408862437
	248.0000000000	2.3729095590	0.1175418484
	252.0000000000	3.1395169454	0.2952923422
	256.0000000000	5.2392508861	0.8461769191
	260.0000000000	10.2650736781	1.3784129991
	264.0000000000	14.5243669697	0.3423445704
	268.0000000000	10.4524772320	-1.4265150768
	272.0000000000	5.7401760073	-0.7823257822
	276.0000000000	3.9458546325	-0.2099481083
	280.0000000000	3.6334216336	0.0328287646
	284.0000000000	4.3151444549	0.3071726811
	288.0000000000	6.7311210572	0.9607796466
	292.0000000000	9.2956394186	-0.4149104488
	296.0000000000	6.6133255865	-0.3888155059
	300.0000000000	6.5230083179	0.2957570348
	304.0000000000	9.3416780722	1.2584590771
	308.0000000000	17.3867870704	2.1549487770
	312.0000000000	15.9013178628	-1.9040422218
	316.0000000000	11.6879841314	-0.2014395393
	320.0000000000	13.4599090711	1.0621635377
	324.0000000000	21.7034647185	3.4948179330
	328.0000000000	47.4063982991	9.7494513810
	332.0000000000	63.4242079277	-7.1524248160
	336.0000000000	33.3146229235	-4.4968516531
	340.0000000000	25.7447313117	0.1272784633
	344.0000000000	31.3311110835	1.7791909180
	348.0000000000	35.2916483804	1.4833296548
	352.0000000000	50.6706428287	6.5374683527
	356.0000000000	85.5253507274	11.7331550569
	360.0000000000	180.4187708036	41.6262213376
	364.0000000000	374.7141147369	14.1690522701
	368.0000000000	209.1350604311	-48.8768882138
	372.0000000000	93.4244021650	-14.1497739580
	376.0000000000	67.1804745216	-0.2611057623
	380.0000000000	91.3291575367	11.5350453515
	384.0000000000	99.0010222875	-12.7923458125
	388.0000000000	48.5720630941	-8.1843483191
	392.0000000000	29.8605812487	-2.2048346151
	396.0000000000	27.0520450034	0.7370856693
	400.0000000000	38.3133262595	5.5945420655
	404.0000000000	67.7007772126	3.7085343267
	408.0000000000	51.3889506182	-4.5582486763
	412.0000000000	53.1351444690	3.6436508221
	416.0000000000	44.1980380837	-7.1462730553
	420.0000000000	24.3191610669	-2.6179231024
	424.0000000000	19.1853195495	-0.2942312712
	428.0000000000	20.9866050026	1.2371164562
	432.0000000000	30.8078840938	4.1353034391
	436.0000000000	61.6982925131	12.7381139564
	440.0000000000	128.9806594006	15.0045832607
	444.0000000000	120.4668149050	-11.7428119243
	448.0000000000	67.8491640531	-12.7821432112
	452.0000000000	36.5724877044	-3.5781249960
	456.0000000000	33.6319537174	1.9180305352
	460.0000000000	41.5767558299	-1.4834598322
	464.0000000000	27.9313369208	-2.4391935498
	468.0000000000	25.7750895950	1.2101227332
	472.0000000000	39.8365237536	6.6968432606
	476.0000000000	88.0565300053	15.7818690986
	480.0000000000	90.7300446392	-14.1395436805
	484.0000000000	42.5297711948	-7.9033256807
	488.0000000000	24.1233822688	-2.2580030070
	492.0000000000	19.9850708910	-0.0115052855
	496.0000000000	23.9719015363	2.2179257631
	500.0000000000	42.3359081027	8.1079134909
	504.0000000000	97.5554686033	16.4722111034
	508.0000000000	87.6174824645	-17.5116055164
	512.0000000000	37.9636616691	-6.7404757577
	516.0000000000	23.2330927598	-1.5065001852
	520.0000000000	23.3202140874	1.6687429432
	524.0000000000	40.2963653379	7.0097916802
	528.0000000000	49.4392835594	-6.4188039472
	532.0000000000	23.1195756097	-4.2466348042
	536.0000000000	13.2521702824	-1.2636279242
	540.0000000000	10.6914544931	-0.1874112410
	544.0000000000	11.7230709043	0.7858141960
	548.0000000000	17.4456062328	1.6949672753
	552.0000000000	20.4908680476	0.8015892511
	556.0000000000	32.9268719738	6.0032768894
	560.0000000000	51.9103848573	-2.3677508706
	564.0000000000	30.0230548916	-3.8696781110
	568.0000000000	26.3457719516	1.8426805392
	572.0000000000	41.5725293294	3.0823512336
	576.0000000000	32.7363610613	-3.6056440088
	580.0000000000	30.6462825070	2.5097021092
	584.0000000000	39.7642458464	-1.0149987853
	588.0000000000	36.9227290526	1.9002688910
	592.0000000000	37.9376356466	-4.2079770278
	596.0000000000	22.8679576732	-1.8139274418
	600.0000000000	23.4985264301	2.1815716383
	604.0000000000	44.5012101023	8.7932800607
	608.0000000000	60.5889340799	-7.0279103282
	612.0000000000	27.2129759869	-5.6899456618
	616.0000000000	13.7853422589	-1.8020622592
	620.0000000000	9.3247467825	-0.6233391699
	624.0000000000	7.9565617231	-0.1030272109
	628.0000000000	8.4960216613	0.3902698979
	632.0000000000	11.8770583279	1.4997344604
	636.0000000000	23.5121630597	4.7197702595
	640.0000000000	35.6252885128	-2.6552103335
	644.0000000000	18.2151119395	-3.1982205183
	648.0000000000	11.0936791977	-0.7988205715
	652.0000000000	9.9452923410	0.1392103523
	656.0000000000	11.8262074493	0.7186191648
	660.0000000000	16.8427967501	2.1969100264
	664.0000000000	33.5796399548	6.4185756787
	668.0000000000	46.2025612800	-2.9980882287
	672.0000000000	33.6189846160	-2.8475955459
	676.0000000000	23.4203864751	-1.2127608800
	680.0000000000	25.3546106762	2.1686435603
	684.0000000000	36.0563173670	1.1927421989
	688.0000000000	38.3339757596	2.1924640772
	692.0000000000	62.5453969798	11.2046510165
	696.0000000000	146.8659506315	31.8976298415
	700.0000000000	213.0895090437	-10.8398285940
	704.0000000000	123.3426617941	-26.1410236512
	708.0000000000	54.1836362946	-9.5039468809
	712.0000000000	31.7184717953	-2.8952911723
	716.0000000000	26.7507802122	0.2167040297
	720.0000000000	27.8000078854	-0.9909418558
	724.0000000000	23.6032098593	-0.1561695700
	728.0000000000	28.1543849111	2.6102884976
	732.0000000000	49.4276681969	9.2447472784
	736.0000000000	112.8914937653	19.6382212647
	740.0000000000	107.8838845906	-19.1361327453
	744.0000000000	55.6149917117	-5.8132884437
	748.0000000000	54.0875733177	4.8274043093
	752.0000000000	83.1559077805	3.3076022069
	756.0000000000	61.9071978314	-6.8658851594
	760.0000000000	57.7953110459	5.1940489244
	764.0000000000	88.9878392604	1.7290577111
	768.0000000000	52.9368905542	-10.1939690914
	772.0000000000	28.9756916253	-2.8523629581
	776.0000000000	24.1993366977	0.1879536983
	780.0000000000	31.1201265417	3.7256682305
	784.0000000000	57.9054258824	8.2987468911
	788.0000000000	57.9775303111	-6.2956750311
	792.0000000000	47.8552531268	2.2018744217
	796.0000000000	81.5700921958	16.0783487612
	800.0000000000	137.9449903481	-4.6812979723
	804.0000000000	70.4295098040	-14.5293083314
	808.0000000000	38.2837204088	-3.2597091195
	812.0000000000	37.9942335947	3.1266421073
	816.0000000000	53.1594561863	-0.6336915825
	820.0000000000	31.4565603265	-5.2682786388
	824.0000000000	19.0528410840	-1.5372696697
	828.0000000000	15.9881330857	-0.1612185397
	832.0000000000	17.2878754152	0.8544228263
	836.0000000000	23.9427222892	2.7003414722
	840.0000000000	39.5498350055	5.3626690967
	844.0000000000	74.4410799313	10.6380751061
	848.0000000000	109.9712185514	10.0643625656
	852.0000000000	98.2099285063	-17.5165056200
	856.0000000000	44.7179580219	-7.6148704416
	860.0000000000	27.1974006731	-2.1538334698
	864.0000000000	23.0954861751	-0.0726929069
	868.0000000000	26.5635008166	1.9859223663
	872.0000000000	38.4529371562	2.5131876969
	876.0000000000	38.4666471840	-0.2922471524
	880.0000000000	45.7426615693	4.0960401927
	884.0000000000	76.4751371449	12.7345278364
	888.0000000000	165.0543962156	31.2428517985
	892.0000000000	227.1857431436	-2.9436217248
	896.0000000000	247.5261033431	20.0931165704
	900.0000000000	443.4187309600	60.4621383809
	904.0000000000	358.3409506553	-77.1195483443
	908.0000000000	146.6974963342	-28.7875354464
	912.0000000000	81.6443604733	-7.3116365467
	916.0000000000	76.5759354116	3.8111050583
	920.0000000000	72.0563644014	-9.9109141713
	924.0000000000	36.9637807095	-5.7001552753
	928.0000000000	22.2589604558	-2.2847506329
	932.0000000000	15.9884815799	-1.1519622062
	936.0000000000	12.4503630594	-0.6751366346
	940.0000000000	10.2946397727	-0.4254505351
	944.0000000000	8.9279582305	-0.2667843587
	948.0000000000	8.0984554734	-0.1306602611
	952.0000000000	7.9395873080	0.0776525012
	956.0000000000	9.0879506660	0.5158137723
	960.0000000000	9.5925450630	-0.5485421482
	964.0000000000	7.4406149322	-0.3426769871
	968.0000000000	6.7041976744	-0.0711760094
	972.0000000000	6.6828487943	0.0515240956
	976.0000000000	7.1053046872	0.1644151854
	980.0000000000	8.0692543052	0.3516200651
	984.0000000000	10.2133875400	0.7787802780
	988.0000000000	14.4073795564	1.3131519853
	992.0000000000	21.7499825948	2.1517643957
	996.0000000000	35.1319799846	5.8727092845
	1000.0000000000	68.1117154208	5.2158325866
	1004.0000000000	48.2232150028	-8.3220517967
	1008.0000000000	26.7547423521	-2.6005712294
	1012.0000000000	23.4519308056	0.7617894208
	1016.0000000000	30.6925320551	1.4762662701
	1020.0000000000	27.3896806327	-1.2749148937
	1024.0000000000	28.3292581297	1.5575685401
	1028.0000000000	41.8510593371	5.8362697827
	1032.0000000000	86.4851636262	18.7618250938
	1036.0000000000	167.4037237627	3.2152378694
	1040.0000000000	94.8862217921	-19.5622816299
	1044.0000000000	48.8875830323	-5.7280369134
	1048.0000000000	36.3308120184	-1.3550326298
	1052.0000000000	34.7783817667	0.4496667070
	1056.0000000000	39.2805442516	1.8276803056
	1060.0000000000	50.2128987520	3.6928474172
	1064.0000000000	70.9430214065	7.2696024344
	1068.0000000000	115.6384350943	15.9996476625
	1072.0000000000	222.7446207793	42.9566895179
	1076.0000000000	542.4676486836	130.4056759931
	1080.0000000000	968.5671520638	-38.1943318986
	1084.0000000000	511.7698330116	-87.7853624648
	1088.0000000000	391.6248811544	19.7314213449
	1092.0000000000	485.2277920987	-28.3619700003
	1096.0000000000	241.0226977302	-51.0828077791
	1100.0000000000	116.3724310816	-17.4232279581
	1104.0000000000	71.2079753258	-7.0888360810
	1108.0000000000	51.5909585195	-3.2340078322
	1112.0000000000	43.1352338648	-1.0986590181
	1116.0000000000	43.2113885995	1.3909849410
	1120.0000000000	58.6281028447	6.8440757619
	1124.0000000000	73.9543055620	-4.9641885020
	1128.0000000000	46.8996917110	-4.6492288798
	1132.0000000000	37.2347471946	-0.8273210697
	1136.0000000000	38.6687481435	0.9026154670
	1140.0000000000	45.6168506677	2.7055151565
	1144.0000000000	62.7125119804	6.3987834643
	1148.0000000000	106.2344071108	17.3728525801
	1152.0000000000	235.4757828927	52.6870223562
	1156.0000000000	408.4175948953	-14.6386963073
	1160.0000000000	223.8254903222	-39.4942402804
	1164.0000000000	127.2999639808	-11.6688423120
	1168.0000000000	112.2699938214	3.0746791727
	1172.0000000000	148.0806276150	12.8484245511
	1176.0000000000	218.6383388028	30.8693718962
	1180.0000000000	469.8634070614	96.9865629260
	1184.0000000000	599.5537710997	-79.8960222976
	1188.0000000000	290.2928203360	-45.8704326000
	1192.0000000000	175.5279712904	-18.0769638109
	1196.0000000000	142.8504068469	0.4344269715
	1200.0000000000	144.2599541347	-2.9623379815
	1204.0000000000	150.2483968044	8.4654430126
	1208.0000000000	202.5177222414	13.9119143659
	1212.0000000000	297.7464177610	42.9075388041
	1216.0000000000	570.3752360766	74.1280752066
	1220.0000000000	767.7779040527	77.6729236230
	1224.0000000000	1479.4607481046	223.2169355043
	1228.0000000000	1250.1655165756	-265.2194521383
	1232.0000000000	506.6482268380	-102.8571667671
	1236.0000000000	263.9610218363	-32.4014514782
	1240.0000000000	191.9611192742	-5.7445509833
	1244.0000000000	216.8712760125	18.2632961722
	1248.0000000000	261.2536576451	-4.1113682554
	1252.0000000000	265.1002066540	-3.0995168414
	1256.0000000000	185.2693989301	-18.5452991212
	1260.0000000000	170.2468289194	9.2873366330
	1264.0000000000	185.9791220644	-13.1532237819
	1268.0000000000	121.9590277373	-10.8428045312
	1272.0000000000	101.9117958393	-0.6536215198
	1276.0000000000	110.9499370054	5.0416166399
	1280.0000000000	144.5486251803	12.4891663434
	1284.0000000000	222.5639609225	29.1229402375
	1288.0000000000	420.0441139542	79.6869089642
	1292.0000000000	1015.4196226051	243.2736247969
	1296.0000000000	1817.9664973335	-64.8205012028
	1300.0000000000	1029.9087511488	-136.3073964341
	1304.0000000000	828.2140731323	-47.2640901755
	1308.0000000000	440.2721401276	-89.5516979520
	1312.0000000000	215.6622707500	-32.1364165924
	1316.0000000000	131.2820303203	-13.2855299694
	1320.0000000000	94.7427006716	-5.8661469266
	1324.0000000000	81.3174776245	-0.9115879859
	1328.0000000000	91.7792463518	7.3817523498
	1332.0000000000	146.3464370704	14.5187645013
	1336.0000000000	119.2846581616	-19.4290033944
	1340.0000000000	67.6983404943	-6.7325892960
	1344.0000000000	54.5054213600	-0.3024383350
	1348.0000000000	65.2499899644	5.8384098250
	1352.0000000000	80.0055178625	-1.6203276558
	1356.0000000000	85.2527328529	6.9273467810
	1360.0000000000	95.4450191221	-8.9894260727
	1364.0000000000	57.6562360726	-5.7520448726
	1368.0000000000	47.8936462048	0.2180049053
	1372.0000000000	59.2612869321	6.1542529905
	1376.0000000000	109.3340123052	20.2718116706
	1380.0000000000	152.8715577792	-13.8273320388
	1384.0000000000	79.0438842995	-12.8571441489
	1388.0000000000	48.8661000981	-3.5427971524
	1392.0000000000	41.5814424451	-0.5713867676
	1396.0000000000	42.4174663340	0.8948659525
	1400.0000000000	48.5764868846	2.2225366490
	1404.0000000000	61.0545255998	4.1319853422
	1408.0000000000	83.8299375802	7.7304571892
	1412.0000000000	129.0432320587	16.0746327432
	1416.0000000000	232.3391981103	40.1438894973
	1420.0000000000	510.0073382428	104.8231001942
	1424.0000000000	998.4261299590	150.6710957391
	1428.0000000000	1396.5438322031	-113.5976752007
	1432.0000000000	636.3548177340	-143.0522141502
	1436.0000000000	316.1236169242	-34.9398522292
	1440.0000000000	263.5564019002	-6.2478031953
	1444.0000000000	189.9505592791	-22.3281016350
	1448.0000000000	114.7583667245	-12.8164751263
	1452.0000000000	86.6660772646	-2.3465347683
	1456.0000000000	94.7743329487	7.3254021249
	1460.0000000000	115.6959623684	-4.1349845887
	1464.0000000000	97.1851244923	1.0265254500
	1468.0000000000	136.5003684698	17.7538499993
	1472.0000000000	162.9402353738	-7.6816106518
	1476.0000000000	175.6459474588	20.6270573614
	1480.0000000000	282.4839772169	2.8256270448
	1484.0000000000	161.8605635151	-31.9091404049
	1488.0000000000	88.4112607195	-8.3038823597
	1492.0000000000	77.9852483331	2.5593533683
	1496.0000000000	115.6179085255	18.1553242397
	1500.0000000000	186.9503709701	-0.8050823384
	1504.0000000000	130.6076975587	-9.4638034724
	1508.0000000000	148.9708851014	20.0835136608
	1512.0000000000	286.6023550640	29.8282397529
	1516.0000000000	200.9157990389	-44.1646109083
	1520.0000000000	86.4950504380	-15.5583706826
	1524.0000000000	48.3617109122	-5.5440514065
	1528.0000000000	33.5923145381	-2.3639089404
	1532.0000000000	27.1015808915	-1.0417899763
	1536.0000000000	24.5170398098	-0.2996895575
	1540.0000000000	24.4469689759	0.3093144764
	1544.0000000000	27.1132915263	1.0802589757
	1548.0000000000	33.9524395198	2.5276993708
	1552.0000000000	50.2541095713	6.2964995634
	1556.0000000000	95.2616278194	18.5176459833
	1560.0000000000	191.8569906481	15.6811218359
	1564.0000000000	168.5219346642	-6.1130367347
	1568.0000000000	228.9008295227	36.5271374986
	1572.0000000000	294.4355266227	-33.7627118652
	1576.0000000000	137.8060664268	-26.1878621793
	1580.0000000000	78.4526708901	-7.1033210392
	1584.0000000000	65.3866703112	-0.1247922046
	1588.0000000000	75.3467234229	5.9517611755
	1592.0000000000	122.3064362543	20.1066308764
	1596.0000000000	261.4191250649	45.8655487507
	1600.0000000000	299.4100739640	-24.2253790109
	1604.0000000000	293.2696332246	31.6348571872
	1608.0000000000	575.0757881624	85.9676725516
	1612.0000000000	480.0503590118	-103.1504547154
	1616.0000000000	190.9083555515	-40.4623676250
	1620.0000000000	92.5327527616	-14.1610832202
	1624.0000000000	54.5729763500	-6.2161863502
	1628.0000000000	36.5384960257	-3.2282098936
	1632.0000000000	26.5804974905	-1.8777695759
	1636.0000000000	20.6028223235	-1.1806370939
	1640.0000000000	16.7451340136	-0.7822054634
	1644.0000000000	14.0011922206	-0.5335443786
	1648.0000000000	12.2153133641	-0.3696011517
	1652.0000000000	10.9816822257	-0.2531646701
	1656.0000000000	10.1534310813	-0.1643852615
	1660.0000000000	9.5572791901	-0.0896997768
	1664.0000000000	9.3342442802	-0.0220453415
	1668.0000000000	9.3861194897	0.0497193833
	1672.0000000000	9.7600626744	0.1434486731
	1676.0000000000	10.4611910757	0.3140375326
	1680.0000000000	12.3369267449	0.6270462740
	1684.0000000000	14.6167605916	0.5618319965
	1688.0000000000	18.3673134598	1.0879005501
	1692.0000000000	19.3709769069	-0.1552836082
	1696.0000000000	20.5769939467	0.7572354738
	1700.0000000000	25.1929926552	1.5632369596
	1704.0000000000	33.5483414825	2.7204906305
	1708.0000000000	48.3646674632	4.9648392556
	1712.0000000000	77.0522105356	10.1689974945
	1716.0000000000	141.7026523308	24.8989440398
	1720.0000000000	322.1002332162	75.9492436660
	1724.0000000000	817.4917871360	138.3977812056
	1728.0000000000	687.6596006203	-152.4939033971
	1732.0000000000	263.1565628868	-58.7973254187
	1736.0000000000	121.4182936161	-20.1571680076
	1740.0000000000	67.9189550554	-8.6465277772
	1744.0000000000	43.0777696095	-4.3953225764
	1748.0000000000	29.7146207143	-2.5154788386
	1752.0000000000	21.7455496034	-1.5676633028
	1756.0000000000	16.6232565242	-1.0411200496
	1760.0000000000	12.9868228751	-0.7243235066
	1764.0000000000	10.5169147834	-0.5248945038
	1768.0000000000	8.6991495769	-0.3925467533
	1772.0000000000	6.9464522405	-0.2966906724
	1776.0000000000	5.8958900796	-0.2321030069
	1780.0000000000	5.0665149208	-0.1849570946
	1784.0000000000	4.4004012352	-0.1497482327
	1788.0000000000	3.8573938426	-0.1229293139
	1792.0000000000	3.4089526582	-0.1021452809
	1796.0000000000	3.0343461215	-0.0857911627
	1800.0000000000	2.7182231400	-0.0727477357
	1804.0000000000	2.4490216338	-0.0622184294
	1808.0000000000	2.2178999905	-0.0536258885
	1812.0000000000	2.0180040318	-0.0465447396
	1816.0000000000	1.8439543502	-0.0406569148
	1820.0000000000	1.6914814707	-0.0357213689
	1824.0000000000	1.5571620798	-0.0315531779
	1828.0000000000	1.4382255611	-0.0280088739
	1832.0000000000	1.3324102158	-0.0249759989
	1836.0000000000	1.2378551098	-0.0223655617
	1840.0000000000	1.1530178068	-0.0201065192
	1844.0000000000	1.0756848843	-0.0181302571
	1848.0000000000	1.0066720205	-0.0164140836
	1852.0000000000	0.9409072297	-0.0148686755
	1856.0000000000	0.8841369487	-0.0135439237
	1860.0000000000	0.8323523345	-0.0123719442
	1864.0000000000	0.7849863827	-0.0113313400
	1868.0000000000	0.7415504396	-0.0104042113
	1872.0000000000	0.7016215642	-0.0095755060
	1876.0000000000	0.6648322038	-0.0088325053
	1880.0000000000	0.6308617149	-0.0081644125
	1884.0000000000	0.5994293591	-0.0075620223
	1888.0000000000	0.0000000000	0.0000000000
	1892.0000000000	0.0000000000	0.0000000000
	1896.0000000000	0.0000000000	0.0000000000
	1900.0000000000	0.0000000000	0.0000000000
	1904.0000000000	0.0000000000	0.0000000000
	1908.0000000000	0.0000000000	0.0000000000
	1912.0000000000	0.0000000000	0.0000000000
	1916.0000000000	0.0000000000	0.0000000000
	1920.0000000000	0.0000000000	0.0000000000
	1924.0000000000	0.0000000000	0.0000000000
	1928.0000000000	0.0000000000	0.0000000000
	1932.0000000000	0.0000000000	0.0000000000
	1936.0000000000	0.0000000000	0.0000000000
	1940.0000000000	0.0000000000	0.0000000000
	1944.0000000000	0.0000000000	0.0000000000
	1948.0000000000	0.0000000000	0.0000000000
	1952.0000000000	0.0000000000	0.0000000000
	1956.0000000000	0.0000000000	0.0000000000
	1960.0000000000	0.0000000000	0.0000000000
	1964.0000000000	0.0000000000	0.0000000000
	1968.0000000000	0.0000000000	0.0000000000
	1972.0000000000	0.0000000000	0.0000000000
	1976.0000000000	0.0000000000	0.0000000000
	1980.0000000000	0.0000000000	0.0000000000
	1984.0000000000	0.0000000000	0.0000000000
	1988.0000000000	0.0000000000	0.0000000000
	1992.0000000000	0.0000000000	0.0000000000
	1996.0000000000	0.0000000000	0.0000000000
	2000.0000000000	0.0000000000	0.0000000000
	2004.0000000000	0.0000000000	0.0000000000
	2008.0000000000	0.0000000000	0.0000000000
	2012.0000000000	0.0000000000	0.0000000000
	2016.0000000000	0.0000000000	0.0000000000
	2020.0000000000	0.0000000000	0.0000000000
	2024.0000000000	0.0000000000	0.0000000000
	2028.0000000000	0.0000000000	0.0000000000
	2032.0000000000	0.0000000000	0.0000000000
	2036.0000000000	0.0000000000	0.0000000000
	2040.0000000000	0.0000000000	0.0000000000
	2044.0000000000	0.0000000000	0.0000000000
	2048.0000000000	0.0000000000	0.0000000000
	2052.0000000000	0.0000000000	0.0000000000
	2056.0000000000	0.0000000000	0.0000000000
	2060.0000000000	0.0000000000	0.0000000000
	2064.0000000000	0.0000000000	0.0000000000
	2068.0000000000	0.0000000000	0.0000000000
	2072.0000000000	0.0000000000	0.0000000000
	2076.0000000000	0.0000000000	0.0000000000
	2080.0000000000	0.0000000000	0.0000000000
	2084.0000000000	0.0000000000	0.0000000000
	2088.0000000000	0.0000000000	0.0000000000
	2092.0000000000	0.0000000000	0.0000000000
	2096.0000000000	0.0000000000	0.0000000000
	2100.0000000000	0.0000000000	0.0000000000
	2104.0000000000	0.0000000000	0.0000000000
	2108.0000000000	0.0000000000	0.0000000000
	2112.0000000000	0.0000000000	0.0000000000
	2116.0000000000	0.0000000000	0.0000000000
	2120.0000000000	0.0000000000	0.0000000000
	2124.0000000000	0.0000000000	0.0000000000
	2128.0000000000	0.0000000000	0.0000000000
	2132.0000000000	0.0000000000	0.0000000000
	2136.0000000000	0.0000000000	0.0000000000
	2140.0000000000	0.0000000000	0.0000000000
	2144.0000000000	0.0000000000	0.0000000000
	2148.0000000000	0.0000000000	0.0000000000
	2152.0000000000	0.0000000000	0.0000000000
	2156.0000000000	0.0000000000	0.0000000000
	2160.0000000000	0.0000000000	0.0000000000
	2164.0000000000	0.0000000000	0.0000000000
	2168.0000000000	0.0000000000	0.0000000000
	2172.0000000000	0.0000000000	0.0000000000
	2176.0000000000	0.0000000000	0.0000000000
	2180.0000000000	0.0000000000	0.0000000000
	2184.0000000000	0.0000000000	0.0000000000
	2188.0000000000	0.0000000000	0.0000000000
	2192.0000000000	0.0000000000	0.0000000000
	2196.0000000000	0.0000000000	0.0000000000
	2200.0000000000	0.0000000000	0.0000000000
	2204.0000000000	0.0000000000	0.0000000000
	2208.0000000000	0.0000000000	0.0000000000
	2212.0000000000	0.0000000000	0.0000000000
	2216.0000000000	0.0000000000	0.0000000000
	2220.0000000000	0.0000000000	0.0000000000
	2224.0000000000	0.0000000000	0.0000000000
	2228.0000000000	0.0000000000	0.0000000000
	2232.0000000000	0.0000000000	0.0000000000
	2236.0000000000	0.0000000000	0.0000000000
	2240.0000000000	0.0000000000	0.0000000000
	2244.0000000000	0.0000000000	0.0000000000
	2248.0000000000	0.0000000000	0.0000000000
	2252.0000000000	0.0000000000	0.0000000000
	2256.0000000000	0.0000000000	0.0000000000
	2260.0000000000	0.0000000000	0.0000000000
	2264.0000000000	0.0000000000	0.0000000000
	2268.0000000000	0.0000000000	0.0000000000
	2272.0000000000	0.0000000000	0.0000000000
	2276.0000000000	0.0000000000	0.0000000000
	2280.0000000000	0.0000000000	0.0000000000
	2284.0000000000	0.0000000000	0.0000000000
	2288.0000000000	0.0000000000	0.0000000000
	2292.0000000000	0.0000000000	0.0000000000
	2296.0000000000	0.0000000000	0.0000000000
	2300.0000000000	0.0000000000	0.0000000000
	2304.0000000000	0.0000000000	0.0000000000
	2308.0000000000	0.0000000000	0.0000000000
	2312.0000000000	0.0000000000	0.0000000000
	2316.0000000000	0.0000000000	0.0000000000
	2320.0000000000	0.0000000000	0.0000000000
	2324.0000000000	0.0000000000	0.0000000000
	2328.0000000000	0.0000000000	0.0000000000
	2332.0000000000	0.0000000000	0.0000000000
	2336.0000000000	0.0000000000	0.0000000000
	2340.0000000000	0.0000000000	0.0000000000
	2344.0000000000	0.0000000000	0.0000000000
	2348.0000000000	0.0000000000	0.0000000000
	2352.0000000000	0.0000000000	0.0000000000
	2356.0000000000	0.0000000000	0.0000000000
	2360.0000000000	0.0000000000	0.0000000000
	2364.0000000000	0.0000000000	0.0000000000
	2368.0000000000	0.0000000000	0.0000000000
	2372.0000000000	0.0000000000	0.0000000000
	2376.0000000000	0.0000000000	0.0000000000
	2380.0000000000	0.0000000000	0.0000000000
	2384.0000000000	0.0000000000	0.0000000000
	2388.0000000000	0.0000000000	0.0000000000
	2392.0000000000	0.0000000000	0.0000000000
	2396.0000000000	0.0000000000	0.0000000000
	2400.0000000000	0.0000000000	0.0000000000
	2404.0000000000	0.0000000000	0.0000000000
	2408.0000000000	0.0000000000	0.0000000000
	2412.0000000000	0.0000000000	0.0000000000
	2416.0000000000	0.0000000000	0.0000000000
	2420.0000000000	0.0000000000	0.0000000000
	2424.0000000000	0.0000000000	0.0000000000
	2428.0000000000	0.0000000000	0.0000000000
	2432.0000000000	0.0000000000	0.0000000000
	2436.0000000000	0.0000000000	0.0000000000
	2440.0000000000	0.0000000000	0.0000000000
	2444.0000000000	0.0000000000	0.0000000000
	2448.0000000000	0.0000000000	0.0000000000
	2452.0000000000	0.0000000000	0.0000000000
	2456.0000000000	0.0000000000	0.0000000000
	2460.0000000000	0.0000000000	0.0000000000
	2464.0000000000	0.0000000000	0.0000000000
	2468.0000000000	0.0000000000	0.0000000000
	2472.0000000000	0.0000000000	0.0000000000
	2476.0000000000	0.0000000000	0.0000000000
	2480.0000000000	0.0000000000	0.0000000000
	2484.0000000000	0.0000000000	0.0000000000
	2488.0000000000	0.0000000000	0.0000000000
	2492.0000000000	0.0000000000	0.0000000000
	2496.0000000000	0.0000000000	0.0000000000
	2500.0000000000	0.0000000000	0.0000000000
	2504.0000000000	0.0000000000	0.0000000000
	2508.0000000000	0.0000000000	0.0000000000
	2512.0000000000	0.0000000000	0.0000000000
	2516.0000000000	0.0000000000	0.0000000000
	2520.0000000000	0.0000000000	0.0000000000
	2524.0000000000	0.0000000000	0.0000000000
	2528.0000000000	0.0000000000	0.0000000000
	2532.0000000000	0.0000000000	0.0000000000
	2536.0000000000	0.0000000000	0.0000000000
	2540.0000000000	0.0000000000	0.0000000000
	2544.0000000000	0.0000000000	0.0000000000
	2548.0000000000	0.0000000000	0.0000000000
	2552.0000000000	0.0000000000	0.0000000000
	2556.0000000000	0.0000000000	0.0000000000
	2560.0000000000	0.0000000000	0.0000000000
	2564.0000000000	0.0000000000	0.0000000000
	2568.0000000000	0.0000000000	0.0000000000
	2572.0000000000	0.0000000000	0.0000000000
	2576.0000000000	0.0000000000	0.0000000000
	2580.0000000000	0.0000000000	0.0000000000
	2584.0000000000	0.0000000000	0.0000000000
	2588.0000000000	0.0000000000	0.0000000000
	2592.0000000000	0.0000000000	0.0000000000
	2596.0000000000	0.0000000000	0.0000000000
	2600.0000000000	0.0000000000	0.0000000000
	2604.0000000000	0.0000000000	0.0000000000
	2608.0000000000	0.0000000000	0.0000000000
	2612.0000000000	0.0000000000	0.0000000000
	2616.0000000000	0.0000000000	0.0000000000
	2620.0000000000	0.0000000000	0.0000000000
	2624.0000000000	0.0000000000	0.0000000000
	2628.0000000000	0.0000000000	0.0000000000
	2632.0000000000	0.0000000000	0.0000000000
	2636.0000000000	0.0000000000	0.0000000000
	2640.0000000000	0.0000000000	0.0000000000
	2644.0000000000	0.0000000000	0.0000000000
	2648.0000000000	0.0000000000	0.0000000000
	2652.0000000000	0.0000000000	0.0000000000
	2656.0000000000	0.0000000000	0.0000000000
	2660.0000000000	0.0000000000	0.0000000000
	2664.0000000000	0.0000000000	0.0000000000
	2668.0000000000	0.0000000000	0.0000000000
	2672.0000000000	0.0000000000	0.0000000000
	2676.0000000000	0.0000000000	0.0000000000
	2680.0000000000	0.0000000000	0.0000000000
	2684.0000000000	0.0000000000	0.0000000000
	2688.0000000000	0.0000000000	0.0000000000
	2692.0000000000	0.0000000000	0.0000000000
	2696.0000000000	0.0000000000	0.0000000000
	2700.0000000000	0.0000000000	0.0000000000
	2704.0000000000	0.0000000000	0.0000000000
	2708.0000000000	0.0000000000	0.0000000000
	2712.0000000000	0.0000000000	0.0000000000
	2716.0000000000	0.0000000000	0.0000000000
	2720.0000000000	0.0000000000	0.0000000000
	2724.0000000000	0.0000000000	0.0000000000
	2728.0000000000	0.0000000000	0.0000000000
	2732.0000000000	0.0000000000	0.0000000000
	2736.0000000000	0.0000000000	0.0000000000
	2740.0000000000	0.0000000000	0.0000000000
	2744.0000000000	0.0000000000	0.0000000000
	2748.0000000000	0.0000000000	0.0000000000
	2752.0000000000	0.0000000000	0.0000000000
	2756.0000000000	0.0000000000	0.0000000000
	2760.0000000000	0.0000000000	0.0000000000
	2764.0000000000	0.0000000000	0.0000000000
	2768.0000000000	0.0000000000	0.0000000000
	2772.0000000000	0.0000000000	0.0000000000
	2776.0000000000	0.0000000000	0.0000000000
	2780.0000000000	0.0000000000	0.0000000000
	2784.0000000000	0.0000000000	0.0000000000
	2788.0000000000	0.0000000000	0.0000000000
	2792.0000000000	0.0000000000	0.0000000000
	2796.0000000000	0.0000000000	0.0000000000
	2800.0000000000	0.0000000000	0.0000000000
	2804.0000000000	0.0000000000	0.0000000000
	2808.0000000000	0.0000000000	0.0000000000
	2812.0000000000	0.0000000000	0.0000000000
	2816.0000000000	0.0000000000	0.0000000000
	2820.0000000000	0.0000000000	0.0000000000
	2824.0000000000	0.0000000000	0.0000000000
	2828.0000000000	0.0000000000	0.0000000000
	2832.0000000000	0.0000000000	0.0000000000
	2836.0000000000	0.0000000000	0.0000000000
	2840.0000000000	0.0000000000	0.0000000000
	2844.0000000000	0.0000000000	0.0000000000
	2848.0000000000	0.0000000000	0.0000000000
	2852.0000000000	0.0000000000	0.0000000000
	2856.0000000000	0.0000000000	0.0000000000
	2860.0000000000	0.0000000000	0.0000000000
	2864.0000000000	0.0000000000	0.0000000000
	2868.0000000000	0.0000000000	0.0000000000
	2872.0000000000	0.0000000000	0.0000000000
	2876.0000000000	0.0000000000	0.0000000000
	2880.0000000000	0.0000000000	0.0000000000
	2884.0000000000	0.0000000000	0.0000000000
	2888.0000000000	0.0000000000	0.0000000000
	2892.0000000000	0.0000000000	0.0000000000
	2896.0000000000	0.0000000000	0.0000000000
	2900.0000000000	0.0000000000	0.0000000000
	2904.0000000000	0.0000000000	0.0000000000
	2908.0000000000	0.0000000000	0.0000000000
	2912.0000000000	0.0000000000	0.0000000000
	2916.0000000000	0.0000000000	0.0000000000
	2920.0000000000	0.0000000000	0.0000000000
	2924.0000000000	0.0000000000	0.0000000000
	2928.0000000000	0.0519828937	0.0006515423
	2932.0000000000	0.2250895432	0.0028678642
	2936.0000000000	0.2370147676	0.0030987186
	2940.0000000000	0.2499132041	0.0033550246
	2944.0000000000	0.2638936797	0.0036403880
	2948.0000000000	0.2790806658	0.0039590450
	2952.0000000000	0.2956170557	0.0043159948
	2956.0000000000	0.3136675349	0.0047171651
	2960.0000000000	0.3334226935	0.0051696192
	2964.0000000000	0.3551040723	0.0056818183
	2968.0000000000	0.3789703944	0.0062639548
	2972.0000000000	0.4053253101	0.0069283805
	2976.0000000000	0.4345270911	0.0076901590
	2980.0000000000	0.4670008545	0.0085677864
	2984.0000000000	0.5032541003	0.0095841388
	2988.0000000000	0.6087459436	0.0115879487
	2992.0000000000	0.6579252899	0.0130401437
	2996.0000000000	0.7134074846	0.0147480580
	3000.0000000000	0.8292632523	0.0174346526
	3004.0000000000	0.9037884906	0.0199016257
	3008.0000000000	1.0322246953	0.0234105631
	3012.0000000000	1.1441879577	0.0271933948
	3016.0000000000	1.2615836959	0.0316585133
	3020.0000000000	1.3988665164	0.0371845635
	3024.0000000000	1.5774196022	0.0443218956
	3028.0000000000	1.8806339041	0.0545181642
	3032.0000000000	2.2394029309	0.0675396762
	3036.0000000000	2.5386214569	0.0827835762
	3040.0000000000	2.9085519198	0.1032163725
	3044.0000000000	3.3744785612	0.1312930578
	3048.0000000000	3.9743031503	0.1710137145
	3052.0000000000	4.7669663768	0.2291870937
	3056.0000000000	5.8482242744	0.3180219009
	3060.0000000000	7.3821069018	0.4608330398
	3064.0000000000	9.6686011527	0.7057437817
	3068.0000000000	13.3036809221	1.1623103191
	3072.0000000000	19.6057704875	2.1135314859
	3076.0000000000	31.9409844087	4.4212823459
	3080.0000000000	60.6943056355	11.2866605626
	3084.0000000000	143.7086607130	34.5443111114
	3088.0000000000	320.4243986408	30.2516065954
	3092.0000000000	220.3279512603	-51.0517787309
	3096.0000000000	86.6055715166	-18.1790712497
	3100.0000000000	42.3721676020	-6.3727691990
	3104.0000000000	25.3840591179	-2.7473522890
	3108.0000000000	17.5684623221	-1.3540566775
	3112.0000000000	13.6003861366	-0.7014006684
	3116.0000000000	11.5886750692	-0.3329826285
	3120.0000000000	10.7954873784	-0.0726684674
	3124.0000000000	10.9909632439	0.1753977597
	3128.0000000000	12.3092249117	0.5091728568
	3132.0000000000	15.4308820352	1.1290827602
	3136.0000000000	22.5021684752	2.6681419082
	3140.0000000000	41.0984858426	7.6458885396
	3144.0000000000	93.5395589863	17.1963231437
	3148.0000000000	99.9145946788	-14.1883485297
	3152.0000000000	62.5400173930	-2.2820967292
	3156.0000000000	80.8642339046	11.7503372615
	3160.0000000000	122.5175603059	-1.1727052805
	3164.0000000000	113.2172979333	3.9936934676
	3168.0000000000	107.7368461422	-10.6919536240
	3172.0000000000	68.2188457455	-5.2969979698
	3176.0000000000	68.5850691068	5.3290969777
	3180.0000000000	112.4843198978	15.7539872928
	3184.0000000000	212.3867414075	40.8696644660
	3188.0000000000	344.2011591285	-5.7309784185
	3192.0000000000	183.2125795359	-43.4170091562
	3196.0000000000	75.8518572103	-14.5831164799
	3200.0000000000	39.2198337133	-5.5344985160
	3204.0000000000	23.9191518162	-2.5976066144
	3208.0000000000	16.2061919425	-1.4172390801
	3212.0000000000	11.7797666534	-0.8586527016
	3216.0000000000	8.9973886311	-0.5610854346
	3220.0000000000	7.1281412651	-0.3880012919
	3224.0000000000	5.8074170620	-0.2803169197
	3228.0000000000	4.8367694269	-0.2096789380
	3232.0000000000	4.1005472979	-0.1613246836
	3236.0000000000	3.5275479949	-0.1270456484
	3240.0000000000	3.0719173235	-0.1020245148
	3244.0000000000	2.7029971515	-0.0833038087
	3248.0000000000	2.3483320127	-0.0683585179
	3252.0000000000	1.9385826177	-0.0553098282
	3256.0000000000	1.7352609337	-0.0466810753
	3260.0000000000	1.5628400083	-0.0397783507
	3264.0000000000	1.4152901513	-0.0341873510
	3268.0000000000	1.2879954400	-0.0296082614
	3272.0000000000	1.1773716047	-0.0258203399
	3276.0000000000	1.0805996637	-0.0226585219
	3280.0000000000	0.9954367950	-0.0199976351
	3284.0000000000	0.9200797973	-0.0177415437
	3288.0000000000	0.8530650181	-0.0158155516
	3292.0000000000	0.7931939951	-0.0141610021
	3296.0000000000	0.7394775046	-0.0127313821
	3300.0000000000	0.6910929701	-0.0114894758
	3304.0000000000	0.6473516958	-0.0104052570
	3308.0000000000	0.5459449747	-0.0086925765
	3312.0000000000	0.5127756327	-0.0079086338
	3316.0000000000	0.4825535297	-0.0072165622
	3320.0000000000	0.4027788911	-0.0059540520
	3324.0000000000	0.3799808292	-0.0054547160
	3328.0000000000	0.3179306348	-0.0045017425
	3332.0000000000	0.2903313154	-0.0040135841
	3336.0000000000	0.2749190243	-0.0036982926
	3340.0000000000	0.2607021050	-0.0034151768
	3344.0000000000	0.2324389210	-0.0029753635
	3348.0000000000	0.1152015664	-0.0014465424
	3352.0000000000	0.0000000000	0.0000000000
	3356.0000000000	0.0000000000	0.0000000000
	3360.0000000000	0.0000000000	0.0000000000
	3364.0000000000	0.0000000000	0.0000000000
	3368.0000000000	0.0000000000	0.0000000000
	3372.0000000000	0.0000000000	0.0000000000
	3376.0000000000	0.0000000000	0.0000000000
	3380.0000000000	0.0000000000	0.0000000000
	3384.0000000000	0.0000000000	0.0000000000
	3388.0000000000	0.0000000000	0.0000000000
	3392.0000000000	0.0000000000	0.0000000000
	3396.0000000000	0.0000000000	0.0000000000
	3400.0000000000	0.0000000000	0.0000000000
	3404.0000000000	0.0000000000	0.0000000000
	3408.0000000000	0.0000000000	0.0000000000
	3412.0000000000	0.0000000000	0.0000000000
	3416.0000000000	0.0000000000	0.0000000000
	3420.0000000000	0.0000000000	0.0000000000
	3424.0000000000	0.0000000000	0.0000000000
	3428.0000000000	0.0000000000	0.0000000000
	3432.0000000000	0.0000000000	0.0000000000
	3436.0000000000	0.0000000000	0.0000000000
	3440.0000000000	0.0000000000	0.0000000000
	3444.0000000000	0.0000000000	0.0000000000
	3448.0000000000	0.0000000000	0.0000000000
	3452.0000000000	0.0000000000	0.0000000000
	3456.0000000000	0.0000000000	0.0000000000
	3460.0000000000	0.0000000000	0.0000000000
	3464.0000000000	0.0000000000	0.0000000000
	3468.0000000000	0.0000000000	0.0000000000
	3472.0000000000	0.0000000000	0.0000000000
	3476.0000000000	0.0000000000	0.0000000000
	3480.0000000000	0.0000000000	0.0000000000
	3484.0000000000	0.0000000000	0.0000000000
	3488.0000000000	0.0000000000	0.0000000000
	3492.0000000000	0.0228025099	0.0002862884
	3496.0000000000	0.0239922767	0.0003089795
	3500.0000000000	0.0252776270	0.0003341329
	3504.0000000000	0.0266690778	0.0003620916
	3508.0000000000	0.0281786332	0.0003932577
	3512.0000000000	0.0298200435	0.0004281046
	3516.0000000000	0.0316091194	0.0004671919
	3520.0000000000	0.0335641138	0.0005111846
	3524.0000000000	0.0357061883	0.0005608766
	3528.0000000000	0.0380599883	0.0006172213
	3532.0000000000	0.0406543532	0.0006813699
	3536.0000000000	0.0435232035	0.0007547209
	3540.0000000000	0.0467066533	0.0008389847
	3544.0000000000	0.0502524179	0.0009362677
	3548.0000000000	0.0542176094	0.0010491831
	3552.0000000000	0.0586710464	0.0011809995
	3556.0000000000	0.0636962548	0.0013358403
	3560.0000000000	0.0693954040	0.0015189569
	3564.0000000000	0.0758945293	0.0017371046
	3568.0000000000	0.0833505429	0.0019990701
	3572.0000000000	0.0919607676	0.0023164205
	3576.0000000000	0.1019760879	0.0027045854
	3580.0000000000	0.1137193719	0.0031844475
	3584.0000000000	0.1276117238	0.0037847267
	3588.0000000000	0.1442106074	0.0045456330
	3592.0000000000	0.1642663858	0.0055245969
	3596.0000000000	0.1888081756	0.0068055081
	3600.0000000000	0.2192777173	0.0085140659
	3604.0000000000	0.2577445155	0.0108441809
	3608.0000000000	0.3072637404	0.0141052148
	3612.0000000000	0.3724959233	0.0188104580
	3616.0000000000	0.4608313569	0.0258519428
	3620.0000000000	0.5845466977	0.0368684388
	3624.0000000000	0.7652272186	0.0550814433
	3628.0000000000	1.0436087681	0.0873797410
	3632.0000000000	1.5038417526	0.1501554617
	3636.0000000000	2.3416369774	0.2882043229
	3640.0000000000	4.0903513679	0.6479274846
	3644.0000000000	8.5293758100	1.8108792614
	3648.0000000000	22.0536468832	5.3778286616
	3652.0000000000	34.7414297561	-3.3520802905
	3656.0000000000	14.8011797001	-3.6392236118
	3660.0000000000	6.4375425063	-1.1615523697
	3664.0000000000	3.4797569878	-0.4539826991
	3668.0000000000	2.2183048051	-0.2146020021
	3672.0000000000	1.5841450836	-0.1154211700
	3676.0000000000	1.2285964347	-0.0676055299
	3680.0000000000	1.0146409582	-0.0417965654
	3684.0000000000	0.8803495187	-0.0265822168
	3688.0000000000	0.7946645228	-0.0169353023
	3692.0000000000	0.7407486142	-0.0104130219
	3696.0000000000	0.7089313083	-0.0057301168
	3700.0000000000	0.6934320409	-0.0021631336
	3704.0000000000	0.6907222316	0.0007208155
	3708.0000000000	0.6986584934	0.0031968781
	3712.0000000000	0.7160045668	0.0054518196
	3716.0000000000	0.7421619243	0.0076225483
	3720.0000000000	0.7770197933	0.0098190187
	3724.0000000000	0.8208789155	0.0121390849
	3728.0000000000	0.8744257312	0.0146793628
	3732.0000000000	0.9387462233	0.0175445209
	3736.0000000000	1.0153766845	0.0208567082
	3740.0000000000	1.1063950146	0.0247666545
	3744.0000000000	1.2145626185	0.0294682051
	3748.0000000000	1.3435352096	0.0352187295
	3752.0000000000	1.4981729149	0.0423691432
	3756.0000000000	1.6849993365	0.0514096656
	3760.0000000000	1.9128914927	0.0630417624
	3764.0000000000	2.1941388122	0.0782948009
	3768.0000000000	2.5461111384	0.0987215229
	3772.0000000000	2.9939673279	0.1267377619
	3776.0000000000	3.5752129696	0.1662378379
	3780.0000000000	4.3476953534	0.2237640510
	3784.0000000000	5.4043323630	0.3108575581
	3788.0000000000	6.9018799215	0.4491103452
	3792.0000000000	9.1212369199	0.6819336079
	3796.0000000000	12.6053769942	1.1048266429
	3800.0000000000	18.5113679519	1.9534814201
	3804.0000000000	29.6438987155	3.9033750909
	3808.0000000000	54.0790463034	9.2961117179
	3812.0000000000	120.3402783259	27.7085576556
	3816.0000000000	313.2067205036	63.2888252340
	3820.0000000000	317.6095499368	-62.8483063431
	3824.0000000000	122.2943747218	-28.2847606916
	3828.0000000000	54.7100043350	-9.4566426438
	3832.0000000000	29.8934671828	-3.9565662951
	3836.0000000000	18.6223942678	-1.9752519152
	3840.0000000000	12.6553152901	-1.1153237288
	3844.0000000000	9.1399068318	-0.6876941901
	3848.0000000000	6.9024945124	-0.4526366227
	3852.0000000000	5.3933724740	-0.3132387949
	3856.0000000000	4.3285721848	-0.2255255212
	3860.0000000000	3.5497987773	-0.1676554021
	3864.0000000000	2.9632976097	-0.1279677603
	3868.0000000000	2.5107309022	-0.0998593914
	3872.0000000000	2.1542826929	-0.0794035993
	3876.0000000000	1.8685804859	-0.0641670429
	3880.0000000000	1.6360927252	-0.0525877755
	3884.0000000000	1.4443942895	-0.0436322460
	3888.0000000000	1.2844820936	-0.0365981713
	3892.0000000000	1.1497044082	-0.0309970997
	3896.0000000000	1.0350612433	-0.0264822056
	3900.0000000000	0.9367358928	-0.0228026391
	3904.0000000000	0.8517743593	-0.0197739356
	3908.0000000000	0.7778616482	-0.0172584029
	3912.0000000000	0.7131628889	-0.0151518572
	3916.0000000000	0.6562086786	-0.0133744873
	3920.0000000000	0.6058111278	-0.0118644568
	3924.0000000000	0.5610015653	-0.0105733551
	3928.0000000000	0.5209837435	-0.0094629171
	3932.0000000000	0.4850982931	-0.0085026282
	3936.0000000000	0.4527954383	-0.0076679530
	3940.0000000000	0.4236138502	-0.0069390129
	3944.0000000000	0.3971641110	-0.0062995866
	3948.0000000000	0.3731156748	-0.0057363488
	3952.0000000000	0.3511865038	-0.0052382850
	3956.0000000000	0.3311347732	-0.0047962370
	3960.0000000000	0.3127521829	-0.0044025481
	3964.0000000000	0.2958585333	-0.0040507836
	3968.0000000000	0.2802972965	-0.0037355094
	3972.0000000000	0.2659319817	-0.0034521149
	3976.0000000000	0.2526431345	-0.0031966712
	3980.0000000000	0.0000000000	0.0000000000
	3984.0000000000	0.0000000000	0.0000000000
	3988.0000000000	0.0000000000	0.0000000000
	3992.0000000000	0.0000000000	0.0000000000
	3996.0000000000	0.0000000000	0.0000000000
