# Supplementary material for: Data of electronic, reactivity, optoelectronic, linear and non-linear optical parameters of doping graphene oxide nanosheet with aluminum atom
Source: Data Brief. 2022 Jan 19;41:107840. doi: 10.1016/j.dib.2022.107840 (PMC8801356; doi:10.1016/j.dib.2022.107840)
Supplement: Supplementary file 1 [file mmc1.zip › supplementary file/DATA OF THE IR SPECTRA/B3LYP-D3/GON2-Al2.xlsx]

#	IR	Spectrum
#	X-Axis:	Frequency	(cm-1)
#	Y-Axis:	&epsilon;	(M-1	cm-1)
#	Peak	information
#	X	Y
#	25.8871000000	28.7564676621
#	42.4301000000	52.3330982105
#	61.4925000000	39.6198721711
#	76.9296000000	32.2192316335
#	99.3141000000	78.8848572906
#	118.0905000000	24.4382916150
#	129.1443000000	68.4760938484
#	133.4071000000	209.6325729477
#	160.2722000000	105.5817972975
#	178.6325000000	56.0714318004
#	227.4405000000	5.4901452680
#	241.1491000000	57.0362709243
#	253.1066000000	61.9246771430
#	259.7641000000	92.3063429719
#	289.1579000000	1853.3586856759
#	300.5445000000	37.9620242980
#	305.9274000000	90.8390103587
#	332.3231000000	123.8908097018
#	333.2665000000	9.6147797277
#	347.8618000000	118.2099145550
#	361.0011000000	63.9826666482
#	364.5926000000	32.0536970049
#	398.0479000000	24.8224912872
#	412.3959000000	34.1733398407
#	432.6068000000	7.8135998169
#	441.1722000000	29.8690138167
#	452.4206000000	48.6421547853
#	464.0545000000	19.0978566403
#	474.0514000000	183.6076753650
#	506.7144000000	39.2417374339
#	509.8562000000	127.9776236169
#	538.8352000000	99.7506308249
#	547.7244000000	265.1123083849
#	551.8826000000	34.3370792425
#	572.2749000000	1263.8899741873
#	579.3266000000	78.5819422756
#	603.4072000000	104.6526646925
#	622.5772000000	84.5954952044
#	634.0545000000	153.9655486532
#	648.9650000000	170.7677118663
#	654.9085000000	80.5288611922
#	671.0704000000	40.7785404258
#	684.7364000000	22.3078599121
#	700.8362000000	93.6532111937
#	718.6235000000	25.8586214737
#	732.1577000000	86.0232862165
#	736.0594000000	34.8269050633
#	738.2766000000	39.5866892981
#	762.8803000000	56.8889476466
#	775.0216000000	62.8073220952
#	780.1711000000	22.4763468581
#	798.6842000000	17.2211312065
#	807.4807000000	166.3265226781
#	817.3949000000	74.3499660997
#	825.6338000000	50.9376292546
#	849.9088000000	112.5698748860
#	853.1724000000	154.6147242251
#	854.4482000000	92.3350528613
#	880.7985000000	194.9934530038
#	891.1263000000	695.0201718274
#	895.1425000000	559.6393967413
#	924.0632000000	101.7952054696
#	938.2854000000	82.2271688253
#	958.9703000000	14.0402848869
#	962.9581000000	12.6062985866
#	971.9544000000	54.3248431094
#	982.6049000000	5.7806591559
#	985.8065000000	5.0261705165
#	991.3456000000	7.9108208078
#	994.2727000000	22.0014707021
#	1079.1960000000	391.1649696345
#	1110.8798000000	36.6091056749
#	1115.8176000000	18.0374551008
#	1131.4114000000	31.6387689666
#	1139.2805000000	924.4211424228
#	1165.6847000000	63.3092856084
#	1176.3121000000	24.4384111094
#	1191.0044000000	19.4541860079
#	1200.6567000000	84.3508706886
#	1213.6681000000	6.1428539259
#	1217.4398000000	3.0307811944
#	1230.8005000000	20.4892488723
#	1259.1984000000	6.0842189432
#	1260.9013000000	3.2113840762
#	1269.0993000000	7.7873608220
#	1314.7147000000	57.0140324781
#	1319.6036000000	82.0321380531
#	1344.9156000000	26.5766899465
#	1359.4059000000	11.3621324554
#	1367.0103000000	22.8952330407
#	1381.0130000000	70.9678517271
#	1392.4961000000	50.7785101292
#	1431.6106000000	89.4350174227
#	1447.0382000000	2.6907733729
#	1458.9710000000	6.2253883391
#	1466.5219000000	255.5926440896
#	1481.8312000000	215.6910674186
#	1511.5375000000	13.9196558896
#	1539.8118000000	19.2791760913
#	1562.4987000000	188.3209054333
#	1590.2410000000	29.4377926356
#	1636.2884000000	8.8316907495
#	1645.8862000000	31.2925147902
#	1671.8386000000	22.2838422194
#	1697.8605000000	16.6168059046
#	1712.7175000000	6.8138406954
#	1808.0956000000	394.6913883595
#	3134.8263000000	30.1171015264
#	3161.3158000000	14.4334623931
#	3170.6556000000	6.1296935852
#	3172.5675000000	0.8426283112
#	3175.3837000000	0.2230023533
#	3177.6282000000	12.0396474151
#	3180.5523000000	25.6664363440
#	3190.7205000000	13.6891703066
#	3192.9684000000	22.0227410876
#	3194.1804000000	75.7847775060
#	3195.9574000000	43.4999903942
#	3752.3930000000	84.7980297082
#	3942.0368000000	143.0242287812
#	Spectra
#	X	Y	DY/DX
	0.0000000000	0.0896257324	0.0030735522
	4.0000000000	0.1136105607	0.0043408637
	8.0000000000	0.1346426287	0.0063901463
	12.0000000000	0.1675088866	0.0105999126
	16.0000000000	0.2275375284	0.0212130867
	20.0000000000	0.3721281786	0.0552370669
	24.0000000000	0.7354034634	0.1141164108
	28.0000000000	0.7779167140	-0.0822395980
	32.0000000000	0.5955568986	0.0023715834
	36.0000000000	0.8047551831	0.1127757779
	40.0000000000	1.6689674455	0.3159997056
	44.0000000000	1.9657647936	-0.2699801786
	48.0000000000	1.0331548634	-0.1269075410
	52.0000000000	0.8378276366	0.0139179558
	56.0000000000	1.1579282629	0.1652399667
	60.0000000000	2.2814734284	0.3125552050
	64.0000000000	2.0180599353	-0.3113534790
	68.0000000000	1.2765558321	-0.0538397563
	72.0000000000	1.5028538598	0.1781898743
	76.0000000000	2.6408357745	0.2276885028
	80.0000000000	2.0136895117	-0.2998847279
	84.0000000000	1.3550074367	-0.0526570830
	88.0000000000	1.4387230146	0.0908377442
	92.0000000000	2.2016687046	0.3302224375
	96.0000000000	4.7145130109	1.0078758728
	100.0000000000	7.4095299150	-0.5107655272
	104.0000000000	3.8839219548	-0.6385382040
	108.0000000000	2.5866146081	-0.0968397377
	112.0000000000	2.7983925532	0.2056996356
	116.0000000000	4.4326287768	0.5896122757
	120.0000000000	5.7529817605	0.0863039581
	124.0000000000	7.8540262497	1.1822473989
	128.0000000000	16.4812976468	2.9307460684
	132.0000000000	27.6524306477	2.1698684315
	136.0000000000	20.0600327790	-4.2943983736
	140.0000000000	8.6340691466	-1.5422778076
	144.0000000000	5.0436741174	-0.4623181236
	148.0000000000	4.1460388036	-0.0307337111
	152.0000000000	4.8501736380	0.4327671603
	156.0000000000	8.6133329911	1.6609615948
	160.0000000000	16.2618059955	0.4929322381
	164.0000000000	9.6115591107	-1.9031056092
	168.0000000000	5.2663153703	-0.4673725116
	172.0000000000	4.9014631509	0.2736911300
	176.0000000000	8.0233940877	1.2853396098
	180.0000000000	9.4421290539	-1.2389901737
	184.0000000000	4.6322558017	-0.7645649856
	188.0000000000	2.8400530435	-0.2472091355
	192.0000000000	2.2169167054	-0.0919222376
	196.0000000000	1.9843003253	-0.0322912542
	200.0000000000	1.9211096415	-0.0019780573
	204.0000000000	1.9673767401	0.0185209056
	208.0000000000	2.0839458994	0.0365844824
	212.0000000000	2.2698959157	0.0573078024
	216.0000000000	2.5555649828	0.0882512718
	220.0000000000	3.0156216953	0.1505253836
	224.0000000000	3.8840426264	0.3039104057
	228.0000000000	5.0987640057	0.1777871845
	232.0000000000	5.9298171436	0.3869291528
	236.0000000000	8.9668317206	1.2742118170
	240.0000000000	16.5500620569	1.8145363922
	244.0000000000	15.4630647112	-1.1554281656
	248.0000000000	15.1904285475	1.1348530828
	252.0000000000	24.2387113796	2.5670278967
	256.0000000000	27.9677336006	0.9389259121
	260.0000000000	33.8320654859	-0.8093625315
	264.0000000000	23.9033526616	-1.8258111768
	268.0000000000	21.9556664856	0.5790905806
	272.0000000000	27.6524303448	2.3185589748
	276.0000000000	42.1540529906	5.3423534746
	280.0000000000	77.0009712022	13.6285739988
	284.0000000000	177.1189039046	42.3008986086
	288.0000000000	431.7312358978	57.4393122579
	292.0000000000	313.3847083514	-72.2502425733
	296.0000000000	127.2203209798	-24.0941670409
	300.0000000000	74.2418335881	-6.6021335102
	304.0000000000	58.2006503570	-1.4708995577
	308.0000000000	43.0802284341	-6.2746827174
	312.0000000000	24.5398468038	-2.8542945722
	316.0000000000	17.2643073643	-1.0844521982
	320.0000000000	14.8239616048	-0.1746518042
	324.0000000000	16.1780927509	0.9963966044
	328.0000000000	25.4064725905	4.1721898514
	332.0000000000	45.6334359025	1.8348744400
	336.0000000000	29.7591153022	-4.8293689055
	340.0000000000	20.2112339387	-0.2875794307
	344.0000000000	27.0533555402	4.0249241087
	348.0000000000	42.9953636731	-0.6735210144
	352.0000000000	25.4776758691	-3.7666367400
	356.0000000000	19.8973518202	0.7393994559
	360.0000000000	29.5882005841	2.6868561016
	364.0000000000	27.3673664148	-2.6609260512
	368.0000000000	14.5230596040	-2.6808335989
	372.0000000000	7.8218846136	-0.9529997569
	376.0000000000	5.3380412980	-0.3896296558
	380.0000000000	4.3031706813	-0.1688334925
	384.0000000000	3.9086928198	-0.0320231196
	388.0000000000	4.1699904349	0.1423126856
	392.0000000000	5.4714051248	0.5867520850
	396.0000000000	9.7034016692	1.4192821237
	400.0000000000	10.1914252541	-1.2137790393
	404.0000000000	6.9906974690	-0.1836393568
	408.0000000000	8.7950048573	1.1790863099
	412.0000000000	14.8834294706	0.5327698675
	416.0000000000	9.8415452000	-1.6607587314
	420.0000000000	5.9453462134	-0.4643641571
	424.0000000000	5.1191286827	-0.0033589616
	428.0000000000	5.8745810198	0.4164012164
	432.0000000000	8.3978800442	0.6026706858
	436.0000000000	10.0907185939	0.7656863041
	440.0000000000	16.2054073493	1.6079799165
	444.0000000000	15.0733914235	-1.0483619599
	448.0000000000	15.9178922002	1.6692458954
	452.0000000000	25.3337936655	1.0918963207
	456.0000000000	18.4167387668	-2.0305831843
	460.0000000000	16.2028280116	0.8166125383
	464.0000000000	22.6529752594	1.5256094429
	468.0000000000	30.7341744092	4.1996677546
	472.0000000000	64.9633979552	11.7988765524
	476.0000000000	65.5626221741	-12.0630180569
	480.0000000000	28.0903096558	-5.3838433615
	484.0000000000	15.5025656718	-1.6683988357
	488.0000000000	11.5596952057	-0.4871458028
	492.0000000000	10.9427865411	0.1173526667
	496.0000000000	12.6540285333	0.7938204475
	500.0000000000	18.4165789821	2.3637383300
	504.0000000000	35.7696860159	6.9869146998
	508.0000000000	68.4786624199	6.7390759980
	512.0000000000	57.2545558994	-10.4315197308
	516.0000000000	27.6898539038	-4.0001158409
	520.0000000000	18.8944450697	-0.9707363706
	524.0000000000	17.6232927575	0.2301221257
	528.0000000000	20.6000132507	1.3276865167
	532.0000000000	29.8279497525	3.6852407548
	536.0000000000	55.6125804306	9.7398315479
	540.0000000000	83.3713059476	0.4488110379
	544.0000000000	103.0940702275	14.0912175017
	548.0000000000	160.2670927574	-2.2019840807
	552.0000000000	105.2559601106	-13.1537532046
	556.0000000000	72.9097883201	-2.6886945650
	560.0000000000	80.6063122442	6.4781337119
	564.0000000000	133.1721720778	22.4323811864
	568.0000000000	305.6166399236	73.0850203234
	572.0000000000	639.7832336823	22.9430341488
	576.0000000000	365.1835048291	-78.0704351837
	580.0000000000	176.9445951486	-30.1737715428
	584.0000000000	88.4501068007	-13.9354060947
	588.0000000000	52.5509606880	-5.4501956208
	592.0000000000	38.4843493975	-1.9450715577
	596.0000000000	36.2688032376	1.0198004792
	600.0000000000	50.9112690737	6.9722760658
	604.0000000000	70.3496383881	-4.2491373269
	608.0000000000	39.8663017555	-5.7329750946
	612.0000000000	27.8310523396	-0.9686239056
	616.0000000000	30.1016411940	2.2670689792
	620.0000000000	49.9734088573	7.7830579460
	624.0000000000	62.4997400361	-4.5153504240
	628.0000000000	52.2940069656	2.2218861050
	632.0000000000	85.6826246248	12.8646800533
	636.0000000000	87.2254576046	-12.6953183799
	640.0000000000	52.1066055996	-3.0713435006
	644.0000000000	60.7745298277	7.8966648137
	648.0000000000	114.0153180504	11.9044209276
	652.0000000000	100.0975885666	-7.9676691045
	656.0000000000	74.2904452564	-10.5277593123
	660.0000000000	37.2560327014	-5.7380473041
	664.0000000000	25.0110266756	-0.9833008189
	668.0000000000	28.3365903541	2.6824039367
	672.0000000000	33.4882254747	-2.8031843817
	676.0000000000	20.1211635450	-2.0925139671
	680.0000000000	17.3984668601	0.5957666820
	684.0000000000	23.1447648380	1.0588337156
	688.0000000000	19.0686782289	-1.4429519172
	692.0000000000	18.2899691479	1.0678944402
	696.0000000000	30.0152810292	5.4249227603
	700.0000000000	60.8526153690	5.4260148262
	704.0000000000	41.5791798395	-8.3606425424
	708.0000000000	21.1375647432	-2.4382629627
	712.0000000000	17.0740413586	0.1713218838
	716.0000000000	22.6847487556	2.6204738610
	720.0000000000	27.4358799771	-1.3928935781
	724.0000000000	24.9952822124	1.1596855162
	728.0000000000	40.7129259367	7.4857666729
	732.0000000000	78.5625701033	5.2836563998
	736.0000000000	75.0293145570	-2.8420263550
	740.0000000000	49.2828672051	-8.9024303817
	744.0000000000	24.3060674700	-3.5073186321
	748.0000000000	16.2241113192	-0.9734324360
	752.0000000000	14.8586260772	0.2409287759
	756.0000000000	18.7974641986	1.9764632770
	760.0000000000	34.3788529398	6.1282497251
	764.0000000000	46.4923576432	-3.6854953097
	768.0000000000	31.9087098171	-0.9936726189
	772.0000000000	41.9138178637	6.0082145103
	776.0000000000	56.8239228861	-3.0552061706
	780.0000000000	41.1152021119	-3.6568718818
	784.0000000000	25.0722738527	-2.9397705538
	788.0000000000	19.0624894552	-0.3975594630
	792.0000000000	20.6526141431	1.2239148130
	796.0000000000	30.3409979927	3.8558155540
	800.0000000000	46.7126263525	4.0665495453
	804.0000000000	82.5163122194	16.0709721064
	808.0000000000	132.8040957814	-5.9136390323
	812.0000000000	80.7354823403	-7.8177352851
	816.0000000000	81.6803408269	4.3540092250
	820.0000000000	69.1767291947	-6.8551531327
	824.0000000000	62.4301601865	2.0346930578
	828.0000000000	50.6355771194	-6.7158087108
	832.0000000000	33.3172509521	-1.9160944501
	836.0000000000	31.6343046939	0.8259518094
	840.0000000000	40.0775297127	3.6683359341
	844.0000000000	66.4588244733	10.8687820009
	848.0000000000	143.2450857085	27.9814669635
	852.0000000000	235.5370699703	12.4104494915
	856.0000000000	178.6595643356	-32.8905686084
	860.0000000000	86.0164807607	-12.5458176439
	864.0000000000	58.9235479997	-2.7347758020
	868.0000000000	57.3780843950	1.7063356749
	872.0000000000	73.6553639397	6.9996156869
	876.0000000000	123.9448655195	20.5179874189
	880.0000000000	240.5242348409	26.6211356835
	884.0000000000	275.2884948802	12.9549135074
	888.0000000000	477.5639194047	95.3126904032
	892.0000000000	802.7215524322	9.0850106491
	896.0000000000	645.8578208853	-96.6241095473
	900.0000000000	277.8133414452	-60.4862656044
	904.0000000000	131.5064339830	-20.5513633091
	908.0000000000	78.1276673831	-8.2759324737
	912.0000000000	56.1995749194	-3.2214943620
	916.0000000000	50.9587601764	0.7727677076
	920.0000000000	67.8768322291	8.7131403602
	924.0000000000	105.7007757593	0.1958477406
	928.0000000000	65.9616135610	-9.6032498263
	932.0000000000	49.0812882460	0.5332942901
	936.0000000000	70.1923752522	9.2667327762
	940.0000000000	71.7738585984	-10.9957161876
	944.0000000000	35.0993636072	-5.5094003676
	948.0000000000	22.1575467517	-1.6703888677
	952.0000000000	19.0539757582	0.0255781901
	956.0000000000	23.1164227406	2.1471554808
	960.0000000000	30.9425242429	0.6753807682
	964.0000000000	31.1922684595	-0.6375502070
	968.0000000000	36.1030391719	4.3668362852
	972.0000000000	55.4662564786	-0.6373221761
	976.0000000000	32.0437821783	-5.4149870350
	980.0000000000	21.8254184981	-0.5753211353
	984.0000000000	21.7567747104	-0.0620154775
	988.0000000000	21.9972293317	0.7176410031
	992.0000000000	29.2428480503	1.9017847313
	996.0000000000	25.4121259062	-3.9091660288
	1000.0000000000	13.1139660907	-1.8395690157
	1004.0000000000	8.5952687767	-0.6576743608
	1008.0000000000	6.8701647071	-0.2873994240
	1012.0000000000	6.0051776823	-0.1382454714
	1016.0000000000	5.5073863805	-0.0608572927
	1020.0000000000	5.3821320134	-0.0125188812
	1024.0000000000	5.4084511976	0.0246639290
	1028.0000000000	5.5756805033	0.0589413320
	1032.0000000000	5.8957946378	0.0957079688
	1036.0000000000	6.3629975776	0.1395503858
	1040.0000000000	7.0300172611	0.1968674554
	1044.0000000000	7.9364190998	0.2792214568
	1048.0000000000	9.2774356163	0.4000810821
	1052.0000000000	10.9020155546	0.5985126156
	1056.0000000000	13.6407573123	0.9395959306
	1060.0000000000	18.5456611108	1.5872853042
	1064.0000000000	27.3239035902	2.9993112889
	1068.0000000000	45.3877391836	6.6585720429
	1072.0000000000	90.7787746047	18.4533583434
	1076.0000000000	228.2183522287	54.5809159924
	1080.0000000000	357.2124959046	-33.7572085986
	1084.0000000000	156.3400259846	-36.5576553698
	1088.0000000000	70.3208583595	-11.4379014930
	1092.0000000000	41.9041722602	-4.1400655810
	1096.0000000000	31.4109655757	-1.4605876677
	1100.0000000000	28.7670000490	0.1093808084
	1104.0000000000	32.8680771292	2.1855096892
	1108.0000000000	50.0402517158	6.7767662440
	1112.0000000000	68.4378544108	-0.7612129289
	1116.0000000000	64.0551011545	-1.4171314933
	1120.0000000000	59.5598626378	1.0119596898
	1124.0000000000	75.9214679872	7.4613116567
	1128.0000000000	127.1749500609	19.9831772019
	1132.0000000000	247.7911487866	42.2194208290
	1136.0000000000	564.1305004713	130.3236463066
	1140.0000000000	894.4183786670	-78.0333222243
	1144.0000000000	389.6663993413	-94.3349931558
	1148.0000000000	166.6254275978	-29.9272717309
	1152.0000000000	91.4959849213	-11.1442400681
	1156.0000000000	63.0050207636	-3.9166462608
	1160.0000000000	58.6494950292	2.0833858152
	1164.0000000000	83.2856734389	8.2601506242
	1168.0000000000	73.5025018466	-10.5626943891
	1172.0000000000	47.3395997831	-1.9017022736
	1176.0000000000	48.8538074958	-0.6994091851
	1180.0000000000	33.7306604670	-3.7164550423
	1184.0000000000	26.5608344633	-0.1060784298
	1188.0000000000	32.9293782385	3.4137230372
	1192.0000000000	44.0110740787	0.2628459229
	1196.0000000000	53.3224139604	7.0183390887
	1200.0000000000	96.1729645359	6.0814704479
	1204.0000000000	60.6235149803	-12.8976594659
	1208.0000000000	29.3428870395	-3.8270768632
	1212.0000000000	22.3992572455	-0.3569654440
	1216.0000000000	19.2450323379	-1.2201566288
	1220.0000000000	14.4228288655	-0.9542049666
	1224.0000000000	13.6279504695	0.6132720775
	1228.0000000000	20.9241662129	3.1342133527
	1232.0000000000	25.3583357253	-2.9372930883
	1236.0000000000	12.9157609831	-2.0677515189
	1240.0000000000	7.7380498224	-0.6792748047
	1244.0000000000	6.0504007271	-0.2327763734
	1248.0000000000	5.6292165895	0.0170356744
	1252.0000000000	6.3386904639	0.3897189409
	1256.0000000000	9.5982005128	1.3706637371
	1260.0000000000	14.3307564848	-0.0365995487
	1264.0000000000	11.2998794099	-0.4216004388
	1268.0000000000	13.0505809490	0.6271687777
	1272.0000000000	9.8199109556	-1.4556582949
	1276.0000000000	6.0930280930	-0.4860508029
	1280.0000000000	5.0104822901	-0.1207818980
	1284.0000000000	4.8585523412	0.0298552424
	1288.0000000000	5.2005356285	0.1395711124
	1292.0000000000	5.9880574643	0.2721632657
	1296.0000000000	7.4689062628	0.4900245210
	1300.0000000000	9.6337928775	0.9364015845
	1304.0000000000	15.1790178558	2.0110848582
	1308.0000000000	28.7076588747	5.3016758671
	1312.0000000000	66.6646114133	14.5589139006
	1316.0000000000	112.7078650456	4.3613229829
	1320.0000000000	118.9002345058	-10.1550222052
	1324.0000000000	55.6567185193	-12.2733013073
	1328.0000000000	26.4718901083	-3.8713749970
	1332.0000000000	17.2098669247	-1.1943835891
	1336.0000000000	15.3923542923	0.2690045629
	1340.0000000000	20.6218285505	2.7270665361
	1344.0000000000	37.0911665812	3.1748426743
	1348.0000000000	27.5418046898	-4.4223524982
	1352.0000000000	17.7254411151	-0.7194146666
	1356.0000000000	20.2211370163	1.9856331789
	1360.0000000000	28.3310926044	0.5133043430
	1364.0000000000	32.4846577869	3.1509133398
	1368.0000000000	40.1586861166	-2.3636470872
	1372.0000000000	31.1065023721	-0.0076665572
	1376.0000000000	44.5808241425	7.5094248356
	1380.0000000000	91.2485879898	9.9520815799
	1384.0000000000	70.3951611855	-11.0828604947
	1388.0000000000	52.3839717890	2.1451113851
	1392.0000000000	74.5237268072	2.0955978014
	1396.0000000000	44.7064555178	-9.2312878355
	1400.0000000000	21.9190423344	-3.0590805800
	1404.0000000000	14.6325473617	-1.0415419001
	1408.0000000000	12.1628900058	-0.2869405643
	1412.0000000000	11.9708197495	0.1778548810
	1416.0000000000	13.6851283539	0.7200361572
	1420.0000000000	18.4261147818	1.8142556737
	1424.0000000000	30.8493649002	5.0332914045
	1428.0000000000	68.5002669738	15.3823388957
	1432.0000000000	118.2322986344	-4.9961723173
	1436.0000000000	60.2199457128	-12.0412082503
	1440.0000000000	32.9900093470	-3.1594115705
	1444.0000000000	27.5735772179	0.0417493994
	1448.0000000000	30.0049165017	0.7668094507
	1452.0000000000	36.4931629862	2.9500503073
	1456.0000000000	57.3038427942	8.1709559521
	1460.0000000000	108.8483080507	19.4931412939
	1464.0000000000	251.7808181119	52.9685803768
	1468.0000000000	311.0954358895	-43.9078151247
	1472.0000000000	155.4155607346	-20.1671317735
	1476.0000000000	140.4113902534	11.8019337621
	1480.0000000000	257.6749369327	39.7052564191
	1484.0000000000	232.5672743571	-46.5860323751
	1488.0000000000	95.3652933604	-19.6531873356
	1492.0000000000	47.6465078230	-6.8421717843
	1496.0000000000	29.4814147095	-2.9104652154
	1500.0000000000	21.4546002678	-1.2813988316
	1504.0000000000	18.6667028560	-0.0821804422
	1508.0000000000	22.0115326173	1.9868509201
	1512.0000000000	28.0604767725	-1.3551273015
	1516.0000000000	17.2104302473	-2.1869565281
	1520.0000000000	12.0213319782	-0.6676853776
	1524.0000000000	10.6273824547	-0.0959497952
	1528.0000000000	11.0765491339	0.3460525711
	1532.0000000000	13.8867400914	1.1946909267
	1536.0000000000	22.8266853471	3.6656238126
	1540.0000000000	36.7473088731	-0.0165267906
	1544.0000000000	26.5787918398	-1.9511057372
	1548.0000000000	25.6940692262	1.2894504548
	1552.0000000000	37.3780321793	4.9771322112
	1556.0000000000	73.9771115067	15.4504071239
	1560.0000000000	186.7914265992	41.1136840285
	1564.0000000000	226.6798792826	-36.7673803825
	1568.0000000000	91.4743790239	-20.9132148965
	1572.0000000000	42.0851612645	-6.7098468191
	1576.0000000000	25.2356014000	-2.4463650562
	1580.0000000000	19.6161168890	-0.4876010719
	1584.0000000000	21.8519353404	1.8998226384
	1588.0000000000	38.4530581641	6.1027262059
	1592.0000000000	39.9557424577	-6.5698871924
	1596.0000000000	18.1552568135	-3.2983647703
	1600.0000000000	10.1077646012	-1.1625509560
	1604.0000000000	6.9817315631	-0.5132943004
	1608.0000000000	5.5019858323	-0.2585192048
	1612.0000000000	4.7549652651	-0.1259285674
	1616.0000000000	4.4464168671	-0.0305471587
	1620.0000000000	4.5148224542	0.0720816926
	1624.0000000000	5.1021654139	0.2406368028
	1628.0000000000	6.5375654729	0.6472598515
	1632.0000000000	11.1546712042	1.8809411272
	1636.0000000000	20.5669028036	1.5262809068
	1640.0000000000	22.6436373502	1.6038919285
	1644.0000000000	40.8667657481	6.5258104444
	1648.0000000000	38.0651511961	-7.3448546472
	1652.0000000000	16.7556869050	-3.0355532061
	1656.0000000000	9.8232957085	-0.8479152544
	1660.0000000000	8.3518619391	0.0470232082
	1664.0000000000	10.4314209694	1.1306956045
	1668.0000000000	19.9353687993	4.0896530919
	1672.0000000000	35.0607806571	-0.6873784136
	1676.0000000000	18.3014014329	-3.8513588054
	1680.0000000000	9.2748742944	-1.1391226726
	1684.0000000000	6.8065977464	-0.2290311182
	1688.0000000000	7.0781861904	0.3886305154
	1692.0000000000	10.8067164028	1.7162676905
	1696.0000000000	22.9301918653	3.8306883681
	1700.0000000000	21.9586813808	-3.8649344707
	1704.0000000000	10.9520883259	-1.3571660907
	1708.0000000000	9.3580259141	0.4690042405
	1712.0000000000	13.4157330744	0.6114983639
	1716.0000000000	8.9915930000	-1.5948501272
	1720.0000000000	4.9696707336	-0.5490888407
	1724.0000000000	3.4511883987	-0.1977616245
	1728.0000000000	2.9357114180	-0.0780162410
	1732.0000000000	2.7438003310	-0.0237921453
	1736.0000000000	2.7162850833	0.0078471617
	1740.0000000000	2.7955694816	0.0309993780
	1744.0000000000	2.9609258624	0.0515585618
	1748.0000000000	3.2089310363	0.0727650960
	1752.0000000000	3.5224159731	0.0973964065
	1756.0000000000	3.9696166692	0.1273998189
	1760.0000000000	4.5536276279	0.1664646770
	1764.0000000000	5.3199125668	0.2195582721
	1768.0000000000	6.3391580932	0.2946258518
	1772.0000000000	7.7237761149	0.4051758866
	1776.0000000000	9.6594530590	0.5755910078
	1780.0000000000	12.4690129004	0.8529432233
	1784.0000000000	16.7518833997	1.3357759406
	1788.0000000000	23.7195062823	2.2524185763
	1792.0000000000	36.1075993090	4.2057131145
	1796.0000000000	61.0817901695	9.0813614536
	1800.0000000000	121.4316300260	24.0868212695
	1804.0000000000	301.9248552443	75.4302614699
	1808.0000000000	617.9494067471	7.3779855264
	1812.0000000000	316.6609355369	-79.1251540639
	1816.0000000000	126.1083554671	-25.3904981694
	1820.0000000000	62.7819768948	-9.4690265123
	1824.0000000000	36.8384492542	-4.3507289438
	1828.0000000000	24.0543215943	-2.3185539329
	1832.0000000000	16.8721063011	-1.3710043791
	1836.0000000000	12.4787554844	-0.8746690394
	1840.0000000000	9.5966630077	-0.5908980414
	1844.0000000000	7.6067064770	-0.4173957998
	1848.0000000000	6.1762730734	-0.3055368370
	1852.0000000000	5.1141039745	-0.2302609425
	1856.0000000000	4.3040338999	-0.1777814454
	1860.0000000000	3.6573957311	-0.1399118135
	1864.0000000000	3.1559459942	-0.1121719452
	1868.0000000000	2.7509099872	-0.0912991173
	1872.0000000000	2.4190892079	-0.0752954798
	1876.0000000000	2.1377947710	-0.0627471082
	1880.0000000000	1.9072752704	-0.0528866429
	1884.0000000000	1.7120952476	-0.0449869524
	1888.0000000000	1.5453891321	-0.0385842604
	1892.0000000000	1.4018799525	-0.0333403508
	1896.0000000000	1.2774580988	-0.0290046561
	1900.0000000000	1.1688847867	-0.0253888772
	1904.0000000000	1.0735797750	-0.0223496617
	1908.0000000000	0.9894670617	-0.0197765748
	1912.0000000000	0.9148611515	-0.0175836119
	1916.0000000000	0.8483821508	-0.0157031210
	1920.0000000000	0.7888916365	-0.0140813938
	1924.0000000000	0.7354436872	-0.0126754256
	1928.0000000000	0.6872471171	-0.0114505079
	1932.0000000000	0.6436360759	-0.0103784205
	1936.0000000000	0.6040469638	-0.0094360596
	1940.0000000000	0.5680001575	-0.0086043877
	1944.0000000000	0.5350854346	-0.0078676232
	1948.0000000000	0.5049502659	-0.0072126085
	1952.0000000000	0.4772903479	-0.0066283152
	1956.0000000000	0.4518418994	-0.0061054527
	1960.0000000000	0.4283753557	-0.0056361571
	1964.0000000000	0.4066901789	-0.0052137418
	1968.0000000000	0.3866105629	-0.0048324973
	1972.0000000000	0.0000000000	0.0000000000
	1976.0000000000	0.0000000000	0.0000000000
	1980.0000000000	0.0000000000	0.0000000000
	1984.0000000000	0.0000000000	0.0000000000
	1988.0000000000	0.0000000000	0.0000000000
	1992.0000000000	0.0000000000	0.0000000000
	1996.0000000000	0.0000000000	0.0000000000
	2000.0000000000	0.0000000000	0.0000000000
	2004.0000000000	0.0000000000	0.0000000000
	2008.0000000000	0.0000000000	0.0000000000
	2012.0000000000	0.0000000000	0.0000000000
	2016.0000000000	0.0000000000	0.0000000000
	2020.0000000000	0.0000000000	0.0000000000
	2024.0000000000	0.0000000000	0.0000000000
	2028.0000000000	0.0000000000	0.0000000000
	2032.0000000000	0.0000000000	0.0000000000
	2036.0000000000	0.0000000000	0.0000000000
	2040.0000000000	0.0000000000	0.0000000000
	2044.0000000000	0.0000000000	0.0000000000
	2048.0000000000	0.0000000000	0.0000000000
	2052.0000000000	0.0000000000	0.0000000000
	2056.0000000000	0.0000000000	0.0000000000
	2060.0000000000	0.0000000000	0.0000000000
	2064.0000000000	0.0000000000	0.0000000000
	2068.0000000000	0.0000000000	0.0000000000
	2072.0000000000	0.0000000000	0.0000000000
	2076.0000000000	0.0000000000	0.0000000000
	2080.0000000000	0.0000000000	0.0000000000
	2084.0000000000	0.0000000000	0.0000000000
	2088.0000000000	0.0000000000	0.0000000000
	2092.0000000000	0.0000000000	0.0000000000
	2096.0000000000	0.0000000000	0.0000000000
	2100.0000000000	0.0000000000	0.0000000000
	2104.0000000000	0.0000000000	0.0000000000
	2108.0000000000	0.0000000000	0.0000000000
	2112.0000000000	0.0000000000	0.0000000000
	2116.0000000000	0.0000000000	0.0000000000
	2120.0000000000	0.0000000000	0.0000000000
	2124.0000000000	0.0000000000	0.0000000000
	2128.0000000000	0.0000000000	0.0000000000
	2132.0000000000	0.0000000000	0.0000000000
	2136.0000000000	0.0000000000	0.0000000000
	2140.0000000000	0.0000000000	0.0000000000
	2144.0000000000	0.0000000000	0.0000000000
	2148.0000000000	0.0000000000	0.0000000000
	2152.0000000000	0.0000000000	0.0000000000
	2156.0000000000	0.0000000000	0.0000000000
	2160.0000000000	0.0000000000	0.0000000000
	2164.0000000000	0.0000000000	0.0000000000
	2168.0000000000	0.0000000000	0.0000000000
	2172.0000000000	0.0000000000	0.0000000000
	2176.0000000000	0.0000000000	0.0000000000
	2180.0000000000	0.0000000000	0.0000000000
	2184.0000000000	0.0000000000	0.0000000000
	2188.0000000000	0.0000000000	0.0000000000
	2192.0000000000	0.0000000000	0.0000000000
	2196.0000000000	0.0000000000	0.0000000000
	2200.0000000000	0.0000000000	0.0000000000
	2204.0000000000	0.0000000000	0.0000000000
	2208.0000000000	0.0000000000	0.0000000000
	2212.0000000000	0.0000000000	0.0000000000
	2216.0000000000	0.0000000000	0.0000000000
	2220.0000000000	0.0000000000	0.0000000000
	2224.0000000000	0.0000000000	0.0000000000
	2228.0000000000	0.0000000000	0.0000000000
	2232.0000000000	0.0000000000	0.0000000000
	2236.0000000000	0.0000000000	0.0000000000
	2240.0000000000	0.0000000000	0.0000000000
	2244.0000000000	0.0000000000	0.0000000000
	2248.0000000000	0.0000000000	0.0000000000
	2252.0000000000	0.0000000000	0.0000000000
	2256.0000000000	0.0000000000	0.0000000000
	2260.0000000000	0.0000000000	0.0000000000
	2264.0000000000	0.0000000000	0.0000000000
	2268.0000000000	0.0000000000	0.0000000000
	2272.0000000000	0.0000000000	0.0000000000
	2276.0000000000	0.0000000000	0.0000000000
	2280.0000000000	0.0000000000	0.0000000000
	2284.0000000000	0.0000000000	0.0000000000
	2288.0000000000	0.0000000000	0.0000000000
	2292.0000000000	0.0000000000	0.0000000000
	2296.0000000000	0.0000000000	0.0000000000
	2300.0000000000	0.0000000000	0.0000000000
	2304.0000000000	0.0000000000	0.0000000000
	2308.0000000000	0.0000000000	0.0000000000
	2312.0000000000	0.0000000000	0.0000000000
	2316.0000000000	0.0000000000	0.0000000000
	2320.0000000000	0.0000000000	0.0000000000
	2324.0000000000	0.0000000000	0.0000000000
	2328.0000000000	0.0000000000	0.0000000000
	2332.0000000000	0.0000000000	0.0000000000
	2336.0000000000	0.0000000000	0.0000000000
	2340.0000000000	0.0000000000	0.0000000000
	2344.0000000000	0.0000000000	0.0000000000
	2348.0000000000	0.0000000000	0.0000000000
	2352.0000000000	0.0000000000	0.0000000000
	2356.0000000000	0.0000000000	0.0000000000
	2360.0000000000	0.0000000000	0.0000000000
	2364.0000000000	0.0000000000	0.0000000000
	2368.0000000000	0.0000000000	0.0000000000
	2372.0000000000	0.0000000000	0.0000000000
	2376.0000000000	0.0000000000	0.0000000000
	2380.0000000000	0.0000000000	0.0000000000
	2384.0000000000	0.0000000000	0.0000000000
	2388.0000000000	0.0000000000	0.0000000000
	2392.0000000000	0.0000000000	0.0000000000
	2396.0000000000	0.0000000000	0.0000000000
	2400.0000000000	0.0000000000	0.0000000000
	2404.0000000000	0.0000000000	0.0000000000
	2408.0000000000	0.0000000000	0.0000000000
	2412.0000000000	0.0000000000	0.0000000000
	2416.0000000000	0.0000000000	0.0000000000
	2420.0000000000	0.0000000000	0.0000000000
	2424.0000000000	0.0000000000	0.0000000000
	2428.0000000000	0.0000000000	0.0000000000
	2432.0000000000	0.0000000000	0.0000000000
	2436.0000000000	0.0000000000	0.0000000000
	2440.0000000000	0.0000000000	0.0000000000
	2444.0000000000	0.0000000000	0.0000000000
	2448.0000000000	0.0000000000	0.0000000000
	2452.0000000000	0.0000000000	0.0000000000
	2456.0000000000	0.0000000000	0.0000000000
	2460.0000000000	0.0000000000	0.0000000000
	2464.0000000000	0.0000000000	0.0000000000
	2468.0000000000	0.0000000000	0.0000000000
	2472.0000000000	0.0000000000	0.0000000000
	2476.0000000000	0.0000000000	0.0000000000
	2480.0000000000	0.0000000000	0.0000000000
	2484.0000000000	0.0000000000	0.0000000000
	2488.0000000000	0.0000000000	0.0000000000
	2492.0000000000	0.0000000000	0.0000000000
	2496.0000000000	0.0000000000	0.0000000000
	2500.0000000000	0.0000000000	0.0000000000
	2504.0000000000	0.0000000000	0.0000000000
	2508.0000000000	0.0000000000	0.0000000000
	2512.0000000000	0.0000000000	0.0000000000
	2516.0000000000	0.0000000000	0.0000000000
	2520.0000000000	0.0000000000	0.0000000000
	2524.0000000000	0.0000000000	0.0000000000
	2528.0000000000	0.0000000000	0.0000000000
	2532.0000000000	0.0000000000	0.0000000000
	2536.0000000000	0.0000000000	0.0000000000
	2540.0000000000	0.0000000000	0.0000000000
	2544.0000000000	0.0000000000	0.0000000000
	2548.0000000000	0.0000000000	0.0000000000
	2552.0000000000	0.0000000000	0.0000000000
	2556.0000000000	0.0000000000	0.0000000000
	2560.0000000000	0.0000000000	0.0000000000
	2564.0000000000	0.0000000000	0.0000000000
	2568.0000000000	0.0000000000	0.0000000000
	2572.0000000000	0.0000000000	0.0000000000
	2576.0000000000	0.0000000000	0.0000000000
	2580.0000000000	0.0000000000	0.0000000000
	2584.0000000000	0.0000000000	0.0000000000
	2588.0000000000	0.0000000000	0.0000000000
	2592.0000000000	0.0000000000	0.0000000000
	2596.0000000000	0.0000000000	0.0000000000
	2600.0000000000	0.0000000000	0.0000000000
	2604.0000000000	0.0000000000	0.0000000000
	2608.0000000000	0.0000000000	0.0000000000
	2612.0000000000	0.0000000000	0.0000000000
	2616.0000000000	0.0000000000	0.0000000000
	2620.0000000000	0.0000000000	0.0000000000
	2624.0000000000	0.0000000000	0.0000000000
	2628.0000000000	0.0000000000	0.0000000000
	2632.0000000000	0.0000000000	0.0000000000
	2636.0000000000	0.0000000000	0.0000000000
	2640.0000000000	0.0000000000	0.0000000000
	2644.0000000000	0.0000000000	0.0000000000
	2648.0000000000	0.0000000000	0.0000000000
	2652.0000000000	0.0000000000	0.0000000000
	2656.0000000000	0.0000000000	0.0000000000
	2660.0000000000	0.0000000000	0.0000000000
	2664.0000000000	0.0000000000	0.0000000000
	2668.0000000000	0.0000000000	0.0000000000
	2672.0000000000	0.0000000000	0.0000000000
	2676.0000000000	0.0000000000	0.0000000000
	2680.0000000000	0.0000000000	0.0000000000
	2684.0000000000	0.0000000000	0.0000000000
	2688.0000000000	0.0000000000	0.0000000000
	2692.0000000000	0.0000000000	0.0000000000
	2696.0000000000	0.0000000000	0.0000000000
	2700.0000000000	0.0000000000	0.0000000000
	2704.0000000000	0.0000000000	0.0000000000
	2708.0000000000	0.0000000000	0.0000000000
	2712.0000000000	0.0000000000	0.0000000000
	2716.0000000000	0.0000000000	0.0000000000
	2720.0000000000	0.0000000000	0.0000000000
	2724.0000000000	0.0000000000	0.0000000000
	2728.0000000000	0.0000000000	0.0000000000
	2732.0000000000	0.0000000000	0.0000000000
	2736.0000000000	0.0000000000	0.0000000000
	2740.0000000000	0.0000000000	0.0000000000
	2744.0000000000	0.0000000000	0.0000000000
	2748.0000000000	0.0000000000	0.0000000000
	2752.0000000000	0.0000000000	0.0000000000
	2756.0000000000	0.0000000000	0.0000000000
	2760.0000000000	0.0000000000	0.0000000000
	2764.0000000000	0.0000000000	0.0000000000
	2768.0000000000	0.0000000000	0.0000000000
	2772.0000000000	0.0000000000	0.0000000000
	2776.0000000000	0.0000000000	0.0000000000
	2780.0000000000	0.0000000000	0.0000000000
	2784.0000000000	0.0000000000	0.0000000000
	2788.0000000000	0.0000000000	0.0000000000
	2792.0000000000	0.0000000000	0.0000000000
	2796.0000000000	0.0000000000	0.0000000000
	2800.0000000000	0.0000000000	0.0000000000
	2804.0000000000	0.0000000000	0.0000000000
	2808.0000000000	0.0000000000	0.0000000000
	2812.0000000000	0.0000000000	0.0000000000
	2816.0000000000	0.0000000000	0.0000000000
	2820.0000000000	0.0000000000	0.0000000000
	2824.0000000000	0.0000000000	0.0000000000
	2828.0000000000	0.0000000000	0.0000000000
	2832.0000000000	0.0000000000	0.0000000000
	2836.0000000000	0.0000000000	0.0000000000
	2840.0000000000	0.0000000000	0.0000000000
	2844.0000000000	0.0000000000	0.0000000000
	2848.0000000000	0.0000000000	0.0000000000
	2852.0000000000	0.0000000000	0.0000000000
	2856.0000000000	0.0000000000	0.0000000000
	2860.0000000000	0.0000000000	0.0000000000
	2864.0000000000	0.0000000000	0.0000000000
	2868.0000000000	0.0000000000	0.0000000000
	2872.0000000000	0.0000000000	0.0000000000
	2876.0000000000	0.0000000000	0.0000000000
	2880.0000000000	0.0000000000	0.0000000000
	2884.0000000000	0.0000000000	0.0000000000
	2888.0000000000	0.0000000000	0.0000000000
	2892.0000000000	0.0000000000	0.0000000000
	2896.0000000000	0.0000000000	0.0000000000
	2900.0000000000	0.0000000000	0.0000000000
	2904.0000000000	0.0000000000	0.0000000000
	2908.0000000000	0.0000000000	0.0000000000
	2912.0000000000	0.0000000000	0.0000000000
	2916.0000000000	0.0000000000	0.0000000000
	2920.0000000000	0.0000000000	0.0000000000
	2924.0000000000	0.0000000000	0.0000000000
	2928.0000000000	0.0000000000	0.0000000000
	2932.0000000000	0.0000000000	0.0000000000
	2936.0000000000	0.0000000000	0.0000000000
	2940.0000000000	0.0000000000	0.0000000000
	2944.0000000000	0.0000000000	0.0000000000
	2948.0000000000	0.0000000000	0.0000000000
	2952.0000000000	0.0000000000	0.0000000000
	2956.0000000000	0.0000000000	0.0000000000
	2960.0000000000	0.0000000000	0.0000000000
	2964.0000000000	0.0000000000	0.0000000000
	2968.0000000000	0.0000000000	0.0000000000
	2972.0000000000	0.0000000000	0.0000000000
	2976.0000000000	0.0518434174	0.0006524178
	2980.0000000000	0.0545550026	0.0007042552
	2984.0000000000	0.0574849725	0.0007617315
	2988.0000000000	0.0606574174	0.0008256345
	2992.0000000000	0.0640998422	0.0008968881
	2996.0000000000	0.0678437645	0.0009765799
	3000.0000000000	0.0719254372	0.0010659966
	3004.0000000000	0.1019255132	0.0014911393
	3008.0000000000	0.1081640619	0.0016309323
	3012.0000000000	0.1256923162	0.0019236004
	3016.0000000000	0.1356551234	0.0021375694
	3020.0000000000	0.1659599284	0.0026258524
	3024.0000000000	0.2231296644	0.0034853280
	3028.0000000000	0.2377692172	0.0038423485
	3032.0000000000	0.2779539342	0.0045535383
	3036.0000000000	0.5459439049	0.0081852137
	3040.0000000000	0.5802901638	0.0090061623
	3044.0000000000	0.6181527769	0.0099469494
	3048.0000000000	0.6600572475	0.0110315611
	3052.0000000000	0.7066370683	0.0122903028
	3056.0000000000	0.7586630061	0.0137619231
	3060.0000000000	0.8170825342	0.0154966227
	3064.0000000000	0.8830737865	0.0175603991
	3068.0000000000	0.9581207050	0.0200414510
	3072.0000000000	1.0441198008	0.0230598341
	3076.0000000000	1.1435352222	0.0267823948
	3080.0000000000	1.2596296587	0.0314465305
	3084.0000000000	1.3968179721	0.0373992243
	3088.0000000000	1.5612263710	0.0451635396
	3092.0000000000	1.7616095773	0.0555566901
	3096.0000000000	2.0109202034	0.0699099609
	3100.0000000000	2.3291301631	0.0905018476
	3104.0000000000	2.7486080982	0.1214692553
	3108.0000000000	3.3251123765	0.1708820195
	3112.0000000000	4.1622709465	0.2559435714
	3116.0000000000	5.4722208418	0.4176830823
	3120.0000000000	7.7475531432	0.7691677892
	3124.0000000000	12.3401855915	1.6853373444
	3128.0000000000	23.8200216585	4.6714990047
	3132.0000000000	57.9803499566	13.0011838874
	3136.0000000000	79.4118374678	-9.9749277976
	3140.0000000000	35.6474726636	-7.1224244287
	3144.0000000000	19.5053239563	-1.9629790229
	3148.0000000000	15.6031173220	-0.2187613348
	3152.0000000000	17.1859555771	1.0699376576
	3156.0000000000	26.0251510205	3.8271785774
	3160.0000000000	50.0376940645	6.2700221423
	3164.0000000000	47.6912392044	-4.0418617213
	3168.0000000000	45.6842820220	3.1544777064
	3172.0000000000	61.0292059341	3.3835802911
	3176.0000000000	90.8587282327	12.5466473607
	3180.0000000000	132.1681635209	2.8333642196
	3184.0000000000	113.5938703255	-1.8657973238
	3188.0000000000	158.5340791657	26.6402653910
	3192.0000000000	326.2357342129	49.1567349480
	3196.0000000000	353.9710919455	-46.7936436753
	3200.0000000000	152.6792276336	-35.3045119294
	3204.0000000000	67.6031908019	-11.8057830704
	3208.0000000000	36.9271302454	-4.8392865121
	3212.0000000000	23.1967546104	-2.3990574872
	3216.0000000000	15.9487437977	-1.3563451178
	3220.0000000000	11.6638472231	-0.8409248570
	3224.0000000000	8.9185297934	-0.5577106249
	3228.0000000000	7.0516984632	-0.3892641063
	3232.0000000000	5.7229082263	-0.2827623370
	3236.0000000000	4.7423424036	-0.2120816857
	3240.0000000000	3.9973174040	-0.1632936316
	3244.0000000000	3.4174618425	-0.1285053968
	3248.0000000000	2.9569544876	-0.1030138685
	3252.0000000000	2.5848973851	-0.0838959184
	3256.0000000000	2.2798270751	-0.0692684396
	3260.0000000000	2.0264478970	-0.0578803281
	3264.0000000000	1.8136148474	-0.0488777918
	3268.0000000000	1.6330475887	-0.0416643159
	3272.0000000000	1.4784873347	-0.0358143829
	3276.0000000000	1.3451302752	-0.0310187839
	3280.0000000000	1.2292383826	-0.0270490704
	3284.0000000000	1.1278667619	-0.0237339198
	3288.0000000000	1.0386692341	-0.0209430993
	3292.0000000000	0.9597574689	-0.0185763847
	3296.0000000000	0.8392522199	-0.0159314246
	3300.0000000000	0.7789944393	-0.0142398104
	3304.0000000000	0.7250248472	-0.0127801814
	3308.0000000000	0.6764953885	-0.0115139983
	3312.0000000000	0.6326966429	-0.0104101712
	3316.0000000000	0.5930314397	-0.0094434303
	3320.0000000000	0.5569941591	-0.0085930911
	3324.0000000000	0.5002722694	-0.0075486877
	3328.0000000000	0.4713934582	-0.0069035437
	3332.0000000000	0.4346066816	-0.0062018470
	3336.0000000000	0.4090567568	-0.0056775481
	3340.0000000000	0.3671582073	-0.0049819410
	3344.0000000000	0.3056847545	-0.0040795379
	3348.0000000000	0.2899973439	-0.0037696079
	3352.0000000000	0.2522261407	-0.0032020123
	3356.0000000000	0.0000000000	0.0000000000
	3360.0000000000	0.0000000000	0.0000000000
	3364.0000000000	0.0000000000	0.0000000000
	3368.0000000000	0.0000000000	0.0000000000
	3372.0000000000	0.0000000000	0.0000000000
	3376.0000000000	0.0000000000	0.0000000000
	3380.0000000000	0.0000000000	0.0000000000
	3384.0000000000	0.0000000000	0.0000000000
	3388.0000000000	0.0000000000	0.0000000000
	3392.0000000000	0.0000000000	0.0000000000
	3396.0000000000	0.0000000000	0.0000000000
	3400.0000000000	0.0000000000	0.0000000000
	3404.0000000000	0.0000000000	0.0000000000
	3408.0000000000	0.0000000000	0.0000000000
	3412.0000000000	0.0000000000	0.0000000000
	3416.0000000000	0.0000000000	0.0000000000
	3420.0000000000	0.0000000000	0.0000000000
	3424.0000000000	0.0000000000	0.0000000000
	3428.0000000000	0.0000000000	0.0000000000
	3432.0000000000	0.0000000000	0.0000000000
	3436.0000000000	0.0000000000	0.0000000000
	3440.0000000000	0.0000000000	0.0000000000
	3444.0000000000	0.0000000000	0.0000000000
	3448.0000000000	0.0000000000	0.0000000000
	3452.0000000000	0.0000000000	0.0000000000
	3456.0000000000	0.0000000000	0.0000000000
	3460.0000000000	0.0000000000	0.0000000000
	3464.0000000000	0.0000000000	0.0000000000
	3468.0000000000	0.0000000000	0.0000000000
	3472.0000000000	0.0000000000	0.0000000000
	3476.0000000000	0.0000000000	0.0000000000
	3480.0000000000	0.0000000000	0.0000000000
	3484.0000000000	0.0000000000	0.0000000000
	3488.0000000000	0.0000000000	0.0000000000
	3492.0000000000	0.0000000000	0.0000000000
	3496.0000000000	0.0000000000	0.0000000000
	3500.0000000000	0.0000000000	0.0000000000
	3504.0000000000	0.0000000000	0.0000000000
	3508.0000000000	0.0000000000	0.0000000000
	3512.0000000000	0.0000000000	0.0000000000
	3516.0000000000	0.0000000000	0.0000000000
	3520.0000000000	0.0000000000	0.0000000000
	3524.0000000000	0.0000000000	0.0000000000
	3528.0000000000	0.0000000000	0.0000000000
	3532.0000000000	0.0000000000	0.0000000000
	3536.0000000000	0.0000000000	0.0000000000
	3540.0000000000	0.0000000000	0.0000000000
	3544.0000000000	0.0000000000	0.0000000000
	3548.0000000000	0.0000000000	0.0000000000
	3552.0000000000	0.0000000000	0.0000000000
	3556.0000000000	0.0000000000	0.0000000000
	3560.0000000000	0.0000000000	0.0000000000
	3564.0000000000	0.0000000000	0.0000000000
	3568.0000000000	0.0000000000	0.0000000000
	3572.0000000000	0.0000000000	0.0000000000
	3576.0000000000	0.0000000000	0.0000000000
	3580.0000000000	0.0000000000	0.0000000000
	3584.0000000000	0.0000000000	0.0000000000
	3588.0000000000	0.0000000000	0.0000000000
	3592.0000000000	0.0000000000	0.0000000000
	3596.0000000000	0.1802032540	0.0023029861
	3600.0000000000	0.1897807301	0.0024889604
	3604.0000000000	0.2001423451	0.0026955049
	3608.0000000000	0.2113760717	0.0029255433
	3612.0000000000	0.2235825712	0.0031825123
	3616.0000000000	0.2368774545	0.0034704699
	3620.0000000000	0.2513940261	0.0037942301
	3624.0000000000	0.2672866353	0.0041595330
	3628.0000000000	0.2847347912	0.0045732585
	3632.0000000000	0.3039482473	0.0050437002
	3636.0000000000	0.3251733261	0.0055809153
	3640.0000000000	0.3487008429	0.0061971784
	3644.0000000000	0.3748761039	0.0069075731
	3648.0000000000	0.4041116285	0.0077307711
	3652.0000000000	0.4369034728	0.0086900678
	3656.0000000000	0.4738523706	0.0098147751
	3660.0000000000	0.5156913859	0.0111421131
	3664.0000000000	0.5633224719	0.0127198142
	3668.0000000000	0.6178653710	0.0146097531
	3672.0000000000	0.6807238502	0.0168930827
	3676.0000000000	0.7536766647	0.0196776142
	3680.0000000000	0.8390043763	0.0231086070
	3684.0000000000	0.9396691184	0.0273848460
	3688.0000000000	1.0595741266	0.0327831053
	3692.0000000000	1.2039461359	0.0396962478
	3696.0000000000	1.3799117869	0.0486941273
	3700.0000000000	1.5973889990	0.0606238320
	3704.0000000000	1.8705060031	0.0767802458
	3708.0000000000	2.2199365386	0.0992074652
	3712.0000000000	2.6768925316	0.1312552614
	3716.0000000000	3.2902620748	0.1786601031
	3720.0000000000	4.1400606180	0.2517754093
	3724.0000000000	5.3644304491	0.3705162500
	3728.0000000000	7.2181671155	0.5763254800
	3732.0000000000	10.2123042606	0.9644447421
	3736.0000000000	15.4898546715	1.7836180747
	3740.0000000000	26.0069911338	3.8010659816
	3744.0000000000	51.0216141095	9.9077342712
	3748.0000000000	124.9469424437	31.1000587111
	3752.0000000000	273.0166330993	13.2837135836
	3756.0000000000	152.0291283859	-37.8049347729
	3760.0000000000	59.7082076540	-12.2978792611
	3764.0000000000	29.2619533773	-4.5068733305
	3768.0000000000	16.9907528631	-2.0431178394
	3772.0000000000	11.0141205048	-1.0785978143
	3776.0000000000	7.6931916156	-0.6335817204
	3780.0000000000	5.6678704648	-0.4021682554
	3784.0000000000	4.6579403743	-0.2666655585
	3788.0000000000	3.7644318578	-0.1862808942
	3792.0000000000	3.1300163423	-0.1344962975
	3796.0000000000	2.6661679177	-0.0995971535
	3800.0000000000	2.3193979659	-0.0751641872
	3804.0000000000	2.0559165092	-0.0574812214
	3808.0000000000	1.8535881517	-0.0442949271
	3812.0000000000	1.6974787651	-0.0341832340
	3816.0000000000	1.5772757181	-0.0262162189
	3820.0000000000	1.4857354920	-0.0197655148
	3824.0000000000	1.4177196176	-0.0143927789
	3828.0000000000	1.3695808305	-0.0097819652
	3832.0000000000	1.3387654267	-0.0056966967
	3836.0000000000	1.3235540602	-0.0019523972
	3840.0000000000	1.3228948967	0.0016027692
	3844.0000000000	1.3363016244	0.0051017317
	3848.0000000000	1.3638002960	0.0086694048
	3852.0000000000	1.4059165904	0.0124322362
	3856.0000000000	1.4637007325	0.0165276902
	3860.0000000000	1.5387922586	0.0211149010
	3864.0000000000	1.6335320588	0.0263879294
	3868.0000000000	1.7511357593	0.0325935594
	3872.0000000000	1.8959519545	0.0400565188
	3876.0000000000	2.0738433751	0.0492166832
	3880.0000000000	2.2927527052	0.0606858038
	3884.0000000000	2.5635546084	0.0753366805
	3888.0000000000	2.9013651197	0.0944477128
	3892.0000000000	3.3276055865	0.1199450632
	3896.0000000000	3.8733556385	0.1548234528
	3900.0000000000	4.5849964768	0.2039083583
	3904.0000000000	5.5341112045	0.2753043949
	3908.0000000000	6.8357246973	0.3833066690
	3912.0000000000	8.6839285523	0.5546569275
	3916.0000000000	11.2618884029	0.8451281650
	3920.0000000000	15.5790920242	1.3688168566
	3924.0000000000	22.8953822573	2.4197350573
	3928.0000000000	36.6836991209	4.8342252981
	3932.0000000000	66.9433775214	11.5112646827
	3936.0000000000	149.0151134503	34.3067796204
	3940.0000000000	387.8587358009	78.4166113032
	3944.0000000000	393.6099559455	-77.8411466106
	3948.0000000000	151.5676886155	-35.0594549596
	3952.0000000000	67.7982801274	-11.7205699669
	3956.0000000000	37.0420317048	-4.9032844257
	3960.0000000000	23.0745018452	-2.4477152986
	3964.0000000000	15.6803222372	-1.3820320428
	3968.0000000000	11.3243464005	-0.8521127021
	3972.0000000000	8.5520350301	-0.5608408834
	3976.0000000000	6.6821716663	-0.3881113906
	3980.0000000000	5.3628660115	-0.2794275579
	3984.0000000000	4.3979673126	-0.2077232566
	3988.0000000000	3.6713027047	-0.1585488787
	3992.0000000000	3.1105864553	-0.1237221130
	3996.0000000000	2.6689620341	-0.0983773266
