# Supplementary material for: Data of electronic, reactivity, optoelectronic, linear and non-linear optical parameters of doping graphene oxide nanosheet with aluminum atom
Source: Data Brief. 2022 Jan 19;41:107840. doi: 10.1016/j.dib.2022.107840 (PMC8801356; doi:10.1016/j.dib.2022.107840)
Supplement: Supplementary file 1 [file mmc1.zip › supplementary file/DATA OF THE IR SPECTRA/B3LYP-D3/GON2-Al3.xlsx]

#	IR	Spectrum
#	X-Axis:	Frequency	(cm-1)
#	Y-Axis:	&epsilon;	(M-1	cm-1)
#	Peak	information
#	X	Y
#	51.0387000000	5.0181394275
#	61.6453000000	76.0146544967
#	70.7629000000	117.2753584475
#	106.4436000000	7.0910227317
#	121.1792000000	3.3777428204
#	141.0114000000	0.3168626851
#	146.1614000000	55.8799607008
#	170.9369000000	6.1310032873
#	183.1627000000	226.3703527615
#	209.9174000000	18.1189909791
#	219.6245000000	169.4741650454
#	240.2264000000	146.7727656988
#	248.9590000000	93.5483475418
#	260.7645000000	6.7269050612
#	278.0811000000	221.8204060990
#	291.4911000000	61.6849468187
#	299.9275000000	78.8216153119
#	312.6286000000	23.8410406283
#	321.2647000000	217.2045220189
#	326.3802000000	855.3461767877
#	355.6446000000	75.0038289512
#	363.6115000000	36.7647110525
#	383.3320000000	90.8180803391
#	402.0383000000	42.0890944795
#	409.7721000000	125.1946066331
#	415.8820000000	22.9349917359
#	424.6728000000	266.6425859052
#	436.7550000000	22.0407686587
#	450.0638000000	118.6358374139
#	466.0195000000	37.5064708864
#	481.2775000000	116.3146483983
#	492.0573000000	238.8560006969
#	511.0208000000	13.1465200911
#	521.8482000000	96.9866101646
#	560.0030000000	31.1548895811
#	571.3336000000	93.4908093435
#	578.7577000000	28.7460261156
#	585.7714000000	188.8095950347
#	595.7355000000	47.5216932313
#	609.5570000000	103.7905520526
#	630.6838000000	86.6405259296
#	637.7495000000	25.0730147824
#	657.1615000000	375.4423785148
#	681.1244000000	382.6322341968
#	697.8431000000	152.2914705606
#	708.4158000000	180.8771809270
#	709.5699000000	57.7199659713
#	717.8282000000	73.8309634270
#	725.4189000000	61.6789643751
#	747.6952000000	216.6464247064
#	752.0769000000	55.7206663336
#	762.9922000000	193.2069747004
#	775.0229000000	115.7328594336
#	791.9033000000	165.7137085158
#	794.7133000000	9.6528046680
#	810.9858000000	391.5025068291
#	820.6133000000	19.3146709329
#	834.2703000000	40.0182890178
#	851.9046000000	569.7450610952
#	853.6690000000	442.0568916750
#	863.2618000000	101.1885899658
#	872.0990000000	144.7062817104
#	924.1328000000	47.8874738665
#	935.1759000000	21.6018297004
#	953.7760000000	30.2387033555
#	965.9509000000	0.7657058730
#	973.0957000000	8.2916369197
#	987.1884000000	1.0365604296
#	1019.6166000000	28.1190030280
#	1022.1789000000	7.9211975067
#	1027.5248000000	355.4084858588
#	1055.0397000000	146.7506057288
#	1120.1352000000	29.9510597809
#	1152.7508000000	193.7148284422
#	1161.0219000000	14.7577430488
#	1170.6758000000	317.2517400954
#	1176.2512000000	52.3286305994
#	1180.8058000000	3.4836106450
#	1190.6378000000	12.0984871436
#	1202.7621000000	807.2714427282
#	1217.6278000000	44.3993803907
#	1238.4779000000	19.3897514707
#	1245.4057000000	231.0229789922
#	1252.0641000000	60.8813963567
#	1255.9762000000	163.9559051876
#	1294.2911000000	96.6613316472
#	1321.6905000000	14.1025924841
#	1326.5518000000	106.1823944032
#	1352.5176000000	0.5229655852
#	1363.0069000000	170.4517751662
#	1374.8816000000	295.4059329269
#	1401.0812000000	4.3593243651
#	1411.2204000000	69.7340089574
#	1427.6109000000	35.1307967026
#	1433.4854000000	321.5564974277
#	1453.0468000000	5.0641476215
#	1471.0459000000	2.4130897633
#	1491.3073000000	3.3016094440
#	1514.6715000000	4.9516130090
#	1545.3037000000	42.1842977036
#	1553.7856000000	93.1208645397
#	1558.9390000000	123.4642693695
#	1589.5313000000	120.7986826726
#	1605.2809000000	40.9436877818
#	1610.6237000000	60.9502390860
#	1613.0694000000	54.1308009913
#	1621.3024000000	638.1018524152
#	3074.5895000000	21.1298909425
#	3076.9438000000	13.2221702067
#	3104.4994000000	78.1357909298
#	3106.6202000000	85.9430500703
#	3148.3662000000	54.9774615231
#	3166.0513000000	18.4301881042
#	3168.1956000000	0.8678418356
#	3173.7803000000	24.7099564334
#	3184.9437000000	35.8810364449
#	3192.7900000000	43.2740017355
#	3228.6780000000	6.0200314342
#	3719.4904000000	147.3431609123
#	3833.8918000000	95.2667721548
#	Spectra
#	X	Y	DY/DX
	0.0000000000	0.0479071264	0.0013442582
	4.0000000000	0.0537975956	0.0016120628
	8.0000000000	0.0609081377	0.0019585905
	12.0000000000	0.0701878438	0.0024230310
	16.0000000000	0.0810513071	0.0030407761
	20.0000000000	0.0948303437	0.0038974287
	24.0000000000	0.1353932210	0.0054099755
	28.0000000000	0.1604870060	0.0072665836
	32.0000000000	0.1949178168	0.0101822133
	36.0000000000	0.2445808146	0.0151147639
	40.0000000000	0.3215069048	0.0244289637
	44.0000000000	0.4547286922	0.0452680340
	48.0000000000	0.7255572045	0.0964474153
	52.0000000000	1.1720280250	0.1144192760
	56.0000000000	1.9941560369	0.3618440782
	60.0000000000	4.4645772853	0.7478520069
	64.0000000000	4.9869636200	-0.2517512804
	68.0000000000	6.1280392492	0.8790210287
	72.0000000000	7.2025117317	-1.0130187856
	76.0000000000	3.0632146079	-0.6742462178
	80.0000000000	1.4525532604	-0.2228816684
	84.0000000000	0.8958764756	-0.0895560450
	88.0000000000	0.6491422359	-0.0407057715
	92.0000000000	0.5515397491	-0.0165432718
	96.0000000000	0.5227123038	0.0025346416
	100.0000000000	0.5899577883	0.0362666611
	104.0000000000	0.8783446819	0.1068739800
	108.0000000000	0.9850741024	-0.0891465496
	112.0000000000	0.6848662216	-0.0362578121
	116.0000000000	0.6684175398	0.0252477814
	120.0000000000	0.9044800615	0.0539999378
	124.0000000000	0.8795161673	-0.0330274071
	128.0000000000	0.8583950154	0.0216716288
	132.0000000000	1.0515312878	0.0726298623
	136.0000000000	1.5152007927	0.1760305998
	140.0000000000	2.7522149622	0.5001111669
	144.0000000000	6.1992006911	1.1627826206
	148.0000000000	6.6601632425	-1.0776375110
	152.0000000000	3.2307264989	-0.4808975540
	156.0000000000	2.2057023608	-0.1053054211
	160.0000000000	2.1043938133	0.0408257881
	164.0000000000	2.5562085990	0.1746045900
	168.0000000000	3.8542644476	0.4249866991
	172.0000000000	5.8713015195	0.5513287811
	176.0000000000	9.8728780790	1.7494316280
	180.0000000000	23.3205741020	5.3753616575
	184.0000000000	35.6870012115	-3.4233831497
	188.0000000000	16.0142997926	-3.5325446911
	192.0000000000	7.7859850031	-1.0689816061
	196.0000000000	5.2735039169	-0.3232767159
	200.0000000000	4.7073822219	0.0177585336
	204.0000000000	5.4696190589	0.3965425659
	208.0000000000	8.3479067577	1.0253631375
	212.0000000000	11.8086905277	0.9227916270
	216.0000000000	21.1354367412	4.2447123277
	220.0000000000	35.2356602415	-1.4313972690
	224.0000000000	18.5050948361	-3.4369521749
	228.0000000000	11.1783671112	-0.6621266363
	232.0000000000	11.5141789615	0.8382541742
	236.0000000000	19.6617887717	3.6727100235
	240.0000000000	36.8162520066	1.4187259821
	244.0000000000	27.0251376442	-2.0864656980
	248.0000000000	28.5183841461	0.9259044101
	252.0000000000	19.4272668677	-3.4135048791
	256.0000000000	11.1543113021	-0.9479076413
	260.0000000000	9.7010961054	-0.0484580204
	264.0000000000	9.5071498526	0.1339157743
	268.0000000000	11.9200280608	1.1424751101
	272.0000000000	20.6970143221	3.7507386358
	276.0000000000	47.0551461661	8.7897053390
	280.0000000000	49.5606312993	-8.0665739920
	284.0000000000	25.4294169973	-2.9088480184
	288.0000000000	22.9745784827	1.3845618023
	292.0000000000	29.0617004192	-0.3953269045
	296.0000000000	26.6674223037	1.0483747655
	300.0000000000	33.9792695738	-0.2069336837
	304.0000000000	25.3281846264	-1.6096215419
	308.0000000000	25.4746160008	1.5589753970
	312.0000000000	37.4349701984	4.0667743790
	316.0000000000	60.3520777276	9.4593790276
	320.0000000000	127.3098673785	22.8523043777
	324.0000000000	222.9236424682	29.4964226988
	328.0000000000	226.2866541050	-39.6514486652
	332.0000000000	91.3787698959	-20.4004128594
	336.0000000000	42.7392351196	-6.7613457475
	340.0000000000	25.3001322832	-2.6756556014
	344.0000000000	18.2673620604	-1.0070306131
	348.0000000000	16.7639562090	0.3148075140
	352.0000000000	22.4949944807	2.8676906463
	356.0000000000	32.6319916509	-0.7653037692
	360.0000000000	23.3526936028	-1.1809856755
	364.0000000000	21.9211391727	-1.3987973285
	368.0000000000	13.8648678980	-1.4692542348
	372.0000000000	11.0830777712	-0.0695380389
	376.0000000000	13.1499914011	1.2344635228
	380.0000000000	23.5197599684	4.3344309363
	384.0000000000	35.1564250772	-2.2892249685
	388.0000000000	19.2927144288	-2.8802846347
	392.0000000000	13.5302792283	-0.3754646537
	396.0000000000	15.1092200116	1.2283282349
	400.0000000000	24.8239531513	3.5269558036
	404.0000000000	33.8262086846	1.3944345469
	408.0000000000	51.6540769428	6.7274563662
	412.0000000000	51.9366397243	-5.2272033767
	416.0000000000	42.4525813931	0.0878969195
	420.0000000000	55.2335921456	8.2601990811
	424.0000000000	104.4115760948	7.2010334382
	428.0000000000	66.0261320673	-14.2007801769
	432.0000000000	32.2788202459	-3.8274543678
	436.0000000000	26.0646109445	-0.5954269120
	440.0000000000	21.0581384358	-0.9255925655
	444.0000000000	23.5209425858	2.4535588244
	448.0000000000	44.0888461767	7.1738077399
	452.0000000000	44.5747677511	-7.3304010568
	456.0000000000	22.2428590851	-2.9819936013
	460.0000000000	17.0863216328	0.0961251231
	464.0000000000	22.5257464082	2.3040244492
	468.0000000000	23.3411138661	-1.9182438067
	472.0000000000	19.7597788605	0.5139470006
	476.0000000000	28.8198576168	4.5000317645
	480.0000000000	58.0470078178	7.6812045862
	484.0000000000	56.6078349913	-3.7942182232
	488.0000000000	65.8040644779	9.7290780059
	492.0000000000	110.6484237702	-0.2168138748
	496.0000000000	58.1277663739	-13.2392867356
	500.0000000000	26.5860644526	-4.1382261794
	504.0000000000	16.9661163116	-1.1493461026
	508.0000000000	15.8725662137	0.5515369409
	512.0000000000	18.1584755380	0.0248072015
	516.0000000000	21.4033042608	2.4543221120
	520.0000000000	41.4829040791	6.5560390884
	524.0000000000	38.5987567016	-7.2418032520
	528.0000000000	17.2144798391	-3.0405370703
	532.0000000000	9.9435818806	-1.0108252332
	536.0000000000	7.3751381726	-0.3779867949
	540.0000000000	6.5272031984	-0.1027605252
	544.0000000000	6.4833452065	0.0879488725
	548.0000000000	7.2730559345	0.3273340003
	552.0000000000	9.5522868819	0.8504273910
	556.0000000000	15.5071084441	2.3809334262
	560.0000000000	26.0086626274	1.0517923735
	564.0000000000	25.2402111653	0.7718720197
	568.0000000000	39.8513152658	6.9478488520
	572.0000000000	61.1502897574	-1.9631323452
	576.0000000000	47.9139311680	-0.0986171499
	580.0000000000	57.6658503775	4.0819497495
	584.0000000000	96.2411038455	13.4385461616
	588.0000000000	87.7678522499	-14.9974666634
	592.0000000000	49.6686390201	-3.0737471192
	596.0000000000	46.7152544839	-2.4650547854
	600.0000000000	31.6658823281	-2.3246404465
	604.0000000000	32.9982125901	3.1409059883
	608.0000000000	58.6867701277	7.6049413614
	612.0000000000	50.1196608232	-8.8974162080
	616.0000000000	26.1619444396	-3.0479915394
	620.0000000000	20.5884797316	-0.1136935656
	624.0000000000	24.8870124577	2.5294167289
	628.0000000000	45.2924797388	7.9073977516
	632.0000000000	58.5540664130	-4.9876102766
	636.0000000000	41.9067357925	-1.3267468589
	640.0000000000	34.7475954541	-2.3190883865
	644.0000000000	32.1569984344	1.1779820967
	648.0000000000	45.2185093240	5.9014293670
	652.0000000000	90.7777694912	19.4543489851
	656.0000000000	208.3942123453	26.7342670109
	660.0000000000	155.4878622915	-32.8320755351
	664.0000000000	71.8428046574	-10.5052604698
	668.0000000000	50.9355783486	-1.3326992148
	672.0000000000	57.8012424809	5.1283607409
	676.0000000000	102.9653071725	20.2111787012
	680.0000000000	226.0471314238	27.4197580805
	684.0000000000	167.7783039771	-34.3001090299
	688.0000000000	82.7453131982	-9.7611768199
	692.0000000000	71.5843625880	3.3922742739
	696.0000000000	112.2181748185	14.5555267220
	700.0000000000	115.3572395590	-10.6798652430
	704.0000000000	106.5359822042	9.1222997818
	708.0000000000	172.0657750524	9.8409672050
	712.0000000000	122.0830361328	-18.1840196084
	716.0000000000	92.0799072512	0.6288619917
	720.0000000000	78.7003786043	-6.8242266223
	724.0000000000	70.8815246449	1.3923136178
	728.0000000000	54.5976045895	-7.2961339354
	732.0000000000	36.5322680586	-1.8871385445
	736.0000000000	35.9146898742	1.4411942896
	740.0000000000	50.0651549593	6.3797230970
	744.0000000000	99.5379789475	20.5748862035
	748.0000000000	176.3741081287	0.1624942077
	752.0000000000	126.9220626307	-13.3441375626
	756.0000000000	87.9794763850	-2.6585198551
	760.0000000000	116.3157100602	16.9232866570
	764.0000000000	149.8632951824	-14.0472688058
	768.0000000000	86.3782117152	-8.4390513422
	772.0000000000	87.5960461593	8.1486110587
	776.0000000000	103.2628182561	-9.2232209018
	780.0000000000	61.2177573398	-6.2456146539
	784.0000000000	54.3779559383	2.3656376142
	788.0000000000	84.9873834149	14.4197506162
	792.0000000000	143.4039722290	0.3006872862
	796.0000000000	91.7999186748	-12.7127796014
	800.0000000000	68.3513808142	0.1227625865
	804.0000000000	91.7798980212	12.9216443099
	808.0000000000	196.3993423618	41.8532205725
	812.0000000000	277.9392680009	-30.4269075079
	816.0000000000	130.3180741113	-24.3188940386
	820.0000000000	78.0402465552	-6.6304866993
	824.0000000000	55.4835587328	-3.7844557325
	828.0000000000	50.4452956867	1.1256279170
	832.0000000000	65.4387893446	6.1440695768
	836.0000000000	78.6581585274	-0.2959205545
	840.0000000000	89.8661942068	7.5091410747
	844.0000000000	149.3925869086	25.1130898773
	848.0000000000	339.3610156056	79.7043358948
	852.0000000000	717.2534347139	45.8810059978
	856.0000000000	478.1784869217	-100.1366086918
	860.0000000000	236.1183848637	-24.8596439444
	864.0000000000	182.2857137811	-15.7405977014
	868.0000000000	136.3047374057	-0.4368140484
	872.0000000000	156.2816004403	-4.2712109873
	876.0000000000	87.0883521817	-16.8104602123
	880.0000000000	44.7729469098	-6.1146178998
	884.0000000000	28.3989520749	-2.6988176991
	888.0000000000	20.4322884350	-1.4511473435
	892.0000000000	15.9068024206	-0.8752065039
	896.0000000000	13.1839818340	-0.5540305473
	900.0000000000	11.4142261546	-0.3417480722
	904.0000000000	10.4037386656	-0.1644009293
	908.0000000000	10.0507951966	0.0451181044
	912.0000000000	10.8812260410	0.4179504917
	916.0000000000	14.1511595905	1.4129862733
	920.0000000000	25.1541813383	4.6713569241
	924.0000000000	45.3375061595	0.8826818670
	928.0000000000	28.8175876324	-4.1014415711
	932.0000000000	23.4160824417	1.0349722567
	936.0000000000	25.6355595464	-2.1669794990
	940.0000000000	14.9430307458	-1.7943917278
	944.0000000000	11.5415171176	-0.0948339837
	948.0000000000	14.1408156963	1.5879749526
	952.0000000000	25.9881529779	3.7317050593
	956.0000000000	23.8562083153	-4.0890141319
	960.0000000000	12.1458544972	-1.5787801502
	964.0000000000	8.9087426897	-0.2677183631
	968.0000000000	8.9365119330	0.3166318941
	972.0000000000	11.7062694436	0.7037617990
	976.0000000000	9.5363028985	-1.0964581872
	980.0000000000	6.8644650741	-0.2955554003
	984.0000000000	6.5382584470	0.0959491007
	988.0000000000	7.0034060983	0.0202725753
	992.0000000000	7.1532324409	0.1280808696
	996.0000000000	8.1838979877	0.3307683327
	1000.0000000000	9.9440871162	0.5640963450
	1004.0000000000	12.9106171234	0.9541139939
	1008.0000000000	18.1011504204	1.7436543239
	1012.0000000000	28.2582050672	3.6852148435
	1016.0000000000	52.0134225068	9.2045565920
	1020.0000000000	102.3338433410	14.5060477389
	1024.0000000000	198.2049355488	40.4007855095
	1028.0000000000	322.5313555038	-19.4826162875
	1032.0000000000	148.6308334389	-35.0874024169
	1036.0000000000	66.0588552830	-10.7790858282
	1040.0000000000	40.4577491600	-3.3015771636
	1044.0000000000	35.4717869166	0.4183947435
	1048.0000000000	46.5028155567	5.9095323369
	1052.0000000000	95.3251233400	19.8159234485
	1056.0000000000	134.9991623911	-14.8115850209
	1060.0000000000	59.7025222080	-13.1865405402
	1064.0000000000	28.2392200960	-4.3305273439
	1068.0000000000	17.0176273245	-1.7643084953
	1072.0000000000	12.0302146882	-0.8657554355
	1076.0000000000	9.4421579012	-0.4757659254
	1080.0000000000	7.9922243999	-0.2751749432
	1084.0000000000	7.1470009316	-0.1563390036
	1088.0000000000	6.8301438529	-0.0728830372
	1092.0000000000	6.6719433812	-0.0075801776
	1096.0000000000	6.9117313752	0.0585336195
	1100.0000000000	7.2960200512	0.1380435297
	1104.0000000000	8.0774329820	0.2651488865
	1108.0000000000	9.5940085817	0.5311181295
	1112.0000000000	12.9241875031	1.2741772372
	1116.0000000000	22.0278069099	3.7234717202
	1120.0000000000	38.0146259881	0.7842188193
	1124.0000000000	25.4135063446	-3.3424522175
	1128.0000000000	18.3530089447	-0.6051103099
	1132.0000000000	18.3414358861	0.4793841424
	1136.0000000000	22.0097064360	1.3596775694
	1140.0000000000	30.1354420014	2.9076135137
	1144.0000000000	48.5336920126	7.0539579182
	1148.0000000000	99.1615948120	20.9905976508
	1152.0000000000	212.3811221910	19.1513567394
	1156.0000000000	155.0584605946	-23.8268478718
	1160.0000000000	111.5229117982	-0.6455173008
	1164.0000000000	132.9455511502	14.2941308540
	1168.0000000000	262.6290000606	51.7649360121
	1172.0000000000	342.4348370158	-36.9778279894
	1176.0000000000	199.1823445346	-24.9321345073
	1180.0000000000	116.2451521414	-13.6924977266
	1184.0000000000	86.7391493010	-2.1548299737
	1188.0000000000	95.2090525140	6.4190047794
	1192.0000000000	134.2140556102	13.5830897752
	1196.0000000000	239.4669938534	46.0316920212
	1200.0000000000	586.7495986172	132.6055956754
	1204.0000000000	784.1527104495	-108.2526213774
	1208.0000000000	328.6614986149	-73.6125627951
	1212.0000000000	160.4292773645	-20.4065126804
	1216.0000000000	123.3956088143	-2.4136391441
	1220.0000000000	92.2831084807	-11.7189842149
	1224.0000000000	60.0679060185	-4.4858351498
	1228.0000000000	50.9147520134	-0.4806515074
	1232.0000000000	55.8029037654	3.1880370945
	1236.0000000000	81.4177501653	10.3895367536
	1240.0000000000	137.7252504025	19.6294395341
	1244.0000000000	272.0742979100	37.8265030058
	1248.0000000000	257.4934581120	-25.6230177280
	1252.0000000000	234.0176301433	7.6453578127
	1256.0000000000	252.8888161272	-14.3117693305
	1260.0000000000	128.5445027427	-27.2098621973
	1264.0000000000	61.9449838179	-9.2627965839
	1268.0000000000	38.0981505254	-3.7032064467
	1272.0000000000	27.9254945793	-1.6631848534
	1276.0000000000	23.8033339285	-0.5979876775
	1280.0000000000	23.2216465726	0.3392633366
	1284.0000000000	27.3711728681	1.9727604431
	1288.0000000000	42.9891035841	6.8038192629
	1292.0000000000	92.6253666201	17.4688335118
	1296.0000000000	102.3983579194	-16.5643095289
	1300.0000000000	46.6678883219	-8.2542539185
	1304.0000000000	27.6047836386	-2.4363880457
	1308.0000000000	22.3587315349	-0.4460690696
	1312.0000000000	23.2969102212	0.9498967320
	1316.0000000000	31.3259487738	3.5259289947
	1320.0000000000	56.7606249950	9.7202524037
	1324.0000000000	108.5931995732	17.0583863354
	1328.0000000000	122.5662154141	-18.1812266302
	1332.0000000000	55.4862572894	-10.2861212905
	1336.0000000000	31.7409812678	-3.0395318739
	1340.0000000000	24.9224265757	-0.7105411399
	1344.0000000000	24.6432876691	0.5160018258
	1348.0000000000	29.2195228933	1.8720890532
	1352.0000000000	41.2084657050	4.4475736385
	1356.0000000000	70.8589865866	11.9480171210
	1360.0000000000	157.9163796446	33.7429114549
	1364.0000000000	236.2555499631	-15.4247240378
	1368.0000000000	172.2624667884	0.1149495329
	1372.0000000000	269.7211354454	48.8062346491
	1376.0000000000	348.8952170312	-44.6663654522
	1380.0000000000	149.5859019813	-33.3835472996
	1384.0000000000	70.2405333474	-10.8455211104
	1388.0000000000	42.6586613598	-4.1703587542
	1392.0000000000	31.7824820490	-1.5785108948
	1396.0000000000	28.9973753876	0.1420349271
	1400.0000000000	33.2920262828	1.7217128171
	1404.0000000000	41.4763195097	3.4597742862
	1408.0000000000	71.9956527914	12.8744296010
	1412.0000000000	105.1372415061	-6.5593788335
	1416.0000000000	65.1702947965	-6.0182214591
	1420.0000000000	61.1109877389	3.3998933385
	1424.0000000000	96.0018171925	15.5353667243
	1428.0000000000	189.9790928058	30.3142806472
	1432.0000000000	377.2177782511	52.0121825965
	1436.0000000000	299.7827211993	-66.2385007265
	1440.0000000000	118.4023249654	-25.0552188534
	1444.0000000000	57.8646390162	-8.5875252182
	1448.0000000000	35.8176741215	-3.2393357268
	1452.0000000000	28.2790243144	-1.2457419920
	1456.0000000000	20.4062252433	-2.1131471668
	1460.0000000000	14.3544563991	-1.0082926026
	1464.0000000000	12.1326445301	-0.4302005502
	1468.0000000000	11.4527403719	0.0991674644
	1472.0000000000	11.2170187268	-0.5669677447
	1476.0000000000	8.7645765919	-0.4390441720
	1480.0000000000	7.6807454319	-0.1395157401
	1484.0000000000	7.5518507092	0.0946672682
	1488.0000000000	8.6987059000	0.5675255169
	1492.0000000000	10.1776714847	-0.3588934617
	1496.0000000000	7.8742950122	-0.4099052162
	1500.0000000000	7.0653122019	-0.0502760625
	1504.0000000000	7.2564478941	0.1428526155
	1508.0000000000	8.3600284900	0.4571618536
	1512.0000000000	11.5676996012	1.1762679562
	1516.0000000000	13.6187098431	-0.6642696586
	1520.0000000000	11.1422186025	-0.2495800536
	1524.0000000000	11.2292981781	0.2916417624
	1528.0000000000	13.1613362835	0.6831765279
	1532.0000000000	16.9798280205	1.2943863843
	1536.0000000000	24.3305343886	2.7216317916
	1540.0000000000	42.1958963790	7.0337594184
	1544.0000000000	85.4353718564	12.1768624611
	1548.0000000000	104.8720495925	3.8119963324
	1552.0000000000	167.5178425885	25.3853223315
	1556.0000000000	218.6606884075	4.6418934896
	1560.0000000000	205.1675379823	-27.7829892168
	1564.0000000000	93.7683998286	-18.1576156637
	1568.0000000000	51.1474167694	-5.5959795608
	1572.0000000000	38.2404102908	-1.4461387924
	1576.0000000000	37.2957248299	0.9257697566
	1580.0000000000	46.9136604205	4.3151841465
	1584.0000000000	79.7804065933	14.0118435639
	1588.0000000000	170.7606413432	25.3260548514
	1592.0000000000	152.4320653528	-24.7751126082
	1596.0000000000	90.0549438116	-5.9630486053
	1600.0000000000	92.3376955201	6.7512857876
	1604.0000000000	146.3469689921	18.1763797291
	1608.0000000000	211.2302234614	21.0375876659
	1612.0000000000	308.2539172702	18.7094146314
	1616.0000000000	416.7754216007	57.6845868407
	1620.0000000000	850.4009962241	112.1027755052
	1624.0000000000	637.8504390505	-145.6032730546
	1628.0000000000	249.5293294275	-53.2308016386
	1632.0000000000	119.7116237205	-18.8036010701
	1636.0000000000	69.1363278000	-8.3121589247
	1640.0000000000	44.9720087457	-4.3357219537
	1644.0000000000	31.6534594912	-2.5367601713
	1648.0000000000	23.5440311596	-1.6114071979
	1652.0000000000	18.2340905373	-1.0881193670
	1656.0000000000	14.5667811945	-0.7701583504
	1660.0000000000	11.9232551944	-0.5657572630
	1664.0000000000	9.9523536636	-0.4282945570
	1668.0000000000	8.4419621292	-0.3323733686
	1672.0000000000	7.2577463686	-0.2633517126
	1676.0000000000	6.3072297611	-0.2123309820
	1680.0000000000	5.5383386139	-0.1738482378
	1684.0000000000	4.9046775318	-0.1442288916
	1688.0000000000	4.3759580124	-0.1210462698
	1692.0000000000	3.9299711950	-0.1026319083
	1696.0000000000	3.5501240165	-0.0878124182
	1700.0000000000	3.2238111632	-0.0757458686
	1704.0000000000	2.9413134319	-0.0658172414
	1708.0000000000	2.6609222178	-0.0571508853
	1712.0000000000	2.4464762235	-0.0502705768
	1716.0000000000	2.1811606332	-0.0435241028
	1720.0000000000	1.9142869942	-0.0373767572
	1724.0000000000	1.7731409462	-0.0333012257
	1728.0000000000	1.6471135493	-0.0297992548
	1732.0000000000	1.5341132864	-0.0267731391
	1736.0000000000	1.4323990982	-0.0241445235
	1740.0000000000	1.3405120687	-0.0218500692
	1744.0000000000	1.2572221804	-0.0198381955
	1748.0000000000	1.1814864518	-0.0180666063
	1752.0000000000	1.0116493232	-0.0152607048
	1756.0000000000	0.9532634835	-0.0139580543
	1760.0000000000	0.8997927753	-0.0127996130
	1764.0000000000	0.8507003349	-0.0117659566
	1768.0000000000	0.7711343516	-0.0104183278
	1772.0000000000	0.6788747381	-0.0089705638
	1776.0000000000	0.5988027596	-0.0077364184
	1780.0000000000	0.5690162520	-0.0071665228
	1784.0000000000	0.0000000000	0.0000000000
	1788.0000000000	0.0000000000	0.0000000000
	1792.0000000000	0.0000000000	0.0000000000
	1796.0000000000	0.0000000000	0.0000000000
	1800.0000000000	0.0000000000	0.0000000000
	1804.0000000000	0.0000000000	0.0000000000
	1808.0000000000	0.0000000000	0.0000000000
	1812.0000000000	0.0000000000	0.0000000000
	1816.0000000000	0.0000000000	0.0000000000
	1820.0000000000	0.0000000000	0.0000000000
	1824.0000000000	0.0000000000	0.0000000000
	1828.0000000000	0.0000000000	0.0000000000
	1832.0000000000	0.0000000000	0.0000000000
	1836.0000000000	0.0000000000	0.0000000000
	1840.0000000000	0.0000000000	0.0000000000
	1844.0000000000	0.0000000000	0.0000000000
	1848.0000000000	0.0000000000	0.0000000000
	1852.0000000000	0.0000000000	0.0000000000
	1856.0000000000	0.0000000000	0.0000000000
	1860.0000000000	0.0000000000	0.0000000000
	1864.0000000000	0.0000000000	0.0000000000
	1868.0000000000	0.0000000000	0.0000000000
	1872.0000000000	0.0000000000	0.0000000000
	1876.0000000000	0.0000000000	0.0000000000
	1880.0000000000	0.0000000000	0.0000000000
	1884.0000000000	0.0000000000	0.0000000000
	1888.0000000000	0.0000000000	0.0000000000
	1892.0000000000	0.0000000000	0.0000000000
	1896.0000000000	0.0000000000	0.0000000000
	1900.0000000000	0.0000000000	0.0000000000
	1904.0000000000	0.0000000000	0.0000000000
	1908.0000000000	0.0000000000	0.0000000000
	1912.0000000000	0.0000000000	0.0000000000
	1916.0000000000	0.0000000000	0.0000000000
	1920.0000000000	0.0000000000	0.0000000000
	1924.0000000000	0.0000000000	0.0000000000
	1928.0000000000	0.0000000000	0.0000000000
	1932.0000000000	0.0000000000	0.0000000000
	1936.0000000000	0.0000000000	0.0000000000
	1940.0000000000	0.0000000000	0.0000000000
	1944.0000000000	0.0000000000	0.0000000000
	1948.0000000000	0.0000000000	0.0000000000
	1952.0000000000	0.0000000000	0.0000000000
	1956.0000000000	0.0000000000	0.0000000000
	1960.0000000000	0.0000000000	0.0000000000
	1964.0000000000	0.0000000000	0.0000000000
	1968.0000000000	0.0000000000	0.0000000000
	1972.0000000000	0.0000000000	0.0000000000
	1976.0000000000	0.0000000000	0.0000000000
	1980.0000000000	0.0000000000	0.0000000000
	1984.0000000000	0.0000000000	0.0000000000
	1988.0000000000	0.0000000000	0.0000000000
	1992.0000000000	0.0000000000	0.0000000000
	1996.0000000000	0.0000000000	0.0000000000
	2000.0000000000	0.0000000000	0.0000000000
	2004.0000000000	0.0000000000	0.0000000000
	2008.0000000000	0.0000000000	0.0000000000
	2012.0000000000	0.0000000000	0.0000000000
	2016.0000000000	0.0000000000	0.0000000000
	2020.0000000000	0.0000000000	0.0000000000
	2024.0000000000	0.0000000000	0.0000000000
	2028.0000000000	0.0000000000	0.0000000000
	2032.0000000000	0.0000000000	0.0000000000
	2036.0000000000	0.0000000000	0.0000000000
	2040.0000000000	0.0000000000	0.0000000000
	2044.0000000000	0.0000000000	0.0000000000
	2048.0000000000	0.0000000000	0.0000000000
	2052.0000000000	0.0000000000	0.0000000000
	2056.0000000000	0.0000000000	0.0000000000
	2060.0000000000	0.0000000000	0.0000000000
	2064.0000000000	0.0000000000	0.0000000000
	2068.0000000000	0.0000000000	0.0000000000
	2072.0000000000	0.0000000000	0.0000000000
	2076.0000000000	0.0000000000	0.0000000000
	2080.0000000000	0.0000000000	0.0000000000
	2084.0000000000	0.0000000000	0.0000000000
	2088.0000000000	0.0000000000	0.0000000000
	2092.0000000000	0.0000000000	0.0000000000
	2096.0000000000	0.0000000000	0.0000000000
	2100.0000000000	0.0000000000	0.0000000000
	2104.0000000000	0.0000000000	0.0000000000
	2108.0000000000	0.0000000000	0.0000000000
	2112.0000000000	0.0000000000	0.0000000000
	2116.0000000000	0.0000000000	0.0000000000
	2120.0000000000	0.0000000000	0.0000000000
	2124.0000000000	0.0000000000	0.0000000000
	2128.0000000000	0.0000000000	0.0000000000
	2132.0000000000	0.0000000000	0.0000000000
	2136.0000000000	0.0000000000	0.0000000000
	2140.0000000000	0.0000000000	0.0000000000
	2144.0000000000	0.0000000000	0.0000000000
	2148.0000000000	0.0000000000	0.0000000000
	2152.0000000000	0.0000000000	0.0000000000
	2156.0000000000	0.0000000000	0.0000000000
	2160.0000000000	0.0000000000	0.0000000000
	2164.0000000000	0.0000000000	0.0000000000
	2168.0000000000	0.0000000000	0.0000000000
	2172.0000000000	0.0000000000	0.0000000000
	2176.0000000000	0.0000000000	0.0000000000
	2180.0000000000	0.0000000000	0.0000000000
	2184.0000000000	0.0000000000	0.0000000000
	2188.0000000000	0.0000000000	0.0000000000
	2192.0000000000	0.0000000000	0.0000000000
	2196.0000000000	0.0000000000	0.0000000000
	2200.0000000000	0.0000000000	0.0000000000
	2204.0000000000	0.0000000000	0.0000000000
	2208.0000000000	0.0000000000	0.0000000000
	2212.0000000000	0.0000000000	0.0000000000
	2216.0000000000	0.0000000000	0.0000000000
	2220.0000000000	0.0000000000	0.0000000000
	2224.0000000000	0.0000000000	0.0000000000
	2228.0000000000	0.0000000000	0.0000000000
	2232.0000000000	0.0000000000	0.0000000000
	2236.0000000000	0.0000000000	0.0000000000
	2240.0000000000	0.0000000000	0.0000000000
	2244.0000000000	0.0000000000	0.0000000000
	2248.0000000000	0.0000000000	0.0000000000
	2252.0000000000	0.0000000000	0.0000000000
	2256.0000000000	0.0000000000	0.0000000000
	2260.0000000000	0.0000000000	0.0000000000
	2264.0000000000	0.0000000000	0.0000000000
	2268.0000000000	0.0000000000	0.0000000000
	2272.0000000000	0.0000000000	0.0000000000
	2276.0000000000	0.0000000000	0.0000000000
	2280.0000000000	0.0000000000	0.0000000000
	2284.0000000000	0.0000000000	0.0000000000
	2288.0000000000	0.0000000000	0.0000000000
	2292.0000000000	0.0000000000	0.0000000000
	2296.0000000000	0.0000000000	0.0000000000
	2300.0000000000	0.0000000000	0.0000000000
	2304.0000000000	0.0000000000	0.0000000000
	2308.0000000000	0.0000000000	0.0000000000
	2312.0000000000	0.0000000000	0.0000000000
	2316.0000000000	0.0000000000	0.0000000000
	2320.0000000000	0.0000000000	0.0000000000
	2324.0000000000	0.0000000000	0.0000000000
	2328.0000000000	0.0000000000	0.0000000000
	2332.0000000000	0.0000000000	0.0000000000
	2336.0000000000	0.0000000000	0.0000000000
	2340.0000000000	0.0000000000	0.0000000000
	2344.0000000000	0.0000000000	0.0000000000
	2348.0000000000	0.0000000000	0.0000000000
	2352.0000000000	0.0000000000	0.0000000000
	2356.0000000000	0.0000000000	0.0000000000
	2360.0000000000	0.0000000000	0.0000000000
	2364.0000000000	0.0000000000	0.0000000000
	2368.0000000000	0.0000000000	0.0000000000
	2372.0000000000	0.0000000000	0.0000000000
	2376.0000000000	0.0000000000	0.0000000000
	2380.0000000000	0.0000000000	0.0000000000
	2384.0000000000	0.0000000000	0.0000000000
	2388.0000000000	0.0000000000	0.0000000000
	2392.0000000000	0.0000000000	0.0000000000
	2396.0000000000	0.0000000000	0.0000000000
	2400.0000000000	0.0000000000	0.0000000000
	2404.0000000000	0.0000000000	0.0000000000
	2408.0000000000	0.0000000000	0.0000000000
	2412.0000000000	0.0000000000	0.0000000000
	2416.0000000000	0.0000000000	0.0000000000
	2420.0000000000	0.0000000000	0.0000000000
	2424.0000000000	0.0000000000	0.0000000000
	2428.0000000000	0.0000000000	0.0000000000
	2432.0000000000	0.0000000000	0.0000000000
	2436.0000000000	0.0000000000	0.0000000000
	2440.0000000000	0.0000000000	0.0000000000
	2444.0000000000	0.0000000000	0.0000000000
	2448.0000000000	0.0000000000	0.0000000000
	2452.0000000000	0.0000000000	0.0000000000
	2456.0000000000	0.0000000000	0.0000000000
	2460.0000000000	0.0000000000	0.0000000000
	2464.0000000000	0.0000000000	0.0000000000
	2468.0000000000	0.0000000000	0.0000000000
	2472.0000000000	0.0000000000	0.0000000000
	2476.0000000000	0.0000000000	0.0000000000
	2480.0000000000	0.0000000000	0.0000000000
	2484.0000000000	0.0000000000	0.0000000000
	2488.0000000000	0.0000000000	0.0000000000
	2492.0000000000	0.0000000000	0.0000000000
	2496.0000000000	0.0000000000	0.0000000000
	2500.0000000000	0.0000000000	0.0000000000
	2504.0000000000	0.0000000000	0.0000000000
	2508.0000000000	0.0000000000	0.0000000000
	2512.0000000000	0.0000000000	0.0000000000
	2516.0000000000	0.0000000000	0.0000000000
	2520.0000000000	0.0000000000	0.0000000000
	2524.0000000000	0.0000000000	0.0000000000
	2528.0000000000	0.0000000000	0.0000000000
	2532.0000000000	0.0000000000	0.0000000000
	2536.0000000000	0.0000000000	0.0000000000
	2540.0000000000	0.0000000000	0.0000000000
	2544.0000000000	0.0000000000	0.0000000000
	2548.0000000000	0.0000000000	0.0000000000
	2552.0000000000	0.0000000000	0.0000000000
	2556.0000000000	0.0000000000	0.0000000000
	2560.0000000000	0.0000000000	0.0000000000
	2564.0000000000	0.0000000000	0.0000000000
	2568.0000000000	0.0000000000	0.0000000000
	2572.0000000000	0.0000000000	0.0000000000
	2576.0000000000	0.0000000000	0.0000000000
	2580.0000000000	0.0000000000	0.0000000000
	2584.0000000000	0.0000000000	0.0000000000
	2588.0000000000	0.0000000000	0.0000000000
	2592.0000000000	0.0000000000	0.0000000000
	2596.0000000000	0.0000000000	0.0000000000
	2600.0000000000	0.0000000000	0.0000000000
	2604.0000000000	0.0000000000	0.0000000000
	2608.0000000000	0.0000000000	0.0000000000
	2612.0000000000	0.0000000000	0.0000000000
	2616.0000000000	0.0000000000	0.0000000000
	2620.0000000000	0.0000000000	0.0000000000
	2624.0000000000	0.0000000000	0.0000000000
	2628.0000000000	0.0000000000	0.0000000000
	2632.0000000000	0.0000000000	0.0000000000
	2636.0000000000	0.0000000000	0.0000000000
	2640.0000000000	0.0000000000	0.0000000000
	2644.0000000000	0.0000000000	0.0000000000
	2648.0000000000	0.0000000000	0.0000000000
	2652.0000000000	0.0000000000	0.0000000000
	2656.0000000000	0.0000000000	0.0000000000
	2660.0000000000	0.0000000000	0.0000000000
	2664.0000000000	0.0000000000	0.0000000000
	2668.0000000000	0.0000000000	0.0000000000
	2672.0000000000	0.0000000000	0.0000000000
	2676.0000000000	0.0000000000	0.0000000000
	2680.0000000000	0.0000000000	0.0000000000
	2684.0000000000	0.0000000000	0.0000000000
	2688.0000000000	0.0000000000	0.0000000000
	2692.0000000000	0.0000000000	0.0000000000
	2696.0000000000	0.0000000000	0.0000000000
	2700.0000000000	0.0000000000	0.0000000000
	2704.0000000000	0.0000000000	0.0000000000
	2708.0000000000	0.0000000000	0.0000000000
	2712.0000000000	0.0000000000	0.0000000000
	2716.0000000000	0.0000000000	0.0000000000
	2720.0000000000	0.0000000000	0.0000000000
	2724.0000000000	0.0000000000	0.0000000000
	2728.0000000000	0.0000000000	0.0000000000
	2732.0000000000	0.0000000000	0.0000000000
	2736.0000000000	0.0000000000	0.0000000000
	2740.0000000000	0.0000000000	0.0000000000
	2744.0000000000	0.0000000000	0.0000000000
	2748.0000000000	0.0000000000	0.0000000000
	2752.0000000000	0.0000000000	0.0000000000
	2756.0000000000	0.0000000000	0.0000000000
	2760.0000000000	0.0000000000	0.0000000000
	2764.0000000000	0.0000000000	0.0000000000
	2768.0000000000	0.0000000000	0.0000000000
	2772.0000000000	0.0000000000	0.0000000000
	2776.0000000000	0.0000000000	0.0000000000
	2780.0000000000	0.0000000000	0.0000000000
	2784.0000000000	0.0000000000	0.0000000000
	2788.0000000000	0.0000000000	0.0000000000
	2792.0000000000	0.0000000000	0.0000000000
	2796.0000000000	0.0000000000	0.0000000000
	2800.0000000000	0.0000000000	0.0000000000
	2804.0000000000	0.0000000000	0.0000000000
	2808.0000000000	0.0000000000	0.0000000000
	2812.0000000000	0.0000000000	0.0000000000
	2816.0000000000	0.0000000000	0.0000000000
	2820.0000000000	0.0000000000	0.0000000000
	2824.0000000000	0.0000000000	0.0000000000
	2828.0000000000	0.0000000000	0.0000000000
	2832.0000000000	0.0000000000	0.0000000000
	2836.0000000000	0.0000000000	0.0000000000
	2840.0000000000	0.0000000000	0.0000000000
	2844.0000000000	0.0000000000	0.0000000000
	2848.0000000000	0.0000000000	0.0000000000
	2852.0000000000	0.0000000000	0.0000000000
	2856.0000000000	0.0000000000	0.0000000000
	2860.0000000000	0.0000000000	0.0000000000
	2864.0000000000	0.0000000000	0.0000000000
	2868.0000000000	0.0000000000	0.0000000000
	2872.0000000000	0.0000000000	0.0000000000
	2876.0000000000	0.0000000000	0.0000000000
	2880.0000000000	0.0000000000	0.0000000000
	2884.0000000000	0.0000000000	0.0000000000
	2888.0000000000	0.0000000000	0.0000000000
	2892.0000000000	0.0000000000	0.0000000000
	2896.0000000000	0.0000000000	0.0000000000
	2900.0000000000	0.0000000000	0.0000000000
	2904.0000000000	0.0000000000	0.0000000000
	2908.0000000000	0.0000000000	0.0000000000
	2912.0000000000	0.0000000000	0.0000000000
	2916.0000000000	0.0357805092	0.0004509474
	2920.0000000000	0.0605339605	0.0007782020
	2924.0000000000	0.0637710495	0.0008414402
	2928.0000000000	0.0672748622	0.0009117186
	2932.0000000000	0.0710755205	0.0009900447
	2936.0000000000	0.0752075210	0.0010776040
	2940.0000000000	0.0797105200	0.0011757977
	2944.0000000000	0.0846302871	0.0012862903
	2948.0000000000	0.3742008049	0.0050153493
	2952.0000000000	0.3951067126	0.0054455498
	2956.0000000000	0.4178334530	0.0059269795
	2960.0000000000	0.4426014012	0.0064676003
	2964.0000000000	0.4696657804	0.0070769288
	2968.0000000000	0.4993235937	0.0077664085
	2972.0000000000	0.5319222475	0.0085498879
	2976.0000000000	0.5678703621	0.0094442435
	2980.0000000000	0.6076514418	0.0104701966
	2984.0000000000	0.6518413174	0.0116533973
	2988.0000000000	0.7011306286	0.0130258804
	2992.0000000000	0.8544130661	0.0158814482
	2996.0000000000	0.9218007878	0.0178660317
	3000.0000000000	0.9978188296	0.0202094257
	3004.0000000000	1.0840712391	0.0230000432
	3008.0000000000	1.2149261766	0.0267640908
	3012.0000000000	1.3314887515	0.0308933563
	3016.0000000000	1.5084453070	0.0364983402
	3020.0000000000	1.6666417247	0.0428393878
	3024.0000000000	1.8533977518	0.0508651684
	3028.0000000000	2.1409197350	0.0620380042
	3032.0000000000	2.4152156948	0.0757706585
	3036.0000000000	2.8314041208	0.0953797551
	3040.0000000000	3.2622010883	0.1215705532
	3044.0000000000	3.8199518850	0.1598763468
	3048.0000000000	4.5686551167	0.2190477434
	3052.0000000000	5.6234062242	0.3172242473
	3056.0000000000	7.2119271740	0.4964957367
	3060.0000000000	9.8452319360	0.8698375648
	3064.0000000000	14.8803418395	1.8028351297
	3068.0000000000	26.7711616734	4.7332539620
	3072.0000000000	60.6621025728	12.8382669188
	3076.0000000000	92.3409739606	-3.5676131872
	3080.0000000000	53.7612695685	-9.2868866176
	3084.0000000000	33.0707773753	-2.0330834845
	3088.0000000000	31.8424658387	1.1364228810
	3092.0000000000	42.2268445090	4.3296907651
	3096.0000000000	71.8634868756	11.8100319561
	3100.0000000000	158.8808105998	36.5933424070
	3104.0000000000	372.6892146036	49.7676442399
	3108.0000000000	329.5785154407	-61.3290833163
	3112.0000000000	132.9359963960	-29.3001212765
	3116.0000000000	62.7456912866	-9.8024566571
	3120.0000000000	37.2804283220	-3.9691088381
	3124.0000000000	26.4351982632	-1.7518941021
	3128.0000000000	21.8947647232	-0.6061270158
	3132.0000000000	21.3091929015	0.3267190468
	3136.0000000000	25.0936175653	1.7238472640
	3140.0000000000	37.8050994662	5.2840656236
	3144.0000000000	78.1355925551	17.0903611091
	3148.0000000000	159.0699342130	7.0434521568
	3152.0000000000	94.4294765301	-19.7351678862
	3156.0000000000	49.0140703197	-4.9804064028
	3160.0000000000	43.8367918756	2.1045957977
	3164.0000000000	68.1715655438	9.4110096793
	3168.0000000000	81.5198986029	-2.6579728609
	3172.0000000000	92.6122194834	7.7981847417
	3176.0000000000	87.1436727845	-8.7949566323
	3180.0000000000	77.6770620061	5.8486913988
	3184.0000000000	129.1451788499	12.4182642405
	3188.0000000000	121.2094508018	-3.8775015802
	3192.0000000000	146.1372206033	5.2936806499
	3196.0000000000	89.5923956823	-19.8991859213
	3200.0000000000	39.0724747631	-6.9732113985
	3204.0000000000	21.4703063017	-2.6757808433
	3208.0000000000	14.0654725334	-1.2515077495
	3212.0000000000	10.4352757621	-0.6323958689
	3216.0000000000	8.7111807515	-0.2413612161
	3220.0000000000	8.6257491901	0.2512456618
	3224.0000000000	11.7416163420	1.5362272780
	3228.0000000000	20.2395994683	1.1853278124
	3232.0000000000	13.2654972403	-2.5737897312
	3236.0000000000	6.6928870550	-0.9119709342
	3240.0000000000	4.3192026690	-0.3717383508
	3244.0000000000	3.2418062901	-0.1953040595
	3248.0000000000	2.6260537091	-0.1218218417
	3252.0000000000	2.2202594565	-0.0847799698
	3256.0000000000	1.9274898551	-0.0633454206
	3260.0000000000	1.7033542588	-0.0496469459
	3264.0000000000	1.5246674388	-0.0402365201
	3268.0000000000	1.1103301078	-0.0301217229
	3272.0000000000	1.0001138704	-0.0252091969
	3276.0000000000	0.9071714144	-0.0214169508
	3280.0000000000	0.8277262571	-0.0184173919
	3284.0000000000	0.7590617811	-0.0159979256
	3288.0000000000	0.6991629485	-0.0140147858
	3292.0000000000	0.6464970991	-0.0123673588
	3296.0000000000	0.5998739157	-0.0109831739
	3300.0000000000	0.5583526098	-0.0098087445
	3304.0000000000	0.5211784368	-0.0088037655
	3308.0000000000	0.4877380778	-0.0079373170
	3312.0000000000	0.3679804155	-0.0060914789
	3316.0000000000	0.3448015256	-0.0055112706
	3320.0000000000	0.3237927045	-0.0050043144
	3324.0000000000	0.3046847898	-0.0045590954
	3328.0000000000	0.2564314103	-0.0037858971
	3332.0000000000	0.2405238022	-0.0034473013
	3336.0000000000	0.1860315060	-0.0026545198
	3340.0000000000	0.1758567111	-0.0024370713
	3344.0000000000	0.1665037300	-0.0022430471
	3348.0000000000	0.0983440929	-0.0013394563
	3352.0000000000	0.0931998918	-0.0012345700
	3356.0000000000	0.0166025705	-0.0002605394
	3360.0000000000	0.0156074859	-0.0002374776
	3364.0000000000	0.0146992291	-0.0002170585
	3368.0000000000	0.0138679872	-0.0001989142
	3372.0000000000	0.0131052950	-0.0001827367
	3376.0000000000	0.0124038189	-0.0001682665
	3380.0000000000	0.0117571801	-0.0001552844
	3384.0000000000	0.0111598097	-0.0001436038
	3388.0000000000	0.0106068276	-0.0001330657
	3392.0000000000	0.0000000000	0.0000000000
	3396.0000000000	0.0000000000	0.0000000000
	3400.0000000000	0.0000000000	0.0000000000
	3404.0000000000	0.0000000000	0.0000000000
	3408.0000000000	0.0000000000	0.0000000000
	3412.0000000000	0.0000000000	0.0000000000
	3416.0000000000	0.0000000000	0.0000000000
	3420.0000000000	0.0000000000	0.0000000000
	3424.0000000000	0.0000000000	0.0000000000
	3428.0000000000	0.0000000000	0.0000000000
	3432.0000000000	0.0000000000	0.0000000000
	3436.0000000000	0.0000000000	0.0000000000
	3440.0000000000	0.0000000000	0.0000000000
	3444.0000000000	0.0000000000	0.0000000000
	3448.0000000000	0.0000000000	0.0000000000
	3452.0000000000	0.0000000000	0.0000000000
	3456.0000000000	0.0000000000	0.0000000000
	3460.0000000000	0.0000000000	0.0000000000
	3464.0000000000	0.0000000000	0.0000000000
	3468.0000000000	0.0000000000	0.0000000000
	3472.0000000000	0.0000000000	0.0000000000
	3476.0000000000	0.0000000000	0.0000000000
	3480.0000000000	0.0000000000	0.0000000000
	3484.0000000000	0.0000000000	0.0000000000
	3488.0000000000	0.0000000000	0.0000000000
	3492.0000000000	0.0000000000	0.0000000000
	3496.0000000000	0.0000000000	0.0000000000
	3500.0000000000	0.0000000000	0.0000000000
	3504.0000000000	0.0000000000	0.0000000000
	3508.0000000000	0.0000000000	0.0000000000
	3512.0000000000	0.0000000000	0.0000000000
	3516.0000000000	0.0000000000	0.0000000000
	3520.0000000000	0.0000000000	0.0000000000
	3524.0000000000	0.0000000000	0.0000000000
	3528.0000000000	0.0000000000	0.0000000000
	3532.0000000000	0.0000000000	0.0000000000
	3536.0000000000	0.0000000000	0.0000000000
	3540.0000000000	0.0000000000	0.0000000000
	3544.0000000000	0.0000000000	0.0000000000
	3548.0000000000	0.0000000000	0.0000000000
	3552.0000000000	0.0000000000	0.0000000000
	3556.0000000000	0.0000000000	0.0000000000
	3560.0000000000	0.2984409557	0.0037400791
	3564.0000000000	0.3139829957	0.0040359449
	3568.0000000000	0.3307712071	0.0043638509
	3572.0000000000	0.3489424305	0.0047282530
	3576.0000000000	0.3686528132	0.0051343722
	3580.0000000000	0.3900811716	0.0055883512
	3584.0000000000	0.4134330568	0.0060974510
	3588.0000000000	0.4389456976	0.0066702949
	3592.0000000000	0.4668940419	0.0073171767
	3596.0000000000	0.4975981870	0.0080504502
	3600.0000000000	0.5314325736	0.0088850270
	3604.0000000000	0.5688374403	0.0098390151
	3608.0000000000	0.6103331958	0.0109345484
	3612.0000000000	0.6565385898	0.0121988696
	3616.0000000000	0.7081938730	0.0136657600
	3620.0000000000	0.7661905781	0.0153774451
	3624.0000000000	0.8316101709	0.0173871616
	3628.0000000000	0.9057747256	0.0197626562
	3632.0000000000	0.9903140925	0.0225910135
	3636.0000000000	1.0872559867	0.0259854086
	3640.0000000000	1.1991483811	0.0300946937
	3644.0000000000	1.3292281455	0.0351172240
	3648.0000000000	1.4816570063	0.0413211575
	3652.0000000000	1.6618573512	0.0490748387
	3656.0000000000	1.8769991785	0.0588932636
	3660.0000000000	2.1367211117	0.0715108540
	3664.0000000000	2.4542232230	0.0879985207
	3668.0000000000	2.8479675697	0.1099577231
	3672.0000000000	3.3444046425	0.1398533444
	3676.0000000000	4.1854381932	0.1841764408
	3680.0000000000	5.0351468166	0.2444817482
	3684.0000000000	6.1803727982	0.3343880711
	3688.0000000000	7.7763118504	0.4744428902
	3692.0000000000	10.0945277733	0.7048159571
	3696.0000000000	13.6444854098	1.1108152507
	3700.0000000000	19.4706781597	1.8936532653
	3704.0000000000	29.9782252169	3.5969271420
	3708.0000000000	51.6351232112	7.9716168790
	3712.0000000000	105.6889401023	21.8928535341
	3716.0000000000	269.8987553094	66.7689863555
	3720.0000000000	467.5741524619	-29.2774991002
	3724.0000000000	209.4722383187	-51.8822651541
	3728.0000000000	86.3686207917	-16.5303207477
	3732.0000000000	44.5257776925	-6.3781755850
	3736.0000000000	26.8515480370	-3.0013755242
	3740.0000000000	17.9701875476	-1.6221178942
	3744.0000000000	12.9424788881	-0.9651324410
	3748.0000000000	9.8501556862	-0.6146483641
	3752.0000000000	7.8334031459	-0.4107375702
	3756.0000000000	6.4634713680	-0.2835087956
	3760.0000000000	5.5087731613	-0.1991951199
	3764.0000000000	4.8366329466	-0.1400809434
	3768.0000000000	4.3680244549	-0.0961665619
	3772.0000000000	4.0552248080	-0.0613737983
	3776.0000000000	3.8703011274	-0.0316628187
	3780.0000000000	3.7992106891	-0.0039962157
	3784.0000000000	3.8392023622	0.0243310486
	3788.0000000000	3.9986213304	0.0562589213
	3792.0000000000	4.2991242757	0.0956371735
	3796.0000000000	4.7812518892	0.1482900755
	3800.0000000000	5.5158725494	0.2240177267
	3804.0000000000	6.6274161338	0.3408103041
	3808.0000000000	8.3433378546	0.5346265923
	3812.0000000000	11.1081358227	0.8845923894
	3816.0000000000	15.8760293640	1.5866709204
	3820.0000000000	24.9755090038	3.2056994947
	3824.0000000000	45.1621197085	7.7139840578
	3828.0000000000	100.4709411219	23.1835804680
	3832.0000000000	259.1704682396	49.9579154427
	3836.0000000000	248.1824261997	-51.0785406515
	3840.0000000000	95.4864748738	-21.7703514613
	3844.0000000000	43.3285867816	-7.3363679632
	3848.0000000000	24.0017000188	-3.0962043721
	3852.0000000000	15.1528956278	-1.5567328406
	3856.0000000000	10.4366378807	-0.8844998956
	3860.0000000000	7.6411325043	-0.5486117918
	3864.0000000000	5.8513013779	-0.3632443000
	3868.0000000000	4.6367554241	-0.2529207534
	3872.0000000000	3.7744130930	-0.1832658102
	3876.0000000000	3.1395662678	-0.1371550561
	3880.0000000000	2.3635015180	-0.1017539916
	3884.0000000000	2.0035129888	-0.0794611127
	3888.0000000000	1.7197896447	-0.0632230235
	3892.0000000000	1.4922465064	-0.0511187328
	3896.0000000000	1.3069920192	-0.0419137318
	3900.0000000000	1.1541725252	-0.0347903110
	3904.0000000000	1.0266429089	-0.0291923566
	3908.0000000000	0.9191207127	-0.0247327773
	3912.0000000000	0.8276328976	-0.0211365273
	3916.0000000000	0.7491450958	-0.0182045492
	3920.0000000000	0.6813077119	-0.0157903820
	3924.0000000000	0.6222786301	-0.0137846456
	3928.0000000000	0.5705972216	-0.0121045399
	3932.0000000000	0.5250933720	-0.0106866084
	3936.0000000000	0.4848208365	-0.0094816668
	3940.0000000000	0.4490077648	-0.0084511958
	3944.0000000000	0.4170195222	-0.0075647390
	3948.0000000000	0.3883304368	-0.0067980011
	3952.0000000000	0.3625021046	-0.0061314421
	3956.0000000000	0.3391665709	-0.0055492262
	3960.0000000000	0.3180131732	-0.0050384281
	3964.0000000000	0.2987781639	-0.0045884277
	3968.0000000000	0.2812364607	-0.0041904445
	3972.0000000000	0.2651950403	-0.0038371765
	3976.0000000000	0.2504876130	-0.0035225175
	3980.0000000000	0.2369702999	-0.0032413352
	3984.0000000000	0.2245181053	-0.0029892943
	3988.0000000000	0.2130220194	-0.0027627161
	3992.0000000000	0.2023866267	-0.0025584653
	3996.0000000000	0.0000000000	0.0000000000
