# Supplementary material for: Data of electronic, reactivity, optoelectronic, linear and non-linear optical parameters of doping graphene oxide nanosheet with aluminum atom
Source: Data Brief. 2022 Jan 19;41:107840. doi: 10.1016/j.dib.2022.107840 (PMC8801356; doi:10.1016/j.dib.2022.107840)
Supplement: Supplementary file 1 [file mmc1.zip › supplementary file/DATA OF THE IR SPECTRA/B3LYP-D3/GON2-Al4.xlsx]

#	IR	Spectrum
#	X-Axis:	Frequency	(cm-1)
#	Y-Axis:	&epsilon;	(M-1	cm-1)
#	Peak	information
#	X	Y
#	50.1568000000	36.8024709498
#	54.2446000000	27.8366310052
#	72.7485000000	48.4166540968
#	88.8724000000	7.4740264285
#	92.9770000000	66.1245289300
#	118.0651000000	17.4963640520
#	139.6697000000	30.3682710780
#	163.4844000000	18.2846526550
#	178.2205000000	62.9276315489
#	202.3605000000	97.7573432832
#	228.6901000000	87.4373510959
#	256.9501000000	41.2555852655
#	259.3447000000	12.3722301835
#	270.4676000000	6.7820505025
#	286.4998000000	110.1673207961
#	294.2820000000	10.9183051033
#	315.0672000000	369.5103441314
#	322.8427000000	964.1350264877
#	336.1895000000	47.9146100752
#	345.2002000000	110.3266517137
#	367.3630000000	81.9168543759
#	373.8028000000	28.3866230878
#	376.6273000000	18.8036774196
#	386.3353000000	57.3747462614
#	423.4307000000	68.1992401298
#	440.2997000000	69.7225364876
#	452.0677000000	45.5482126185
#	468.5026000000	36.2943738609
#	485.4171000000	35.6674409638
#	492.3396000000	36.8554045095
#	505.7187000000	215.4707691887
#	541.5680000000	6.7247711874
#	559.5942000000	17.3686018812
#	565.3877000000	254.1161716189
#	571.1542000000	94.2179563224
#	582.5214000000	190.0972191027
#	602.0631000000	85.2303071562
#	616.1667000000	46.6762707303
#	645.1637000000	5.5355075751
#	651.3815000000	80.2152554975
#	660.1215000000	105.7213289967
#	678.8751000000	112.6709672294
#	684.5685000000	119.5359111296
#	689.9898000000	158.9526617927
#	696.7545000000	88.9101678967
#	717.7237000000	25.7348489423
#	725.1144000000	111.3421947389
#	745.5172000000	36.9038839062
#	750.3692000000	34.4487759155
#	757.8593000000	6.0146856602
#	771.0529000000	83.7684931778
#	792.2731000000	81.3138598831
#	796.5612000000	53.4578245346
#	805.7885000000	40.6015352188
#	822.3843000000	45.9153285014
#	852.9985000000	44.4746099712
#	856.3152000000	1.1772776214
#	866.9800000000	350.9627931402
#	885.0131000000	80.4521073839
#	895.8991000000	314.5985215961
#	942.3789000000	55.0091121282
#	958.1880000000	19.4659383997
#	973.6053000000	11.0060220549
#	975.7309000000	29.6151348240
#	978.1674000000	12.9050009631
#	983.5735000000	52.7859032249
#	987.5158000000	4.1258798696
#	1011.5303000000	113.7667909826
#	1029.9854000000	101.5242437164
#	1059.8402000000	89.4640566188
#	1062.8736000000	271.7609423643
#	1101.2679000000	298.0927091648
#	1119.6297000000	133.3280675977
#	1138.7657000000	1115.5325882430
#	1148.9177000000	73.1778727864
#	1171.8522000000	5.4748789067
#	1181.3949000000	40.2970047870
#	1195.7742000000	166.5387488646
#	1200.9270000000	185.9680447351
#	1204.7074000000	17.8563098695
#	1210.6460000000	17.6520667219
#	1218.3684000000	1.5399394757
#	1248.5357000000	240.8296952682
#	1250.5726000000	108.0264821932
#	1285.2711000000	18.3681535886
#	1309.8957000000	109.7129000572
#	1313.9573000000	94.8863767542
#	1320.3882000000	113.2655756584
#	1324.1953000000	179.4533241780
#	1325.6137000000	75.6915327866
#	1375.0304000000	12.9851288987
#	1403.6585000000	212.4825478918
#	1425.0978000000	3.1199145752
#	1431.3167000000	3.9645445732
#	1441.5127000000	64.8634600714
#	1466.0879000000	62.4893742255
#	1477.5254000000	1.4785492106
#	1498.6072000000	111.3519957728
#	1531.3262000000	213.7481146180
#	1573.7554000000	80.4541135180
#	1584.5242000000	67.6399614035
#	1605.2690000000	145.5565451648
#	1609.1883000000	101.7097964050
#	1638.7331000000	281.7155869215
#	1667.9089000000	8.5468179429
#	1690.8723000000	17.2399339498
#	1783.6626000000	642.5395054325
#	3065.7024000000	73.2255615504
#	3114.9161000000	39.2884900707
#	3146.5861000000	31.5291332129
#	3159.2439000000	14.7956197382
#	3161.1440000000	15.5453209911
#	3162.8175000000	37.9282025807
#	3168.9795000000	10.9316993765
#	3175.6048000000	16.4084385446
#	3181.6175000000	43.1573786223
#	3188.7235000000	46.7221588005
#	3223.2139000000	8.2875685108
#	3764.8836000000	109.6437917847
#	3833.7502000000	95.4711264897
#	Spectra
#	X	Y	DY/DX
	0.0000000000	0.0424432373	0.0012271265
	4.0000000000	0.0494875527	0.0015138423
	8.0000000000	0.0562234299	0.0018722679
	12.0000000000	0.0646450302	0.0023661707
	16.0000000000	0.0754318825	0.0030712544
	20.0000000000	0.0958776454	0.0042012982
	24.0000000000	0.1157435926	0.0058655235
	28.0000000000	0.1443082560	0.0086809271
	32.0000000000	0.1883455489	0.0139233296
	36.0000000000	0.2632711548	0.0250556614
	40.0000000000	0.4106352502	0.0534331358
	44.0000000000	0.7795099431	0.1439068280
	48.0000000000	1.7809638594	0.3540863280
	52.0000000000	2.5195255681	-0.0246962073
	56.0000000000	1.8843052447	-0.2974848408
	60.0000000000	1.0604087043	-0.0939728611
	64.0000000000	1.0035516735	0.0592931625
	68.0000000000	1.6538135851	0.3037832337
	72.0000000000	3.3529172525	0.2774671578
	76.0000000000	2.3280385990	-0.4157780542
	80.0000000000	1.4190151258	-0.0689691656
	84.0000000000	1.6015913366	0.1670978478
	88.0000000000	2.9858703771	0.5454645157
	92.0000000000	5.6716965124	0.4840928720
	96.0000000000	3.7988422743	-0.8452170980
	100.0000000000	1.6616661654	-0.2839473277
	104.0000000000	0.9972436729	-0.0855079326
	108.0000000000	0.8351937386	-0.0010251168
	112.0000000000	1.0188945269	0.1067442222
	116.0000000000	1.8478023492	0.2841953249
	120.0000000000	1.8937819404	-0.2759379885
	124.0000000000	1.0662638184	-0.1044560117
	128.0000000000	0.9349662895	0.0175669596
	132.0000000000	1.2332807671	0.1476302682
	136.0000000000	2.4182765445	0.4960733778
	140.0000000000	4.0868897598	-0.1418639549
	144.0000000000	2.1782465871	-0.4043838747
	148.0000000000	1.2706547959	-0.1022181712
	152.0000000000	1.1143448871	0.0122362429
	156.0000000000	1.4338174151	0.1286118203
	160.0000000000	2.4322586760	0.4073916501
	164.0000000000	3.9454919766	-0.0620323109
	168.0000000000	3.1562793713	-0.0495154356
	172.0000000000	4.1100327131	0.5789950082
	176.0000000000	8.5793240236	1.5755980721
	180.0000000000	9.3496370478	-1.4679647502
	184.0000000000	4.6207880622	-0.6534534866
	188.0000000000	3.3672434366	-0.0755551771
	192.0000000000	3.7666680460	0.2872813236
	196.0000000000	6.1859724329	1.0659252194
	200.0000000000	13.9929377173	2.7845164577
	204.0000000000	16.0161277382	-2.5463471754
	208.0000000000	7.2669011505	-1.2936949571
	212.0000000000	4.3828416410	-0.3313672965
	216.0000000000	3.8934337364	0.0542018159
	220.0000000000	4.9041219017	0.5032653632
	224.0000000000	8.9842115953	1.7749386844
	228.0000000000	18.4799145336	1.4113479019
	232.0000000000	11.9945350159	-2.5003557907
	236.0000000000	5.8498602039	-0.7902064310
	240.0000000000	4.0561317642	-0.2132513121
	244.0000000000	3.7321298804	0.0335267148
	248.0000000000	4.3597126417	0.3092303822
	252.0000000000	6.7891545006	1.0427312726
	256.0000000000	13.0212862580	1.4428749885
	260.0000000000	11.5588409291	-1.4985384739
	264.0000000000	7.1367540667	-0.5426586455
	268.0000000000	6.6454968450	0.2009157688
	272.0000000000	7.2765941863	0.0146037844
	276.0000000000	8.1626193280	0.5402544770
	280.0000000000	12.4391183928	1.8121472260
	284.0000000000	25.4280600576	4.6977096936
	288.0000000000	31.2790799969	-3.4167070386
	292.0000000000	19.7799689231	-1.2663563502
	296.0000000000	17.4195343843	-0.3000375237
	300.0000000000	18.6746518935	1.0065963085
	304.0000000000	26.0198871128	2.8524415355
	308.0000000000	44.9755007655	7.4682811606
	312.0000000000	97.9349157941	20.5767926091
	316.0000000000	166.5605718077	4.4404685765
	320.0000000000	221.7842036079	32.6522754360
	324.0000000000	269.1135340424	-36.0558715387
	328.0000000000	115.4410206184	-25.0436395881
	332.0000000000	58.9879856163	-6.4558510249
	336.0000000000	46.6654945508	-2.1820246793
	340.0000000000	37.3000351570	-0.5464788452
	344.0000000000	45.9165967700	2.6829931898
	348.0000000000	33.7402763390	-5.8827304684
	352.0000000000	18.2799992629	-2.0945843074
	356.0000000000	13.6610077687	-0.4354447968
	360.0000000000	14.3911294616	0.9018813051
	364.0000000000	23.1133892236	3.8151883829
	368.0000000000	34.7120132039	-1.1880349309
	372.0000000000	26.4626874143	-0.6319825894
	376.0000000000	23.3666509356	-1.5886120753
	380.0000000000	17.0089817911	-0.6763826476
	384.0000000000	21.0057379615	2.4073884191
	388.0000000000	21.1518047638	-3.2127404225
	392.0000000000	10.2790291968	-1.6574134900
	396.0000000000	6.2699738942	-0.5644967117
	400.0000000000	4.8372183260	-0.2095340583
	404.0000000000	4.3710350590	-0.0356843837
	408.0000000000	4.6137220905	0.1246650382
	412.0000000000	5.6278882206	0.4060561113
	416.0000000000	8.5284420638	1.1976544513
	420.0000000000	17.5205915704	3.6437250510
	424.0000000000	28.1945935261	-1.5273316646
	428.0000000000	15.6387685957	-2.2836665065
	432.0000000000	11.9221965459	0.1904733492
	436.0000000000	17.4623570589	2.8790720632
	440.0000000000	31.4485255446	1.1176108562
	444.0000000000	20.7869287927	-2.9124876222
	448.0000000000	17.3051462067	1.0585385016
	452.0000000000	23.7254744601	-0.1804901393
	456.0000000000	14.4061857929	-2.2360638307
	460.0000000000	9.8643050705	-0.2594859270
	464.0000000000	11.8608263397	1.3774148223
	468.0000000000	19.4332623071	0.8968694493
	472.0000000000	13.6720322178	-1.8642473488
	476.0000000000	9.9687293923	-0.1081119126
	480.0000000000	12.2730791655	1.3720196680
	484.0000000000	21.6774061242	2.8174854007
	488.0000000000	24.3262400372	-0.1867187724
	492.0000000000	28.8279812405	0.7214605672
	496.0000000000	25.7965990239	-0.0466922719
	500.0000000000	37.0921390925	6.4597832719
	504.0000000000	83.7407919281	14.1437619630
	508.0000000000	74.4447595189	-15.4548190394
	512.0000000000	30.1201990232	-6.2162027603
	516.0000000000	15.2133476102	-2.0940015330
	520.0000000000	9.8013490112	-0.8497780399
	524.0000000000	7.4937392324	-0.3678086871
	528.0000000000	6.5910696028	-0.1175571713
	532.0000000000	6.5725551930	0.0805018156
	536.0000000000	7.4161823227	0.3803857032
	540.0000000000	9.9036938835	0.7450543976
	544.0000000000	11.0292666417	0.0083587053
	548.0000000000	12.4768510108	0.7809731816
	552.0000000000	17.7370189771	1.9923177393
	556.0000000000	30.8771404918	5.1060589085
	560.0000000000	62.6678971169	11.2557627972
	564.0000000000	132.1506229774	19.0721828416
	568.0000000000	126.3246159758	-12.3876966781
	572.0000000000	93.0571095832	-9.9477394272
	576.0000000000	63.5391289749	-1.3133132557
	580.0000000000	88.4808994200	13.0104942250
	584.0000000000	97.9149591385	-14.6384844916
	588.0000000000	44.8896161959	-8.0716677029
	592.0000000000	27.1275430592	-1.8468497909
	596.0000000000	27.0072024662	1.9216884855
	600.0000000000	45.4895528748	6.6744983980
	604.0000000000	45.4145276739	-7.0634999306
	608.0000000000	24.5605505934	-2.4724230403
	612.0000000000	23.4119962452	1.7980806671
	616.0000000000	33.2006070141	0.0254996517
	620.0000000000	19.9886556915	-3.4498188842
	624.0000000000	11.6782121729	-1.0857600350
	628.0000000000	9.1842779820	-0.2926477935
	632.0000000000	8.8152121369	0.0893849194
	636.0000000000	9.9396166607	0.4809383192
	640.0000000000	13.2228158242	1.2669494347
	644.0000000000	21.5015854967	2.9957711037
	648.0000000000	39.6081892403	7.0241402034
	652.0000000000	62.6516341829	-0.9655651483
	656.0000000000	56.0009377297	2.8032255656
	660.0000000000	77.2881499028	-0.0802088818
	664.0000000000	47.1296452370	-7.3871822572
	668.0000000000	32.4179694732	-0.7269109214
	672.0000000000	38.6029942980	4.0861497503
	676.0000000000	71.9754337558	13.4078477560
	680.0000000000	113.2231303213	1.9543728244
	684.0000000000	132.9541182593	6.0775863812
	688.0000000000	140.8683305726	4.8333784580
	692.0000000000	123.5023616118	-13.8308528620
	696.0000000000	96.2230675907	-3.5032029409
	700.0000000000	56.8189649903	-10.7304503517
	704.0000000000	29.9342321875	-3.6281969728
	708.0000000000	21.8696351139	-0.8558123713
	712.0000000000	22.3980141985	1.2359155756
	716.0000000000	33.5165980819	4.0810457233
	720.0000000000	46.0096115843	3.6046658216
	724.0000000000	76.2618709322	7.2554686776
	728.0000000000	54.7542246562	-11.2021944136
	732.0000000000	26.1162068771	-3.6839102785
	736.0000000000	18.5941439607	-0.5930575453
	740.0000000000	20.7079063246	1.8388550178
	744.0000000000	35.1302511537	4.6551300592
	748.0000000000	41.3713578885	-0.1807603562
	752.0000000000	34.2004105210	-4.3990927390
	756.0000000000	22.0036578873	-1.2391115941
	760.0000000000	19.0085344324	-0.3875696675
	764.0000000000	22.2566742431	2.3765723065
	768.0000000000	42.7810610494	8.4070204541
	772.0000000000	60.4542950768	-5.8034869474
	776.0000000000	30.6913032191	-4.9705983423
	780.0000000000	20.6342781935	-0.7135560173
	784.0000000000	22.9203531823	1.9386046483
	788.0000000000	40.1165769448	7.5915863435
	792.0000000000	78.9567722583	6.0073797804
	796.0000000000	74.8983978127	-4.2974070250
	800.0000000000	46.9522437505	-5.4704500028
	804.0000000000	42.8395075409	1.9265205196
	808.0000000000	35.1189345936	-5.3084667154
	812.0000000000	20.8013529098	-1.6351620902
	816.0000000000	20.0266519223	1.2327163169
	820.0000000000	32.7590362782	4.9777070630
	824.0000000000	35.9436841508	-4.9726753289
	828.0000000000	18.8066538863	-2.5305900684
	832.0000000000	13.2096407060	-0.6286463039
	836.0000000000	12.2844030290	0.0881312727
	840.0000000000	13.6803206830	0.6479007706
	844.0000000000	17.9377149430	1.6133380719
	848.0000000000	28.7531866650	4.3057912270
	852.0000000000	53.6200373913	6.0008592356
	856.0000000000	57.9690918218	0.1049147354
	860.0000000000	79.6744881141	12.4470886847
	864.0000000000	180.7715431224	40.3578397025
	868.0000000000	259.1364401411	-29.2282529737
	872.0000000000	117.0013158392	-23.8149046735
	876.0000000000	65.1211482118	-5.3209343410
	880.0000000000	63.1331174208	4.3215403021
	884.0000000000	98.2449242680	9.0711232279
	888.0000000000	100.1924940540	-0.3145080984
	892.0000000000	148.4944440619	27.4884824508
	896.0000000000	257.6341809097	-4.5650747321
	900.0000000000	128.5310363994	-30.4758022563
	904.0000000000	55.3359479016	-9.8994986838
	908.0000000000	30.2811509945	-3.8144166271
	912.0000000000	19.7114575037	-1.7851479875
	916.0000000000	14.4900746001	-0.9312526624
	920.0000000000	11.7357903232	-0.4831177889
	924.0000000000	10.4466005278	-0.1700418813
	928.0000000000	10.4118616044	0.1731920746
	932.0000000000	12.1886437659	0.8282601955
	936.0000000000	18.6336637750	2.7864371012
	940.0000000000	39.0342084601	7.3065441372
	944.0000000000	44.9201826728	-6.5670366100
	948.0000000000	22.4796602709	-3.1543121734
	952.0000000000	16.9150223439	0.0271875379
	956.0000000000	22.1663666536	2.3634679906
	960.0000000000	23.1167108017	-2.3140223319
	964.0000000000	16.8123261532	-0.3973905819
	968.0000000000	19.7072852901	1.9688701422
	972.0000000000	35.4000549342	6.0630288237
	976.0000000000	55.7863695181	1.4800076411
	980.0000000000	55.2723741921	1.2187823627
	984.0000000000	62.4253877115	-3.6497432246
	988.0000000000	35.6465270887	-5.6839504383
	992.0000000000	21.3015894786	-1.8542497908
	996.0000000000	17.9012063989	-0.0614349976
	1000.0000000000	20.3519305467	1.3672570516
	1004.0000000000	30.9886706124	4.5185742920
	1008.0000000000	65.4068277648	14.0864894910
	1012.0000000000	108.9472175561	-5.2389949433
	1016.0000000000	57.6424370161	-10.0464765434
	1020.0000000000	37.5347551847	-1.2258369062
	1024.0000000000	44.7433222766	5.2981330034
	1028.0000000000	86.4801346832	14.1184748783
	1032.0000000000	85.5484314515	-14.4443621997
	1036.0000000000	42.1565881169	-5.9811444155
	1040.0000000000	29.3751249461	-1.2709578944
	1044.0000000000	28.7753001493	0.7721862135
	1048.0000000000	35.8825088784	2.9878052614
	1052.0000000000	56.3046379601	8.1014861077
	1056.0000000000	115.0566656921	24.4175497375
	1060.0000000000	256.2140551364	37.5567736334
	1064.0000000000	281.0175897968	-39.9135492005
	1068.0000000000	121.3011114862	-25.8028753906
	1072.0000000000	60.5475194687	-8.1428482396
	1076.0000000000	40.4832536934	-2.8214329992
	1080.0000000000	34.0450320609	-0.6311905762
	1084.0000000000	34.6149682933	0.9139548751
	1088.0000000000	42.1320275657	3.0700692007
	1092.0000000000	63.2356640687	8.2696614414
	1096.0000000000	123.8325124225	25.5314078206
	1100.0000000000	281.0236354993	38.1451963460
	1104.0000000000	221.5223774918	-43.4958059436
	1108.0000000000	111.1151920940	-13.0809393274
	1112.0000000000	91.3850846357	1.7936408785
	1116.0000000000	128.1779992126	18.0073246904
	1120.0000000000	193.3902679173	-2.2058529663
	1124.0000000000	148.0729685783	-5.7775664683
	1128.0000000000	169.8677469428	16.9064724138
	1132.0000000000	309.4778856902	60.7988687976
	1136.0000000000	765.6602272327	174.0399841240
	1140.0000000000	1028.7699486986	-139.8113759593
	1144.0000000000	444.8543255658	-91.0609855328
	1148.0000000000	252.3707630641	-24.2929134945
	1152.0000000000	146.9679569161	-23.7980796196
	1156.0000000000	83.3698392102	-9.8241297691
	1160.0000000000	56.5229751419	-4.4415685377
	1164.0000000000	44.1974432068	-1.9911506382
	1168.0000000000	40.1693981992	-0.0955986227
	1172.0000000000	42.2700932751	0.5594567625
	1176.0000000000	47.2734161005	3.1147871352
	1180.0000000000	70.9169861503	6.8635418295
	1184.0000000000	71.7637207509	-3.1577766863
	1188.0000000000	77.6671692554	7.1075952619
	1192.0000000000	142.0835319612	28.0601226634
	1196.0000000000	266.3275119691	14.2312966263
	1200.0000000000	286.7048419745	1.8816620588
	1204.0000000000	188.3794206130	-33.3514781486
	1208.0000000000	98.0911672860	-12.2534956518
	1212.0000000000	64.0674089891	-7.9548092880
	1216.0000000000	40.2120909670	-3.6344749965
	1220.0000000000	30.3859095528	-1.7050903360
	1224.0000000000	25.9896659059	-0.4600306704
	1228.0000000000	26.1075488230	0.5078725186
	1232.0000000000	30.3891152150	1.7355721448
	1236.0000000000	41.6099283576	4.2332057533
	1240.0000000000	69.9023818779	11.2318003427
	1244.0000000000	153.4207041873	35.1550586364
	1248.0000000000	346.0853436301	35.5847888200
	1252.0000000000	259.8269651832	-53.2938107046
	1256.0000000000	106.4332557363	-21.9236079596
	1260.0000000000	53.3883812196	-7.5457719697
	1264.0000000000	33.3312628242	-3.1580657760
	1268.0000000000	24.5578508274	-1.4549524906
	1272.0000000000	20.6581703873	-0.5615930023
	1276.0000000000	19.9239800490	0.2272925736
	1280.0000000000	23.3332380518	1.7590110296
	1284.0000000000	34.9087645448	2.9362309505
	1288.0000000000	32.0018730163	-2.6267984289
	1292.0000000000	26.9242859377	0.0285632760
	1296.0000000000	30.8616902094	1.9234445443
	1300.0000000000	43.0077415199	4.9016212373
	1304.0000000000	76.3106400452	13.3831673560
	1308.0000000000	167.1914615085	30.9547662483
	1312.0000000000	238.7815712527	5.5937296210
	1316.0000000000	237.2592659729	-1.2588247311
	1320.0000000000	308.2061665257	27.0685352256
	1324.0000000000	378.2129700819	-3.5621525392
	1328.0000000000	216.7081717766	-48.5517259141
	1332.0000000000	92.6221277021	-17.1981239944
	1336.0000000000	49.2809145805	-6.5709717124
	1340.0000000000	31.1793381373	-3.0897589605
	1344.0000000000	22.0053904344	-1.6703259932
	1348.0000000000	16.8505410218	-0.9803332373
	1352.0000000000	13.7704033207	-0.5918551391
	1356.0000000000	11.8357998727	-0.3336663921
	1360.0000000000	10.9356645943	-0.1160539947
	1364.0000000000	10.8708819463	0.1674749692
	1368.0000000000	12.5821363773	0.8022051381
	1372.0000000000	18.9828724696	2.4761400606
	1376.0000000000	24.5034937944	-1.4049184659
	1380.0000000000	17.4872631258	-0.9756644878
	1384.0000000000	16.7863892120	0.4678510291
	1388.0000000000	20.9257951295	1.6697187229
	1392.0000000000	31.6621185679	4.0652413340
	1396.0000000000	59.5124963460	11.3108995975
	1400.0000000000	144.7041809718	35.0226665718
	1404.0000000000	260.5639430996	-10.8406649356
	1408.0000000000	122.8947583094	-29.4801863972
	1412.0000000000	52.7904342146	-9.2615598105
	1416.0000000000	29.9968109600	-3.2956497139
	1420.0000000000	21.9212452682	-0.9846416507
	1424.0000000000	21.0362721731	0.2509143839
	1428.0000000000	21.6595286039	0.5091024772
	1432.0000000000	26.1034640832	1.2908584016
	1436.0000000000	37.8557044767	5.9233772629
	1440.0000000000	79.0983652471	11.5198047713
	1444.0000000000	66.3715485110	-13.0469479899
	1448.0000000000	31.0656006012	-4.6805674956
	1452.0000000000	21.1181755845	-0.9669392111
	1456.0000000000	21.3917274763	1.1235109032
	1460.0000000000	32.5626187161	5.1746585857
	1464.0000000000	70.2054104245	12.6942795091
	1468.0000000000	72.3884722571	-12.4937403269
	1472.0000000000	33.3688279116	-5.4642124688
	1476.0000000000	21.4998647801	-1.3032803891
	1480.0000000000	18.3806725340	-0.4421024398
	1484.0000000000	18.9853017756	0.8146733865
	1488.0000000000	25.4975456461	2.7928221972
	1492.0000000000	45.8938589243	8.5665002937
	1496.0000000000	108.7326693102	23.3030953982
	1500.0000000000	136.8342511873	-19.7977203174
	1504.0000000000	60.4104859690	-11.8853461124
	1508.0000000000	33.3503322204	-3.3420016720
	1512.0000000000	26.5125473004	-0.4673373521
	1516.0000000000	28.4006439944	1.4311950586
	1520.0000000000	39.4732056027	4.5255837305
	1524.0000000000	71.9136266428	13.4710764812
	1528.0000000000	173.7828750183	41.0952884345
	1532.0000000000	281.6107835458	-22.6156922536
	1536.0000000000	125.7513082864	-29.5796250348
	1540.0000000000	55.8485215161	-9.3597137562
	1544.0000000000	32.3364151830	-3.5141254332
	1548.0000000000	22.9688422720	-1.4711003889
	1552.0000000000	19.1986241086	-0.5036694873
	1556.0000000000	18.5893609703	0.1919026286
	1560.0000000000	20.9691683006	1.0736051054
	1564.0000000000	28.3124258213	2.9865204278
	1568.0000000000	49.8420594586	8.9841791227
	1572.0000000000	109.8988110123	18.3210387783
	1576.0000000000	110.4151196207	-14.2695556439
	1580.0000000000	84.5384593685	3.3927138182
	1584.0000000000	120.4857465101	4.3275072427
	1588.0000000000	80.4910578607	-12.5216442631
	1592.0000000000	54.4574223666	-1.6129757077
	1596.0000000000	62.2287395964	5.6998770022
	1600.0000000000	110.5196924217	21.2484945087
	1604.0000000000	248.8782413780	39.0633636694
	1608.0000000000	280.2478320792	-14.2592489938
	1612.0000000000	160.6610462569	-33.4985203274
	1616.0000000000	76.5119268097	-11.1052538688
	1620.0000000000	51.3431418289	-2.8648492906
	1624.0000000000	49.0970039373	1.2828188395
	1628.0000000000	63.8617989622	6.7854392761
	1632.0000000000	115.6955791929	22.1868615593
	1636.0000000000	281.7015335115	63.0394694113
	1640.0000000000	371.0211805559	-52.6166986037
	1644.0000000000	152.8487501733	-35.4303947031
	1648.0000000000	68.7402758617	-11.5426417082
	1652.0000000000	38.9600350794	-4.6337866065
	1656.0000000000	26.1349011790	-2.1292424619
	1660.0000000000	20.3526974427	-0.7811157000
	1664.0000000000	20.1433777041	0.8086423661
	1668.0000000000	23.7371101966	-0.6093103353
	1672.0000000000	15.9950906436	-1.7646047751
	1676.0000000000	11.7655985899	-0.5278534285
	1680.0000000000	10.9797844942	0.1186588718
	1684.0000000000	13.2182750199	1.1689909943
	1688.0000000000	22.7783590237	3.8044621436
	1692.0000000000	28.8681162778	-3.1465710372
	1696.0000000000	14.7332167429	-2.3738011047
	1700.0000000000	9.0752237987	-0.7778762933
	1704.0000000000	7.0795691816	-0.3057764521
	1708.0000000000	6.2571779921	-0.1296169172
	1712.0000000000	5.9280756444	-0.0431800488
	1716.0000000000	5.8704939863	0.0113077673
	1720.0000000000	6.0035756587	0.0542560484
	1724.0000000000	6.3016328691	0.0949193084
	1728.0000000000	6.7675429593	0.1390241259
	1732.0000000000	7.4251268863	0.1916366824
	1736.0000000000	8.2532788100	0.2596069476
	1740.0000000000	9.4625925271	0.3498387236
	1744.0000000000	11.1006043896	0.4768331110
	1748.0000000000	13.3007978424	0.6644155935
	1752.0000000000	16.4917630903	0.9531419484
	1756.0000000000	21.1668969916	1.4253296225
	1760.0000000000	28.3598570416	2.2534120367
	1764.0000000000	40.1825408856	3.8419255263
	1768.0000000000	61.3498757686	7.2779672893
	1772.0000000000	104.9378465016	16.0268671040
	1776.0000000000	213.0246194306	43.6033516979
	1780.0000000000	540.4396278076	134.4847239567
	1784.0000000000	986.1911380484	-41.2889415795
	1788.0000000000	456.6511200105	-113.7088389018
	1792.0000000000	186.0927108174	-36.2291517507
	1796.0000000000	94.7445284781	-13.8571184784
	1800.0000000000	56.1952846708	-6.4858527746
	1804.0000000000	37.0186657742	-3.5015891038
	1808.0000000000	26.1536006498	-2.0902076809
	1812.0000000000	19.4329858469	-1.3427730581
	1816.0000000000	14.9969624633	-0.9119668583
	1820.0000000000	11.9194394123	-0.6468941681
	1824.0000000000	9.6988270514	-0.4751317802
	1828.0000000000	8.0371199175	-0.3589688419
	1832.0000000000	6.7728435511	-0.2777801202
	1836.0000000000	5.7847895739	-0.2193095593
	1840.0000000000	4.9980744812	-0.1761456691
	1844.0000000000	4.3615422421	-0.1435956380
	1848.0000000000	3.8392926003	-0.1185907364
	1852.0000000000	3.3899821535	-0.0988743298
	1856.0000000000	3.0265511230	-0.0834236526
	1860.0000000000	2.7185304585	-0.0710290568
	1864.0000000000	2.4552112775	-0.0609713471
	1868.0000000000	2.2283503225	-0.0527251012
	1872.0000000000	2.0315192559	-0.0459004324
	1876.0000000000	1.8596457192	-0.0402039152
	1880.0000000000	1.7086842218	-0.0354118664
	1884.0000000000	1.5753765408	-0.0313517559
	1888.0000000000	1.4570748671	-0.0278890693
	1892.0000000000	1.3516096036	-0.0249178877
	1896.0000000000	1.2571893875	-0.0223540418
	1900.0000000000	1.1723246661	-0.0201300770
	1904.0000000000	1.0957686927	-0.0181915070
	1908.0000000000	1.0264715512	-0.0164939963
	1912.0000000000	0.9635440217	-0.0150012219
	1916.0000000000	0.9062289531	-0.0136832336
	1920.0000000000	0.8538784120	-0.0125151873
	1924.0000000000	0.8059353137	-0.0114763577
	1928.0000000000	0.7619185574	-0.0105493635
	1932.0000000000	0.7214109242	-0.0097195547
	1936.0000000000	0.6840491635	-0.0089745245
	1940.0000000000	0.6495158298	-0.0083037190
	1944.0000000000	0.0000000000	0.0000000000
	1948.0000000000	0.0000000000	0.0000000000
	1952.0000000000	0.0000000000	0.0000000000
	1956.0000000000	0.0000000000	0.0000000000
	1960.0000000000	0.0000000000	0.0000000000
	1964.0000000000	0.0000000000	0.0000000000
	1968.0000000000	0.0000000000	0.0000000000
	1972.0000000000	0.0000000000	0.0000000000
	1976.0000000000	0.0000000000	0.0000000000
	1980.0000000000	0.0000000000	0.0000000000
	1984.0000000000	0.0000000000	0.0000000000
	1988.0000000000	0.0000000000	0.0000000000
	1992.0000000000	0.0000000000	0.0000000000
	1996.0000000000	0.0000000000	0.0000000000
	2000.0000000000	0.0000000000	0.0000000000
	2004.0000000000	0.0000000000	0.0000000000
	2008.0000000000	0.0000000000	0.0000000000
	2012.0000000000	0.0000000000	0.0000000000
	2016.0000000000	0.0000000000	0.0000000000
	2020.0000000000	0.0000000000	0.0000000000
	2024.0000000000	0.0000000000	0.0000000000
	2028.0000000000	0.0000000000	0.0000000000
	2032.0000000000	0.0000000000	0.0000000000
	2036.0000000000	0.0000000000	0.0000000000
	2040.0000000000	0.0000000000	0.0000000000
	2044.0000000000	0.0000000000	0.0000000000
	2048.0000000000	0.0000000000	0.0000000000
	2052.0000000000	0.0000000000	0.0000000000
	2056.0000000000	0.0000000000	0.0000000000
	2060.0000000000	0.0000000000	0.0000000000
	2064.0000000000	0.0000000000	0.0000000000
	2068.0000000000	0.0000000000	0.0000000000
	2072.0000000000	0.0000000000	0.0000000000
	2076.0000000000	0.0000000000	0.0000000000
	2080.0000000000	0.0000000000	0.0000000000
	2084.0000000000	0.0000000000	0.0000000000
	2088.0000000000	0.0000000000	0.0000000000
	2092.0000000000	0.0000000000	0.0000000000
	2096.0000000000	0.0000000000	0.0000000000
	2100.0000000000	0.0000000000	0.0000000000
	2104.0000000000	0.0000000000	0.0000000000
	2108.0000000000	0.0000000000	0.0000000000
	2112.0000000000	0.0000000000	0.0000000000
	2116.0000000000	0.0000000000	0.0000000000
	2120.0000000000	0.0000000000	0.0000000000
	2124.0000000000	0.0000000000	0.0000000000
	2128.0000000000	0.0000000000	0.0000000000
	2132.0000000000	0.0000000000	0.0000000000
	2136.0000000000	0.0000000000	0.0000000000
	2140.0000000000	0.0000000000	0.0000000000
	2144.0000000000	0.0000000000	0.0000000000
	2148.0000000000	0.0000000000	0.0000000000
	2152.0000000000	0.0000000000	0.0000000000
	2156.0000000000	0.0000000000	0.0000000000
	2160.0000000000	0.0000000000	0.0000000000
	2164.0000000000	0.0000000000	0.0000000000
	2168.0000000000	0.0000000000	0.0000000000
	2172.0000000000	0.0000000000	0.0000000000
	2176.0000000000	0.0000000000	0.0000000000
	2180.0000000000	0.0000000000	0.0000000000
	2184.0000000000	0.0000000000	0.0000000000
	2188.0000000000	0.0000000000	0.0000000000
	2192.0000000000	0.0000000000	0.0000000000
	2196.0000000000	0.0000000000	0.0000000000
	2200.0000000000	0.0000000000	0.0000000000
	2204.0000000000	0.0000000000	0.0000000000
	2208.0000000000	0.0000000000	0.0000000000
	2212.0000000000	0.0000000000	0.0000000000
	2216.0000000000	0.0000000000	0.0000000000
	2220.0000000000	0.0000000000	0.0000000000
	2224.0000000000	0.0000000000	0.0000000000
	2228.0000000000	0.0000000000	0.0000000000
	2232.0000000000	0.0000000000	0.0000000000
	2236.0000000000	0.0000000000	0.0000000000
	2240.0000000000	0.0000000000	0.0000000000
	2244.0000000000	0.0000000000	0.0000000000
	2248.0000000000	0.0000000000	0.0000000000
	2252.0000000000	0.0000000000	0.0000000000
	2256.0000000000	0.0000000000	0.0000000000
	2260.0000000000	0.0000000000	0.0000000000
	2264.0000000000	0.0000000000	0.0000000000
	2268.0000000000	0.0000000000	0.0000000000
	2272.0000000000	0.0000000000	0.0000000000
	2276.0000000000	0.0000000000	0.0000000000
	2280.0000000000	0.0000000000	0.0000000000
	2284.0000000000	0.0000000000	0.0000000000
	2288.0000000000	0.0000000000	0.0000000000
	2292.0000000000	0.0000000000	0.0000000000
	2296.0000000000	0.0000000000	0.0000000000
	2300.0000000000	0.0000000000	0.0000000000
	2304.0000000000	0.0000000000	0.0000000000
	2308.0000000000	0.0000000000	0.0000000000
	2312.0000000000	0.0000000000	0.0000000000
	2316.0000000000	0.0000000000	0.0000000000
	2320.0000000000	0.0000000000	0.0000000000
	2324.0000000000	0.0000000000	0.0000000000
	2328.0000000000	0.0000000000	0.0000000000
	2332.0000000000	0.0000000000	0.0000000000
	2336.0000000000	0.0000000000	0.0000000000
	2340.0000000000	0.0000000000	0.0000000000
	2344.0000000000	0.0000000000	0.0000000000
	2348.0000000000	0.0000000000	0.0000000000
	2352.0000000000	0.0000000000	0.0000000000
	2356.0000000000	0.0000000000	0.0000000000
	2360.0000000000	0.0000000000	0.0000000000
	2364.0000000000	0.0000000000	0.0000000000
	2368.0000000000	0.0000000000	0.0000000000
	2372.0000000000	0.0000000000	0.0000000000
	2376.0000000000	0.0000000000	0.0000000000
	2380.0000000000	0.0000000000	0.0000000000
	2384.0000000000	0.0000000000	0.0000000000
	2388.0000000000	0.0000000000	0.0000000000
	2392.0000000000	0.0000000000	0.0000000000
	2396.0000000000	0.0000000000	0.0000000000
	2400.0000000000	0.0000000000	0.0000000000
	2404.0000000000	0.0000000000	0.0000000000
	2408.0000000000	0.0000000000	0.0000000000
	2412.0000000000	0.0000000000	0.0000000000
	2416.0000000000	0.0000000000	0.0000000000
	2420.0000000000	0.0000000000	0.0000000000
	2424.0000000000	0.0000000000	0.0000000000
	2428.0000000000	0.0000000000	0.0000000000
	2432.0000000000	0.0000000000	0.0000000000
	2436.0000000000	0.0000000000	0.0000000000
	2440.0000000000	0.0000000000	0.0000000000
	2444.0000000000	0.0000000000	0.0000000000
	2448.0000000000	0.0000000000	0.0000000000
	2452.0000000000	0.0000000000	0.0000000000
	2456.0000000000	0.0000000000	0.0000000000
	2460.0000000000	0.0000000000	0.0000000000
	2464.0000000000	0.0000000000	0.0000000000
	2468.0000000000	0.0000000000	0.0000000000
	2472.0000000000	0.0000000000	0.0000000000
	2476.0000000000	0.0000000000	0.0000000000
	2480.0000000000	0.0000000000	0.0000000000
	2484.0000000000	0.0000000000	0.0000000000
	2488.0000000000	0.0000000000	0.0000000000
	2492.0000000000	0.0000000000	0.0000000000
	2496.0000000000	0.0000000000	0.0000000000
	2500.0000000000	0.0000000000	0.0000000000
	2504.0000000000	0.0000000000	0.0000000000
	2508.0000000000	0.0000000000	0.0000000000
	2512.0000000000	0.0000000000	0.0000000000
	2516.0000000000	0.0000000000	0.0000000000
	2520.0000000000	0.0000000000	0.0000000000
	2524.0000000000	0.0000000000	0.0000000000
	2528.0000000000	0.0000000000	0.0000000000
	2532.0000000000	0.0000000000	0.0000000000
	2536.0000000000	0.0000000000	0.0000000000
	2540.0000000000	0.0000000000	0.0000000000
	2544.0000000000	0.0000000000	0.0000000000
	2548.0000000000	0.0000000000	0.0000000000
	2552.0000000000	0.0000000000	0.0000000000
	2556.0000000000	0.0000000000	0.0000000000
	2560.0000000000	0.0000000000	0.0000000000
	2564.0000000000	0.0000000000	0.0000000000
	2568.0000000000	0.0000000000	0.0000000000
	2572.0000000000	0.0000000000	0.0000000000
	2576.0000000000	0.0000000000	0.0000000000
	2580.0000000000	0.0000000000	0.0000000000
	2584.0000000000	0.0000000000	0.0000000000
	2588.0000000000	0.0000000000	0.0000000000
	2592.0000000000	0.0000000000	0.0000000000
	2596.0000000000	0.0000000000	0.0000000000
	2600.0000000000	0.0000000000	0.0000000000
	2604.0000000000	0.0000000000	0.0000000000
	2608.0000000000	0.0000000000	0.0000000000
	2612.0000000000	0.0000000000	0.0000000000
	2616.0000000000	0.0000000000	0.0000000000
	2620.0000000000	0.0000000000	0.0000000000
	2624.0000000000	0.0000000000	0.0000000000
	2628.0000000000	0.0000000000	0.0000000000
	2632.0000000000	0.0000000000	0.0000000000
	2636.0000000000	0.0000000000	0.0000000000
	2640.0000000000	0.0000000000	0.0000000000
	2644.0000000000	0.0000000000	0.0000000000
	2648.0000000000	0.0000000000	0.0000000000
	2652.0000000000	0.0000000000	0.0000000000
	2656.0000000000	0.0000000000	0.0000000000
	2660.0000000000	0.0000000000	0.0000000000
	2664.0000000000	0.0000000000	0.0000000000
	2668.0000000000	0.0000000000	0.0000000000
	2672.0000000000	0.0000000000	0.0000000000
	2676.0000000000	0.0000000000	0.0000000000
	2680.0000000000	0.0000000000	0.0000000000
	2684.0000000000	0.0000000000	0.0000000000
	2688.0000000000	0.0000000000	0.0000000000
	2692.0000000000	0.0000000000	0.0000000000
	2696.0000000000	0.0000000000	0.0000000000
	2700.0000000000	0.0000000000	0.0000000000
	2704.0000000000	0.0000000000	0.0000000000
	2708.0000000000	0.0000000000	0.0000000000
	2712.0000000000	0.0000000000	0.0000000000
	2716.0000000000	0.0000000000	0.0000000000
	2720.0000000000	0.0000000000	0.0000000000
	2724.0000000000	0.0000000000	0.0000000000
	2728.0000000000	0.0000000000	0.0000000000
	2732.0000000000	0.0000000000	0.0000000000
	2736.0000000000	0.0000000000	0.0000000000
	2740.0000000000	0.0000000000	0.0000000000
	2744.0000000000	0.0000000000	0.0000000000
	2748.0000000000	0.0000000000	0.0000000000
	2752.0000000000	0.0000000000	0.0000000000
	2756.0000000000	0.0000000000	0.0000000000
	2760.0000000000	0.0000000000	0.0000000000
	2764.0000000000	0.0000000000	0.0000000000
	2768.0000000000	0.0000000000	0.0000000000
	2772.0000000000	0.0000000000	0.0000000000
	2776.0000000000	0.0000000000	0.0000000000
	2780.0000000000	0.0000000000	0.0000000000
	2784.0000000000	0.0000000000	0.0000000000
	2788.0000000000	0.0000000000	0.0000000000
	2792.0000000000	0.0000000000	0.0000000000
	2796.0000000000	0.0000000000	0.0000000000
	2800.0000000000	0.0000000000	0.0000000000
	2804.0000000000	0.0000000000	0.0000000000
	2808.0000000000	0.0000000000	0.0000000000
	2812.0000000000	0.0000000000	0.0000000000
	2816.0000000000	0.0000000000	0.0000000000
	2820.0000000000	0.0000000000	0.0000000000
	2824.0000000000	0.0000000000	0.0000000000
	2828.0000000000	0.0000000000	0.0000000000
	2832.0000000000	0.0000000000	0.0000000000
	2836.0000000000	0.0000000000	0.0000000000
	2840.0000000000	0.0000000000	0.0000000000
	2844.0000000000	0.0000000000	0.0000000000
	2848.0000000000	0.0000000000	0.0000000000
	2852.0000000000	0.0000000000	0.0000000000
	2856.0000000000	0.0000000000	0.0000000000
	2860.0000000000	0.0000000000	0.0000000000
	2864.0000000000	0.0000000000	0.0000000000
	2868.0000000000	0.0000000000	0.0000000000
	2872.0000000000	0.0000000000	0.0000000000
	2876.0000000000	0.0000000000	0.0000000000
	2880.0000000000	0.0000000000	0.0000000000
	2884.0000000000	0.0000000000	0.0000000000
	2888.0000000000	0.0000000000	0.0000000000
	2892.0000000000	0.0000000000	0.0000000000
	2896.0000000000	0.0000000000	0.0000000000
	2900.0000000000	0.0000000000	0.0000000000
	2904.0000000000	0.0000000000	0.0000000000
	2908.0000000000	0.1250328026	0.0015846609
	2912.0000000000	0.1316208077	0.0017115117
	2916.0000000000	0.1387434234	0.0018522674
	2920.0000000000	0.1464600830	0.0020088864
	2924.0000000000	0.1548387118	0.0021836670
	2928.0000000000	0.1639572261	0.0023793194
	2932.0000000000	0.1739053488	0.0025990534
	2936.0000000000	0.1847868229	0.0028466897
	2940.0000000000	0.1967221236	0.0031267999
	2944.0000000000	0.2098518036	0.0034448845
	2948.0000000000	0.2243406441	0.0038076003
	2952.0000000000	0.2403828432	0.0042230544
	2956.0000000000	0.3253341209	0.0055454441
	2960.0000000000	0.3487265464	0.0061655677
	2964.0000000000	0.3747885023	0.0068832042
	2968.0000000000	0.4039488727	0.0077185340
	2972.0000000000	0.4367273285	0.0086970087
	2976.0000000000	0.4737586087	0.0098510394
	2980.0000000000	0.5158247784	0.0112223353
	2984.0000000000	0.5638986127	0.0128651898
	2988.0000000000	0.6738454690	0.0155398519
	2992.0000000000	0.7407966783	0.0180193891
	2996.0000000000	0.8187643971	0.0210734026
	3000.0000000000	0.9359196341	0.0252022267
	3004.0000000000	1.1394656745	0.0312226491
	3008.0000000000	1.2764336310	0.0375296340
	3012.0000000000	1.4617176117	0.0459999346
	3016.0000000000	1.6948967286	0.0573181463
	3020.0000000000	1.9525029078	0.0722864594
	3024.0000000000	2.3576930749	0.0942279073
	3028.0000000000	2.7915858716	0.1246810682
	3032.0000000000	3.4595149390	0.1716354888
	3036.0000000000	4.2797411973	0.2443332615
	3040.0000000000	5.4791787986	0.3666063178
	3044.0000000000	7.3432792718	0.5890709732
	3048.0000000000	10.4848108266	1.0379341957
	3052.0000000000	16.4057129013	2.0799355550
	3056.0000000000	29.4989902895	5.0080412671
	3060.0000000000	65.5122890788	15.1114373474
	3064.0000000000	166.2002708297	29.7073319094
	3068.0000000000	147.9688843544	-31.5254037971
	3072.0000000000	57.8785743270	-12.5852528914
	3076.0000000000	27.7647120675	-4.2200582658
	3080.0000000000	16.7627671128	-1.7233965130
	3084.0000000000	12.0189880003	-0.7790058946
	3088.0000000000	9.9104125317	-0.3189980827
	3092.0000000000	9.2687422568	-0.0123451751
	3096.0000000000	9.8209731736	0.3019653348
	3100.0000000000	11.9338474502	0.8112433931
	3104.0000000000	17.1793037782	2.0074638638
	3108.0000000000	31.2272035337	5.7896303464
	3112.0000000000	74.1055757277	16.5596634363
	3116.0000000000	104.0956695935	-12.3214841683
	3120.0000000000	46.6033877730	-9.6204229846
	3124.0000000000	24.4421681108	-2.8151072851
	3128.0000000000	18.1391977301	-0.6763763539
	3132.0000000000	17.7648150623	0.4480132310
	3136.0000000000	22.1113658873	1.8812122202
	3140.0000000000	35.7265408106	5.6405927923
	3144.0000000000	76.2583244320	14.9115699913
	3148.0000000000	98.5409474240	-9.6743531546
	3152.0000000000	67.3395763485	-1.5320247537
	3156.0000000000	90.8221547166	14.1237773864
	3160.0000000000	170.3408418150	18.7609711553
	3164.0000000000	171.6618283114	-19.7904447018
	3168.0000000000	112.6912285952	-6.3476754776
	3172.0000000000	96.8472722209	0.9436429418
	3176.0000000000	119.9431810811	5.4050072966
	3180.0000000000	159.2724180570	15.3733443283
	3184.0000000000	159.7015548162	-8.4465380729
	3188.0000000000	169.9130026768	2.2956671803
	3192.0000000000	100.7588511295	-22.1020416598
	3196.0000000000	44.8116410466	-7.7703338825
	3200.0000000000	25.0493506239	-3.0313396925
	3204.0000000000	16.6392584669	-1.4193851457
	3208.0000000000	12.5859550186	-0.6788257419
	3212.0000000000	10.9579356069	-0.1299218922
	3216.0000000000	11.9989524937	0.7867943852
	3220.0000000000	19.3794057891	3.1717217697
	3224.0000000000	26.6963756460	-2.3016779356
	3228.0000000000	13.1360892245	-2.4880725053
	3232.0000000000	7.0728004810	-0.8639953558
	3236.0000000000	4.7516331552	-0.3857774512
	3240.0000000000	3.6005620298	-0.2149322492
	3244.0000000000	2.9117013704	-0.1383941860
	3248.0000000000	2.4468562856	-0.0978197155
	3252.0000000000	2.1078616266	-0.0735438984
	3256.0000000000	1.8474411817	-0.0576926364
	3260.0000000000	1.6399708727	-0.0466575368
	3264.0000000000	1.4702458347	-0.0385991497
	3268.0000000000	1.3285876060	-0.0324963525
	3272.0000000000	1.2084868965	-0.0277418148
	3276.0000000000	1.0400383827	-0.0231427263
	3280.0000000000	0.9537046219	-0.0201259900
	3284.0000000000	0.8783174386	-0.0176456584
	3288.0000000000	0.8119874953	-0.0155803059
	3292.0000000000	0.7532402171	-0.0138417755
	3296.0000000000	0.7009055405	-0.0123645787
	3300.0000000000	0.6540417940	-0.0110991011
	3304.0000000000	0.6118817804	-0.0100071112
	3308.0000000000	0.5210476261	-0.0084055602
	3312.0000000000	0.4890250113	-0.0076232705
	3316.0000000000	0.4599327397	-0.0069376397
	3320.0000000000	0.4083596824	-0.0060222510
	3324.0000000000	0.2956876379	-0.0044019589
	3328.0000000000	0.2788474754	-0.0040257307
	3332.0000000000	0.2453682669	-0.0034704489
	3336.0000000000	0.2040049220	-0.0028389146
	3340.0000000000	0.1931116056	-0.0026120029
	3344.0000000000	0.1109417626	-0.0015210059
	3348.0000000000	0.1051018880	-0.0014011462
	3352.0000000000	0.0223021484	-0.0003460102
	3356.0000000000	0.0209799424	-0.0003157096
	3360.0000000000	0.0197718942	-0.0002888452
	3364.0000000000	0.0186652342	-0.0002649435
	3368.0000000000	0.0176489287	-0.0002436072
	3372.0000000000	0.0167134050	-0.0002245013
	3376.0000000000	0.0158503252	-0.0002073417
	3380.0000000000	0.0150523995	-0.0001918870
	3384.0000000000	0.0000000000	0.0000000000
	3388.0000000000	0.0000000000	0.0000000000
	3392.0000000000	0.0000000000	0.0000000000
	3396.0000000000	0.0000000000	0.0000000000
	3400.0000000000	0.0000000000	0.0000000000
	3404.0000000000	0.0000000000	0.0000000000
	3408.0000000000	0.0000000000	0.0000000000
	3412.0000000000	0.0000000000	0.0000000000
	3416.0000000000	0.0000000000	0.0000000000
	3420.0000000000	0.0000000000	0.0000000000
	3424.0000000000	0.0000000000	0.0000000000
	3428.0000000000	0.0000000000	0.0000000000
	3432.0000000000	0.0000000000	0.0000000000
	3436.0000000000	0.0000000000	0.0000000000
	3440.0000000000	0.0000000000	0.0000000000
	3444.0000000000	0.0000000000	0.0000000000
	3448.0000000000	0.0000000000	0.0000000000
	3452.0000000000	0.0000000000	0.0000000000
	3456.0000000000	0.0000000000	0.0000000000
	3460.0000000000	0.0000000000	0.0000000000
	3464.0000000000	0.0000000000	0.0000000000
	3468.0000000000	0.0000000000	0.0000000000
	3472.0000000000	0.0000000000	0.0000000000
	3476.0000000000	0.0000000000	0.0000000000
	3480.0000000000	0.0000000000	0.0000000000
	3484.0000000000	0.0000000000	0.0000000000
	3488.0000000000	0.0000000000	0.0000000000
	3492.0000000000	0.0000000000	0.0000000000
	3496.0000000000	0.0000000000	0.0000000000
	3500.0000000000	0.0000000000	0.0000000000
	3504.0000000000	0.0000000000	0.0000000000
	3508.0000000000	0.0000000000	0.0000000000
	3512.0000000000	0.0000000000	0.0000000000
	3516.0000000000	0.0000000000	0.0000000000
	3520.0000000000	0.0000000000	0.0000000000
	3524.0000000000	0.0000000000	0.0000000000
	3528.0000000000	0.0000000000	0.0000000000
	3532.0000000000	0.0000000000	0.0000000000
	3536.0000000000	0.0000000000	0.0000000000
	3540.0000000000	0.0000000000	0.0000000000
	3544.0000000000	0.0000000000	0.0000000000
	3548.0000000000	0.0000000000	0.0000000000
	3552.0000000000	0.0000000000	0.0000000000
	3556.0000000000	0.0000000000	0.0000000000
	3560.0000000000	0.0000000000	0.0000000000
	3564.0000000000	0.0000000000	0.0000000000
	3568.0000000000	0.0000000000	0.0000000000
	3572.0000000000	0.0000000000	0.0000000000
	3576.0000000000	0.0000000000	0.0000000000
	3580.0000000000	0.0000000000	0.0000000000
	3584.0000000000	0.0000000000	0.0000000000
	3588.0000000000	0.0000000000	0.0000000000
	3592.0000000000	0.0000000000	0.0000000000
	3596.0000000000	0.0000000000	0.0000000000
	3600.0000000000	0.0000000000	0.0000000000
	3604.0000000000	0.0000000000	0.0000000000
	3608.0000000000	0.2323193859	0.0029597543
	3612.0000000000	0.2446266603	0.0031979796
	3616.0000000000	0.2579382131	0.0034624655
	3620.0000000000	0.2723663290	0.0037569315
	3624.0000000000	0.2880394308	0.0040857477
	3628.0000000000	0.3051049445	0.0044540709
	3632.0000000000	0.3237327748	0.0048680154
	3636.0000000000	0.3441195462	0.0053348665
	3640.0000000000	0.3664938063	0.0058633512
	3644.0000000000	0.3911224515	0.0064639814
	3648.0000000000	0.4183187122	0.0071494952
	3652.0000000000	0.4484521475	0.0079354267
	3656.0000000000	0.4819612468	0.0088408481
	3660.0000000000	0.5193694458	0.0098893466
	3664.0000000000	0.5613056556	0.0111103215
	3668.0000000000	0.6085308197	0.0125407250
	3672.0000000000	0.6619726051	0.0142274246
	3676.0000000000	0.9265054627	0.0188117880
	3680.0000000000	1.0068062036	0.0214154142
	3684.0000000000	1.0985185508	0.0245374774
	3688.0000000000	1.2039794288	0.0283161405
	3692.0000000000	1.3261672436	0.0329366765
	3696.0000000000	1.4689275495	0.0386514244
	3700.0000000000	1.6372975261	0.0458100406
	3704.0000000000	1.8379820789	0.0549064291
	3708.0000000000	2.0800683851	0.0666534491
	3712.0000000000	2.3761258804	0.0821053316
	3716.0000000000	2.7439489378	0.1028649550
	3720.0000000000	3.2094096828	0.1314481658
	3724.0000000000	3.8113076075	0.1719522798
	3728.0000000000	4.6099834516	0.2313457074
	3732.0000000000	5.7034309976	0.3221069094
	3736.0000000000	7.2593542668	0.4680185212
	3740.0000000000	9.5839252432	0.7180239893
	3744.0000000000	13.2836336824	1.1830520859
	3748.0000000000	19.6937807644	2.1477089305
	3752.0000000000	32.1972632821	4.4700052755
	3756.0000000000	61.1169236237	11.3049112213
	3760.0000000000	144.5117869989	35.2173154357
	3764.0000000000	342.0056447504	35.9372567777
	3768.0000000000	223.6987846454	-53.9076756658
	3772.0000000000	87.1802453939	-18.2931618696
	3776.0000000000	42.5076056613	-6.4777088005
	3780.0000000000	25.1473027189	-2.8288801749
	3784.0000000000	17.0368597396	-1.4221908020
	3788.0000000000	12.8014946252	-0.7689500031
	3792.0000000000	10.4997167702	-0.4128429504
	3796.0000000000	9.3337736646	-0.1831362048
	3800.0000000000	8.9725106460	-0.0008626939
	3804.0000000000	9.3309099401	0.1845181503
	3808.0000000000	10.5223111130	0.4262395946
	3812.0000000000	12.9320944622	0.8147949639
	3816.0000000000	17.5001645932	1.5585129692
	3820.0000000000	26.6127830047	3.2499858014
	3824.0000000000	47.3070488069	7.9648702253
	3828.0000000000	104.8287376787	24.1905707756
	3832.0000000000	267.3916387550	48.8286773223
	3836.0000000000	242.0027172067	-51.4921415754
	3840.0000000000	93.1508757878	-20.9442001152
	3844.0000000000	42.8189090957	-7.1193976142
	3848.0000000000	23.9856594224	-3.0329010926
	3852.0000000000	15.2864559652	-1.5370231637
	3856.0000000000	10.6148167624	-0.8794522650
	3860.0000000000	7.8268278639	-0.5490437227
	3864.0000000000	6.0303795395	-0.3657839544
	3868.0000000000	4.8039108604	-0.2561997605
	3872.0000000000	3.9280271934	-0.1866948567
	3876.0000000000	3.2796263922	-0.1404758492
	3880.0000000000	2.7853560305	-0.1085273168
	3884.0000000000	2.3993090037	-0.0857185090
	3888.0000000000	2.0915580264	-0.0689841660
	3892.0000000000	1.8419094196	-0.0564163240
	3896.0000000000	1.6363299304	-0.0467849450
	3900.0000000000	1.4648157328	-0.0392725830
	3904.0000000000	1.3200750211	-0.0333213775
	3908.0000000000	1.1966876548	-0.0285416124
	3912.0000000000	1.0905541322	-0.0246553250
	3916.0000000000	0.9985253462	-0.0214605476
	3920.0000000000	0.9181483262	-0.0188080634
	3924.0000000000	0.8474881804	-0.0165859549
	3928.0000000000	0.5700863192	-0.0120755977
	3932.0000000000	0.5246871569	-0.0106630023
	3936.0000000000	0.4845002223	-0.0094623147
	3940.0000000000	0.4487574805	-0.0084352602
	3944.0000000000	0.4168272634	-0.0075515657
	3948.0000000000	0.3881862247	-0.0067870750
	3952.0000000000	0.3623977987	-0.0061223546
	3956.0000000000	0.3390954937	-0.0055416508
	3960.0000000000	0.3179698199	-0.0050321023
	3964.0000000000	0.2987579757	-0.0045831391
	3968.0000000000	0.2812356460	-0.0041860204
	3972.0000000000	0.2652104335	-0.0038334754
	3976.0000000000	0.2505165616	-0.0035194233
	3980.0000000000	0.2370105744	-0.0032387519
	3984.0000000000	0.2245678258	-0.0029871424
	3988.0000000000	0.2130795969	-0.0027609294
	3992.0000000000	0.2024507145	-0.0025569884
	3996.0000000000	0.0000000000	0.0000000000
