# Supplementary material for: Data of electronic, reactivity, optoelectronic, linear and non-linear optical parameters of doping graphene oxide nanosheet with aluminum atom
Source: Data Brief. 2022 Jan 19;41:107840. doi: 10.1016/j.dib.2022.107840 (PMC8801356; doi:10.1016/j.dib.2022.107840)
Supplement: Supplementary file 1 [file mmc1.zip › supplementary file/DATA OF THE IR SPECTRA/B3LYP-D3/GON2-Al5.xlsx]

#	IR	Spectrum
#	X-Axis:	Frequency	(cm-1)
#	Y-Axis:	&epsilon;	(M-1	cm-1)
#	Peak	information
#	X	Y
#	54.3974000000	185.5158454606
#	61.4517000000	314.4428099667
#	73.1760000000	278.1064009283
#	99.5791000000	126.2412507566
#	113.2808000000	36.8157360942
#	119.8731000000	118.2744035497
#	134.4829000000	71.1953248286
#	153.3130000000	18.6338241048
#	173.8998000000	86.3445151604
#	185.8321000000	23.4191704169
#	191.4147000000	187.7582194957
#	211.7188000000	21.9331423022
#	231.7660000000	98.7821931334
#	249.1596000000	308.9210107531
#	252.9843000000	101.6145228682
#	275.1696000000	17.4265459175
#	287.5749000000	306.6874157751
#	292.5732000000	222.2008821695
#	321.4853000000	70.1458718579
#	324.9401000000	91.3482589009
#	338.0361000000	76.9635437621
#	343.7430000000	1387.0781801785
#	351.6230000000	23.3720735984
#	371.6812000000	13.6356922313
#	385.7223000000	80.8517326078
#	403.8821000000	130.8123992841
#	413.7411000000	31.1599128623
#	424.6241000000	78.1608810076
#	445.5760000000	67.6479230525
#	453.1436000000	147.3786879506
#	476.2779000000	26.7267685732
#	489.9189000000	145.7730970503
#	495.1249000000	109.6291863003
#	524.2778000000	318.2103361749
#	530.3191000000	69.4030847312
#	543.2083000000	13.7056326636
#	557.8903000000	46.7909603702
#	562.5227000000	177.5149919645
#	583.6728000000	130.2769482816
#	603.1442000000	315.4032102584
#	609.7454000000	97.9184450137
#	626.3063000000	188.9877587175
#	642.8255000000	82.8524258142
#	660.0526000000	0.2405535806
#	667.1666000000	20.6308572615
#	676.6120000000	419.4706799953
#	689.8558000000	98.4991486912
#	697.0146000000	43.6615231481
#	728.4160000000	41.7787639930
#	743.4715000000	55.0423797071
#	754.7110000000	121.8532493930
#	763.5288000000	53.4454587956
#	767.8915000000	43.4833024217
#	775.1910000000	47.3092855543
#	781.6612000000	29.4623736543
#	804.1447000000	21.0963443333
#	825.6262000000	32.1233904951
#	839.6026000000	5.3331178784
#	853.0631000000	77.6453276417
#	862.7451000000	190.5927801297
#	867.0183000000	420.2771356206
#	885.9281000000	103.4170850289
#	934.8608000000	42.6340184122
#	950.3438000000	105.1468195878
#	966.9920000000	96.3288607030
#	970.7120000000	29.7756523776
#	974.2211000000	23.5292363256
#	981.2939000000	9.0887111573
#	982.6460000000	9.2036846390
#	1065.9851000000	11.6255509290
#	1081.0590000000	48.1587349921
#	1103.2203000000	82.8055937891
#	1117.8329000000	497.0229580039
#	1139.5152000000	59.0384428223
#	1141.9231000000	468.2991056654
#	1165.1467000000	175.6562173735
#	1168.9509000000	201.0689549901
#	1194.5489000000	1242.8957239803
#	1197.3076000000	114.5082730580
#	1210.9785000000	61.2348781663
#	1221.2523000000	76.6135989572
#	1228.4567000000	422.3772767749
#	1245.5270000000	142.5985672648
#	1254.2545000000	55.8723557225
#	1263.8303000000	130.2447993362
#	1277.6683000000	91.2931783560
#	1294.1795000000	266.6391217913
#	1312.2518000000	120.0395793277
#	1336.7962000000	49.2382208817
#	1365.2987000000	122.7486706698
#	1388.1069000000	145.1037296092
#	1390.7182000000	363.0040210339
#	1408.2271000000	1201.8132917086
#	1410.8804000000	31.4680143517
#	1425.3340000000	69.4272376842
#	1451.2462000000	49.4898241195
#	1454.3568000000	36.6695870806
#	1466.4638000000	95.3101854228
#	1479.2037000000	387.0458254390
#	1490.1723000000	84.8013017301
#	1508.7650000000	219.6009555355
#	1535.6863000000	25.3230408270
#	1556.5539000000	13.3215373030
#	1562.3591000000	316.0191543238
#	1595.1319000000	141.1454635300
#	1619.1697000000	355.5525802284
#	1667.0265000000	21.3911581850
#	3075.0816000000	90.6284007232
#	3077.6273000000	75.3588357402
#	3098.7229000000	7.9057383889
#	3119.2973000000	139.3664631056
#	3153.2608000000	41.7445216984
#	3161.0162000000	21.1236310553
#	3165.0460000000	19.5809130928
#	3176.6622000000	4.6775226965
#	3181.1879000000	22.6819147698
#	3184.9589000000	38.3554508252
#	3222.4193000000	5.7728552133
#	3739.7122000000	131.5759710515
#	3832.4364000000	102.8965158295
#	Spectra
#	X	Y	DY/DX
	0.0000000000	0.2148807472	0.0062290480
	4.0000000000	0.2422849743	0.0075298218
	8.0000000000	0.2756601168	0.0092382057
	12.0000000000	0.3169685570	0.0115334463
	16.0000000000	0.3774252075	0.0148068189
	20.0000000000	0.4451419974	0.0193311891
	24.0000000000	0.5349564175	0.0260393827
	28.0000000000	0.6608083891	0.0365257369
	32.0000000000	0.8581328203	0.0541564659
	36.0000000000	1.1310941889	0.0856777541
	40.0000000000	1.5859165420	0.1500342077
	44.0000000000	2.4477189276	0.3059151452
	48.0000000000	4.4294334112	0.7767064340
	52.0000000000	9.7849743561	1.9359276209
	56.0000000000	14.5285007717	0.2044462806
	60.0000000000	19.4954071247	1.8901471166
	64.0000000000	16.3233809436	-2.3991550334
	68.0000000000	12.2030670593	0.5055425763
	72.0000000000	19.2191568778	1.8239464939
	76.0000000000	13.8045638436	-2.9132438750
	80.0000000000	6.2090517637	-1.0206749862
	84.0000000000	3.8294028389	-0.3008248043
	88.0000000000	3.3006470830	0.0175717058
	92.0000000000	4.1206613252	0.4240624401
	96.0000000000	7.6728466702	1.4973708323
	100.0000000000	12.4944159295	-0.5022280391
	104.0000000000	7.0613033654	-1.0434603665
	108.0000000000	5.4049864009	0.1171776328
	112.0000000000	7.6759418320	0.8490177280
	116.0000000000	10.3718220653	0.9742690764
	120.0000000000	14.7808833165	-0.3639751344
	124.0000000000	8.3164109074	-1.4011002371
	128.0000000000	5.8062308335	0.0009581843
	132.0000000000	8.2320833067	1.1532439532
	136.0000000000	9.0442573840	-1.2735846282
	140.0000000000	4.4996907101	-0.6863213546
	144.0000000000	2.9879101197	-0.1586820352
	148.0000000000	2.9435883390	0.1418528160
	152.0000000000	4.1475383214	0.3310377200
	156.0000000000	3.7386653141	-0.3334251261
	160.0000000000	3.0946764642	0.0093569252
	164.0000000000	3.7271345385	0.3162993462
	168.0000000000	6.1544797977	1.0207441092
	172.0000000000	13.1093249114	2.2133244862
	176.0000000000	13.6245287136	-1.7638595036
	180.0000000000	9.4899919467	-0.0739041659
	184.0000000000	13.1805238684	1.7754998957
	188.0000000000	23.2773777924	3.7396669213
	192.0000000000	33.7403491198	-2.4577907843
	196.0000000000	16.1266332471	-3.3877858355
	200.0000000000	8.2330588565	-1.0076201499
	204.0000000000	6.0237092194	-0.2039943461
	208.0000000000	6.3999783164	0.4170677664
	212.0000000000	8.0646366193	-0.1186029163
	216.0000000000	6.2777529392	-0.3100804017
	220.0000000000	6.1968165671	0.2385965605
	224.0000000000	8.3496599148	0.9362780539
	228.0000000000	15.3556760698	2.8557081168
	232.0000000000	25.9343233178	-0.1216577107
	236.0000000000	18.1513311802	-1.3990403808
	240.0000000000	18.4978105642	1.5219816830
	244.0000000000	32.9389395068	6.5157364192
	248.0000000000	73.9333362431	10.2972586387
	252.0000000000	68.9918268341	-7.9931363964
	256.0000000000	35.1424740198	-7.0083146904
	260.0000000000	17.9902252421	-2.2788335114
	264.0000000000	12.6821829200	-0.6448821696
	268.0000000000	11.8294287796	0.1755443038
	272.0000000000	14.3614998317	1.1570120063
	276.0000000000	19.6128990020	1.1056624663
	280.0000000000	27.6103460371	3.7337090242
	284.0000000000	57.2904638051	12.3618959893
	288.0000000000	104.5314854304	2.0861032038
	292.0000000000	94.3009602315	-4.5873565083
	296.0000000000	51.8025467690	-10.5897879134
	300.0000000000	25.9074577231	-3.4405078463
	304.0000000000	17.7562486352	-1.0561389091
	308.0000000000	15.7524008919	-0.0340344427
	312.0000000000	17.3604539726	0.8920464774
	316.0000000000	24.1698591029	2.8351955318
	320.0000000000	43.0287872813	6.1879432438
	324.0000000000	59.0915994958	1.2727164668
	328.0000000000	52.1543716427	-1.6411792003
	332.0000000000	60.8735106108	6.3664766569
	336.0000000000	111.6207741995	20.7294341214
	340.0000000000	243.5310383405	51.1428566716
	344.0000000000	423.3662308963	-14.6222734856
	348.0000000000	203.7358872042	-47.9739863366
	352.0000000000	90.0673435697	-15.9824095451
	356.0000000000	46.8556933367	-6.7548442226
	360.0000000000	28.6650493310	-2.9530417242
	364.0000000000	20.4326807259	-1.3387389379
	368.0000000000	17.4648690115	-0.1964694762
	372.0000000000	17.3543202859	-0.4523011614
	376.0000000000	15.0405509679	-0.1553006204
	380.0000000000	17.7853687605	1.7491923187
	384.0000000000	30.9316867911	4.0653259719
	388.0000000000	28.7240757423	-4.2082670588
	392.0000000000	17.6116614784	-1.1342034397
	396.0000000000	17.9407906669	1.2948890233
	400.0000000000	30.7777517149	5.7473015058
	404.0000000000	53.1035082348	-0.4592360332
	408.0000000000	31.6684228825	-4.6058027147
	412.0000000000	24.8955409472	0.2874608863
	416.0000000000	21.9292167468	-1.5020281016
	420.0000000000	22.2022367737	2.0563042566
	424.0000000000	35.6783919283	1.8459958738
	428.0000000000	23.9252188331	-4.1069034774
	432.0000000000	14.3846896186	-1.0235555073
	436.0000000000	13.4318512431	0.4600093220
	440.0000000000	18.8153112602	2.5327621905
	444.0000000000	36.3350832263	5.4453955116
	448.0000000000	44.9944769539	1.0119676279
	452.0000000000	64.8693069800	5.4507173163
	456.0000000000	45.9186120288	-9.5414551548
	460.0000000000	21.2760969857	-3.2758609457
	464.0000000000	13.7185223029	-0.9334558863
	468.0000000000	12.2457884923	0.1078736569
	472.0000000000	15.0413257055	1.4382191935
	476.0000000000	22.4725929969	1.0677808044
	480.0000000000	22.0771766503	0.3527672889
	484.0000000000	31.4751832437	4.8855889990
	488.0000000000	67.1908075226	12.0964758377
	492.0000000000	83.3986153471	-2.8422836057
	496.0000000000	69.4802160408	-8.8096004699
	500.0000000000	34.1805738772	-5.7667047117
	504.0000000000	20.8493706982	-1.5302827165
	508.0000000000	18.4335006494	0.1623423655
	512.0000000000	22.0527891708	1.7701095862
	516.0000000000	35.1751744677	5.4456586259
	520.0000000000	76.6629539739	17.4293493393
	524.0000000000	157.8597119273	7.0317842100
	528.0000000000	106.4013841774	-14.0456653921
	532.0000000000	63.3977085361	-10.8565385760
	536.0000000000	32.7782111914	-4.2619501851
	540.0000000000	24.1081713455	-0.5478084036
	544.0000000000	23.1733398195	-0.8126087591
	548.0000000000	20.8494314768	0.2588026370
	552.0000000000	26.8883419875	3.0680839690
	556.0000000000	49.9617911349	8.7144217361
	560.0000000000	87.2948649505	10.3699319077
	564.0000000000	91.1899856033	-13.6741196476
	568.0000000000	42.9792378145	-7.1340331212
	572.0000000000	27.9592346555	-1.3428770530
	576.0000000000	29.2588736138	2.0971490792
	580.0000000000	49.3443926348	8.8376547622
	584.0000000000	79.9305560425	-2.1499369188
	588.0000000000	48.3633545817	-6.2217256540
	592.0000000000	38.8898028738	0.8083404756
	596.0000000000	54.9300222879	8.0458842795
	600.0000000000	118.6804788252	25.7585175934
	604.0000000000	183.3668970413	-12.1246740659
	608.0000000000	119.7437939164	-8.0166011311
	612.0000000000	79.2986460888	-12.7093550104
	616.0000000000	47.6303853378	-3.1785086418
	620.0000000000	49.9402502448	4.6146503672
	624.0000000000	92.1251268553	15.8377706629
	628.0000000000	100.2887585220	-15.7442846532
	632.0000000000	48.0774468373	-7.3419739737
	636.0000000000	34.6117339505	-0.1696778522
	640.0000000000	46.5449953107	6.1835071730
	644.0000000000	55.4812667893	-6.1323835396
	648.0000000000	29.5492278321	-4.1654306620
	652.0000000000	20.3953824459	-0.9620050186
	656.0000000000	19.4574921185	0.4087071457
	660.0000000000	23.7229421256	1.8341978083
	664.0000000000	36.3533981618	4.8949321317
	668.0000000000	61.4587932370	7.2357346362
	672.0000000000	117.3448019850	25.1764437723
	676.0000000000	250.8475905228	18.1923329266
	680.0000000000	156.8078930020	-33.8975036467
	684.0000000000	80.1044294043	-7.0876805652
	688.0000000000	82.7630113873	5.7786835400
	692.0000000000	74.3728466539	-8.9331165356
	696.0000000000	55.1871027123	-2.0370385588
	700.0000000000	34.7950047122	-5.9508778653
	704.0000000000	19.2723072076	-2.2639504664
	708.0000000000	13.6262706662	-0.8921130113
	712.0000000000	11.3307337035	-0.3132293277
	716.0000000000	10.9461998630	0.1294505768
	720.0000000000	12.7337441943	0.8790501464
	724.0000000000	19.7709161145	3.0565027188
	728.0000000000	34.8407802860	1.6709570419
	732.0000000000	25.4837111205	-2.8496731557
	736.0000000000	21.7683182002	0.8500232526
	740.0000000000	33.4328259441	5.3688074782
	744.0000000000	51.7073051309	-0.6504516132
	748.0000000000	44.1560297742	1.0457214112
	752.0000000000	70.8301489499	12.2612863331
	756.0000000000	90.7691967253	-8.8344744018
	760.0000000000	62.1040394526	-0.7903624580
	764.0000000000	70.5198556147	-0.0336952450
	768.0000000000	63.6796948956	-3.4740447258
	772.0000000000	50.0278021767	0.0101633343
	776.0000000000	51.9229087034	-3.2499758806
	780.0000000000	39.9029577223	-0.9511273333
	784.0000000000	28.0581040192	-4.6119843552
	788.0000000000	15.2923869448	-1.8010917690
	792.0000000000	11.0922436315	-0.5257779479
	796.0000000000	10.4891148708	0.2343370267
	800.0000000000	13.8220346229	1.6334077983
	804.0000000000	21.0978864021	0.2548574101
	808.0000000000	14.2869883826	-1.7906751302
	812.0000000000	10.4899387025	-0.3162028129
	816.0000000000	10.8511027914	0.4798723711
	820.0000000000	15.1257091638	1.8952379443
	824.0000000000	27.7251142044	3.6588682039
	828.0000000000	26.2019108410	-3.3318254513
	832.0000000000	17.8386647463	-0.7531598088
	836.0000000000	18.3736811711	0.9078833714
	840.0000000000	23.2726303607	1.1438610019
	844.0000000000	29.4631375382	2.6127643166
	848.0000000000	48.5699489041	7.7754999950
	852.0000000000	94.8148319748	12.0499231204
	856.0000000000	114.0811379800	5.1687683361
	860.0000000000	191.7979876402	36.2462491964
	864.0000000000	341.4467876512	28.9498700826
	868.0000000000	358.8322055367	-47.1430472721
	872.0000000000	155.8673547766	-33.7359364688
	876.0000000000	78.1217019645	-9.5722586988
	880.0000000000	61.9348661588	1.0246185198
	884.0000000000	88.0901532778	10.2560329878
	888.0000000000	79.2250367991	-14.0871821238
	892.0000000000	36.5558175368	-6.3097275638
	896.0000000000	20.8088539932	-2.3573305663
	900.0000000000	14.3038044169	-1.1030806804
	904.0000000000	11.0256806737	-0.5888729314
	908.0000000000	9.2621608026	-0.3195097892
	912.0000000000	8.3623892383	-0.1378209157
	916.0000000000	8.0933047718	0.0314850689
	920.0000000000	8.6429620630	0.2629217131
	924.0000000000	10.5081584556	0.7352769133
	928.0000000000	15.6323653136	2.1016764435
	932.0000000000	30.8905314590	5.8174802794
	936.0000000000	42.3919155891	-3.3455404087
	940.0000000000	28.8326613335	-1.1428100540
	944.0000000000	35.4328464801	4.7620959195
	948.0000000000	73.8722836712	14.0640848471
	952.0000000000	84.5502831732	-12.4373626158
	956.0000000000	43.8846947939	-5.0820273839
	960.0000000000	40.0532418717	2.6967971729
	964.0000000000	70.6914637120	13.3963273534
	968.0000000000	106.2112548902	-4.0246613006
	972.0000000000	76.1428315057	-7.6588086275
	976.0000000000	47.6371283020	-6.7785674015
	980.0000000000	32.9791061661	-1.0365119185
	984.0000000000	24.6012939041	-3.6325183458
	988.0000000000	13.3143304321	-1.7779348383
	992.0000000000	8.6452281847	-0.7471746551
	996.0000000000	6.4882322469	-0.3860223664
	1000.0000000000	5.2974102761	-0.2268364002
	1004.0000000000	4.5740034713	-0.1427112106
	1008.0000000000	4.2267546785	-0.0906556569
	1012.0000000000	4.0678662798	-0.0552072546
	1016.0000000000	3.8641153274	-0.0300836011
	1020.0000000000	3.7841611677	-0.0105039670
	1024.0000000000	3.6890149156	0.0075335459
	1028.0000000000	3.5563624047	0.0259203372
	1032.0000000000	3.6923538114	0.0423011205
	1036.0000000000	4.7158678637	0.0712410337
	1040.0000000000	5.1235659986	0.0962536532
	1044.0000000000	5.5704644449	0.1291818522
	1048.0000000000	6.1316519150	0.1803005673
	1052.0000000000	7.0544506558	0.2713875961
	1056.0000000000	8.4837289795	0.4741677938
	1060.0000000000	11.3428047741	1.0696460817
	1064.0000000000	18.1873615907	2.1750289430
	1068.0000000000	20.5459269631	-0.9287914009
	1072.0000000000	20.1914630857	0.9251303933
	1076.0000000000	29.8594151956	4.3944380943
	1080.0000000000	55.9984036912	5.6959016203
	1084.0000000000	45.6642880400	-6.1821154253
	1088.0000000000	31.8893577814	-1.1013524648
	1092.0000000000	33.2110115557	1.5976042058
	1096.0000000000	45.8249656766	5.1961644316
	1100.0000000000	82.7225057512	14.3150929509
	1104.0000000000	125.9930433043	-1.8959918367
	1108.0000000000	115.1357557490	4.3971568977
	1112.0000000000	184.1239674582	34.0721615951
	1116.0000000000	425.0505227979	75.4265835338
	1120.0000000000	402.2372083730	-76.6365149529
	1124.0000000000	180.5682227181	-29.7403260314
	1128.0000000000	118.9543268227	-5.1249616774
	1132.0000000000	127.1417859476	9.6231758770
	1136.0000000000	216.2823073238	40.0405993023
	1140.0000000000	467.7646357786	69.5694842893
	1144.0000000000	424.7906574491	-80.5450047520
	1148.0000000000	188.7242391486	-32.6140050427
	1152.0000000000	116.3207565707	-8.0789935698
	1156.0000000000	107.7414097961	3.3457230237
	1160.0000000000	151.0051238014	20.9226132597
	1164.0000000000	291.7156914279	41.3818658977
	1168.0000000000	360.4734266951	-4.7199784681
	1172.0000000000	232.7588734484	-37.7732831720
	1176.0000000000	147.2135691989	-8.1076886465
	1180.0000000000	146.5184988126	6.8408681303
	1184.0000000000	207.1071664326	25.7983355093
	1188.0000000000	397.0746506109	80.0566412252
	1192.0000000000	984.4584799221	217.4032227278
	1196.0000000000	1271.1864353573	-165.8071171429
	1200.0000000000	563.4096421044	-124.5791449621
	1204.0000000000	269.7684936060	-37.3439488687
	1208.0000000000	194.6067881858	-4.3669445210
	1212.0000000000	181.2701260826	-10.0399096529
	1216.0000000000	156.1561462666	2.9204040243
	1220.0000000000	213.0113089772	22.0640406924
	1224.0000000000	300.5773395670	35.0183676665
	1228.0000000000	504.7739777011	19.8133307070
	1232.0000000000	302.6360585923	-63.1831470290
	1236.0000000000	153.8758083108	-17.2213506371
	1240.0000000000	131.5262559405	5.1617879536
	1244.0000000000	195.2490797493	20.3962611952
	1248.0000000000	173.4911267393	-21.9196693174
	1252.0000000000	134.1033400187	1.4854999642
	1256.0000000000	127.9637450422	-7.0875301037
	1260.0000000000	132.3183640601	12.6596278903
	1264.0000000000	187.1531643679	-4.3010423917
	1268.0000000000	113.9704403177	-15.3092385018
	1272.0000000000	90.4922167668	2.5114273770
	1276.0000000000	131.2581490611	14.2114490008
	1280.0000000000	121.4389375452	-14.7397462630
	1284.0000000000	89.2989227604	-0.2988940596
	1288.0000000000	120.3666765698	17.7117555711
	1292.0000000000	256.6750512806	47.6422113078
	1296.0000000000	272.7589543648	-46.4646920655
	1300.0000000000	124.2254482640	-20.8338458607
	1304.0000000000	82.2152408392	-2.5465906297
	1308.0000000000	100.3867773514	12.8209874220
	1312.0000000000	163.3808035121	2.7657289527
	1316.0000000000	95.9094581861	-18.8131197740
	1320.0000000000	50.6561697687	-5.9880264844
	1324.0000000000	36.7263054974	-1.6783817172
	1328.0000000000	34.8187399027	0.7921131618
	1332.0000000000	45.5490327100	5.3199908405
	1336.0000000000	76.0577073291	5.1876983324
	1340.0000000000	56.3046757756	-8.2342470125
	1344.0000000000	36.6222314295	-2.2676929217
	1348.0000000000	32.9168934395	0.0859196665
	1352.0000000000	36.5731869570	1.6915338003
	1356.0000000000	47.4762265177	4.6084494992
	1360.0000000000	80.2564870952	13.5983219507
	1364.0000000000	163.6602240448	20.7808675783
	1368.0000000000	139.6474350598	-20.7268082267
	1372.0000000000	90.5878178403	-4.3218072447
	1376.0000000000	92.8222669757	4.8107781796
	1380.0000000000	132.1201075597	16.3148011590
	1384.0000000000	250.4940798084	48.9510594977
	1388.0000000000	539.4028918394	76.8991366102
	1392.0000000000	580.2310744428	-70.2362597811
	1396.0000000000	347.4711054798	-24.2928816036
	1400.0000000000	379.4013016352	40.8364969016
	1404.0000000000	758.3658020487	169.0157077050
	1408.0000000000	1526.4464752511	44.7780943876
	1412.0000000000	844.8859098721	-198.9475156677
	1416.0000000000	356.0447173216	-64.5113589635
	1420.0000000000	207.1714977894	-17.3497435068
	1424.0000000000	185.9126239175	0.3663170678
	1428.0000000000	135.6330597065	-19.4487459420
	1432.0000000000	81.9080013870	-8.0486788852
	1436.0000000000	61.3633271051	-3.0426511248
	1440.0000000000	54.7293481065	-0.3343519674
	1444.0000000000	59.7420071323	3.2808902236
	1448.0000000000	88.3804873795	12.2084231356
	1452.0000000000	134.5081182405	3.2188229445
	1456.0000000000	113.7018916305	-9.9695796340
	1460.0000000000	97.9099363253	3.6349663646
	1464.0000000000	149.1690782332	21.4879090368
	1468.0000000000	185.6925405878	-9.4959701508
	1472.0000000000	181.2245538142	14.9867883644
	1476.0000000000	344.7079328752	71.3576389166
	1480.0000000000	517.6007131393	-44.4285283296
	1484.0000000000	258.8105513454	-42.9345367107
	1488.0000000000	192.8100238398	2.1569585729
	1492.0000000000	161.5524165845	-21.9804874408
	1496.0000000000	97.6836558538	-7.7203484938
	1500.0000000000	92.3964677239	4.8674646287
	1504.0000000000	149.0226815477	27.0486544773
	1508.0000000000	300.8325681795	24.3631588043
	1512.0000000000	193.8771587896	-43.0780263429
	1516.0000000000	85.6600082169	-14.5282768059
	1520.0000000000	50.1886450758	-5.0763139245
	1524.0000000000	37.3577145250	-1.7770776771
	1528.0000000000	34.4727946129	0.4176053590
	1532.0000000000	42.8201703996	4.1982352387
	1536.0000000000	57.8643132553	-1.0774942732
	1540.0000000000	42.1315619939	-2.9837685465
	1544.0000000000	38.4798371552	0.7785345037
	1548.0000000000	47.5814628562	3.9800288486
	1552.0000000000	74.7699734968	10.9779985063
	1556.0000000000	149.5633683133	28.4111987799
	1560.0000000000	338.1480374963	66.8966160121
	1564.0000000000	380.9407526407	-64.9751067252
	1568.0000000000	156.7273551669	-33.7731648372
	1572.0000000000	76.3101525966	-10.7181900471
	1576.0000000000	49.8282731074	-3.7044308427
	1580.0000000000	41.8598011588	-0.5248187438
	1584.0000000000	45.5009615186	2.5653656661
	1588.0000000000	67.2824839011	9.6313557416
	1592.0000000000	141.2936305018	29.5519865344
	1596.0000000000	208.6337900385	-18.4840163314
	1600.0000000000	106.0125254210	-17.4839953665
	1604.0000000000	70.9989204503	-2.3970016962
	1608.0000000000	78.7244671179	6.3957831185
	1612.0000000000	132.9938905437	23.8899948084
	1616.0000000000	317.0055581718	73.8211162591
	1620.0000000000	486.4205097438	-48.0397812882
	1624.0000000000	209.6438520630	-50.1436103833
	1628.0000000000	90.5554311287	-16.1746621103
	1632.0000000000	49.0904138717	-6.4293577612
	1636.0000000000	31.0658615326	-3.1028911067
	1640.0000000000	21.5038192539	-1.6985609742
	1644.0000000000	16.2506732233	-0.9982896270
	1648.0000000000	13.1517114819	-0.5786888265
	1652.0000000000	11.4444598930	-0.2408370544
	1656.0000000000	11.3021968991	0.2156718527
	1660.0000000000	14.0196655621	1.3542762177
	1664.0000000000	25.1495837630	4.5165820642
	1668.0000000000	33.9218887514	-3.5165008872
	1672.0000000000	16.1220833187	-3.0946489224
	1676.0000000000	8.6320233367	-1.0599809612
	1680.0000000000	5.7998336239	-0.4670325001
	1684.0000000000	4.4152510321	-0.2566194740
	1688.0000000000	3.5969397971	-0.1635787611
	1692.0000000000	3.0490595664	-0.1150226812
	1696.0000000000	2.6297883372	-0.0861354935
	1700.0000000000	2.3246040232	-0.0676829229
	1704.0000000000	2.0807915540	-0.0549474666
	1708.0000000000	1.8804205741	-0.0456961419
	1712.0000000000	1.7122282722	-0.0387063266
	1716.0000000000	1.5687224005	-0.0332608204
	1720.0000000000	1.4339310635	-0.0287826486
	1724.0000000000	1.0643244440	-0.0220168382
	1728.0000000000	0.9818062302	-0.0193274215
	1732.0000000000	0.9091044929	-0.0170896754
	1736.0000000000	0.8446175627	-0.0152062133
	1740.0000000000	0.7870789179	-0.0136052336
	1744.0000000000	0.7354716907	-0.0122326701
	1748.0000000000	0.6889686839	-0.0110470625
	1752.0000000000	0.6468892843	-0.0100161081
	1756.0000000000	0.4881525051	-0.0076168998
	1760.0000000000	0.4590883433	-0.0069300837
	1764.0000000000	0.4326020995	-0.0063256640
	1768.0000000000	0.4083897531	-0.0057912765
	1772.0000000000	0.3861921018	-0.0053167865
	1776.0000000000	0.3657868246	-0.0048938203
	1780.0000000000	0.0386782408	-0.0006838739
	1784.0000000000	0.0360812409	-0.0006161925
	1788.0000000000	0.0337371921	-0.0005571526
	1792.0000000000	0.0316142903	-0.0005054181
	1796.0000000000	0.0296855755	-0.0004598937
	1800.0000000000	0.0279280733	-0.0004196750
	1804.0000000000	0.0263221080	-0.0003840112
	1808.0000000000	0.0248507506	-0.0003522756
	1812.0000000000	0.0234993711	-0.0003239419
	1816.0000000000	0.0222552742	-0.0002985664
	1820.0000000000	0.0211073996	-0.0002757730
	1824.0000000000	0.0200460767	-0.0002552414
	1828.0000000000	0.0000000000	0.0000000000
	1832.0000000000	0.0000000000	0.0000000000
	1836.0000000000	0.0000000000	0.0000000000
	1840.0000000000	0.0000000000	0.0000000000
	1844.0000000000	0.0000000000	0.0000000000
	1848.0000000000	0.0000000000	0.0000000000
	1852.0000000000	0.0000000000	0.0000000000
	1856.0000000000	0.0000000000	0.0000000000
	1860.0000000000	0.0000000000	0.0000000000
	1864.0000000000	0.0000000000	0.0000000000
	1868.0000000000	0.0000000000	0.0000000000
	1872.0000000000	0.0000000000	0.0000000000
	1876.0000000000	0.0000000000	0.0000000000
	1880.0000000000	0.0000000000	0.0000000000
	1884.0000000000	0.0000000000	0.0000000000
	1888.0000000000	0.0000000000	0.0000000000
	1892.0000000000	0.0000000000	0.0000000000
	1896.0000000000	0.0000000000	0.0000000000
	1900.0000000000	0.0000000000	0.0000000000
	1904.0000000000	0.0000000000	0.0000000000
	1908.0000000000	0.0000000000	0.0000000000
	1912.0000000000	0.0000000000	0.0000000000
	1916.0000000000	0.0000000000	0.0000000000
	1920.0000000000	0.0000000000	0.0000000000
	1924.0000000000	0.0000000000	0.0000000000
	1928.0000000000	0.0000000000	0.0000000000
	1932.0000000000	0.0000000000	0.0000000000
	1936.0000000000	0.0000000000	0.0000000000
	1940.0000000000	0.0000000000	0.0000000000
	1944.0000000000	0.0000000000	0.0000000000
	1948.0000000000	0.0000000000	0.0000000000
	1952.0000000000	0.0000000000	0.0000000000
	1956.0000000000	0.0000000000	0.0000000000
	1960.0000000000	0.0000000000	0.0000000000
	1964.0000000000	0.0000000000	0.0000000000
	1968.0000000000	0.0000000000	0.0000000000
	1972.0000000000	0.0000000000	0.0000000000
	1976.0000000000	0.0000000000	0.0000000000
	1980.0000000000	0.0000000000	0.0000000000
	1984.0000000000	0.0000000000	0.0000000000
	1988.0000000000	0.0000000000	0.0000000000
	1992.0000000000	0.0000000000	0.0000000000
	1996.0000000000	0.0000000000	0.0000000000
	2000.0000000000	0.0000000000	0.0000000000
	2004.0000000000	0.0000000000	0.0000000000
	2008.0000000000	0.0000000000	0.0000000000
	2012.0000000000	0.0000000000	0.0000000000
	2016.0000000000	0.0000000000	0.0000000000
	2020.0000000000	0.0000000000	0.0000000000
	2024.0000000000	0.0000000000	0.0000000000
	2028.0000000000	0.0000000000	0.0000000000
	2032.0000000000	0.0000000000	0.0000000000
	2036.0000000000	0.0000000000	0.0000000000
	2040.0000000000	0.0000000000	0.0000000000
	2044.0000000000	0.0000000000	0.0000000000
	2048.0000000000	0.0000000000	0.0000000000
	2052.0000000000	0.0000000000	0.0000000000
	2056.0000000000	0.0000000000	0.0000000000
	2060.0000000000	0.0000000000	0.0000000000
	2064.0000000000	0.0000000000	0.0000000000
	2068.0000000000	0.0000000000	0.0000000000
	2072.0000000000	0.0000000000	0.0000000000
	2076.0000000000	0.0000000000	0.0000000000
	2080.0000000000	0.0000000000	0.0000000000
	2084.0000000000	0.0000000000	0.0000000000
	2088.0000000000	0.0000000000	0.0000000000
	2092.0000000000	0.0000000000	0.0000000000
	2096.0000000000	0.0000000000	0.0000000000
	2100.0000000000	0.0000000000	0.0000000000
	2104.0000000000	0.0000000000	0.0000000000
	2108.0000000000	0.0000000000	0.0000000000
	2112.0000000000	0.0000000000	0.0000000000
	2116.0000000000	0.0000000000	0.0000000000
	2120.0000000000	0.0000000000	0.0000000000
	2124.0000000000	0.0000000000	0.0000000000
	2128.0000000000	0.0000000000	0.0000000000
	2132.0000000000	0.0000000000	0.0000000000
	2136.0000000000	0.0000000000	0.0000000000
	2140.0000000000	0.0000000000	0.0000000000
	2144.0000000000	0.0000000000	0.0000000000
	2148.0000000000	0.0000000000	0.0000000000
	2152.0000000000	0.0000000000	0.0000000000
	2156.0000000000	0.0000000000	0.0000000000
	2160.0000000000	0.0000000000	0.0000000000
	2164.0000000000	0.0000000000	0.0000000000
	2168.0000000000	0.0000000000	0.0000000000
	2172.0000000000	0.0000000000	0.0000000000
	2176.0000000000	0.0000000000	0.0000000000
	2180.0000000000	0.0000000000	0.0000000000
	2184.0000000000	0.0000000000	0.0000000000
	2188.0000000000	0.0000000000	0.0000000000
	2192.0000000000	0.0000000000	0.0000000000
	2196.0000000000	0.0000000000	0.0000000000
	2200.0000000000	0.0000000000	0.0000000000
	2204.0000000000	0.0000000000	0.0000000000
	2208.0000000000	0.0000000000	0.0000000000
	2212.0000000000	0.0000000000	0.0000000000
	2216.0000000000	0.0000000000	0.0000000000
	2220.0000000000	0.0000000000	0.0000000000
	2224.0000000000	0.0000000000	0.0000000000
	2228.0000000000	0.0000000000	0.0000000000
	2232.0000000000	0.0000000000	0.0000000000
	2236.0000000000	0.0000000000	0.0000000000
	2240.0000000000	0.0000000000	0.0000000000
	2244.0000000000	0.0000000000	0.0000000000
	2248.0000000000	0.0000000000	0.0000000000
	2252.0000000000	0.0000000000	0.0000000000
	2256.0000000000	0.0000000000	0.0000000000
	2260.0000000000	0.0000000000	0.0000000000
	2264.0000000000	0.0000000000	0.0000000000
	2268.0000000000	0.0000000000	0.0000000000
	2272.0000000000	0.0000000000	0.0000000000
	2276.0000000000	0.0000000000	0.0000000000
	2280.0000000000	0.0000000000	0.0000000000
	2284.0000000000	0.0000000000	0.0000000000
	2288.0000000000	0.0000000000	0.0000000000
	2292.0000000000	0.0000000000	0.0000000000
	2296.0000000000	0.0000000000	0.0000000000
	2300.0000000000	0.0000000000	0.0000000000
	2304.0000000000	0.0000000000	0.0000000000
	2308.0000000000	0.0000000000	0.0000000000
	2312.0000000000	0.0000000000	0.0000000000
	2316.0000000000	0.0000000000	0.0000000000
	2320.0000000000	0.0000000000	0.0000000000
	2324.0000000000	0.0000000000	0.0000000000
	2328.0000000000	0.0000000000	0.0000000000
	2332.0000000000	0.0000000000	0.0000000000
	2336.0000000000	0.0000000000	0.0000000000
	2340.0000000000	0.0000000000	0.0000000000
	2344.0000000000	0.0000000000	0.0000000000
	2348.0000000000	0.0000000000	0.0000000000
	2352.0000000000	0.0000000000	0.0000000000
	2356.0000000000	0.0000000000	0.0000000000
	2360.0000000000	0.0000000000	0.0000000000
	2364.0000000000	0.0000000000	0.0000000000
	2368.0000000000	0.0000000000	0.0000000000
	2372.0000000000	0.0000000000	0.0000000000
	2376.0000000000	0.0000000000	0.0000000000
	2380.0000000000	0.0000000000	0.0000000000
	2384.0000000000	0.0000000000	0.0000000000
	2388.0000000000	0.0000000000	0.0000000000
	2392.0000000000	0.0000000000	0.0000000000
	2396.0000000000	0.0000000000	0.0000000000
	2400.0000000000	0.0000000000	0.0000000000
	2404.0000000000	0.0000000000	0.0000000000
	2408.0000000000	0.0000000000	0.0000000000
	2412.0000000000	0.0000000000	0.0000000000
	2416.0000000000	0.0000000000	0.0000000000
	2420.0000000000	0.0000000000	0.0000000000
	2424.0000000000	0.0000000000	0.0000000000
	2428.0000000000	0.0000000000	0.0000000000
	2432.0000000000	0.0000000000	0.0000000000
	2436.0000000000	0.0000000000	0.0000000000
	2440.0000000000	0.0000000000	0.0000000000
	2444.0000000000	0.0000000000	0.0000000000
	2448.0000000000	0.0000000000	0.0000000000
	2452.0000000000	0.0000000000	0.0000000000
	2456.0000000000	0.0000000000	0.0000000000
	2460.0000000000	0.0000000000	0.0000000000
	2464.0000000000	0.0000000000	0.0000000000
	2468.0000000000	0.0000000000	0.0000000000
	2472.0000000000	0.0000000000	0.0000000000
	2476.0000000000	0.0000000000	0.0000000000
	2480.0000000000	0.0000000000	0.0000000000
	2484.0000000000	0.0000000000	0.0000000000
	2488.0000000000	0.0000000000	0.0000000000
	2492.0000000000	0.0000000000	0.0000000000
	2496.0000000000	0.0000000000	0.0000000000
	2500.0000000000	0.0000000000	0.0000000000
	2504.0000000000	0.0000000000	0.0000000000
	2508.0000000000	0.0000000000	0.0000000000
	2512.0000000000	0.0000000000	0.0000000000
	2516.0000000000	0.0000000000	0.0000000000
	2520.0000000000	0.0000000000	0.0000000000
	2524.0000000000	0.0000000000	0.0000000000
	2528.0000000000	0.0000000000	0.0000000000
	2532.0000000000	0.0000000000	0.0000000000
	2536.0000000000	0.0000000000	0.0000000000
	2540.0000000000	0.0000000000	0.0000000000
	2544.0000000000	0.0000000000	0.0000000000
	2548.0000000000	0.0000000000	0.0000000000
	2552.0000000000	0.0000000000	0.0000000000
	2556.0000000000	0.0000000000	0.0000000000
	2560.0000000000	0.0000000000	0.0000000000
	2564.0000000000	0.0000000000	0.0000000000
	2568.0000000000	0.0000000000	0.0000000000
	2572.0000000000	0.0000000000	0.0000000000
	2576.0000000000	0.0000000000	0.0000000000
	2580.0000000000	0.0000000000	0.0000000000
	2584.0000000000	0.0000000000	0.0000000000
	2588.0000000000	0.0000000000	0.0000000000
	2592.0000000000	0.0000000000	0.0000000000
	2596.0000000000	0.0000000000	0.0000000000
	2600.0000000000	0.0000000000	0.0000000000
	2604.0000000000	0.0000000000	0.0000000000
	2608.0000000000	0.0000000000	0.0000000000
	2612.0000000000	0.0000000000	0.0000000000
	2616.0000000000	0.0000000000	0.0000000000
	2620.0000000000	0.0000000000	0.0000000000
	2624.0000000000	0.0000000000	0.0000000000
	2628.0000000000	0.0000000000	0.0000000000
	2632.0000000000	0.0000000000	0.0000000000
	2636.0000000000	0.0000000000	0.0000000000
	2640.0000000000	0.0000000000	0.0000000000
	2644.0000000000	0.0000000000	0.0000000000
	2648.0000000000	0.0000000000	0.0000000000
	2652.0000000000	0.0000000000	0.0000000000
	2656.0000000000	0.0000000000	0.0000000000
	2660.0000000000	0.0000000000	0.0000000000
	2664.0000000000	0.0000000000	0.0000000000
	2668.0000000000	0.0000000000	0.0000000000
	2672.0000000000	0.0000000000	0.0000000000
	2676.0000000000	0.0000000000	0.0000000000
	2680.0000000000	0.0000000000	0.0000000000
	2684.0000000000	0.0000000000	0.0000000000
	2688.0000000000	0.0000000000	0.0000000000
	2692.0000000000	0.0000000000	0.0000000000
	2696.0000000000	0.0000000000	0.0000000000
	2700.0000000000	0.0000000000	0.0000000000
	2704.0000000000	0.0000000000	0.0000000000
	2708.0000000000	0.0000000000	0.0000000000
	2712.0000000000	0.0000000000	0.0000000000
	2716.0000000000	0.0000000000	0.0000000000
	2720.0000000000	0.0000000000	0.0000000000
	2724.0000000000	0.0000000000	0.0000000000
	2728.0000000000	0.0000000000	0.0000000000
	2732.0000000000	0.0000000000	0.0000000000
	2736.0000000000	0.0000000000	0.0000000000
	2740.0000000000	0.0000000000	0.0000000000
	2744.0000000000	0.0000000000	0.0000000000
	2748.0000000000	0.0000000000	0.0000000000
	2752.0000000000	0.0000000000	0.0000000000
	2756.0000000000	0.0000000000	0.0000000000
	2760.0000000000	0.0000000000	0.0000000000
	2764.0000000000	0.0000000000	0.0000000000
	2768.0000000000	0.0000000000	0.0000000000
	2772.0000000000	0.0000000000	0.0000000000
	2776.0000000000	0.0000000000	0.0000000000
	2780.0000000000	0.0000000000	0.0000000000
	2784.0000000000	0.0000000000	0.0000000000
	2788.0000000000	0.0000000000	0.0000000000
	2792.0000000000	0.0000000000	0.0000000000
	2796.0000000000	0.0000000000	0.0000000000
	2800.0000000000	0.0000000000	0.0000000000
	2804.0000000000	0.0000000000	0.0000000000
	2808.0000000000	0.0000000000	0.0000000000
	2812.0000000000	0.0000000000	0.0000000000
	2816.0000000000	0.0000000000	0.0000000000
	2820.0000000000	0.0000000000	0.0000000000
	2824.0000000000	0.0000000000	0.0000000000
	2828.0000000000	0.0000000000	0.0000000000
	2832.0000000000	0.0000000000	0.0000000000
	2836.0000000000	0.0000000000	0.0000000000
	2840.0000000000	0.0000000000	0.0000000000
	2844.0000000000	0.0000000000	0.0000000000
	2848.0000000000	0.0000000000	0.0000000000
	2852.0000000000	0.0000000000	0.0000000000
	2856.0000000000	0.0000000000	0.0000000000
	2860.0000000000	0.0000000000	0.0000000000
	2864.0000000000	0.0000000000	0.0000000000
	2868.0000000000	0.0000000000	0.0000000000
	2872.0000000000	0.0000000000	0.0000000000
	2876.0000000000	0.0000000000	0.0000000000
	2880.0000000000	0.0000000000	0.0000000000
	2884.0000000000	0.0000000000	0.0000000000
	2888.0000000000	0.0000000000	0.0000000000
	2892.0000000000	0.0000000000	0.0000000000
	2896.0000000000	0.0000000000	0.0000000000
	2900.0000000000	0.0000000000	0.0000000000
	2904.0000000000	0.0000000000	0.0000000000
	2908.0000000000	0.0000000000	0.0000000000
	2912.0000000000	0.0000000000	0.0000000000
	2916.0000000000	0.1525435143	0.0019165904
	2920.0000000000	0.2898076998	0.0037081244
	2924.0000000000	0.3052295186	0.0040079647
	2928.0000000000	0.3219156699	0.0043410172
	2932.0000000000	0.3400082065	0.0047120099
	2936.0000000000	0.3596697029	0.0051265015
	2940.0000000000	0.3945566021	0.0057606757
	2944.0000000000	0.4186499095	0.0062965735
	2948.0000000000	0.4450205950	0.0069010872
	2952.0000000000	0.4739651217	0.0075855639
	2956.0000000000	0.5058298295	0.0083636794
	2960.0000000000	0.7783289575	0.0122295690
	2964.0000000000	0.8297012104	0.0134842073
	2968.0000000000	0.8864435259	0.0149197404
	2972.0000000000	0.9493457470	0.0165705057
	2976.0000000000	1.0193508373	0.0184790723
	2980.0000000000	1.0975924108	0.0206986625
	2984.0000000000	1.1854435625	0.0232964289
	2988.0000000000	1.2845810935	0.0263579462
	2992.0000000000	1.3970709816	0.0299934510
	2996.0000000000	1.5992102779	0.0352836656
	3000.0000000000	1.7506738371	0.0406195066
	3004.0000000000	1.9632377245	0.0476027548
	3008.0000000000	2.2040003419	0.0561067422
	3012.0000000000	2.4478566837	0.0662048828
	3016.0000000000	2.7372053620	0.0789872733
	3020.0000000000	3.0930066757	0.0955411294
	3024.0000000000	3.5567486570	0.1176260049
	3028.0000000000	4.1508881596	0.1474376178
	3032.0000000000	4.8158910333	0.1872527075
	3036.0000000000	5.6707485173	0.2435749610
	3040.0000000000	6.7991687197	0.3261519231
	3044.0000000000	8.3377956356	0.4526085651
	3048.0000000000	10.5224393200	0.6569945199
	3052.0000000000	13.7891585022	1.0107166631
	3056.0000000000	19.0184602676	1.6799423914
	3060.0000000000	28.2051506785	3.1071243717
	3064.0000000000	46.6314159976	6.6959740749
	3068.0000000000	91.2820177905	17.8680763033
	3072.0000000000	222.8248924156	52.7094466797
	3076.0000000000	406.3553641297	5.2950476334
	3080.0000000000	250.4085244962	-55.8207769680
	3084.0000000000	104.4257217309	-19.8572649056
	3088.0000000000	56.8564739514	-6.5163289667
	3092.0000000000	41.8924698882	-1.4757048389
	3096.0000000000	44.2450115571	2.5819052670
	3100.0000000000	48.5889031374	-2.2134546338
	3104.0000000000	42.6383915220	0.5025224421
	3108.0000000000	54.2261451621	5.6371174550
	3112.0000000000	96.6071537542	17.8842627408
	3116.0000000000	232.5323852744	54.8104577576
	3120.0000000000	373.0704255483	-31.1966064098
	3124.0000000000	165.8179494376	-38.9497912691
	3128.0000000000	73.9340915605	-12.2557300253
	3132.0000000000	43.4417569072	-4.4477741506
	3136.0000000000	32.2428221607	-1.5163809113
	3140.0000000000	29.9584548073	0.3523019301
	3144.0000000000	36.1007419819	3.0595866132
	3148.0000000000	60.6647718833	10.6783505368
	3152.0000000000	127.8237742682	17.1051214502
	3156.0000000000	118.5695601554	-10.9614654127
	3160.0000000000	115.0306442839	5.2897071376
	3164.0000000000	113.4713280938	-4.3168666701
	3168.0000000000	73.4773909490	-10.7058318038
	3172.0000000000	52.8047471848	-0.1074385798
	3176.0000000000	69.7621365168	8.0531205908
	3180.0000000000	117.7633393118	15.2254302869
	3184.0000000000	153.0081648349	0.3390157692
	3188.0000000000	90.9286415938	-20.2221833037
	3192.0000000000	39.4508681630	-7.0983603899
	3196.0000000000	21.5849165750	-2.7060108819
	3200.0000000000	14.1018718464	-1.2666264546
	3204.0000000000	10.3959409460	-0.6586735977
	3208.0000000000	8.4984787412	-0.3096469786
	3212.0000000000	7.9120097292	0.0378813685
	3216.0000000000	9.3070773616	0.7917641102
	3220.0000000000	15.8405102768	2.4490648816
	3224.0000000000	17.4064976855	-2.5078150338
	3228.0000000000	8.4900456461	-1.3941821339
	3232.0000000000	5.0557250216	-0.5054580841
	3236.0000000000	3.5098812758	-0.2384559348
	3240.0000000000	2.6606683557	-0.1376786451
	3244.0000000000	2.2123704919	-0.0915928532
	3248.0000000000	1.9007428509	-0.0664677265
	3252.0000000000	1.6678811756	-0.0510935023
	3256.0000000000	1.4852362086	-0.0408614935
	3260.0000000000	1.3240013205	-0.0334555051
	3264.0000000000	1.2013993318	-0.0280949614
	3268.0000000000	1.0975931113	-0.0239787013
	3272.0000000000	1.0084188317	-0.0207299925
	3276.0000000000	0.9309188757	-0.0181095835
	3280.0000000000	0.6297409624	-0.0130582611
	3284.0000000000	0.5807776762	-0.0114726248
	3288.0000000000	0.5376113761	-0.0101491017
	3292.0000000000	0.4993095525	-0.0090325218
	3296.0000000000	0.4651304880	-0.0080818014
	3300.0000000000	0.4344758999	-0.0072657456
	3304.0000000000	0.4068573177	-0.0065602656
	3308.0000000000	0.3818716803	-0.0059464850
	3312.0000000000	0.3591832803	-0.0054094198
	3316.0000000000	0.2696608147	-0.0040914191
	3320.0000000000	0.2540262786	-0.0037333302
	3324.0000000000	0.2049186168	-0.0029897244
	3328.0000000000	0.1611417390	-0.0023420449
	3332.0000000000	0.1521722091	-0.0021465708
	3336.0000000000	0.1439405661	-0.0019725709
	3340.0000000000	0.1286518389	-0.0017227189
	3344.0000000000	0.0843243046	-0.0011270805
	3348.0000000000	0.0163332911	-0.0002598606
	3352.0000000000	0.0153414219	-0.0002365602
	3356.0000000000	0.0144372082	-0.0002159634
	3360.0000000000	0.0136106202	-0.0001976894
	3364.0000000000	0.0128530225	-0.0001814198
	3368.0000000000	0.0121569476	-0.0001668872
	3372.0000000000	0.0115159114	-0.0001538659
	3376.0000000000	0.0109242620	-0.0001421644
	3380.0000000000	0.0103770545	-0.0001316198
	3384.0000000000	0.0000000000	0.0000000000
	3388.0000000000	0.0000000000	0.0000000000
	3392.0000000000	0.0000000000	0.0000000000
	3396.0000000000	0.0000000000	0.0000000000
	3400.0000000000	0.0000000000	0.0000000000
	3404.0000000000	0.0000000000	0.0000000000
	3408.0000000000	0.0000000000	0.0000000000
	3412.0000000000	0.0000000000	0.0000000000
	3416.0000000000	0.0000000000	0.0000000000
	3420.0000000000	0.0000000000	0.0000000000
	3424.0000000000	0.0000000000	0.0000000000
	3428.0000000000	0.0000000000	0.0000000000
	3432.0000000000	0.0000000000	0.0000000000
	3436.0000000000	0.0000000000	0.0000000000
	3440.0000000000	0.0000000000	0.0000000000
	3444.0000000000	0.0000000000	0.0000000000
	3448.0000000000	0.0000000000	0.0000000000
	3452.0000000000	0.0000000000	0.0000000000
	3456.0000000000	0.0000000000	0.0000000000
	3460.0000000000	0.0000000000	0.0000000000
	3464.0000000000	0.0000000000	0.0000000000
	3468.0000000000	0.0000000000	0.0000000000
	3472.0000000000	0.0000000000	0.0000000000
	3476.0000000000	0.0000000000	0.0000000000
	3480.0000000000	0.0000000000	0.0000000000
	3484.0000000000	0.0000000000	0.0000000000
	3488.0000000000	0.0000000000	0.0000000000
	3492.0000000000	0.0000000000	0.0000000000
	3496.0000000000	0.0000000000	0.0000000000
	3500.0000000000	0.0000000000	0.0000000000
	3504.0000000000	0.0000000000	0.0000000000
	3508.0000000000	0.0000000000	0.0000000000
	3512.0000000000	0.0000000000	0.0000000000
	3516.0000000000	0.0000000000	0.0000000000
	3520.0000000000	0.0000000000	0.0000000000
	3524.0000000000	0.0000000000	0.0000000000
	3528.0000000000	0.0000000000	0.0000000000
	3532.0000000000	0.0000000000	0.0000000000
	3536.0000000000	0.0000000000	0.0000000000
	3540.0000000000	0.0000000000	0.0000000000
	3544.0000000000	0.0000000000	0.0000000000
	3548.0000000000	0.0000000000	0.0000000000
	3552.0000000000	0.0000000000	0.0000000000
	3556.0000000000	0.0000000000	0.0000000000
	3560.0000000000	0.0000000000	0.0000000000
	3564.0000000000	0.0000000000	0.0000000000
	3568.0000000000	0.0000000000	0.0000000000
	3572.0000000000	0.0000000000	0.0000000000
	3576.0000000000	0.0000000000	0.0000000000
	3580.0000000000	0.2672104452	0.0033440519
	3584.0000000000	0.2811060333	0.0036082035
	3588.0000000000	0.2961141323	0.0039009181
	3592.0000000000	0.3123567202	0.0042261619
	3596.0000000000	0.3299729580	0.0045885809
	3600.0000000000	0.3491221772	0.0049936403
	3604.0000000000	0.3699874920	0.0054477984
	3608.0000000000	0.3927801878	0.0059587231
	3612.0000000000	0.4177450856	0.0065355650
	3616.0000000000	0.4451671355	0.0071893028
	3620.0000000000	0.4753795732	0.0079331835
	3624.0000000000	0.5087740785	0.0087832887
	3628.0000000000	0.5458135147	0.0097592676
	3632.0000000000	0.5870480294	0.0108852954
	3636.0000000000	0.6331355666	0.0121913366
	3640.0000000000	0.6848682281	0.0137148288
	3644.0000000000	0.7432064701	0.0155029489
	3648.0000000000	0.8093239102	0.0176157001
	3652.0000000000	0.8846666821	0.0201301680
	3656.0000000000	0.9710329876	0.0231464705
	3660.0000000000	1.0706810980	0.0267961944
	3664.0000000000	1.1864780393	0.0312545555
	3668.0000000000	1.3221074499	0.0367582311
	3672.0000000000	1.4823650987	0.0436320221
	3676.0000000000	1.8967916441	0.0551813273
	3680.0000000000	2.1393464075	0.0665790517
	3684.0000000000	2.4339859034	0.0814131985
	3688.0000000000	2.7970797943	0.1010925093
	3692.0000000000	3.2520162497	0.1277802444
	3696.0000000000	3.8331497650	0.1649100072
	3700.0000000000	4.5925977600	0.2181457113
	3704.0000000000	5.6124910877	0.2972642134
	3708.0000000000	7.0282870493	0.4200834443
	3712.0000000000	9.0761247975	0.6212911987
	3716.0000000000	12.1969999000	0.9741723423
	3720.0000000000	17.2898684376	1.6504456955
	3724.0000000000	26.4093320790	3.1100820520
	3728.0000000000	45.0262611651	6.8186902920
	3732.0000000000	90.9020695169	18.4765980986
	3736.0000000000	229.6054509925	57.1075853454
	3740.0000000000	424.7104112485	-15.1636271512
	3744.0000000000	199.0464538490	-49.4520620013
	3748.0000000000	81.2994448120	-15.7446451090
	3752.0000000000	41.6851370440	-5.9897970896
	3756.0000000000	25.1791970411	-2.7835329086
	3760.0000000000	16.9888721029	-1.4849806381
	3764.0000000000	12.4195637221	-0.8685737898
	3768.0000000000	9.6675210786	-0.5386660722
	3772.0000000000	7.9332632500	-0.3439946368
	3776.0000000000	6.8247654863	-0.2184412820
	3780.0000000000	6.1373816510	-0.1295989556
	3784.0000000000	5.7631178964	-0.0595963954
	3788.0000000000	5.6509453228	0.0030899284
	3792.0000000000	5.7905510091	0.0678390777
	3796.0000000000	6.2099106713	0.1449177965
	3800.0000000000	6.9855739026	0.2490969391
	3804.0000000000	8.2721997143	0.4061975481
	3808.0000000000	10.3722264799	0.6680388344
	3812.0000000000	13.9057407736	1.1521344295
	3816.0000000000	20.2699096566	2.1637454074
	3820.0000000000	33.0827546287	4.6414792400
	3824.0000000000	63.6598730376	12.1136571595
	3828.0000000000	154.0587903088	38.0722585899
	3832.0000000000	338.4005075503	18.1822326241
	3836.0000000000	191.1893422483	-47.3130126624
	3840.0000000000	75.3397937745	-15.4412710730
	3844.0000000000	37.1345203435	-5.6515419501
	3848.0000000000	21.7480331659	-2.5622631516
	3852.0000000000	14.2483954765	-1.3547705800
	3856.0000000000	10.0722087850	-0.7980449202
	3860.0000000000	7.5168010548	-0.5085261055
	3864.0000000000	5.8407667528	-0.3438298193
	3868.0000000000	4.6816877709	-0.2434525313
	3872.0000000000	3.8460150690	-0.1788518175
	3876.0000000000	3.2229435273	-0.1354048578
	3880.0000000000	2.7453892181	-0.1051046900
	3884.0000000000	2.3708289995	-0.0833204441
	3888.0000000000	2.0712536728	-0.0672484941
	3892.0000000000	1.8276038102	-0.0551243314
	3896.0000000000	1.6265425141	-0.0457998192
	3900.0000000000	1.1932121750	-0.0351977844
	3904.0000000000	1.0639561919	-0.0296419564
	3908.0000000000	0.9546018173	-0.0251955792
	3912.0000000000	0.8612667045	-0.0215951853
	3916.0000000000	0.7809703591	-0.0186489093
	3920.0000000000	0.7113941047	-0.0162147899
	3924.0000000000	0.6507123620	-0.0141862682
	3928.0000000000	0.5974720312	-0.0124823068
	3932.0000000000	0.5505049264	-0.0110405371
	3936.0000000000	0.5088633065	-0.0098124307
	3940.0000000000	0.4717717987	-0.0087598461
	3944.0000000000	0.4385911184	-0.0078525259
	3948.0000000000	0.4087903921	-0.0070662600
	3952.0000000000	0.3819258297	-0.0063815215
	3956.0000000000	0.3576241336	-0.0057824433
	3960.0000000000	0.3355694812	-0.0052560425
	3964.0000000000	0.3154932269	-0.0047916272
	3968.0000000000	0.2971656939	-0.0043803380
	3972.0000000000	0.2803895839	-0.0040147925
	3976.0000000000	0.2649946522	-0.0036888055
	3980.0000000000	0.2508333757	-0.0033971684
	3984.0000000000	0.2377774097	-0.0031354746
	3988.0000000000	0.2257146729	-0.0028999784
	3992.0000000000	0.2145469357	-0.0026874825
	3996.0000000000	0.0000000000	0.0000000000
