# Supplementary material for: Data of electronic, reactivity, optoelectronic, linear and non-linear optical parameters of doping graphene oxide nanosheet with aluminum atom
Source: Data Brief. 2022 Jan 19;41:107840. doi: 10.1016/j.dib.2022.107840 (PMC8801356; doi:10.1016/j.dib.2022.107840)
Supplement: Supplementary file 1 [file mmc1.zip › supplementary file/DATA OF THE IR SPECTRA/B3LYP-D3/GON2-Al6.xlsx]

#	IR	Spectrum
#	X-Axis:	Frequency	(cm-1)
#	Y-Axis:	&epsilon;	(M-1	cm-1)
#	Peak	information
#	X	Y
#	35.1931000000	1.9610825686
#	45.8652000000	31.6175652410
#	61.4755000000	51.0781480437
#	77.9434000000	11.9001082128
#	103.9941000000	33.9079655284
#	111.6873000000	29.4184539782
#	118.8809000000	21.2589511864
#	124.6177000000	180.3937508403
#	138.0422000000	119.8100637548
#	154.8725000000	139.9576611045
#	167.3731000000	60.5847074595
#	183.2683000000	92.2291406934
#	193.1419000000	124.6504016107
#	203.6172000000	84.9810932651
#	213.7476000000	2.9097264904
#	225.0867000000	155.3918677825
#	236.0370000000	150.4138892725
#	247.4995000000	41.9620978625
#	270.0742000000	11.9457011214
#	277.4490000000	130.6304091891
#	282.2750000000	125.9958472468
#	293.9810000000	210.2154769022
#	300.0784000000	128.8850246842
#	310.4184000000	72.9525515112
#	325.6280000000	48.9406493794
#	330.7723000000	26.0502449410
#	339.4354000000	1443.4682539711
#	356.9470000000	67.4732972034
#	368.4826000000	306.6199668043
#	372.6545000000	273.6651815077
#	386.7073000000	89.7303454241
#	403.4678000000	153.9970965154
#	410.9480000000	99.1340226116
#	419.2193000000	127.5539671262
#	433.4372000000	307.8144076693
#	436.6764000000	163.0049713951
#	478.3646000000	346.8330529607
#	481.4063000000	69.3146654621
#	488.0011000000	363.3801461774
#	505.9314000000	332.4359837712
#	539.7398000000	64.1796964492
#	547.2508000000	325.1370526640
#	556.2294000000	81.6650029022
#	578.2252000000	1126.8956229040
#	594.6212000000	157.9881910544
#	609.4884000000	61.9301096760
#	614.7223000000	191.7859019820
#	641.5301000000	112.8029252822
#	649.3529000000	289.0415629919
#	661.7493000000	152.3218946736
#	703.0367000000	139.3912343182
#	708.7628000000	26.6872497705
#	715.2518000000	145.8445277301
#	719.8194000000	99.6563185004
#	731.3420000000	153.1904991096
#	743.4251000000	546.0465653432
#	748.6998000000	429.2916713104
#	760.2228000000	139.5759178867
#	764.2488000000	57.3743323566
#	795.6208000000	214.9404647514
#	804.3677000000	415.6931536303
#	807.0076000000	19.3456762586
#	834.1128000000	407.4953136352
#	839.5801000000	540.1062207449
#	844.6991000000	459.0366961495
#	851.2355000000	152.7319650840
#	862.4970000000	1007.1138087968
#	872.1377000000	255.1914653656
#	885.4881000000	218.4615262839
#	920.0327000000	54.1766927848
#	964.7515000000	402.9175523157
#	970.1345000000	287.5430379685
#	974.8836000000	234.1581183977
#	995.4029000000	33.2344611042
#	1023.3704000000	6.4099627442
#	1026.8005000000	14.0250484087
#	1065.6085000000	121.3675373917
#	1085.0270000000	231.9929444421
#	1098.3195000000	169.7906494935
#	1143.3306000000	23.5864670944
#	1173.7464000000	6.5941244950
#	1184.9329000000	166.2622486093
#	1207.8731000000	624.7154308059
#	1211.9369000000	44.5729742646
#	1222.0444000000	7.6726186862
#	1233.4950000000	3.5230386690
#	1245.2041000000	277.1753828151
#	1287.2243000000	357.1388529100
#	1305.7582000000	58.2984555669
#	1311.4212000000	46.1696685643
#	1326.1061000000	177.1547827673
#	1352.6934000000	15.4501057935
#	1361.9548000000	234.9748102773
#	1366.8198000000	486.7706491013
#	1404.3737000000	2.4364641307
#	1410.0883000000	9.9069489904
#	1432.9246000000	35.4637948325
#	1450.5066000000	0.0610577175
#	1478.0245000000	72.1712672567
#	1504.5889000000	495.3470255469
#	1507.7954000000	112.3495839353
#	1517.0804000000	565.3688938414
#	1535.3854000000	228.2497976032
#	1553.4709000000	10.8197257554
#	1580.9752000000	21.5287006146
#	1591.1296000000	15.8351884920
#	1601.5197000000	112.5327530993
#	3071.6988000000	9.2367761700
#	3081.3422000000	35.3755904612
#	3083.7874000000	67.5224891649
#	3096.2102000000	57.2336582809
#	3100.0109000000	29.3075545017
#	3108.4368000000	73.1362468250
#	3118.3775000000	69.5679217909
#	3146.7309000000	34.1421211524
#	3149.2664000000	33.5946238118
#	3155.7178000000	25.3367086887
#	3174.5575000000	76.2260818852
#	3620.0753000000	39.0702653850
#	3925.4669000000	124.1618054536
#	Spectra
#	X	Y	DY/DX
	0.0000000000	0.0790402806	0.0017290809
	4.0000000000	0.0865720231	0.0020516828
	8.0000000000	0.1011307038	0.0025546330
	12.0000000000	0.1125027761	0.0031681009
	16.0000000000	0.1268627841	0.0040759253
	20.0000000000	0.1458231355	0.0055287411
	24.0000000000	0.1818229523	0.0082554254
	28.0000000000	0.2244827891	0.0138748888
	32.0000000000	0.3038480468	0.0275765169
	36.0000000000	0.4463166775	0.0334318210
	40.0000000000	0.6738957186	0.0986183187
	44.0000000000	1.3619963325	0.2147777887
	48.0000000000	1.4068698549	-0.1685690973
	52.0000000000	1.0160006622	-0.0059841080
	56.0000000000	1.3738005388	0.2044834760
	60.0000000000	2.7827348612	0.3874432689
	64.0000000000	2.3522639856	-0.4286627965
	68.0000000000	1.2392137714	-0.1390554490
	72.0000000000	1.0146272053	0.0121909965
	76.0000000000	1.3162868293	0.1190388772
	80.0000000000	1.3265243253	-0.1192926688
	84.0000000000	1.0049313959	-0.0309052071
	88.0000000000	1.0147125395	0.0268368891
	92.0000000000	1.2154801454	0.0765815555
	96.0000000000	1.6953942403	0.1803837236
	100.0000000000	2.9306983039	0.4890208093
	104.0000000000	5.0811596828	0.2240866257
	108.0000000000	5.0422784810	0.1910581639
	112.0000000000	6.5465547202	0.1813403783
	116.0000000000	7.4736739715	0.6833075305
	120.0000000000	12.3617094517	1.7694269178
	124.0000000000	22.0338785429	1.3535462350
	128.0000000000	14.7759072446	-2.5100472103
	132.0000000000	10.2085815530	0.1023460470
	136.0000000000	15.1691342614	2.0485787247
	140.0000000000	14.9481964511	-2.2572788135
	144.0000000000	8.4929117313	-0.7135731651
	148.0000000000	8.4755315266	0.6981468533
	152.0000000000	15.3717756760	2.8595762046
	156.0000000000	20.4282321947	-2.1676677748
	160.0000000000	11.0981686004	-1.2934392560
	164.0000000000	10.3069194314	0.7759145963
	168.0000000000	12.7473364424	-0.7259658607
	172.0000000000	8.2310655895	-0.7020490021
	176.0000000000	7.9003160508	0.5077673663
	180.0000000000	13.4362751494	2.2949062092
	184.0000000000	20.2240010206	-0.6355594779
	188.0000000000	16.8635062350	0.4983752418
	192.0000000000	25.3954577672	2.3251323351
	196.0000000000	20.4661640935	-2.7417773389
	200.0000000000	16.6988233568	0.8921283700
	204.0000000000	20.6782614052	-1.0137872229
	208.0000000000	12.1924878469	-1.6326844156
	212.0000000000	9.1799364001	-0.1206739170
	216.0000000000	10.2539815540	0.6855706586
	220.0000000000	16.6197877268	2.8844407977
	224.0000000000	34.1680871609	3.9822397118
	228.0000000000	28.7554874073	-3.4799449895
	232.0000000000	25.8530841612	2.2345505398
	236.0000000000	37.8319773775	-0.2602342348
	240.0000000000	22.2143920685	-3.6726832890
	244.0000000000	15.5322189711	-0.0378241471
	248.0000000000	16.1461254276	-0.9795938701
	252.0000000000	10.2849309427	-1.0899265992
	256.0000000000	7.9446301639	-0.2170339886
	260.0000000000	7.9860824036	0.2007184611
	264.0000000000	9.6806940984	0.6986852502
	268.0000000000	14.3196558993	1.7018495578
	272.0000000000	23.0414847897	3.0772899927
	276.0000000000	44.4938119404	6.6451942737
	280.0000000000	55.1399628874	0.6102339911
	284.0000000000	48.2777271821	-5.0268674171
	288.0000000000	38.7717778758	1.4386041188
	292.0000000000	61.8620534209	9.0252443841
	296.0000000000	69.6851017207	-4.5707493624
	300.0000000000	61.1416711394	-3.0084407094
	304.0000000000	39.1760064183	-4.0744456994
	308.0000000000	35.8043179024	1.7356616038
	312.0000000000	35.9082059085	-2.8863203945
	316.0000000000	27.6663015879	-0.5310867517
	320.0000000000	31.1682989021	2.2460360585
	324.0000000000	47.0562779523	5.4522726241
	328.0000000000	67.3838821575	6.0576048552
	332.0000000000	111.8321455242	18.0688476626
	336.0000000000	255.0004440845	59.5473596401
	340.0000000000	425.3787519519	-28.8450599776
	344.0000000000	194.3040355659	-45.2830192559
	348.0000000000	88.8703078400	-13.4761694322
	352.0000000000	59.3052423137	-2.7241256614
	356.0000000000	60.4386681776	1.4414661475
	360.0000000000	58.0232916123	0.0225122186
	364.0000000000	78.8619022409	11.8957710980
	368.0000000000	149.0819103689	14.2647232676
	372.0000000000	154.5045283834	-7.0218703076
	376.0000000000	87.1527322337	-16.8801597175
	380.0000000000	48.0512066458	-4.1726608345
	384.0000000000	46.1569733563	2.6814514033
	388.0000000000	47.7419575272	-4.5882980988
	392.0000000000	31.2200675522	-2.1091840179
	396.0000000000	30.5338557893	1.7223443614
	400.0000000000	48.5271304224	7.9771012323
	404.0000000000	75.1378055054	-1.3538520556
	408.0000000000	61.9476722413	0.5112309013
	412.0000000000	64.6479453829	-3.2871642830
	416.0000000000	59.8149861939	3.5805681082
	420.0000000000	71.3252491500	-3.9826570557
	424.0000000000	52.3286356924	-1.3554972710
	428.0000000000	67.6584980277	9.9391292632
	432.0000000000	140.0032301396	21.9944857660
	436.0000000000	151.5489773087	-13.9991612178
	440.0000000000	76.6123748071	-16.0288701647
	444.0000000000	37.3402772455	-5.3448992800
	448.0000000000	24.0289167377	-1.9420420601
	452.0000000000	19.1370306020	-0.6810381219
	456.0000000000	17.9127954056	0.0139065655
	460.0000000000	19.2099197556	0.6556140002
	464.0000000000	23.5940114441	1.6535308437
	468.0000000000	34.0545287149	3.9451425115
	472.0000000000	61.1679606351	11.0374663713
	476.0000000000	139.3192872165	28.1772162281
	480.0000000000	187.4316330894	-11.1844528904
	484.0000000000	154.3735415944	3.5880722529
	488.0000000000	193.8014825213	-4.7023837121
	492.0000000000	107.4676705620	-19.8394851772
	496.0000000000	64.8320636136	-3.5850147530
	500.0000000000	71.6583944446	7.7800814339
	504.0000000000	136.6581632812	21.8508907114
	508.0000000000	129.8004373079	-24.0776742056
	512.0000000000	57.2525028362	-10.4017991577
	516.0000000000	32.4622825419	-3.4136988789
	520.0000000000	23.9475783092	-1.1904760557
	524.0000000000	21.4506009940	-0.1391414653
	528.0000000000	22.6753990758	0.7878355914
	532.0000000000	28.6080378218	2.4417835474
	536.0000000000	45.8005440443	6.8823209587
	540.0000000000	79.4855558898	7.0697229868
	544.0000000000	123.1442460562	20.1143472545
	548.0000000000	176.3818664799	-12.5367733909
	552.0000000000	102.6524897629	-10.6122527559
	556.0000000000	89.7140058972	-2.5604964091
	560.0000000000	66.2940659167	-4.5152456783
	564.0000000000	63.5408626041	2.8032027501
	568.0000000000	90.4268271794	11.6929005211
	572.0000000000	177.8955199071	37.1518132928
	576.0000000000	443.4824749270	91.6469425298
	580.0000000000	485.2993085189	-86.8146802279
	584.0000000000	201.1700851100	-41.1414859375
	588.0000000000	111.1611881198	-9.1990784190
	592.0000000000	110.5516453720	7.5699483638
	596.0000000000	111.9136933518	-13.3074976260
	600.0000000000	64.2423882773	-6.7731097917
	604.0000000000	54.7600165695	1.5466891934
	608.0000000000	77.6442672406	9.1012369747
	612.0000000000	111.2696990898	10.2275586218
	616.0000000000	117.6450680074	-15.7344583193
	620.0000000000	56.8567409476	-9.6293915080
	624.0000000000	34.6100302974	-2.7945260030
	628.0000000000	29.0350872423	-0.2711942153
	632.0000000000	31.9689644830	1.8726668884
	636.0000000000	47.4189519724	6.6359551892
	640.0000000000	91.5284457865	13.6269502994
	644.0000000000	115.7317994697	4.0854307491
	648.0000000000	177.5052574674	19.0612956056
	652.0000000000	140.6439956677	-25.2041071828
	656.0000000000	83.0018799841	-3.4619025651
	660.0000000000	103.0740471428	9.8767831893
	664.0000000000	86.5595049857	-15.7076203695
	668.0000000000	41.2121941175	-6.4814388602
	672.0000000000	25.3856231696	-2.2675020575
	676.0000000000	19.7137669509	-0.8752325073
	680.0000000000	17.8699145260	-0.2257399688
	684.0000000000	17.9204538888	0.2469900173
	688.0000000000	20.2086621716	0.8350545629
	692.0000000000	25.6052016778	1.9935658715
	696.0000000000	38.9081197355	5.2925062552
	700.0000000000	76.8751162769	14.6863263334
	704.0000000000	114.5343140552	-5.0327206359
	708.0000000000	92.1915251322	-0.6858338014
	712.0000000000	109.7973223986	11.8227080682
	716.0000000000	154.5260371135	-0.0555732143
	720.0000000000	137.9372650921	-8.4845224959
	724.0000000000	99.4430117153	-4.0299022475
	728.0000000000	119.2942234130	14.0838698679
	732.0000000000	168.7888947589	-1.2441216180
	736.0000000000	162.6851391200	9.4407111066
	740.0000000000	284.5972500049	56.1261454722
	744.0000000000	487.5161015276	3.9089789865
	748.0000000000	448.9271094805	-13.9062427613
	752.0000000000	263.2995379983	-48.9864408081
	756.0000000000	160.1183394300	-6.0096069988
	760.0000000000	172.7136921933	0.0089516605
	764.0000000000	130.6287233162	-14.0882316141
	768.0000000000	74.8914705635	-10.3853587039
	772.0000000000	49.2905676333	-3.5235680240
	776.0000000000	41.0491101057	-0.9017473329
	780.0000000000	40.8037775917	0.7567840862
	784.0000000000	47.8097350938	2.9720950920
	788.0000000000	68.5208720361	8.3298859808
	792.0000000000	129.0714363314	24.4176632348
	796.0000000000	222.1580992124	4.0825547873
	800.0000000000	224.1335402195	17.3181017346
	804.0000000000	347.0878584143	10.5898439271
	808.0000000000	213.2898102793	-41.8519691808
	812.0000000000	109.8772203384	-13.2180559083
	816.0000000000	81.9189737796	-2.5805478981
	820.0000000000	82.9166943090	2.8923395127
	824.0000000000	107.1549812235	10.0586835434
	828.0000000000	177.8901233819	28.7994450417
	832.0000000000	377.3404766428	70.3716410251
	836.0000000000	554.1185995947	20.7476341778
	840.0000000000	670.3589489385	-3.0212707740
	844.0000000000	616.3074699581	-14.3787691337
	848.0000000000	429.0543022836	-42.2422403469
	852.0000000000	347.6571217630	-16.6469442402
	856.0000000000	341.4950158222	26.8625649570
	860.0000000000	631.3529131904	116.4809730161
	864.0000000000	746.2558197313	-104.6457137945
	868.0000000000	393.1903757666	-39.9638892585
	872.0000000000	343.7179991444	-16.5162620218
	876.0000000000	205.3970912859	-29.6149089501
	880.0000000000	151.5641179184	1.1184871962
	884.0000000000	206.3031601423	18.3553925236
	888.0000000000	162.4987804632	-30.1266969286
	892.0000000000	78.6456161582	-12.0670057676
	896.0000000000	48.0995922505	-4.6665201066
	900.0000000000	35.1177386015	-2.2039230274
	904.0000000000	28.5714953582	-1.0633714241
	908.0000000000	26.0876092392	-0.2061073406
	912.0000000000	27.4610345744	1.1693253568
	916.0000000000	38.5636165639	5.0190079823
	920.0000000000	59.3233061666	0.0044332968
	924.0000000000	37.4639921332	-5.4669846162
	928.0000000000	24.7057266065	-1.6136759518
	932.0000000000	21.2213562936	-0.3390999062
	936.0000000000	21.1590465807	0.2656387027
	940.0000000000	23.3603274885	0.7971879538
	944.0000000000	27.9067719938	1.5351926044
	948.0000000000	36.4262088306	2.8789919741
	952.0000000000	53.0436332750	5.8679868180
	956.0000000000	89.9059216767	14.1221734401
	960.0000000000	190.5658767448	41.5739516784
	964.0000000000	425.6911423711	49.7755236523
	968.0000000000	445.4430563568	0.2457168789
	972.0000000000	411.7600039031	-23.7534378076
	976.0000000000	302.7147212536	-47.4909749659
	980.0000000000	136.0783348500	-26.6059248014
	984.0000000000	70.9548386700	-9.2598714878
	988.0000000000	47.8566672782	-3.0388283714
	992.0000000000	45.1244110138	1.7687895613
	996.0000000000	49.1464254943	-3.4220349541
	1000.0000000000	28.8359369781	-3.9168694989
	1004.0000000000	18.8197219345	-1.5214968898
	1008.0000000000	14.4290733396	-0.6942777308
	1012.0000000000	12.4861603372	-0.2641106821
	1016.0000000000	12.3095953160	0.2182419984
	1020.0000000000	15.0813449292	1.3302439094
	1024.0000000000	21.4167421949	1.4374098025
	1028.0000000000	21.2099622189	-2.2093302859
	1032.0000000000	12.9768631269	-1.2783685147
	1036.0000000000	10.0102790411	-0.3219127128
	1040.0000000000	9.5339163988	0.0432536924
	1044.0000000000	10.2310447790	0.3065881853
	1048.0000000000	12.4136995032	0.6678949609
	1052.0000000000	16.3340061955	1.3733194577
	1056.0000000000	24.8721335579	3.2245012588
	1060.0000000000	47.5916007339	9.4017616251
	1064.0000000000	108.7323191186	17.4850537253
	1068.0000000000	99.1069649585	-16.7498779483
	1072.0000000000	56.2921589450	-4.1991855523
	1076.0000000000	57.5500740643	4.6304857299
	1080.0000000000	102.1695029119	20.3192749388
	1084.0000000000	223.5392982105	25.6283214855
	1088.0000000000	167.4461715035	-30.3620571061
	1092.0000000000	105.1715746878	-1.3831702944
	1096.0000000000	150.9041197210	22.0129772102
	1100.0000000000	155.9462488080	-26.3879019298
	1104.0000000000	66.7651120809	-13.5688538719
	1108.0000000000	33.8525210439	-4.7016326523
	1112.0000000000	21.3330641824	-2.0315190964
	1116.0000000000	15.5026254903	-1.0244669188
	1120.0000000000	12.4555592191	-0.5492948763
	1124.0000000000	10.8569698877	-0.2679264892
	1128.0000000000	10.2959740690	-0.0302067800
	1132.0000000000	10.6069325279	0.2940578060
	1136.0000000000	12.9605385793	1.0901502298
	1140.0000000000	21.3793415920	3.4189713820
	1144.0000000000	30.5397428368	-1.7602478619
	1148.0000000000	18.2389649765	-2.2822615250
	1152.0000000000	13.2963281807	-0.5296002798
	1156.0000000000	12.5355125506	0.0745677049
	1160.0000000000	13.5799202449	0.4407124197
	1164.0000000000	16.1744766032	0.8936690271
	1168.0000000000	21.4593354089	1.8181067105
	1172.0000000000	32.2533682717	3.5820741798
	1176.0000000000	47.4976152255	4.8863711681
	1180.0000000000	86.7955217033	17.1084190762
	1184.0000000000	184.8731236827	19.3065696247
	1188.0000000000	138.1869342006	-23.3955443341
	1192.0000000000	86.3068145646	-4.0352177664
	1196.0000000000	93.4364576285	7.3378144992
	1200.0000000000	154.8050587395	26.5245343156
	1204.0000000000	359.5789483874	85.6721152213
	1208.0000000000	688.6137114508	-4.5333944210
	1212.0000000000	375.4119058538	-79.2655130760
	1216.0000000000	164.4295584057	-30.1865210503
	1220.0000000000	92.8211660638	-9.5372943626
	1224.0000000000	65.0718949152	-5.4009839698
	1228.0000000000	51.7895293158	-1.2663073214
	1232.0000000000	54.0098511809	2.2957784350
	1236.0000000000	70.4537818857	7.0661322116
	1240.0000000000	129.1772426882	25.9959138474
	1244.0000000000	289.8966418101	37.4214384007
	1248.0000000000	215.3437401914	-47.3241185481
	1252.0000000000	91.1588528615	-16.7835093095
	1256.0000000000	50.8441165041	-5.6426277033
	1260.0000000000	36.4620620927	-2.0631651738
	1264.0000000000	31.8088170998	-0.4077357664
	1268.0000000000	32.7462757072	0.8905893450
	1272.0000000000	39.6412562637	2.7417060049
	1276.0000000000	57.6297823417	6.9019224466
	1280.0000000000	105.7955753928	19.7907530190
	1284.0000000000	254.0985888802	59.1637027933
	1288.0000000000	397.7915254375	-35.3959985473
	1292.0000000000	180.9762069317	-39.4163707422
	1296.0000000000	91.4011587309	-10.6544430852
	1300.0000000000	73.9650617535	1.2150253935
	1304.0000000000	101.6050624573	10.8428328785
	1308.0000000000	111.1076428244	-3.4549042991
	1312.0000000000	103.2108507049	-6.6741650709
	1316.0000000000	74.5717050061	-2.7076541087
	1320.0000000000	90.1533743377	11.5052415062
	1324.0000000000	182.1405222885	31.9607758452
	1328.0000000000	187.1054019795	-32.3063025956
	1332.0000000000	85.4442826259	-14.5604093425
	1336.0000000000	52.2950360643	-4.0736346979
	1340.0000000000	44.3450620869	-0.3604010407
	1344.0000000000	48.0450857608	2.2532698297
	1348.0000000000	64.8757522935	6.4977035074
	1352.0000000000	104.2916229547	12.6169284794
	1356.0000000000	173.8000491953	28.2710053551
	1360.0000000000	382.4784249838	75.2403499349
	1364.0000000000	613.0893618096	45.6491367586
	1368.0000000000	621.1337090175	-91.6254869812
	1372.0000000000	258.9493623925	-58.7375441773
	1376.0000000000	118.2184469402	-19.6615763223
	1380.0000000000	66.8004828889	-8.1670929785
	1384.0000000000	43.5849110789	-4.0530370501
	1388.0000000000	31.4138954816	-2.2502467391
	1392.0000000000	24.4670155885	-1.3091933033
	1396.0000000000	20.5330744438	-0.6832747371
	1400.0000000000	19.0988996262	0.0169960254
	1404.0000000000	20.7294923486	0.5813126813
	1408.0000000000	23.8614156261	1.3167068369
	1412.0000000000	22.5955842539	-2.1273075806
	1416.0000000000	16.2526463870	-0.8215620496
	1420.0000000000	15.0430011301	0.1317112595
	1424.0000000000	17.4580860018	1.1922424388
	1428.0000000000	27.1047830254	4.2094842319
	1432.0000000000	51.2697594779	4.5840844525
	1436.0000000000	37.2642242464	-6.6263129165
	1440.0000000000	20.6082878656	-2.1668387212
	1444.0000000000	15.7260710974	-0.6248048344
	1448.0000000000	14.2134752857	-0.0796765183
	1452.0000000000	14.4628976963	0.1820061000
	1456.0000000000	15.6846039092	0.4359366404
	1460.0000000000	18.0537042247	0.7727538315
	1464.0000000000	22.2148777420	1.3806481375
	1468.0000000000	30.1348794333	2.8404076201
	1472.0000000000	48.8133988354	7.4410537966
	1476.0000000000	98.5719893451	16.1581011296
	1480.0000000000	105.8773652187	-12.7359162815
	1484.0000000000	70.3839365132	-3.3963611454
	1488.0000000000	71.5056824501	3.3938690509
	1492.0000000000	97.5028097122	10.2072276123
	1496.0000000000	164.9143345079	26.3708482055
	1500.0000000000	356.1604876201	79.4846502915
	1504.0000000000	781.0783463881	73.8373904960
	1508.0000000000	650.2517246633	-73.3894709310
	1512.0000000000	510.9879489959	21.9031884087
	1516.0000000000	806.1597686681	71.7708814039
	1520.0000000000	561.2656985020	-120.1663882336
	1524.0000000000	256.2587375180	-38.6834010806
	1528.0000000000	182.3636362330	-1.8026541170
	1532.0000000000	245.9699941407	36.1564934085
	1536.0000000000	343.7510230057	-26.2295284841
	1540.0000000000	165.2812911491	-34.4947590457
	1544.0000000000	82.1114926491	-11.4435464919
	1548.0000000000	53.7615367315	-3.8280945634
	1552.0000000000	46.9578671381	-0.5226478937
	1556.0000000000	36.5864317990	-3.8474910805
	1560.0000000000	25.4852580612	-1.7718087276
	1564.0000000000	20.6903629096	-0.7607198020
	1568.0000000000	18.8993953227	-0.1450037158
	1572.0000000000	19.8014155628	0.6964132094
	1576.0000000000	26.2271516256	2.9187135408
	1580.0000000000	43.7128056022	3.7783294140
	1584.0000000000	38.8517032748	-2.7906145581
	1588.0000000000	39.6157398476	3.2523265011
	1592.0000000000	53.2949362743	1.3105304859
	1596.0000000000	69.4921429965	10.2402357259
	1600.0000000000	145.8692357554	21.7183415760
	1604.0000000000	119.6340982708	-25.6953615308
	1608.0000000000	48.5849551452	-9.8865342035
	1612.0000000000	24.5094301136	-3.4821859350
	1616.0000000000	15.1259667416	-1.5495334097
	1620.0000000000	10.5890020620	-0.8228522306
	1624.0000000000	8.0317181555	-0.4945952004
	1628.0000000000	6.4264221941	-0.3249753054
	1632.0000000000	5.3368624079	-0.2281054058
	1636.0000000000	4.5528228792	-0.1683743131
	1640.0000000000	3.9064018852	-0.1285565746
	1644.0000000000	3.4490317538	-0.1017051809
	1648.0000000000	3.0826435411	-0.0825022524
	1652.0000000000	2.7823793734	-0.0683081062
	1656.0000000000	2.5316610997	-0.0575210070
	1660.0000000000	2.3190345005	-0.0491277630
	1664.0000000000	2.1363420999	-0.0424641507
	1668.0000000000	1.4995654491	-0.0312111968
	1672.0000000000	1.3829943681	-0.0272083376
	1676.0000000000	1.2809567289	-0.0239139516
	1680.0000000000	0.7433196176	-0.0156788856
	1684.0000000000	0.6845668890	-0.0137557605
	1688.0000000000	0.6328574595	-0.0121453525
	1692.0000000000	0.5870710124	-0.0107852169
	1696.0000000000	0.3581253521	-0.0072856894
	1700.0000000000	0.3306788857	-0.0064597271
	1704.0000000000	0.3062867866	-0.0057545165
	1708.0000000000	0.2845104063	-0.0051487110
	1712.0000000000	0.2649873256	-0.0046253464
	1716.0000000000	0.2386017914	-0.0040624278
	1720.0000000000	0.2231476114	-0.0036733809
	1724.0000000000	0.2091505292	-0.0033325480
	1728.0000000000	0.1964326694	-0.0030326756
	1732.0000000000	0.1848425304	-0.0027677826
	1736.0000000000	0.1742504213	-0.0025329074
	1740.0000000000	0.1645447962	-0.0023239105
	1744.0000000000	0.1378889724	-0.0019198109
	1748.0000000000	0.1305190282	-0.0017679426
	1752.0000000000	0.1102382613	-0.0014641176
	1756.0000000000	0.1046070894	-0.0013534024
	1760.0000000000	0.0993965386	-0.0012535723
	1764.0000000000	0.0000000000	0.0000000000
	1768.0000000000	0.0000000000	0.0000000000
	1772.0000000000	0.0000000000	0.0000000000
	1776.0000000000	0.0000000000	0.0000000000
	1780.0000000000	0.0000000000	0.0000000000
	1784.0000000000	0.0000000000	0.0000000000
	1788.0000000000	0.0000000000	0.0000000000
	1792.0000000000	0.0000000000	0.0000000000
	1796.0000000000	0.0000000000	0.0000000000
	1800.0000000000	0.0000000000	0.0000000000
	1804.0000000000	0.0000000000	0.0000000000
	1808.0000000000	0.0000000000	0.0000000000
	1812.0000000000	0.0000000000	0.0000000000
	1816.0000000000	0.0000000000	0.0000000000
	1820.0000000000	0.0000000000	0.0000000000
	1824.0000000000	0.0000000000	0.0000000000
	1828.0000000000	0.0000000000	0.0000000000
	1832.0000000000	0.0000000000	0.0000000000
	1836.0000000000	0.0000000000	0.0000000000
	1840.0000000000	0.0000000000	0.0000000000
	1844.0000000000	0.0000000000	0.0000000000
	1848.0000000000	0.0000000000	0.0000000000
	1852.0000000000	0.0000000000	0.0000000000
	1856.0000000000	0.0000000000	0.0000000000
	1860.0000000000	0.0000000000	0.0000000000
	1864.0000000000	0.0000000000	0.0000000000
	1868.0000000000	0.0000000000	0.0000000000
	1872.0000000000	0.0000000000	0.0000000000
	1876.0000000000	0.0000000000	0.0000000000
	1880.0000000000	0.0000000000	0.0000000000
	1884.0000000000	0.0000000000	0.0000000000
	1888.0000000000	0.0000000000	0.0000000000
	1892.0000000000	0.0000000000	0.0000000000
	1896.0000000000	0.0000000000	0.0000000000
	1900.0000000000	0.0000000000	0.0000000000
	1904.0000000000	0.0000000000	0.0000000000
	1908.0000000000	0.0000000000	0.0000000000
	1912.0000000000	0.0000000000	0.0000000000
	1916.0000000000	0.0000000000	0.0000000000
	1920.0000000000	0.0000000000	0.0000000000
	1924.0000000000	0.0000000000	0.0000000000
	1928.0000000000	0.0000000000	0.0000000000
	1932.0000000000	0.0000000000	0.0000000000
	1936.0000000000	0.0000000000	0.0000000000
	1940.0000000000	0.0000000000	0.0000000000
	1944.0000000000	0.0000000000	0.0000000000
	1948.0000000000	0.0000000000	0.0000000000
	1952.0000000000	0.0000000000	0.0000000000
	1956.0000000000	0.0000000000	0.0000000000
	1960.0000000000	0.0000000000	0.0000000000
	1964.0000000000	0.0000000000	0.0000000000
	1968.0000000000	0.0000000000	0.0000000000
	1972.0000000000	0.0000000000	0.0000000000
	1976.0000000000	0.0000000000	0.0000000000
	1980.0000000000	0.0000000000	0.0000000000
	1984.0000000000	0.0000000000	0.0000000000
	1988.0000000000	0.0000000000	0.0000000000
	1992.0000000000	0.0000000000	0.0000000000
	1996.0000000000	0.0000000000	0.0000000000
	2000.0000000000	0.0000000000	0.0000000000
	2004.0000000000	0.0000000000	0.0000000000
	2008.0000000000	0.0000000000	0.0000000000
	2012.0000000000	0.0000000000	0.0000000000
	2016.0000000000	0.0000000000	0.0000000000
	2020.0000000000	0.0000000000	0.0000000000
	2024.0000000000	0.0000000000	0.0000000000
	2028.0000000000	0.0000000000	0.0000000000
	2032.0000000000	0.0000000000	0.0000000000
	2036.0000000000	0.0000000000	0.0000000000
	2040.0000000000	0.0000000000	0.0000000000
	2044.0000000000	0.0000000000	0.0000000000
	2048.0000000000	0.0000000000	0.0000000000
	2052.0000000000	0.0000000000	0.0000000000
	2056.0000000000	0.0000000000	0.0000000000
	2060.0000000000	0.0000000000	0.0000000000
	2064.0000000000	0.0000000000	0.0000000000
	2068.0000000000	0.0000000000	0.0000000000
	2072.0000000000	0.0000000000	0.0000000000
	2076.0000000000	0.0000000000	0.0000000000
	2080.0000000000	0.0000000000	0.0000000000
	2084.0000000000	0.0000000000	0.0000000000
	2088.0000000000	0.0000000000	0.0000000000
	2092.0000000000	0.0000000000	0.0000000000
	2096.0000000000	0.0000000000	0.0000000000
	2100.0000000000	0.0000000000	0.0000000000
	2104.0000000000	0.0000000000	0.0000000000
	2108.0000000000	0.0000000000	0.0000000000
	2112.0000000000	0.0000000000	0.0000000000
	2116.0000000000	0.0000000000	0.0000000000
	2120.0000000000	0.0000000000	0.0000000000
	2124.0000000000	0.0000000000	0.0000000000
	2128.0000000000	0.0000000000	0.0000000000
	2132.0000000000	0.0000000000	0.0000000000
	2136.0000000000	0.0000000000	0.0000000000
	2140.0000000000	0.0000000000	0.0000000000
	2144.0000000000	0.0000000000	0.0000000000
	2148.0000000000	0.0000000000	0.0000000000
	2152.0000000000	0.0000000000	0.0000000000
	2156.0000000000	0.0000000000	0.0000000000
	2160.0000000000	0.0000000000	0.0000000000
	2164.0000000000	0.0000000000	0.0000000000
	2168.0000000000	0.0000000000	0.0000000000
	2172.0000000000	0.0000000000	0.0000000000
	2176.0000000000	0.0000000000	0.0000000000
	2180.0000000000	0.0000000000	0.0000000000
	2184.0000000000	0.0000000000	0.0000000000
	2188.0000000000	0.0000000000	0.0000000000
	2192.0000000000	0.0000000000	0.0000000000
	2196.0000000000	0.0000000000	0.0000000000
	2200.0000000000	0.0000000000	0.0000000000
	2204.0000000000	0.0000000000	0.0000000000
	2208.0000000000	0.0000000000	0.0000000000
	2212.0000000000	0.0000000000	0.0000000000
	2216.0000000000	0.0000000000	0.0000000000
	2220.0000000000	0.0000000000	0.0000000000
	2224.0000000000	0.0000000000	0.0000000000
	2228.0000000000	0.0000000000	0.0000000000
	2232.0000000000	0.0000000000	0.0000000000
	2236.0000000000	0.0000000000	0.0000000000
	2240.0000000000	0.0000000000	0.0000000000
	2244.0000000000	0.0000000000	0.0000000000
	2248.0000000000	0.0000000000	0.0000000000
	2252.0000000000	0.0000000000	0.0000000000
	2256.0000000000	0.0000000000	0.0000000000
	2260.0000000000	0.0000000000	0.0000000000
	2264.0000000000	0.0000000000	0.0000000000
	2268.0000000000	0.0000000000	0.0000000000
	2272.0000000000	0.0000000000	0.0000000000
	2276.0000000000	0.0000000000	0.0000000000
	2280.0000000000	0.0000000000	0.0000000000
	2284.0000000000	0.0000000000	0.0000000000
	2288.0000000000	0.0000000000	0.0000000000
	2292.0000000000	0.0000000000	0.0000000000
	2296.0000000000	0.0000000000	0.0000000000
	2300.0000000000	0.0000000000	0.0000000000
	2304.0000000000	0.0000000000	0.0000000000
	2308.0000000000	0.0000000000	0.0000000000
	2312.0000000000	0.0000000000	0.0000000000
	2316.0000000000	0.0000000000	0.0000000000
	2320.0000000000	0.0000000000	0.0000000000
	2324.0000000000	0.0000000000	0.0000000000
	2328.0000000000	0.0000000000	0.0000000000
	2332.0000000000	0.0000000000	0.0000000000
	2336.0000000000	0.0000000000	0.0000000000
	2340.0000000000	0.0000000000	0.0000000000
	2344.0000000000	0.0000000000	0.0000000000
	2348.0000000000	0.0000000000	0.0000000000
	2352.0000000000	0.0000000000	0.0000000000
	2356.0000000000	0.0000000000	0.0000000000
	2360.0000000000	0.0000000000	0.0000000000
	2364.0000000000	0.0000000000	0.0000000000
	2368.0000000000	0.0000000000	0.0000000000
	2372.0000000000	0.0000000000	0.0000000000
	2376.0000000000	0.0000000000	0.0000000000
	2380.0000000000	0.0000000000	0.0000000000
	2384.0000000000	0.0000000000	0.0000000000
	2388.0000000000	0.0000000000	0.0000000000
	2392.0000000000	0.0000000000	0.0000000000
	2396.0000000000	0.0000000000	0.0000000000
	2400.0000000000	0.0000000000	0.0000000000
	2404.0000000000	0.0000000000	0.0000000000
	2408.0000000000	0.0000000000	0.0000000000
	2412.0000000000	0.0000000000	0.0000000000
	2416.0000000000	0.0000000000	0.0000000000
	2420.0000000000	0.0000000000	0.0000000000
	2424.0000000000	0.0000000000	0.0000000000
	2428.0000000000	0.0000000000	0.0000000000
	2432.0000000000	0.0000000000	0.0000000000
	2436.0000000000	0.0000000000	0.0000000000
	2440.0000000000	0.0000000000	0.0000000000
	2444.0000000000	0.0000000000	0.0000000000
	2448.0000000000	0.0000000000	0.0000000000
	2452.0000000000	0.0000000000	0.0000000000
	2456.0000000000	0.0000000000	0.0000000000
	2460.0000000000	0.0000000000	0.0000000000
	2464.0000000000	0.0000000000	0.0000000000
	2468.0000000000	0.0000000000	0.0000000000
	2472.0000000000	0.0000000000	0.0000000000
	2476.0000000000	0.0000000000	0.0000000000
	2480.0000000000	0.0000000000	0.0000000000
	2484.0000000000	0.0000000000	0.0000000000
	2488.0000000000	0.0000000000	0.0000000000
	2492.0000000000	0.0000000000	0.0000000000
	2496.0000000000	0.0000000000	0.0000000000
	2500.0000000000	0.0000000000	0.0000000000
	2504.0000000000	0.0000000000	0.0000000000
	2508.0000000000	0.0000000000	0.0000000000
	2512.0000000000	0.0000000000	0.0000000000
	2516.0000000000	0.0000000000	0.0000000000
	2520.0000000000	0.0000000000	0.0000000000
	2524.0000000000	0.0000000000	0.0000000000
	2528.0000000000	0.0000000000	0.0000000000
	2532.0000000000	0.0000000000	0.0000000000
	2536.0000000000	0.0000000000	0.0000000000
	2540.0000000000	0.0000000000	0.0000000000
	2544.0000000000	0.0000000000	0.0000000000
	2548.0000000000	0.0000000000	0.0000000000
	2552.0000000000	0.0000000000	0.0000000000
	2556.0000000000	0.0000000000	0.0000000000
	2560.0000000000	0.0000000000	0.0000000000
	2564.0000000000	0.0000000000	0.0000000000
	2568.0000000000	0.0000000000	0.0000000000
	2572.0000000000	0.0000000000	0.0000000000
	2576.0000000000	0.0000000000	0.0000000000
	2580.0000000000	0.0000000000	0.0000000000
	2584.0000000000	0.0000000000	0.0000000000
	2588.0000000000	0.0000000000	0.0000000000
	2592.0000000000	0.0000000000	0.0000000000
	2596.0000000000	0.0000000000	0.0000000000
	2600.0000000000	0.0000000000	0.0000000000
	2604.0000000000	0.0000000000	0.0000000000
	2608.0000000000	0.0000000000	0.0000000000
	2612.0000000000	0.0000000000	0.0000000000
	2616.0000000000	0.0000000000	0.0000000000
	2620.0000000000	0.0000000000	0.0000000000
	2624.0000000000	0.0000000000	0.0000000000
	2628.0000000000	0.0000000000	0.0000000000
	2632.0000000000	0.0000000000	0.0000000000
	2636.0000000000	0.0000000000	0.0000000000
	2640.0000000000	0.0000000000	0.0000000000
	2644.0000000000	0.0000000000	0.0000000000
	2648.0000000000	0.0000000000	0.0000000000
	2652.0000000000	0.0000000000	0.0000000000
	2656.0000000000	0.0000000000	0.0000000000
	2660.0000000000	0.0000000000	0.0000000000
	2664.0000000000	0.0000000000	0.0000000000
	2668.0000000000	0.0000000000	0.0000000000
	2672.0000000000	0.0000000000	0.0000000000
	2676.0000000000	0.0000000000	0.0000000000
	2680.0000000000	0.0000000000	0.0000000000
	2684.0000000000	0.0000000000	0.0000000000
	2688.0000000000	0.0000000000	0.0000000000
	2692.0000000000	0.0000000000	0.0000000000
	2696.0000000000	0.0000000000	0.0000000000
	2700.0000000000	0.0000000000	0.0000000000
	2704.0000000000	0.0000000000	0.0000000000
	2708.0000000000	0.0000000000	0.0000000000
	2712.0000000000	0.0000000000	0.0000000000
	2716.0000000000	0.0000000000	0.0000000000
	2720.0000000000	0.0000000000	0.0000000000
	2724.0000000000	0.0000000000	0.0000000000
	2728.0000000000	0.0000000000	0.0000000000
	2732.0000000000	0.0000000000	0.0000000000
	2736.0000000000	0.0000000000	0.0000000000
	2740.0000000000	0.0000000000	0.0000000000
	2744.0000000000	0.0000000000	0.0000000000
	2748.0000000000	0.0000000000	0.0000000000
	2752.0000000000	0.0000000000	0.0000000000
	2756.0000000000	0.0000000000	0.0000000000
	2760.0000000000	0.0000000000	0.0000000000
	2764.0000000000	0.0000000000	0.0000000000
	2768.0000000000	0.0000000000	0.0000000000
	2772.0000000000	0.0000000000	0.0000000000
	2776.0000000000	0.0000000000	0.0000000000
	2780.0000000000	0.0000000000	0.0000000000
	2784.0000000000	0.0000000000	0.0000000000
	2788.0000000000	0.0000000000	0.0000000000
	2792.0000000000	0.0000000000	0.0000000000
	2796.0000000000	0.0000000000	0.0000000000
	2800.0000000000	0.0000000000	0.0000000000
	2804.0000000000	0.0000000000	0.0000000000
	2808.0000000000	0.0000000000	0.0000000000
	2812.0000000000	0.0000000000	0.0000000000
	2816.0000000000	0.0000000000	0.0000000000
	2820.0000000000	0.0000000000	0.0000000000
	2824.0000000000	0.0000000000	0.0000000000
	2828.0000000000	0.0000000000	0.0000000000
	2832.0000000000	0.0000000000	0.0000000000
	2836.0000000000	0.0000000000	0.0000000000
	2840.0000000000	0.0000000000	0.0000000000
	2844.0000000000	0.0000000000	0.0000000000
	2848.0000000000	0.0000000000	0.0000000000
	2852.0000000000	0.0000000000	0.0000000000
	2856.0000000000	0.0000000000	0.0000000000
	2860.0000000000	0.0000000000	0.0000000000
	2864.0000000000	0.0000000000	0.0000000000
	2868.0000000000	0.0000000000	0.0000000000
	2872.0000000000	0.0000000000	0.0000000000
	2876.0000000000	0.0000000000	0.0000000000
	2880.0000000000	0.0000000000	0.0000000000
	2884.0000000000	0.0000000000	0.0000000000
	2888.0000000000	0.0000000000	0.0000000000
	2892.0000000000	0.0000000000	0.0000000000
	2896.0000000000	0.0000000000	0.0000000000
	2900.0000000000	0.0000000000	0.0000000000
	2904.0000000000	0.0000000000	0.0000000000
	2908.0000000000	0.0000000000	0.0000000000
	2912.0000000000	0.0154102806	0.0001928708
	2916.0000000000	0.0162117221	0.0002081073
	2920.0000000000	0.0170773345	0.0002249915
	2924.0000000000	0.1919742607	0.0024316240
	2928.0000000000	0.2020833777	0.0026262660
	2932.0000000000	0.2130128349	0.0028422571
	2936.0000000000	0.2248538914	0.0030826082
	2940.0000000000	0.3383033819	0.0046379225
	2944.0000000000	0.4093540208	0.0057047021
	2948.0000000000	0.4331666886	0.0062112347
	2952.0000000000	0.5878032798	0.0084237895
	2956.0000000000	0.6230142428	0.0091968653
	2960.0000000000	0.7813102352	0.0115800829
	2964.0000000000	0.8297978550	0.0126863786
	2968.0000000000	0.8829973616	0.0139398952
	2972.0000000000	0.9415472355	0.0153662615
	2976.0000000000	1.0061992607	0.0169967185
	2980.0000000000	1.0778438489	0.0188696257
	2984.0000000000	1.1575423080	0.0210324529
	2988.0000000000	1.3056344899	0.0242882005
	2992.0000000000	1.4678728761	0.0280361609
	2996.0000000000	1.6303995315	0.0321600087
	3000.0000000000	1.7673521834	0.0364382819
	3004.0000000000	1.9229975366	0.0415370524
	3008.0000000000	2.1010232812	0.0476691874
	3012.0000000000	2.3061039784	0.0551193856
	3016.0000000000	2.6775744464	0.0659556067
	3020.0000000000	2.9635977961	0.0774871446
	3024.0000000000	3.3014802339	0.0920363464
	3028.0000000000	3.7053653262	0.1107108468
	3032.0000000000	4.1948375538	0.1351674371
	3036.0000000000	4.7977685753	0.1679721085
	3040.0000000000	5.5551490589	0.2132692804
	3044.0000000000	6.5297400846	0.2781079332
	3048.0000000000	7.8226281384	0.3752886205
	3052.0000000000	9.6077285242	0.5301385447
	3056.0000000000	12.2123329196	0.7989769167
	3060.0000000000	16.3365873353	1.3292955916
	3064.0000000000	23.7854749715	2.5993853263
	3068.0000000000	40.1397466319	6.1136462758
	3072.0000000000	68.0692956403	5.2139382865
	3076.0000000000	96.5879573743	13.9549217288
	3080.0000000000	203.4996291256	37.3506510531
	3084.0000000000	276.2301008723	-16.8746750373
	3088.0000000000	161.2489180634	-19.1304126790
	3092.0000000000	152.6391403012	14.1414560634
	3096.0000000000	243.2292301037	13.6155662895
	3100.0000000000	221.4630496732	-13.7887996016
	3104.0000000000	185.9220277704	6.5168819479
	3108.0000000000	260.7944895101	8.5917317386
	3112.0000000000	189.0734003327	-17.7955555579
	3116.0000000000	201.2856998337	20.4685927061
	3120.0000000000	198.7207652441	-31.8204541811
	3124.0000000000	90.7611331703	-16.3796573531
	3128.0000000000	51.9781604777	-5.1763501907
	3132.0000000000	40.2761607557	-1.1638993828
	3136.0000000000	41.3789106366	1.8218150598
	3140.0000000000	58.4827173475	7.7188591294
	3144.0000000000	117.6684703340	23.5970061861
	3148.0000000000	195.0938414636	2.7224914585
	3152.0000000000	146.5529851701	-13.2328879617
	3156.0000000000	122.1918175528	-9.5958838516
	3160.0000000000	70.5577617920	-9.2479959630
	3164.0000000000	54.4482380294	0.3363202151
	3168.0000000000	74.1591229385	10.8474092109
	3172.0000000000	160.8484612511	32.8048163544
	3176.0000000000	194.5464701928	-30.1852748695
	3180.0000000000	80.6507608918	-17.9309151173
	3184.0000000000	37.7160690584	-6.0024800841
	3188.0000000000	21.9275467363	-2.5337563414
	3192.0000000000	14.6381026093	-1.2965154812
	3196.0000000000	10.6616506854	-0.7579610899
	3200.0000000000	8.2285007113	-0.4866000161
	3204.0000000000	6.6133820292	-0.3343863790
	3208.0000000000	5.4751581973	-0.2418283254
	3212.0000000000	4.6357688621	-0.1819225975
	3216.0000000000	3.9944731570	-0.1411881157
	3220.0000000000	3.4905143711	-0.1123633123
	3224.0000000000	3.0853048759	-0.0912872940
	3228.0000000000	2.7532698157	-0.0754506742
	3232.0000000000	2.4615488685	-0.0630828943
	3236.0000000000	2.2290321695	-0.0535472675
	3240.0000000000	2.0306048201	-0.0459430131
	3244.0000000000	1.6901178899	-0.0376855817
	3248.0000000000	1.5494871425	-0.0327891763
	3252.0000000000	1.4266771566	-0.0287403756
	3256.0000000000	1.3186772449	-0.0253582314
	3260.0000000000	1.1316014314	-0.0213904691
	3264.0000000000	1.0040562698	-0.0184747273
	3268.0000000000	0.9341873513	-0.0165104041
	3272.0000000000	0.7538903850	-0.0133838837
	3276.0000000000	0.7031390718	-0.0120247844
	3280.0000000000	0.5424092337	-0.0094240893
	3284.0000000000	0.5066076860	-0.0084981538
	3288.0000000000	0.4742664067	-0.0076905571
	3292.0000000000	0.4449501787	-0.0069828594
	3296.0000000000	0.4182905541	-0.0063599831
	3300.0000000000	0.3939738617	-0.0058095163
	3304.0000000000	0.3717316653	-0.0053211751
	3308.0000000000	0.2941104794	-0.0041771712
	3312.0000000000	0.2227496014	-0.0031592415
	3316.0000000000	0.1675201031	-0.0023668450
	3320.0000000000	0.1584393109	-0.0021770743
	3324.0000000000	0.1500771920	-0.0020070562
	3328.0000000000	0.1423598794	-0.0018542868
	3332.0000000000	0.1352227564	-0.0017166334
	3336.0000000000	0.0000000000	0.0000000000
	3340.0000000000	0.0000000000	0.0000000000
	3344.0000000000	0.0000000000	0.0000000000
	3348.0000000000	0.0000000000	0.0000000000
	3352.0000000000	0.0000000000	0.0000000000
	3356.0000000000	0.0000000000	0.0000000000
	3360.0000000000	0.0000000000	0.0000000000
	3364.0000000000	0.0000000000	0.0000000000
	3368.0000000000	0.0000000000	0.0000000000
	3372.0000000000	0.0000000000	0.0000000000
	3376.0000000000	0.0000000000	0.0000000000
	3380.0000000000	0.0000000000	0.0000000000
	3384.0000000000	0.0000000000	0.0000000000
	3388.0000000000	0.0000000000	0.0000000000
	3392.0000000000	0.0000000000	0.0000000000
	3396.0000000000	0.0000000000	0.0000000000
	3400.0000000000	0.0000000000	0.0000000000
	3404.0000000000	0.0000000000	0.0000000000
	3408.0000000000	0.0000000000	0.0000000000
	3412.0000000000	0.0000000000	0.0000000000
	3416.0000000000	0.0000000000	0.0000000000
	3420.0000000000	0.0000000000	0.0000000000
	3424.0000000000	0.0000000000	0.0000000000
	3428.0000000000	0.0000000000	0.0000000000
	3432.0000000000	0.0000000000	0.0000000000
	3436.0000000000	0.0000000000	0.0000000000
	3440.0000000000	0.0000000000	0.0000000000
	3444.0000000000	0.0000000000	0.0000000000
	3448.0000000000	0.0000000000	0.0000000000
	3452.0000000000	0.0000000000	0.0000000000
	3456.0000000000	0.0000000000	0.0000000000
	3460.0000000000	0.0000000000	0.0000000000
	3464.0000000000	0.0804262136	0.0010299313
	3468.0000000000	0.0847097545	0.0011132799
	3472.0000000000	0.0893447636	0.0012058678
	3476.0000000000	0.0943707601	0.0013090110
	3480.0000000000	0.0998329765	0.0014242573
	3484.0000000000	0.1057833783	0.0015534348
	3488.0000000000	0.1122819037	0.0016987129
	3492.0000000000	0.1193979770	0.0018626797
	3496.0000000000	0.1272123685	0.0020484382
	3500.0000000000	0.1358194930	0.0022597310
	3504.0000000000	0.1453302721	0.0025010988
	3508.0000000000	0.1558757198	0.0027780861
	3512.0000000000	0.1676114721	0.0030975105
	3516.0000000000	0.1807235526	0.0034678159
	3520.0000000000	0.1954357768	0.0038995446
	3524.0000000000	0.2120193477	0.0044059706
	3528.0000000000	0.2308054183	0.0050039619
	3532.0000000000	0.2522017142	0.0057151687
	3536.0000000000	0.2767147892	0.0065676805
	3540.0000000000	0.3049802027	0.0075983750
	3544.0000000000	0.3378040101	0.0088562961
	3548.0000000000	0.3762206812	0.0104076012
	3552.0000000000	0.4215753130	0.0123429440
	3556.0000000000	0.4756425053	0.0147887278
	3560.0000000000	0.5408018141	0.0179246664
	3564.0000000000	0.6203027313	0.0220119159
	3568.0000000000	0.7186753478	0.0274394959
	3572.0000000000	0.8423857314	0.0348034951
	3576.0000000000	1.0009174981	0.0450474999
	3580.0000000000	1.2086271586	0.0597228236
	3584.0000000000	1.4880738814	0.0814962813
	3588.0000000000	1.8763231690	0.1152032848
	3592.0000000000	2.4376701525	0.1701974848
	3596.0000000000	3.2914087516	0.2660812054
	3600.0000000000	4.6786311205	0.4483100835
	3604.0000000000	7.1440234018	0.8369965662
	3608.0000000000	12.1154090539	1.8082269830
	3612.0000000000	24.1401029837	4.8008236723
	3616.0000000000	60.1209794360	15.0276313084
	3620.0000000000	122.4834137093	1.1524667197
	3624.0000000000	62.4275467399	-15.6040687475
	3628.0000000000	24.8782673223	-5.0038230498
	3632.0000000000	12.3922128337	-1.8682029010
	3636.0000000000	7.2717273315	-0.8590635331
	3640.0000000000	4.7468744761	-0.4580217893
	3644.0000000000	3.3318460198	-0.2709537701
	3648.0000000000	2.4635040587	-0.1728916158
	3652.0000000000	1.8937932131	-0.1168075162
	3656.0000000000	1.5004232458	-0.0825086670
	3660.0000000000	1.2176716964	-0.0603922120
	3664.0000000000	1.0077361990	-0.0455073321
	3668.0000000000	0.8476516419	-0.0351295892
	3672.0000000000	0.7228255899	-0.0276770557
	3676.0000000000	0.6236310374	-0.0221890117
	3680.0000000000	0.5435113934	-0.0180593463
	3684.0000000000	0.4778775235	-0.0148929510
	3688.0000000000	0.4234403185	-0.0124248455
	3692.0000000000	0.3777929719	-0.0104728446
	3696.0000000000	0.3391417246	-0.0089089062
	3700.0000000000	0.3061277435	-0.0076412648
	3704.0000000000	0.2777065378	-0.0066029933
	3708.0000000000	0.2530646252	-0.0057445052
	3712.0000000000	0.2315608633	-0.0050285340
	3716.0000000000	0.2126844467	-0.0044267069
	3720.0000000000	0.1960243737	-0.0039171649
	3724.0000000000	0.1812469392	-0.0034828839
	3728.0000000000	0.1680789322	-0.0031104718
	3732.0000000000	0.1562949429	-0.0027892963
	3736.0000000000	0.1457076707	-0.0025108436
	3740.0000000000	0.1361604489	-0.0022682423
	3744.0000000000	0.1275214251	-0.0020559050
	3748.0000000000	0.1196789915	-0.0018692574
	3752.0000000000	0.1125381675	-0.0017045300
	3756.0000000000	0.1060177141	-0.0015585980
	3760.0000000000	0.1000478157	-0.0014288560
	3764.0000000000	0.0945682064	-0.0013131202
	3768.0000000000	0.3618016740	0.0022464065
	3772.0000000000	0.3715211909	0.0026164477
	3776.0000000000	0.3827614191	0.0030076256
	3780.0000000000	0.3956175818	0.0034253623
	3784.0000000000	0.3372948960	0.0047647252
	3788.0000000000	0.3571927880	0.0051923861
	3792.0000000000	0.3789042369	0.0056727805
	3796.0000000000	0.4026564462	0.0062142903
	3800.0000000000	0.4287133339	0.0068269485
	3804.0000000000	0.4573828866	0.0075228300
	3808.0000000000	0.4890262897	0.0083165538
	3812.0000000000	0.5240693429	0.0092259305
	3816.0000000000	0.5630168381	0.0102728055
	3820.0000000000	0.6064708099	0.0114841661
	3824.0000000000	0.6551539006	0.0128936101
	3828.0000000000	0.7099395420	0.0145433135
	3832.0000000000	0.7718913261	0.0164866964
	3836.0000000000	0.8423149024	0.0187920794
	3840.0000000000	0.9228271708	0.0215477624
	3844.0000000000	1.0154496782	0.0248691810
	3848.0000000000	1.1227363935	0.0289091457
	3852.0000000000	1.2479511033	0.0338727403
	3856.0000000000	1.3953177128	0.0400394048
	3860.0000000000	1.5703797690	0.0477963397
	3864.0000000000	1.7805271866	0.0576901952
	3868.0000000000	2.0357851645	0.0705090949
	3872.0000000000	2.3500254625	0.0874165414
	3876.0000000000	2.7428790318	0.1101771371
	3880.0000000000	3.2428541762	0.1415512352
	3884.0000000000	3.8926104881	0.1860145628
	3888.0000000000	4.7582685642	0.2511360978
	3892.0000000000	5.9466916229	0.3503723300
	3896.0000000000	7.6395499963	0.5091356217
	3900.0000000000	10.1655378371	0.7791127019
	3904.0000000000	14.1678827014	1.2756828522
	3908.0000000000	21.0395392773	2.2890314733
	3912.0000000000	34.2304895953	4.6715105751
	3916.0000000000	63.9604226931	11.4655243076
	3920.0000000000	147.2234167258	35.0799038463
	3924.0000000000	372.1747656338	60.1530752591
	3928.0000000000	301.3678077848	-68.1097885853
	3932.0000000000	115.1240560447	-25.6339155784
	3936.0000000000	53.2165634781	-8.8310702354
	3940.0000000000	29.7328932469	-3.8036109096
	3944.0000000000	18.7930324085	-1.9377835904
	3948.0000000000	12.8988287973	-1.1099028855
	3952.0000000000	9.3827634045	-0.6915331502
	3956.0000000000	7.1241723174	-0.4587786620
	3960.0000000000	5.5899417903	-0.3194578883
	3964.0000000000	4.5013600726	-0.2311452311
	3968.0000000000	3.7015896825	-0.1725309718
	3972.0000000000	3.0970289451	-0.1321344295
	3976.0000000000	2.6290689357	-0.1034054355
	3980.0000000000	2.2595180197	-0.0824243032
	3984.0000000000	1.9626372200	-0.0667490465
	3988.0000000000	1.7205735277	-0.0548049659
	3992.0000000000	1.5206318557	-0.0455459125
	3996.0000000000	1.3535866572	-0.0382585566
