# Supplementary material for: Data of electronic, reactivity, optoelectronic, linear and non-linear optical parameters of doping graphene oxide nanosheet with aluminum atom
Source: Data Brief. 2022 Jan 19;41:107840. doi: 10.1016/j.dib.2022.107840 (PMC8801356; doi:10.1016/j.dib.2022.107840)
Supplement: Supplementary file 1 [file mmc1.zip › supplementary file/DATA OF THE IR SPECTRA/wB97XD/GON1.xlsx]

## Sheet: coronene1wb_ir
#	IR	Spectrum
#	X-Axis:	Frequency	(cm-1)
#	Y-Axis:	&epsilon;	(M-1	cm-1)
#	Peak	information
#	X	Y
#	42.5893000000	130.9619199837
#	42.9095000000	61.8731042487
#	75.7335000000	20.6967093390
#	92.5795000000	57.2256249097
#	130.0258000000	117.1054666032
#	160.9250000000	5.3249809574
#	170.9993000000	5.4428667976
#	189.3946000000	1.2827942370
#	202.1450000000	58.7658790711
#	234.3923000000	58.0421925055
#	267.7142000000	28.4071157047
#	276.7973000000	327.2923171478
#	278.7535000000	446.0512478140
#	295.8388000000	9.3532222061
#	309.3124000000	130.8129391028
#	321.7506000000	110.4034997595
#	337.5733000000	15.3005963684
#	360.8808000000	34.7081668044
#	383.4135000000	76.9133730245
#	387.4787000000	24.4092471288
#	401.0402000000	8.0516074248
#	429.9290000000	46.1621666915
#	434.3876000000	18.7343555554
#	465.5036000000	15.8760505296
#	484.1291000000	46.7203611882
#	488.9421000000	50.1956627944
#	506.7532000000	47.7866565636
#	519.3229000000	81.9284536915
#	533.5906000000	49.3816248976
#	539.0558000000	23.0894852341
#	567.5664000000	9.6521578860
#	574.2862000000	170.0880125825
#	592.1686000000	19.7156206495
#	612.9044000000	132.1920199081
#	639.6306000000	186.4897925252
#	652.2533000000	32.0397908558
#	664.5091000000	162.3893640479
#	667.8511000000	316.3526890518
#	674.6996000000	58.4148170388
#	681.6489000000	128.4182451307
#	702.3987000000	39.2124866106
#	716.8908000000	58.0465048422
#	739.4866000000	15.2910789432
#	755.7816000000	20.9831153959
#	768.2320000000	21.5767452783
#	769.7475000000	19.3207182238
#	775.0443000000	24.4888673450
#	784.6660000000	54.0160459990
#	808.0405000000	52.8519289809
#	816.8996000000	42.1926962366
#	824.2327000000	98.7387504401
#	833.6758000000	61.4180221533
#	843.1307000000	81.6649262914
#	866.3026000000	137.2052938813
#	872.0129000000	145.2503464017
#	889.3353000000	53.9913203189
#	912.7415000000	337.5483407789
#	941.2779000000	19.8732854430
#	959.0203000000	52.3519327207
#	959.8464000000	25.3192709317
#	977.7081000000	116.1701917889
#	984.5594000000	71.1407041708
#	989.8609000000	156.5554734320
#	1001.2298000000	2.3906983565
#	1005.1273000000	0.5012906236
#	1016.1251000000	54.5891241813
#	1020.6357000000	55.2132674283
#	1058.2589000000	11.4205317904
#	1130.6370000000	36.3158775226
#	1146.2344000000	91.9917963571
#	1162.3674000000	62.8025091751
#	1177.5792000000	16.9979246344
#	1193.4683000000	412.2081224217
#	1198.1775000000	212.0060590073
#	1205.3116000000	45.1496275927
#	1216.0875000000	441.2566223764
#	1230.7418000000	88.6075132789
#	1244.4885000000	51.2558154112
#	1248.9868000000	65.0741793425
#	1258.2565000000	13.9086811750
#	1261.4098000000	6.8465041907
#	1276.6089000000	60.3299180823
#	1285.4672000000	66.3181696786
#	1322.4248000000	93.7379187487
#	1351.5399000000	25.3956094323
#	1362.1387000000	82.7191418038
#	1370.7262000000	47.3153802265
#	1383.8694000000	26.8283466071
#	1391.2982000000	8.2064760424
#	1401.9700000000	78.0185753141
#	1412.6341000000	291.4022629382
#	1440.0134000000	4.7786441207
#	1462.2764000000	6.7433171613
#	1471.6901000000	55.3561414019
#	1490.8939000000	101.7202829891
#	1498.5757000000	12.6091599938
#	1509.3694000000	5.8010513555
#	1540.2922000000	39.6447564397
#	1560.1777000000	26.6988138378
#	1585.3552000000	0.7370553281
#	1618.6582000000	6.8563607899
#	1641.0095000000	16.9607968813
#	1669.5557000000	4.5981079926
#	1685.1771000000	29.6815483702
#	1722.6891000000	6.6588412681
#	1724.7116000000	9.2874822798
#	1827.9301000000	1112.1520860930
#	3198.6739000000	0.6369468454
#	3199.6351000000	4.1021916440
#	3200.7548000000	27.6496015891
#	3201.9591000000	4.8872611221
#	3203.2738000000	1.1204976724
#	3218.6580000000	13.7443703927
#	3220.1877000000	31.9240970542
#	3221.1829000000	40.9791015049
#	3223.1888000000	28.8487210232
#	3231.9496000000	2.0824929776
#	3288.5550000000	8.9461210452
#	3841.3758000000	140.5569911783
#	3871.2828000000	27.3654112066
#	Spectra
#	X	Y	DY/DX
	0.0000000000	0.0868641183	0.0033577858
	4.0000000000	0.1027226847	0.0044012353
	8.0000000000	0.1231972339	0.0059426893
	12.0000000000	0.1519037161	0.0083483361
	16.0000000000	0.1925148824	0.0123066638
	20.0000000000	0.2543703812	0.0193371635
	24.0000000000	0.3559363603	0.0330922095
	28.0000000000	0.5408060182	0.0637478426
	32.0000000000	0.9305389239	0.1454055402
	36.0000000000	1.9403088074	0.4157472459
	40.0000000000	4.9801084380	1.1369366754
	44.0000000000	6.5272014342	-0.9422375865
	48.0000000000	2.6900184082	-0.6169195125
	52.0000000000	1.2380829229	-0.1956097465
	56.0000000000	0.7473224674	-0.0721787658
	60.0000000000	0.5657428560	-0.0243389271
	64.0000000000	0.5318262395	0.0072532051
	68.0000000000	0.6454354384	0.0564030582
	72.0000000000	1.0983342913	0.1902479931
	76.0000000000	1.7988125554	-0.0190797005
	80.0000000000	1.2440718124	-0.0982200053
	84.0000000000	1.2663681993	0.1079157660
	88.0000000000	2.3161276242	0.4764265449
	92.0000000000	4.7914016124	0.3160905140
	96.0000000000	2.9516012491	-0.6500528125
	100.0000000000	1.3662039334	-0.2041839106
	104.0000000000	0.8979056117	-0.0574659852
	108.0000000000	0.8001289837	0.0006960270
	112.0000000000	0.8921515996	0.0464873424
	116.0000000000	1.2075336724	0.1200408220
	120.0000000000	2.1126311710	0.3068787590
	124.0000000000	4.3226386849	0.9275429947
	128.0000000000	10.7824860573	2.1157988372
	132.0000000000	10.8951496865	-2.1030477252
	136.0000000000	4.3831691546	-0.9402201781
	140.0000000000	2.1460994366	-0.3099490141
	144.0000000000	1.3465165695	-0.1230649530
	148.0000000000	1.0176633194	-0.0504079664
	152.0000000000	0.9306564893	-0.0048121060
	156.0000000000	1.0293806865	0.0630910917
	160.0000000000	1.4370477456	0.0862940395
	164.0000000000	1.3128799478	-0.0689068064
	168.0000000000	1.3604680362	0.0926514934
	172.0000000000	1.5516447359	-0.0887510492
	176.0000000000	1.1455192917	-0.0588987090
	180.0000000000	1.0743123142	0.0126638879
	184.0000000000	1.2250219917	0.0648864972
	188.0000000000	1.6288343138	0.1340955186
	192.0000000000	2.2434780296	0.2130395746
	196.0000000000	3.8824607939	0.7031275389
	200.0000000000	8.8545671716	1.6810077339
	204.0000000000	9.4197247510	-1.5900101760
	208.0000000000	4.3508550707	-0.7253913213
	212.0000000000	2.7110271917	-0.1998927799
	216.0000000000	2.3139719149	-0.0227797273
	220.0000000000	2.4492030317	0.0905500213
	224.0000000000	3.1347218694	0.2679760388
	228.0000000000	5.0341691463	0.7813243548
	232.0000000000	10.5838350345	1.9691803499
	236.0000000000	12.3264220197	-1.6729459642
	240.0000000000	6.5485148359	-0.8229472961
	244.0000000000	4.8761009009	-0.1423024166
	248.0000000000	4.8848136922	0.1194447819
	252.0000000000	5.7596795866	0.3217870159
	256.0000000000	7.5756871160	0.6158512797
	260.0000000000	11.0936427118	1.2307912937
	264.0000000000	18.6939572614	2.8128814616
	268.0000000000	33.9294439277	4.4549021763
	272.0000000000	64.1612178821	13.3112731779
	276.0000000000	150.8936934772	24.1032516217
	280.0000000000	147.9446528925	-25.6316560469
	284.0000000000	60.1511551999	-13.3946191626
	288.0000000000	28.4548327151	-4.2885313273
	292.0000000000	18.0633199403	-1.3401670757
	296.0000000000	15.1583947366	-0.5298710082
	300.0000000000	13.9314370208	0.2656997443
	304.0000000000	19.2959480437	2.7937898729
	308.0000000000	37.9116683586	4.7676050588
	312.0000000000	31.6769435963	-4.9636819367
	316.0000000000	21.8740003241	0.2212776309
	320.0000000000	32.4408233787	3.9834827226
	324.0000000000	27.9880957057	-5.3054920818
	328.0000000000	12.8143837336	-2.1033092016
	332.0000000000	8.2259859677	-0.4362656697
	336.0000000000	8.4378564816	0.3111501226
	340.0000000000	6.8551438060	-0.8872103485
	344.0000000000	4.4214676402	-0.3292573420
	348.0000000000	3.7870173695	-0.0254844838
	352.0000000000	4.2216335334	0.2716958469
	356.0000000000	6.5767834413	1.0495898710
	360.0000000000	12.6043841819	1.1145036620
	364.0000000000	9.2237619743	-1.5453686712
	368.0000000000	5.6462844132	-0.3491416897
	372.0000000000	5.5782259510	0.2860054508
	376.0000000000	8.3567482051	1.2467725912
	380.0000000000	18.0535479068	3.9841169425
	384.0000000000	31.0100018251	-0.6535381019
	388.0000000000	20.4343032099	-3.2316058907
	392.0000000000	9.6709478428	-1.6846801979
	396.0000000000	5.9568599063	-0.3545030452
	400.0000000000	5.8779340099	0.0655163049
	404.0000000000	4.3803503437	-0.5390411183
	408.0000000000	3.0197096930	-0.1731385933
	412.0000000000	2.7108308173	0.0009716629
	416.0000000000	3.0523739245	0.1516295209
	420.0000000000	4.1620274511	0.4499027720
	424.0000000000	7.4484074803	1.3821143135
	428.0000000000	17.0434753628	3.1684974993
	432.0000000000	19.8547247002	-1.6224868665
	436.0000000000	12.3975164117	-2.2365769537
	440.0000000000	5.7940044569	-0.9409376687
	444.0000000000	3.5177871222	-0.3171457775
	448.0000000000	2.7439383743	-0.1002335812
	452.0000000000	2.5967970572	0.0224067975
	456.0000000000	3.0056876153	0.1768381218
	460.0000000000	4.3636739029	0.5764122738
	464.0000000000	8.0701549745	1.0324642114
	468.0000000000	7.6826898014	-0.8250506872
	472.0000000000	6.0314730301	0.0390971351
	476.0000000000	7.8222935773	0.9180376763
	480.0000000000	15.0635368097	3.0286995365
	484.0000000000	30.1161021629	2.4306534857
	488.0000000000	32.7455407164	-0.1559004264
	492.0000000000	20.6314344425	-3.8067914743
	496.0000000000	11.8056203395	-0.8906859811
	500.0000000000	11.7107565506	0.8393367886
	504.0000000000	20.0009751370	3.4043847884
	508.0000000000	26.2697684175	-2.1437874202
	512.0000000000	19.1449245981	-0.0579454901
	516.0000000000	28.3591236084	4.8725861842
	520.0000000000	41.5813829927	-2.9097137858
	524.0000000000	22.4878459786	-3.2684091169
	528.0000000000	17.9612357025	0.7557105980
	532.0000000000	28.1023930275	3.4638004281
	536.0000000000	28.0470704388	-2.2578473647
	540.0000000000	20.6051064334	-2.6407266014
	544.0000000000	11.1371063427	-1.5043468738
	548.0000000000	7.6563576574	-0.4246096056
	552.0000000000	6.9114218009	0.0082928142
	556.0000000000	7.6192073983	0.3571549404
	560.0000000000	10.1090098960	0.9559172778
	564.0000000000	16.5419236568	2.5201747442
	568.0000000000	31.8767813872	5.2929755125
	572.0000000000	68.8702042328	13.2693259148
	576.0000000000	75.6630805639	-12.9945266276
	580.0000000000	32.2231998456	-6.3810325693
	584.0000000000	17.8246547829	-1.6897836195
	588.0000000000	15.5596286791	0.4769378716
	592.0000000000	19.0996095590	0.0394189684
	596.0000000000	14.3924830714	-1.0888310706
	600.0000000000	13.1442228758	0.3764268268
	604.0000000000	17.6142337769	2.0578903347
	608.0000000000	33.6335864187	6.8804573761
	612.0000000000	72.6825327655	7.3140755040
	616.0000000000	50.6016862411	-10.3556204126
	620.0000000000	25.0847751204	-3.1416755440
	624.0000000000	18.8633030667	-0.3990700834
	628.0000000000	20.6220238700	1.3027380657
	632.0000000000	31.2612380537	4.5733082753
	636.0000000000	66.1903666961	14.3780275041
	640.0000000000	113.7968458758	-4.0384634627
	644.0000000000	62.3564082026	-10.3226412203
	648.0000000000	43.5273714258	-0.2672961743
	652.0000000000	51.3566476649	1.8387711032
	656.0000000000	55.8211942901	3.2857637230
	660.0000000000	92.7774683977	17.2207096642
	664.0000000000	200.8330555728	30.0742422863
	668.0000000000	255.3602611140	-14.0130350563
	672.0000000000	147.2829805220	-19.0662274827
	676.0000000000	105.2868115972	-7.2227446988
	680.0000000000	104.2682374063	5.0826608453
	684.0000000000	79.5850927795	-14.7961128188
	688.0000000000	38.0789789513	-5.8993416540
	692.0000000000	24.0130996016	-1.8187165209
	696.0000000000	21.2351427746	0.4504048248
	700.0000000000	29.1622628741	3.4186227360
	704.0000000000	31.3203218936	-3.5138667975
	708.0000000000	20.4358552919	-1.0402702988
	712.0000000000	23.4017460912	2.7358434440
	716.0000000000	41.1683489666	3.2764766686
	720.0000000000	28.2445130043	-5.6218436253
	724.0000000000	13.9881997162	-1.9040454009
	728.0000000000	9.5217391560	-0.5614807785
	732.0000000000	8.7213840519	0.1430461958
	736.0000000000	11.2488835307	1.2645500958
	740.0000000000	15.1505959083	-0.5793318953
	744.0000000000	10.2846688893	-0.8494221028
	748.0000000000	9.3659514189	0.3259426080
	752.0000000000	13.4340995565	1.8810294023
	756.0000000000	20.9002923321	0.0081476928
	760.0000000000	16.3323729838	-0.5828190018
	764.0000000000	19.9709565180	2.5828024459
	768.0000000000	35.6230109981	3.3070450319
	772.0000000000	35.1904275299	-1.0534151938
	776.0000000000	32.7169655266	-1.9732394350
	780.0000000000	29.3819056248	1.8184456219
	784.0000000000	44.8589780577	2.2992583566
	788.0000000000	29.5770227259	-5.4100620620
	792.0000000000	16.6616619974	-1.5237061763
	796.0000000000	14.1012356601	0.0596077360
	800.0000000000	16.9604559256	1.5185641093
	804.0000000000	29.0714835078	5.1151471015
	808.0000000000	51.4463064856	1.6304622176
	812.0000000000	43.2122920432	-0.5861563556
	816.0000000000	56.0328310679	4.5139985579
	820.0000000000	64.2345800407	3.8706202558
	824.0000000000	92.1604679292	1.6919971140
	828.0000000000	64.5474668693	-5.9670038393
	832.0000000000	66.5527117300	4.6180219410
	836.0000000000	61.6503216824	-5.2439586996
	840.0000000000	61.2718693554	5.7981210927
	844.0000000000	73.9729825793	-6.7588418350
	848.0000000000	39.8165650915	-5.7415133305
	852.0000000000	28.2406710267	-0.8005657180
	856.0000000000	30.8535577572	2.1557750733
	860.0000000000	49.0703274927	7.9414855145
	864.0000000000	106.7843603276	20.9535657211
	868.0000000000	149.3002648341	-1.9798847420
	872.0000000000	151.5957769715	-7.5859324822
	876.0000000000	79.3856098091	-15.8425942545
	880.0000000000	42.9799085141	-4.1470431400
	884.0000000000	38.3548260043	1.7104630381
	888.0000000000	56.2649115064	5.0689854990
	892.0000000000	47.1620758150	-6.3606828301
	896.0000000000	32.3262759550	-1.1645964404
	900.0000000000	34.8132733220	2.3502243990
	904.0000000000	54.0994951281	8.2335848575
	908.0000000000	117.3616090974	27.0761673798
	912.0000000000	263.6166537049	22.9783148481
	916.0000000000	165.6109959618	-39.3390693686
	920.0000000000	67.2606398304	-13.1260861559
	924.0000000000	35.2237077443	-4.6173648646
	928.0000000000	23.1319943521	-1.8601335433
	932.0000000000	18.5298328692	-0.5190246769
	936.0000000000	19.1534055002	0.9869999645
	940.0000000000	26.9842043835	2.0770557785
	944.0000000000	23.9329860961	-2.2080834510
	948.0000000000	19.8858348737	0.2140541583
	952.0000000000	25.7377741036	3.0072535425
	956.0000000000	49.5357746641	9.6193682901
	960.0000000000	74.6370219154	-4.5015685349
	964.0000000000	43.6402940423	-5.3099027090
	968.0000000000	36.3265468785	1.0737517904
	972.0000000000	53.1101078099	8.2356913372
	976.0000000000	110.7078036324	18.0820794865
	980.0000000000	124.5432978888	-6.3302622794
	984.0000000000	135.0668513764	7.5244458347
	988.0000000000	162.6256204832	10.3265615518
	992.0000000000	129.9494293147	-25.3195410152
	996.0000000000	56.9322989573	-10.2373008672
	1000.0000000000	33.2734914708	-3.0661857215
	1004.0000000000	25.3616488633	-1.0175530973
	1008.0000000000	25.6808932454	1.3772759125
	1012.0000000000	40.4085752638	6.8396090385
	1016.0000000000	75.3697904347	5.5152590874
	1020.0000000000	77.6765591251	-2.7623877463
	1024.0000000000	42.8530286115	-9.2118997041
	1028.0000000000	19.7524380191	-3.1994717194
	1032.0000000000	11.5599849704	-1.2696485786
	1036.0000000000	8.2096484902	-0.6070343742
	1040.0000000000	6.5720970342	-0.3121290106
	1044.0000000000	5.7049186762	-0.1282544832
	1048.0000000000	5.6070440370	0.0821106342
	1052.0000000000	6.7295123611	0.5839740109
	1056.0000000000	11.2777352586	1.6255122611
	1060.0000000000	12.1969772660	-1.6586918623
	1064.0000000000	6.6588548556	-0.8336785637
	1068.0000000000	4.6510827263	-0.2830353045
	1072.0000000000	3.9716746627	-0.1148772244
	1076.0000000000	3.5014627096	-0.0466748948
	1080.0000000000	3.3893665275	-0.0123397243
	1084.0000000000	3.3878421398	0.0104698987
	1088.0000000000	3.5040141434	0.0297382646
	1092.0000000000	3.7054360730	0.0489083307
	1096.0000000000	3.9420779701	0.0700689551
	1100.0000000000	4.2832082189	0.0970642917
	1104.0000000000	4.7369604740	0.1348559278
	1108.0000000000	5.3830497185	0.1928274409
	1112.0000000000	6.3342160468	0.2927685047
	1116.0000000000	7.8527434804	0.4917076509
	1120.0000000000	10.6298816521	0.9743232947
	1124.0000000000	16.9068162117	2.4606806845
	1128.0000000000	34.1226636987	6.2823645610
	1132.0000000000	44.3542215352	-3.8061786660
	1136.0000000000	31.4850339503	-0.7451385887
	1140.0000000000	39.9106186700	5.4095414173
	1144.0000000000	82.0292516228	14.9386038591
	1148.0000000000	90.3763483168	-13.4475426614
	1152.0000000000	47.8688161410	-5.3159600946
	1156.0000000000	42.3719277469	2.1537934043
	1160.0000000000	67.4081859497	9.9534049591
	1164.0000000000	75.3424258362	-8.9664753289
	1168.0000000000	46.0308160943	-3.6148594892
	1172.0000000000	42.6368389433	1.4694793705
	1176.0000000000	56.8314202784	5.0002572111
	1180.0000000000	70.2173104447	2.9926442842
	1184.0000000000	99.2330456485	12.9886338605
	1188.0000000000	196.1921418260	40.8467659031
	1192.0000000000	462.3290840309	76.9380431715
	1196.0000000000	504.0404432629	-30.1289429449
	1200.0000000000	347.5258901597	-52.9459595665
	1204.0000000000	218.1075132551	-12.0936370895
	1208.0000000000	191.3532476996	1.6039205728
	1212.0000000000	283.5251637368	50.3716154286
	1216.0000000000	504.5049140301	2.8312614179
	1220.0000000000	273.6484955937	-59.0280048708
	1224.0000000000	139.4504399464	-14.3624154084
	1228.0000000000	130.0350618927	7.8013523821
	1232.0000000000	133.4385855546	-14.8298934912
	1236.0000000000	78.4785661170	-7.5406337212
	1240.0000000000	72.5884757272	4.4006503124
	1244.0000000000	108.2093206895	8.3339920873
	1248.0000000000	119.4179277161	-0.5915206571
	1252.0000000000	78.9247164753	-12.6498807477
	1256.0000000000	52.4577188985	-1.7292170438
	1260.0000000000	46.1185668457	-2.8255722364
	1264.0000000000	34.1148145563	-2.3211695289
	1268.0000000000	31.7855810951	1.2117833980
	1272.0000000000	46.8375283537	7.2028487080
	1276.0000000000	86.4251823683	6.4490288970
	1280.0000000000	73.3128773782	-3.6882458026
	1284.0000000000	88.1728578401	7.2108785002
	1288.0000000000	67.5731420264	-13.1272365595
	1292.0000000000	31.7437968337	-4.9909161621
	1296.0000000000	19.6169658224	-1.7166014910
	1300.0000000000	15.3172118553	-0.5919843895
	1304.0000000000	14.2518419799	0.0292363807
	1308.0000000000	15.5813664597	0.7147354925
	1312.0000000000	20.8962378316	2.1475167551
	1316.0000000000	36.6480875270	6.6506030827
	1320.0000000000	84.9935838481	17.3904843610
	1324.0000000000	99.4566463548	-15.8004472113
	1328.0000000000	43.3142350279	-8.5194034474
	1332.0000000000	23.5554249056	-2.6035445444
	1336.0000000000	17.4574617529	-0.7368363248
	1340.0000000000	16.5746833203	0.2637433956
	1344.0000000000	20.0199466727	1.6301357189
	1348.0000000000	32.4964236893	5.0883683720
	1352.0000000000	51.4880404856	0.7842252935
	1356.0000000000	52.4739939386	3.8847066837
	1360.0000000000	94.6420431421	15.9756729254
	1364.0000000000	104.8187844485	-12.2965906635
	1368.0000000000	79.3698120780	1.9237268076
	1372.0000000000	76.4957820524	-9.1023685379
	1376.0000000000	44.1346019941	-4.2251645910
	1380.0000000000	41.4168833851	2.7543234217
	1384.0000000000	55.3016583532	-0.0656659569
	1388.0000000000	44.5524496313	-1.2829055924
	1392.0000000000	47.0283139392	1.1143854847
	1396.0000000000	60.2963989656	7.3162882504
	1400.0000000000	115.8403979050	19.1144159037
	1404.0000000000	143.5832502062	-3.5163551583
	1408.0000000000	185.4031902231	30.8018942064
	1412.0000000000	364.4490083689	24.5527265621
	1416.0000000000	219.1574942123	-52.4227617111
	1420.0000000000	88.7577759106	-17.5161976110
	1424.0000000000	45.4356334913	-6.3920576706
	1428.0000000000	28.1640998074	-2.8248780065
	1432.0000000000	20.2664921395	-1.2825878615
	1436.0000000000	17.4390612926	-0.1136085735
	1440.0000000000	17.7701599786	-0.4731303400
	1444.0000000000	13.3968409333	-0.9768504292
	1448.0000000000	11.0952910359	-0.2369189998
	1452.0000000000	11.0859305240	0.2309253468
	1456.0000000000	13.2893139055	0.9723862754
	1460.0000000000	20.1658039203	2.5185411163
	1464.0000000000	28.7554026855	1.8753208445
	1468.0000000000	48.1714266523	9.1056943598
	1472.0000000000	80.1658894125	-2.3857765298
	1476.0000000000	45.2176097737	-7.1302396268
	1480.0000000000	32.4139538283	-0.0722471058
	1484.0000000000	43.4931069731	6.2955424303
	1488.0000000000	94.6962213083	20.3391363556
	1492.0000000000	131.5112769797	-14.9254264278
	1496.0000000000	65.9772426397	-9.5681267972
	1500.0000000000	40.2691231963	-6.0903695637
	1504.0000000000	22.7101446158	-2.3398765581
	1508.0000000000	19.0246136942	-0.1744958291
	1512.0000000000	14.1328315360	-1.7846207048
	1516.0000000000	9.2645389274	-0.7057795939
	1520.0000000000	7.5902563027	-0.1973631867
	1524.0000000000	7.4051224859	0.1350632284
	1528.0000000000	8.8331782255	0.6222499363
	1532.0000000000	13.3549126651	1.8926966471
	1536.0000000000	27.8240632161	6.1270051005
	1540.0000000000	55.9700672670	1.9788461889
	1544.0000000000	32.2745512252	-6.8996128210
	1548.0000000000	16.3059714918	-1.8124527843
	1552.0000000000	13.9183690450	0.4980441155
	1556.0000000000	21.7918443642	3.9008744904
	1560.0000000000	39.3317109039	0.5753724482
	1564.0000000000	21.4337861864	-4.8436086456
	1568.0000000000	9.6368575417	-1.5990050731
	1572.0000000000	5.6026366221	-0.6114012527
	1576.0000000000	3.7218928645	-0.2682713888
	1580.0000000000	3.0438288219	-0.0757369709
	1584.0000000000	3.0857861514	0.0421095483
	1588.0000000000	2.5828696187	-0.2186482550
	1592.0000000000	1.9788668048	-0.0884141748
	1596.0000000000	1.7686262337	-0.0246557805
	1600.0000000000	1.7548027659	0.0175275434
	1604.0000000000	1.9236783292	0.0739984101
	1608.0000000000	2.4281764054	0.1977722805
	1612.0000000000	3.8295732497	0.5801342224
	1616.0000000000	8.0567477727	1.5751230188
	1620.0000000000	10.2434181692	-1.2306006225
	1624.0000000000	5.4566015961	-0.6895243241
	1628.0000000000	4.3114683838	0.0249366004
	1632.0000000000	5.4742007248	0.6337314867
	1636.0000000000	10.6203421489	2.2471213657
	1640.0000000000	23.8002012655	2.6778926541
	1644.0000000000	16.5979268728	-3.6985976168
	1648.0000000000	7.1608322849	-1.2501240170
	1652.0000000000	4.1360879033	-0.3898094166
	1656.0000000000	3.2716177737	-0.0795825515
	1660.0000000000	3.3900167832	0.1523000615
	1664.0000000000	4.7681266657	0.6128189437
	1668.0000000000	9.9176140730	1.1980537027
	1672.0000000000	10.3431559584	-0.5776024305
	1676.0000000000	10.6011287009	0.8548426144
	1680.0000000000	18.9088224459	3.7871553585
	1684.0000000000	42.2714278848	5.3578295200
	1688.0000000000	31.2358173519	-6.8168069107
	1692.0000000000	13.4297614938	-2.3977564368
	1696.0000000000	7.6761956763	-0.8052894105
	1700.0000000000	5.6254078679	-0.3019338471
	1704.0000000000	4.8746957054	-0.0788331633
	1708.0000000000	4.8897801545	0.0878597702
	1712.0000000000	5.6861977837	0.3410502158
	1716.0000000000	8.1558908859	1.0243194103
	1720.0000000000	15.7780244772	3.0272119054
	1724.0000000000	25.5907501972	-0.1441451447
	1728.0000000000	15.1646588794	-2.8587554795
	1732.0000000000	8.2174117876	-0.9099659248
	1736.0000000000	6.0443003919	-0.2970761016
	1740.0000000000	5.3309292806	-0.0914468355
	1744.0000000000	5.1667573197	-0.0007810400
	1748.0000000000	5.2743333740	0.0512148261
	1752.0000000000	5.5577496427	0.0892267275
	1756.0000000000	5.9830420387	0.1232703876
	1760.0000000000	6.5456429026	0.1585672589
	1764.0000000000	7.2581993588	0.1988262691
	1768.0000000000	8.1476221904	0.2476372700
	1772.0000000000	9.2564257061	0.3093478691
	1776.0000000000	10.6474712964	0.3899518774
	1780.0000000000	12.4069812387	0.4984247993
	1784.0000000000	14.6839115192	0.6485402775
	1788.0000000000	17.6806482594	0.8631817786
	1792.0000000000	21.7263171006	1.1815351580
	1796.0000000000	27.3633222890	1.6747397491
	1800.0000000000	35.5351479512	2.4807191944
	1804.0000000000	47.9831120843	3.8896020621
	1808.0000000000	68.2984218276	6.5761593722
	1812.0000000000	104.5501430113	12.3342504673
	1816.0000000000	178.0636798870	26.8192514650
	1820.0000000000	357.2814123069	71.8133877198
	1824.0000000000	896.1647199178	223.9854507136
	1828.0000000000	1760.6638058085	-15.3796652848
	1832.0000000000	865.3753387601	-216.2962431570
	1836.0000000000	347.4092130101	-69.1073037647
	1840.0000000000	174.3372943095	-26.0215394549
	1844.0000000000	102.8028141558	-12.0424669158
	1848.0000000000	67.3073973450	-6.4490797614
	1852.0000000000	47.3526142627	-3.8273381550
	1856.0000000000	35.0726528824	-2.4480226325
	1860.0000000000	26.9986510103	-1.6569851360
	1864.0000000000	21.4144125395	-1.1721736407
	1868.0000000000	17.3950592459	-0.8590173227
	1872.0000000000	14.4074479320	-0.6479557763
	1876.0000000000	12.1271105814	-0.5006281344
	1880.0000000000	10.3475670643	-0.3947208743
	1884.0000000000	8.9263189143	-0.3165868171
	1888.0000000000	7.7745573819	-0.2577076488
	1892.0000000000	6.8377525093	-0.2126179147
	1896.0000000000	6.0604327495	-0.1774522206
	1900.0000000000	5.4083818141	-0.1496262047
	1904.0000000000	4.8560828437	-0.1273221819
	1908.0000000000	4.3841951694	-0.1092365807
	1912.0000000000	3.9778447969	-0.0944180991
	1916.0000000000	3.6254421538	-0.0821615297
	1920.0000000000	3.3178492224	-0.0719366180
	1924.0000000000	3.0477829170	-0.0633394740
	1928.0000000000	2.8093811493	-0.0560588064
	1932.0000000000	2.5978828135	-0.0498520824
	1936.0000000000	2.4093887653	-0.0445284486
	1940.0000000000	2.2406811966	-0.0399363322
	1944.0000000000	2.0890856573	-0.0359543265
	1948.0000000000	1.9523645990	-0.0324844150
	1952.0000000000	1.8286344717	-0.0294468802
	1956.0000000000	1.7163006043	-0.0267764399
	1960.0000000000	1.6140056403	-0.0244192881
	1964.0000000000	1.5205883964	-0.0223308093
	1968.0000000000	1.4350508075	-0.0204737986
	1972.0000000000	1.3565311892	-0.0188170645
	1976.0000000000	1.2842824760	-0.0173343256
	1980.0000000000	1.2176544052	-0.0160033315
	1984.0000000000	1.1560788488	-0.0148051604
	1988.0000000000	0.0000000000	0.0000000000
	1992.0000000000	0.0000000000	0.0000000000
	1996.0000000000	0.0000000000	0.0000000000
	2000.0000000000	0.0000000000	0.0000000000
	2004.0000000000	0.0000000000	0.0000000000
	2008.0000000000	0.0000000000	0.0000000000
	2012.0000000000	0.0000000000	0.0000000000
	2016.0000000000	0.0000000000	0.0000000000
	2020.0000000000	0.0000000000	0.0000000000
	2024.0000000000	0.0000000000	0.0000000000
	2028.0000000000	0.0000000000	0.0000000000
	2032.0000000000	0.0000000000	0.0000000000
	2036.0000000000	0.0000000000	0.0000000000
	2040.0000000000	0.0000000000	0.0000000000
	2044.0000000000	0.0000000000	0.0000000000
	2048.0000000000	0.0000000000	0.0000000000
	2052.0000000000	0.0000000000	0.0000000000
	2056.0000000000	0.0000000000	0.0000000000
	2060.0000000000	0.0000000000	0.0000000000
	2064.0000000000	0.0000000000	0.0000000000
	2068.0000000000	0.0000000000	0.0000000000
	2072.0000000000	0.0000000000	0.0000000000
	2076.0000000000	0.0000000000	0.0000000000
	2080.0000000000	0.0000000000	0.0000000000
	2084.0000000000	0.0000000000	0.0000000000
	2088.0000000000	0.0000000000	0.0000000000
	2092.0000000000	0.0000000000	0.0000000000
	2096.0000000000	0.0000000000	0.0000000000
	2100.0000000000	0.0000000000	0.0000000000
	2104.0000000000	0.0000000000	0.0000000000
	2108.0000000000	0.0000000000	0.0000000000
	2112.0000000000	0.0000000000	0.0000000000
	2116.0000000000	0.0000000000	0.0000000000
	2120.0000000000	0.0000000000	0.0000000000
	2124.0000000000	0.0000000000	0.0000000000
	2128.0000000000	0.0000000000	0.0000000000
	2132.0000000000	0.0000000000	0.0000000000
	2136.0000000000	0.0000000000	0.0000000000
	2140.0000000000	0.0000000000	0.0000000000
	2144.0000000000	0.0000000000	0.0000000000
	2148.0000000000	0.0000000000	0.0000000000
	2152.0000000000	0.0000000000	0.0000000000
	2156.0000000000	0.0000000000	0.0000000000
	2160.0000000000	0.0000000000	0.0000000000
	2164.0000000000	0.0000000000	0.0000000000
	2168.0000000000	0.0000000000	0.0000000000
	2172.0000000000	0.0000000000	0.0000000000
	2176.0000000000	0.0000000000	0.0000000000
	2180.0000000000	0.0000000000	0.0000000000
	2184.0000000000	0.0000000000	0.0000000000
	2188.0000000000	0.0000000000	0.0000000000
	2192.0000000000	0.0000000000	0.0000000000
	2196.0000000000	0.0000000000	0.0000000000
	2200.0000000000	0.0000000000	0.0000000000
	2204.0000000000	0.0000000000	0.0000000000
	2208.0000000000	0.0000000000	0.0000000000
	2212.0000000000	0.0000000000	0.0000000000
	2216.0000000000	0.0000000000	0.0000000000
	2220.0000000000	0.0000000000	0.0000000000
	2224.0000000000	0.0000000000	0.0000000000
	2228.0000000000	0.0000000000	0.0000000000
	2232.0000000000	0.0000000000	0.0000000000
	2236.0000000000	0.0000000000	0.0000000000
	2240.0000000000	0.0000000000	0.0000000000
	2244.0000000000	0.0000000000	0.0000000000
	2248.0000000000	0.0000000000	0.0000000000
	2252.0000000000	0.0000000000	0.0000000000
	2256.0000000000	0.0000000000	0.0000000000
	2260.0000000000	0.0000000000	0.0000000000
	2264.0000000000	0.0000000000	0.0000000000
	2268.0000000000	0.0000000000	0.0000000000
	2272.0000000000	0.0000000000	0.0000000000
	2276.0000000000	0.0000000000	0.0000000000
	2280.0000000000	0.0000000000	0.0000000000
	2284.0000000000	0.0000000000	0.0000000000
	2288.0000000000	0.0000000000	0.0000000000
	2292.0000000000	0.0000000000	0.0000000000
	2296.0000000000	0.0000000000	0.0000000000
	2300.0000000000	0.0000000000	0.0000000000
	2304.0000000000	0.0000000000	0.0000000000
	2308.0000000000	0.0000000000	0.0000000000
	2312.0000000000	0.0000000000	0.0000000000
	2316.0000000000	0.0000000000	0.0000000000
	2320.0000000000	0.0000000000	0.0000000000
	2324.0000000000	0.0000000000	0.0000000000
	2328.0000000000	0.0000000000	0.0000000000
	2332.0000000000	0.0000000000	0.0000000000
	2336.0000000000	0.0000000000	0.0000000000
	2340.0000000000	0.0000000000	0.0000000000
	2344.0000000000	0.0000000000	0.0000000000
	2348.0000000000	0.0000000000	0.0000000000
	2352.0000000000	0.0000000000	0.0000000000
	2356.0000000000	0.0000000000	0.0000000000
	2360.0000000000	0.0000000000	0.0000000000
	2364.0000000000	0.0000000000	0.0000000000
	2368.0000000000	0.0000000000	0.0000000000
	2372.0000000000	0.0000000000	0.0000000000
	2376.0000000000	0.0000000000	0.0000000000
	2380.0000000000	0.0000000000	0.0000000000
	2384.0000000000	0.0000000000	0.0000000000
	2388.0000000000	0.0000000000	0.0000000000
	2392.0000000000	0.0000000000	0.0000000000
	2396.0000000000	0.0000000000	0.0000000000
	2400.0000000000	0.0000000000	0.0000000000
	2404.0000000000	0.0000000000	0.0000000000
	2408.0000000000	0.0000000000	0.0000000000
	2412.0000000000	0.0000000000	0.0000000000
	2416.0000000000	0.0000000000	0.0000000000
	2420.0000000000	0.0000000000	0.0000000000
	2424.0000000000	0.0000000000	0.0000000000
	2428.0000000000	0.0000000000	0.0000000000
	2432.0000000000	0.0000000000	0.0000000000
	2436.0000000000	0.0000000000	0.0000000000
	2440.0000000000	0.0000000000	0.0000000000
	2444.0000000000	0.0000000000	0.0000000000
	2448.0000000000	0.0000000000	0.0000000000
	2452.0000000000	0.0000000000	0.0000000000
	2456.0000000000	0.0000000000	0.0000000000
	2460.0000000000	0.0000000000	0.0000000000
	2464.0000000000	0.0000000000	0.0000000000
	2468.0000000000	0.0000000000	0.0000000000
	2472.0000000000	0.0000000000	0.0000000000
	2476.0000000000	0.0000000000	0.0000000000
	2480.0000000000	0.0000000000	0.0000000000
	2484.0000000000	0.0000000000	0.0000000000
	2488.0000000000	0.0000000000	0.0000000000
	2492.0000000000	0.0000000000	0.0000000000
	2496.0000000000	0.0000000000	0.0000000000
	2500.0000000000	0.0000000000	0.0000000000
	2504.0000000000	0.0000000000	0.0000000000
	2508.0000000000	0.0000000000	0.0000000000
	2512.0000000000	0.0000000000	0.0000000000
	2516.0000000000	0.0000000000	0.0000000000
	2520.0000000000	0.0000000000	0.0000000000
	2524.0000000000	0.0000000000	0.0000000000
	2528.0000000000	0.0000000000	0.0000000000
	2532.0000000000	0.0000000000	0.0000000000
	2536.0000000000	0.0000000000	0.0000000000
	2540.0000000000	0.0000000000	0.0000000000
	2544.0000000000	0.0000000000	0.0000000000
	2548.0000000000	0.0000000000	0.0000000000
	2552.0000000000	0.0000000000	0.0000000000
	2556.0000000000	0.0000000000	0.0000000000
	2560.0000000000	0.0000000000	0.0000000000
	2564.0000000000	0.0000000000	0.0000000000
	2568.0000000000	0.0000000000	0.0000000000
	2572.0000000000	0.0000000000	0.0000000000
	2576.0000000000	0.0000000000	0.0000000000
	2580.0000000000	0.0000000000	0.0000000000
	2584.0000000000	0.0000000000	0.0000000000
	2588.0000000000	0.0000000000	0.0000000000
	2592.0000000000	0.0000000000	0.0000000000
	2596.0000000000	0.0000000000	0.0000000000
	2600.0000000000	0.0000000000	0.0000000000
	2604.0000000000	0.0000000000	0.0000000000
	2608.0000000000	0.0000000000	0.0000000000
	2612.0000000000	0.0000000000	0.0000000000
	2616.0000000000	0.0000000000	0.0000000000
	2620.0000000000	0.0000000000	0.0000000000
	2624.0000000000	0.0000000000	0.0000000000
	2628.0000000000	0.0000000000	0.0000000000
	2632.0000000000	0.0000000000	0.0000000000
	2636.0000000000	0.0000000000	0.0000000000
	2640.0000000000	0.0000000000	0.0000000000
	2644.0000000000	0.0000000000	0.0000000000
	2648.0000000000	0.0000000000	0.0000000000
	2652.0000000000	0.0000000000	0.0000000000
	2656.0000000000	0.0000000000	0.0000000000
	2660.0000000000	0.0000000000	0.0000000000
	2664.0000000000	0.0000000000	0.0000000000
	2668.0000000000	0.0000000000	0.0000000000
	2672.0000000000	0.0000000000	0.0000000000
	2676.0000000000	0.0000000000	0.0000000000
	2680.0000000000	0.0000000000	0.0000000000
	2684.0000000000	0.0000000000	0.0000000000
	2688.0000000000	0.0000000000	0.0000000000
	2692.0000000000	0.0000000000	0.0000000000
	2696.0000000000	0.0000000000	0.0000000000
	2700.0000000000	0.0000000000	0.0000000000
	2704.0000000000	0.0000000000	0.0000000000
	2708.0000000000	0.0000000000	0.0000000000
	2712.0000000000	0.0000000000	0.0000000000
	2716.0000000000	0.0000000000	0.0000000000
	2720.0000000000	0.0000000000	0.0000000000
	2724.0000000000	0.0000000000	0.0000000000
	2728.0000000000	0.0000000000	0.0000000000
	2732.0000000000	0.0000000000	0.0000000000
	2736.0000000000	0.0000000000	0.0000000000
	2740.0000000000	0.0000000000	0.0000000000
	2744.0000000000	0.0000000000	0.0000000000
	2748.0000000000	0.0000000000	0.0000000000
	2752.0000000000	0.0000000000	0.0000000000
	2756.0000000000	0.0000000000	0.0000000000
	2760.0000000000	0.0000000000	0.0000000000
	2764.0000000000	0.0000000000	0.0000000000
	2768.0000000000	0.0000000000	0.0000000000
	2772.0000000000	0.0000000000	0.0000000000
	2776.0000000000	0.0000000000	0.0000000000
	2780.0000000000	0.0000000000	0.0000000000
	2784.0000000000	0.0000000000	0.0000000000
	2788.0000000000	0.0000000000	0.0000000000
	2792.0000000000	0.0000000000	0.0000000000
	2796.0000000000	0.0000000000	0.0000000000
	2800.0000000000	0.0000000000	0.0000000000
	2804.0000000000	0.0000000000	0.0000000000
	2808.0000000000	0.0000000000	0.0000000000
	2812.0000000000	0.0000000000	0.0000000000
	2816.0000000000	0.0000000000	0.0000000000
	2820.0000000000	0.0000000000	0.0000000000
	2824.0000000000	0.0000000000	0.0000000000
	2828.0000000000	0.0000000000	0.0000000000
	2832.0000000000	0.0000000000	0.0000000000
	2836.0000000000	0.0000000000	0.0000000000
	2840.0000000000	0.0000000000	0.0000000000
	2844.0000000000	0.0000000000	0.0000000000
	2848.0000000000	0.0000000000	0.0000000000
	2852.0000000000	0.0000000000	0.0000000000
	2856.0000000000	0.0000000000	0.0000000000
	2860.0000000000	0.0000000000	0.0000000000
	2864.0000000000	0.0000000000	0.0000000000
	2868.0000000000	0.0000000000	0.0000000000
	2872.0000000000	0.0000000000	0.0000000000
	2876.0000000000	0.0000000000	0.0000000000
	2880.0000000000	0.0000000000	0.0000000000
	2884.0000000000	0.0000000000	0.0000000000
	2888.0000000000	0.0000000000	0.0000000000
	2892.0000000000	0.0000000000	0.0000000000
	2896.0000000000	0.0000000000	0.0000000000
	2900.0000000000	0.0000000000	0.0000000000
	2904.0000000000	0.0000000000	0.0000000000
	2908.0000000000	0.0000000000	0.0000000000
	2912.0000000000	0.0000000000	0.0000000000
	2916.0000000000	0.0000000000	0.0000000000
	2920.0000000000	0.0000000000	0.0000000000
	2924.0000000000	0.0000000000	0.0000000000
	2928.0000000000	0.0000000000	0.0000000000
	2932.0000000000	0.0000000000	0.0000000000
	2936.0000000000	0.0000000000	0.0000000000
	2940.0000000000	0.0000000000	0.0000000000
	2944.0000000000	0.0000000000	0.0000000000
	2948.0000000000	0.0000000000	0.0000000000
	2952.0000000000	0.0000000000	0.0000000000
	2956.0000000000	0.0000000000	0.0000000000
	2960.0000000000	0.0000000000	0.0000000000
	2964.0000000000	0.0000000000	0.0000000000
	2968.0000000000	0.0000000000	0.0000000000
	2972.0000000000	0.0000000000	0.0000000000
	2976.0000000000	0.0000000000	0.0000000000
	2980.0000000000	0.0000000000	0.0000000000
	2984.0000000000	0.0000000000	0.0000000000
	2988.0000000000	0.0000000000	0.0000000000
	2992.0000000000	0.0000000000	0.0000000000
	2996.0000000000	0.0000000000	0.0000000000
	3000.0000000000	0.0000000000	0.0000000000
	3004.0000000000	0.0000000000	0.0000000000
	3008.0000000000	0.0000000000	0.0000000000
	3012.0000000000	0.0000000000	0.0000000000
	3016.0000000000	0.0000000000	0.0000000000
	3020.0000000000	0.0000000000	0.0000000000
	3024.0000000000	0.0000000000	0.0000000000
	3028.0000000000	0.0000000000	0.0000000000
	3032.0000000000	0.0000000000	0.0000000000
	3036.0000000000	0.0000000000	0.0000000000
	3040.0000000000	0.0082555922	0.0001034508
	3044.0000000000	0.0692219010	0.0008822638
	3048.0000000000	0.0728906024	0.0009533092
	3052.0000000000	0.0768588153	0.0010321903
	3056.0000000000	0.0811600444	0.0011200175
	3060.0000000000	0.1101763331	0.0015247710
	3064.0000000000	0.2997461973	0.0039852498
	3068.0000000000	0.3163492137	0.0043223674
	3072.0000000000	0.3380216785	0.0047443393
	3076.0000000000	0.3578332851	0.0051696164
	3080.0000000000	0.3794488019	0.0056475831
	3084.0000000000	0.4030954250	0.0061867124
	3088.0000000000	0.4290375229	0.0067971781
	3092.0000000000	0.4575842345	0.0074912700
	3096.0000000000	0.4890989586	0.0082839295
	3100.0000000000	0.5240112950	0.0091934484
	3104.0000000000	0.5628321964	0.0102423867
	3108.0000000000	0.6061733675	0.0114587945
	3112.0000000000	0.6547723404	0.0128778522
	3116.0000000000	0.7095252312	0.0145441047
	3120.0000000000	0.7715300214	0.0165145415
	3124.0000000000	0.8421444656	0.0188629076
	3128.0000000000	0.9230646401	0.0216858346
	3132.0000000000	1.0330599647	0.0253239876
	3136.0000000000	1.1425001005	0.0295432151
	3140.0000000000	1.2707562640	0.0347784858
	3144.0000000000	1.4225211275	0.0413632983
	3148.0000000000	1.6040891902	0.0497752834
	3152.0000000000	1.8240800982	0.0607164454
	3156.0000000000	2.0945849032	0.0752501236
	3160.0000000000	2.4330510683	0.0950451030
	3164.0000000000	2.8655205493	0.1228333889
	3168.0000000000	3.4324893845	0.1633221257
	3172.0000000000	4.2002003990	0.2251472962
	3176.0000000000	5.2841582998	0.3254482718
	3180.0000000000	6.9030725864	0.5018266413
	3184.0000000000	9.5188212236	0.8482476941
	3188.0000000000	14.2618907759	1.6431320773
	3192.0000000000	24.5019457882	3.9009552225
	3196.0000000000	52.3209954211	11.4199218164
	3200.0000000000	111.1485427317	9.6667675611
	3204.0000000000	83.0157459347	-13.2700659574
	3208.0000000000	54.2068312819	-1.4632796952
	3212.0000000000	67.2144273325	8.4774290257
	3216.0000000000	138.1902004760	30.2858021925
	3220.0000000000	282.8498299008	22.8312294601
	3224.0000000000	218.6093871363	-40.5042930332
	3228.0000000000	91.9709495074	-18.7318152511
	3232.0000000000	47.5262790671	-6.7956022362
	3236.0000000000	26.6018030492	-3.6343738755
	3240.0000000000	16.4745119999	-1.7233822281
	3244.0000000000	11.3443827475	-0.9464234328
	3248.0000000000	8.3805210675	-0.5758900113
	3252.0000000000	6.5194815393	-0.3728601608
	3256.0000000000	5.2943637646	-0.2487123187
	3260.0000000000	4.4782155997	-0.1637703451
	3264.0000000000	3.9615569004	-0.0959378521
	3268.0000000000	3.7118440536	-0.0270038472
	3272.0000000000	3.7821755072	0.0705735874
	3276.0000000000	4.4027792272	0.2675767451
	3280.0000000000	6.3660199972	0.8184308128
	3284.0000000000	12.6771156887	2.7024595894
	3288.0000000000	26.4081399752	1.6614736995
	3292.0000000000	15.8869712770	-3.6518793482
	3296.0000000000	6.8371759707	-1.2192133525
	3300.0000000000	3.7944846205	-0.4570334844
	3304.0000000000	2.5291276491	-0.2160496631
	3308.0000000000	1.8809964288	-0.1209640562
	3312.0000000000	1.4965235120	-0.0762942218
	3316.0000000000	1.2436271871	-0.0524095487
	3320.0000000000	1.0644262954	-0.0383251086
	3324.0000000000	0.9302925838	-0.0293650418
	3328.0000000000	0.8256729716	-0.0233126705
	3332.0000000000	0.7414622709	-0.0190229555
	3336.0000000000	0.6719959352	-0.0158615552
	3340.0000000000	0.6135680908	-0.0134560072
	3344.0000000000	0.5636498562	-0.0115766048
	3348.0000000000	0.5204528357	-0.0100756022
	3352.0000000000	0.4826732235	-0.0088544560
	3356.0000000000	0.4493353576	-0.0078453274
	3360.0000000000	0.4115381941	-0.0068986495
	3364.0000000000	0.3292156631	-0.0055008919
	3368.0000000000	0.3083566319	-0.0049431821
	3372.0000000000	0.2895652360	-0.0044643453
	3376.0000000000	0.2725560793	-0.0040499570
	3380.0000000000	0.2335536818	-0.0033971758
	3384.0000000000	0.0487170369	-0.0009877054
	3388.0000000000	0.0449963601	-0.0008756507
	3392.0000000000	0.0380503955	-0.0007345659
	3396.0000000000	0.0352738727	-0.0006556853
	3400.0000000000	0.0327904036	-0.0005877018
	3404.0000000000	0.0305601678	-0.0005287977
	3408.0000000000	0.0285498832	-0.0004775068
	3412.0000000000	0.0267315595	-0.0004326384
	3416.0000000000	0.0250815197	-0.0003932180
	3420.0000000000	0.0235796267	-0.0003584436
	3424.0000000000	0.0222086671	-0.0003276506
	3428.0000000000	0.0209538561	-0.0003002851
	3432.0000000000	0.0198024378	-0.0002758835
	3436.0000000000	0.0187433600	-0.0002540551
	3440.0000000000	0.0177670088	-0.0002344696
	3444.0000000000	0.0168649890	-0.0002168462
	3448.0000000000	0.0160299441	-0.0002009453
	3452.0000000000	0.0000000000	0.0000000000
	3456.0000000000	0.0000000000	0.0000000000
	3460.0000000000	0.0000000000	0.0000000000
	3464.0000000000	0.0000000000	0.0000000000
	3468.0000000000	0.0000000000	0.0000000000
	3472.0000000000	0.0000000000	0.0000000000
	3476.0000000000	0.0000000000	0.0000000000
	3480.0000000000	0.0000000000	0.0000000000
	3484.0000000000	0.0000000000	0.0000000000
	3488.0000000000	0.0000000000	0.0000000000
	3492.0000000000	0.0000000000	0.0000000000
	3496.0000000000	0.0000000000	0.0000000000
	3500.0000000000	0.0000000000	0.0000000000
	3504.0000000000	0.0000000000	0.0000000000
	3508.0000000000	0.0000000000	0.0000000000
	3512.0000000000	0.0000000000	0.0000000000
	3516.0000000000	0.0000000000	0.0000000000
	3520.0000000000	0.0000000000	0.0000000000
	3524.0000000000	0.0000000000	0.0000000000
	3528.0000000000	0.0000000000	0.0000000000
	3532.0000000000	0.0000000000	0.0000000000
	3536.0000000000	0.0000000000	0.0000000000
	3540.0000000000	0.0000000000	0.0000000000
	3544.0000000000	0.0000000000	0.0000000000
	3548.0000000000	0.0000000000	0.0000000000
	3552.0000000000	0.0000000000	0.0000000000
	3556.0000000000	0.0000000000	0.0000000000
	3560.0000000000	0.0000000000	0.0000000000
	3564.0000000000	0.0000000000	0.0000000000
	3568.0000000000	0.0000000000	0.0000000000
	3572.0000000000	0.0000000000	0.0000000000
	3576.0000000000	0.0000000000	0.0000000000
	3580.0000000000	0.0000000000	0.0000000000
	3584.0000000000	0.0000000000	0.0000000000
	3588.0000000000	0.0000000000	0.0000000000
	3592.0000000000	0.0000000000	0.0000000000
	3596.0000000000	0.0000000000	0.0000000000
	3600.0000000000	0.0000000000	0.0000000000
	3604.0000000000	0.0000000000	0.0000000000
	3608.0000000000	0.0000000000	0.0000000000
	3612.0000000000	0.0000000000	0.0000000000
	3616.0000000000	0.0000000000	0.0000000000
	3620.0000000000	0.0000000000	0.0000000000
	3624.0000000000	0.0000000000	0.0000000000
	3628.0000000000	0.0000000000	0.0000000000
	3632.0000000000	0.0000000000	0.0000000000
	3636.0000000000	0.0000000000	0.0000000000
	3640.0000000000	0.0000000000	0.0000000000
	3644.0000000000	0.0000000000	0.0000000000
	3648.0000000000	0.0000000000	0.0000000000
	3652.0000000000	0.0000000000	0.0000000000
	3656.0000000000	0.0000000000	0.0000000000
	3660.0000000000	0.0000000000	0.0000000000
	3664.0000000000	0.0000000000	0.0000000000
	3668.0000000000	0.0000000000	0.0000000000
	3672.0000000000	0.0000000000	0.0000000000
	3676.0000000000	0.0000000000	0.0000000000
	3680.0000000000	0.0000000000	0.0000000000
	3684.0000000000	0.3019743483	0.0038351436
	3688.0000000000	0.3179197128	0.0041428130
	3692.0000000000	0.3351618898	0.0044842836
	3696.0000000000	0.3538453750	0.0048643267
	3700.0000000000	0.3741353585	0.0052885444
	3704.0000000000	0.3962213856	0.0057635442
	3708.0000000000	0.4203217950	0.0062971556
	3712.0000000000	0.5045296901	0.0076245068
	3716.0000000000	0.5364735929	0.0083626433
	3720.0000000000	0.5715623918	0.0091995443
	3724.0000000000	0.6102243170	0.0101523451
	3728.0000000000	0.6529632639	0.0112418841
	3732.0000000000	0.7003754625	0.0124936742
	3736.0000000000	0.7531706015	0.0139391746
	3740.0000000000	0.8121988260	0.0156174766
	3744.0000000000	0.8784855520	0.0175775586
	3748.0000000000	0.9532768035	0.0198813363
	3752.0000000000	1.0380988714	0.0226078404
	3756.0000000000	1.1348377201	0.0258590117
	3760.0000000000	1.2458459889	0.0297678546
	3764.0000000000	1.3740891340	0.0345100874
	3768.0000000000	1.5233479920	0.0403210727
	3772.0000000000	1.6985041354	0.0475208800
	3776.0000000000	1.9059491135	0.0565521556
	3780.0000000000	2.1541831380	0.0680386593
	3784.0000000000	2.4547105442	0.0828780691
	3788.0000000000	2.8234129184	0.1023933694
	3792.0000000000	3.2827148710	0.1285878853
	3796.0000000000	3.8651115754	0.1645910064
	3800.0000000000	4.6191307924	0.2154708057
	3804.0000000000	5.6198524185	0.2897901774
	3808.0000000000	6.9884333988	0.4027641052
	3812.0000000000	8.9306047159	0.5831225543
	3816.0000000000	11.8183488447	0.8893267306
	3820.0000000000	16.3796233455	1.4520345896
	3824.0000000000	24.1923710150	2.6005666489
	3828.0000000000	39.1733368479	5.3054655346
	3832.0000000000	72.9674809690	13.0457600307
	3836.0000000000	167.8461532576	39.9788613894
	3840.0000000000	419.7374707095	64.4140287879
	3844.0000000000	328.9317401549	-74.8503830441
	3848.0000000000	127.6122509181	-27.4324244182
	3852.0000000000	61.8576385761	-9.1981826629
	3856.0000000000	38.4412318742	-3.4219822280
	3860.0000000000	30.8715522218	-0.5035865248
	3864.0000000000	35.4469792088	3.2719101572
	3868.0000000000	65.1632738738	12.6878013523
	3872.0000000000	96.7624372949	-8.2268826935
	3876.0000000000	44.5479330304	-9.8189901773
	3880.0000000000	20.9260104891	-3.2796172603
	3884.0000000000	12.3453461756	-1.3723026843
	3888.0000000000	8.3873742999	-0.7079052091
	3892.0000000000	6.2003379057	-0.4209058711
	3896.0000000000	4.8369563238	-0.2755371447
	3900.0000000000	3.9141665121	-0.1929343674
	3904.0000000000	3.2521261975	-0.1418559943
	3908.0000000000	2.7563814393	-0.1081951062
	3912.0000000000	2.3728818629	-0.0848969828
	3916.0000000000	2.0685570196	-0.0681359410
	3920.0000000000	1.8220676422	-0.0556973173
	3924.0000000000	1.6190394023	-0.0462286699
	3928.0000000000	1.4494419204	-0.0388666852
	3932.0000000000	1.3060674408	-0.0330394198
	3936.0000000000	1.1836066916	-0.0283558414
	3940.0000000000	1.0780653513	-0.0245412999
	3944.0000000000	0.9863831383	-0.0213983438
	3948.0000000000	0.9061779053	-0.0187821113
	3952.0000000000	0.8355693465	-0.0165844121
	3956.0000000000	0.7730548416	-0.0147231604
	3960.0000000000	0.7174202932	-0.0131351954
	3964.0000000000	0.6676749746	-0.0117713021
	3968.0000000000	0.6230031754	-0.0105926952
	3972.0000000000	0.5827278079	-0.0095684922
	3976.0000000000	0.5462826677	-0.0086738721
	3980.0000000000	0.5131910442	-0.0078887140
	3984.0000000000	0.4830490547	-0.0071965780
	3988.0000000000	0.4555125325	-0.0065839344
	3992.0000000000	0.4302866188	-0.0060395730
	3996.0000000000	0.4071174339	-0.0055541476
