# Supplementary material for: Data of electronic, reactivity, optoelectronic, linear and non-linear optical parameters of doping graphene oxide nanosheet with aluminum atom
Source: Data Brief. 2022 Jan 19;41:107840. doi: 10.1016/j.dib.2022.107840 (PMC8801356; doi:10.1016/j.dib.2022.107840)
Supplement: Supplementary file 1 [file mmc1.zip › supplementary file/DATA OF THE IR SPECTRA/wB97XD/GON1-Al1.xlsx]

#	IR	Spectrum
#	X-Axis:	Frequency	(cm-1)
#	Y-Axis:	&epsilon;	(M-1	cm-1)
#	Peak	information
#	X	Y
#	17.2706000000	377.6513729710
#	25.5705000000	35.9459987072
#	55.9541000000	3.1442275927
#	61.3571000000	35.0584215306
#	69.4918000000	3.5593068323
#	115.8163000000	60.3078924139
#	122.5791000000	75.4860193892
#	152.1884000000	123.2744357139
#	179.0817000000	11.7956548378
#	192.3641000000	83.3346531638
#	200.2560000000	37.6575877720
#	214.5525000000	19.0049665141
#	234.3181000000	171.9820144142
#	254.8506000000	61.1236544490
#	274.9134000000	875.3419930770
#	297.9581000000	183.7121449786
#	310.0735000000	25.2623387236
#	315.5470000000	74.4395380892
#	331.5386000000	154.8861140043
#	345.3784000000	56.9685537804
#	358.0641000000	40.8984870578
#	369.2637000000	22.8778185478
#	392.4629000000	30.4137716140
#	424.9759000000	89.5412352977
#	432.8858000000	112.1473074580
#	452.8412000000	337.2363893624
#	458.6650000000	7.8689410000
#	469.0858000000	4.2097878700
#	479.7271000000	718.5291343120
#	485.9709000000	97.9833326932
#	492.2000000000	497.8414561373
#	520.3984000000	66.2070284366
#	534.3450000000	57.8036876097
#	553.5815000000	34.1884621946
#	575.7169000000	19.9768909888
#	597.5686000000	33.0511169534
#	635.1986000000	153.8565494614
#	644.4297000000	29.8120043783
#	659.0759000000	53.1479073839
#	672.3704000000	68.8325946325
#	677.3101000000	78.2753686219
#	689.4533000000	9.8390584706
#	703.6001000000	45.7204381281
#	705.5587000000	526.3304753594
#	731.9721000000	62.1290574752
#	736.8523000000	81.0924987151
#	753.0059000000	21.2591361226
#	770.7936000000	10.6469350322
#	778.3382000000	59.4674480361
#	784.3625000000	10.4149408557
#	796.6722000000	2.1843050931
#	811.2052000000	35.4828854017
#	837.1014000000	6.1249133412
#	843.5820000000	98.4299352436
#	859.5878000000	80.1004953654
#	869.6771000000	23.4296684800
#	880.6696000000	245.4535766658
#	890.5877000000	323.9801848775
#	903.3269000000	224.8304950645
#	929.7738000000	229.6306583565
#	938.2052000000	95.8058126938
#	972.0994000000	153.4927853780
#	980.4067000000	29.4926109577
#	984.7781000000	0.8742192358
#	1004.2347000000	0.3829562043
#	1005.4327000000	72.0306038986
#	1009.2910000000	5.3503383213
#	1012.2041000000	33.4387554680
#	1023.5382000000	213.8182631642
#	1088.5091000000	310.0767562661
#	1123.0593000000	70.1834000248
#	1125.0002000000	104.3090707462
#	1143.3624000000	556.9694540442
#	1147.8176000000	265.3760120286
#	1172.7571000000	44.9844142143
#	1187.6020000000	9.8055164926
#	1203.5885000000	16.1950663992
#	1220.1774000000	93.5747132185
#	1228.5352000000	15.9522614458
#	1235.3280000000	22.5594614925
#	1246.3526000000	27.5120126475
#	1259.3642000000	26.4494365922
#	1274.3742000000	49.1174759159
#	1279.1354000000	11.6809292165
#	1293.0030000000	12.5614817728
#	1320.8444000000	69.6462910275
#	1355.4955000000	80.0639839307
#	1367.1360000000	19.7483248297
#	1372.8906000000	54.8014855830
#	1394.8979000000	24.3496893115
#	1418.5724000000	54.7890526703
#	1423.9221000000	53.0187419905
#	1450.0664000000	37.7451242980
#	1457.8344000000	7.7074170871
#	1470.1556000000	3.2568489718
#	1498.9391000000	31.4714762750
#	1545.7455000000	175.0271098425
#	1550.4747000000	216.4506611605
#	1598.3504000000	55.2854688508
#	1620.0436000000	155.5377394534
#	1635.9044000000	33.8882046091
#	1693.6942000000	10.7775575563
#	1698.7409000000	16.8982267748
#	1727.8685000000	15.0084794243
#	1746.3418000000	15.9117474480
#	1763.5059000000	1.5801444616
#	1789.9028000000	646.5472670593
#	3176.8786000000	14.8252526152
#	3185.1525000000	9.1621487161
#	3198.9907000000	4.4280070375
#	3200.2999000000	0.4690842380
#	3201.0354000000	0.0405042117
#	3202.8779000000	8.7289299877
#	3205.8276000000	28.2280599562
#	3219.3617000000	3.6201665540
#	3220.2407000000	22.7148228413
#	3221.1923000000	69.9820644406
#	3222.0793000000	38.0729207733
#	3760.4775000000	49.1846152179
#	3870.8306000000	27.9128842486
#	Spectra
#	X	Y	DY/DX
	-500.0000000000	0.0000000000	0.0000000000
	-495.5000000000	0.0000000000	0.0000000000
	-491.0000000000	0.0000000000	0.0000000000
	-486.5000000000	0.0000000000	0.0000000000
	-482.0000000000	0.0000000000	0.0000000000
	-477.5000000000	0.0000000000	0.0000000000
	-473.0000000000	0.0000000000	0.0000000000
	-468.5000000000	0.0000000000	0.0000000000
	-464.0000000000	0.0000000000	0.0000000000
	-459.5000000000	0.0000000000	0.0000000000
	-455.0000000000	0.0000000000	0.0000000000
	-450.5000000000	0.0000000000	0.0000000000
	-446.0000000000	0.0000000000	0.0000000000
	-441.5000000000	0.0000000000	0.0000000000
	-437.0000000000	0.0000000000	0.0000000000
	-432.5000000000	0.0000000000	0.0000000000
	-428.0000000000	0.0000000000	0.0000000000
	-423.5000000000	0.0000000000	0.0000000000
	-419.0000000000	0.0000000000	0.0000000000
	-414.5000000000	0.0000000000	0.0000000000
	-410.0000000000	0.0000000000	0.0000000000
	-405.5000000000	0.0000000000	0.0000000000
	-401.0000000000	0.0000000000	0.0000000000
	-396.5000000000	0.0000000000	0.0000000000
	-392.0000000000	0.0000000000	0.0000000000
	-387.5000000000	0.0000000000	0.0000000000
	-383.0000000000	0.0000000000	0.0000000000
	-378.5000000000	0.0000000000	0.0000000000
	-374.0000000000	0.0000000000	0.0000000000
	-369.5000000000	0.0000000000	0.0000000000
	-365.0000000000	0.0000000000	0.0000000000
	-360.5000000000	0.0000000000	0.0000000000
	-356.0000000000	0.0000000000	0.0000000000
	-351.5000000000	0.0000000000	0.0000000000
	-347.0000000000	0.0000000000	0.0000000000
	-342.5000000000	0.0000000000	0.0000000000
	-338.0000000000	0.0000000000	0.0000000000
	-333.5000000000	0.0000000000	0.0000000000
	-329.0000000000	0.0000000000	0.0000000000
	-324.5000000000	0.0000000000	0.0000000000
	-320.0000000000	0.0000000000	0.0000000000
	-315.5000000000	0.0000000000	0.0000000000
	-311.0000000000	0.0000000000	0.0000000000
	-306.5000000000	0.0000000000	0.0000000000
	-302.0000000000	0.0000000000	0.0000000000
	-297.5000000000	0.0000000000	0.0000000000
	-293.0000000000	0.0000000000	0.0000000000
	-288.5000000000	0.0000000000	0.0000000000
	-284.0000000000	0.0000000000	0.0000000000
	-279.5000000000	0.0000000000	0.0000000000
	-275.0000000000	0.0000000000	0.0000000000
	-270.5000000000	0.0000000000	0.0000000000
	-266.0000000000	0.0000000000	0.0000000000
	-261.5000000000	0.0000000000	0.0000000000
	-257.0000000000	0.0000000000	0.0000000000
	-252.5000000000	0.0000000000	0.0000000000
	-248.0000000000	0.0000000000	0.0000000000
	-243.5000000000	0.0000000000	0.0000000000
	-239.0000000000	0.0000000000	0.0000000000
	-234.5000000000	0.0000000000	0.0000000000
	-230.0000000000	0.0000000000	0.0000000000
	-225.5000000000	0.0000000000	0.0000000000
	-221.0000000000	0.0000000000	0.0000000000
	-216.5000000000	0.0000000000	0.0000000000
	-212.0000000000	0.0000000000	0.0000000000
	-207.5000000000	0.0000000000	0.0000000000
	-203.0000000000	0.0000000000	0.0000000000
	-198.5000000000	0.0000000000	0.0000000000
	-194.0000000000	0.0000000000	0.0000000000
	-189.5000000000	0.0000000000	0.0000000000
	-185.0000000000	0.0000000000	0.0000000000
	-180.5000000000	0.0000000000	0.0000000000
	-176.0000000000	0.0000000000	0.0000000000
	-171.5000000000	0.0000000000	0.0000000000
	-167.0000000000	0.0000000000	0.0000000000
	-162.5000000000	0.0000000000	0.0000000000
	-158.0000000000	0.0000000000	0.0000000000
	-153.5000000000	0.0000000000	0.0000000000
	-149.0000000000	0.0000000000	0.0000000000
	-144.5000000000	0.0000000000	0.0000000000
	-140.0000000000	0.0036526641	0.0000464207
	-135.5000000000	0.0038708690	0.0000506409
	-131.0000000000	0.0046285884	0.0000620183
	-126.5000000000	0.0049208191	0.0000679837
	-122.0000000000	0.0052416262	0.0000747394
	-117.5000000000	0.0055948610	0.0000824208
	-113.0000000000	0.0059850458	0.0000911918
	-108.5000000000	0.0064175201	0.0001012529
	-104.0000000000	0.0069938749	0.0001140405
	-99.5000000000	0.0075367723	0.0001275851
	-95.0000000000	0.0093642670	0.0001589436
	-90.5000000000	0.0102569967	0.0001805349
	-86.0000000000	0.0111209837	0.0002041077
	-81.5000000000	0.0121004565	0.0002320152
	-77.0000000000	0.0132171856	0.0002653099
	-72.5000000000	0.0144983693	0.0003053684
	-68.0000000000	0.0159783530	0.0003540152
	-63.5000000000	0.0177010223	0.0004137021
	-59.0000000000	0.0197231902	0.0004877771
	-54.5000000000	0.0221194821	0.0005808925
	-50.0000000000	0.0249895272	0.0006996405
	-45.5000000000	0.0284687956	0.0008535714
	-41.0000000000	0.0366796477	0.0011070151
	-36.5000000000	0.0473215134	0.0014495755
	-32.0000000000	0.0546747235	0.0018400932
	-27.5000000000	0.0641248153	0.0023935307
	-23.0000000000	0.0766024992	0.0032067631
	-18.5000000000	0.0936312983	0.0044554828
	-14.0000000000	0.1178490597	0.0064803891
	-9.5000000000	0.1541539023	0.0099996299
	-5.0000000000	0.2230107189	0.0168309279
	-0.5000000000	0.3267521871	0.0312614771
	4.0000000000	0.5364472521	0.0682102870
	8.5000000000	1.0577541477	0.1892323128
	13.0000000000	2.7619220112	0.6704594529
	17.5000000000	5.8429155910	-0.1282560955
	22.0000000000	2.8622318617	-0.4689420593
	26.5000000000	1.7214476151	-0.2438007249
	31.0000000000	0.8078312155	-0.1228127497
	35.5000000000	0.4841857181	-0.0412257085
	40.0000000000	0.3698616358	-0.0133560632
	44.5000000000	0.3530665915	0.0038275261
	49.0000000000	0.4201477280	0.0294588009
	53.5000000000	0.6874446836	0.1012342885
	58.0000000000	1.4136911102	0.2478248074
	62.5000000000	1.9949524674	-0.2242950985
	67.0000000000	0.9812589941	-0.1126555145
	71.5000000000	0.6323526612	-0.0741226885
	76.0000000000	0.4399830756	-0.0237469284
	80.5000000000	0.3872373500	-0.0030680709
	85.0000000000	0.3975550578	0.0070081770
	89.5000000000	0.4490520949	0.0161329169
	94.0000000000	0.5484996353	0.0291720612
	98.5000000000	0.7372666075	0.0539348841
	103.0000000000	1.0906452217	0.1124789214
	107.5000000000	1.9212658871	0.2939346225
	112.0000000000	4.4629624425	0.9660900820
	116.5000000000	8.7762073448	0.0826275445
	121.0000000000	9.7476551027	0.6591067487
	125.5000000000	6.7796028934	-1.3692839289
	130.0000000000	3.0996818491	-0.3843246107
	134.5000000000	2.2348938819	-0.0570850396
	139.0000000000	2.4272032907	0.1331227257
	143.5000000000	3.7291623982	0.5164083501
	148.0000000000	8.5760460927	1.9298872545
	152.5000000000	16.9818893675	-0.6198508725
	157.0000000000	7.5315630816	-1.6158379331
	161.5000000000	3.5267074038	-0.4280695880
	166.0000000000	2.4426774368	-0.1114967523
	170.5000000000	2.2966225617	0.0423986755
	175.0000000000	2.9845970272	0.2850507879
	179.5000000000	4.4186806670	0.0946310646
	184.0000000000	4.8379476710	0.3749999828
	188.5000000000	9.3623606438	1.8673530839
	193.0000000000	16.5468989382	-0.7129934304
	197.5000000000	11.2913734107	-0.1893906122
	202.0000000000	9.4594610004	-1.2740415627
	206.5000000000	5.4925470795	-0.3559545965
	211.0000000000	5.6550377533	0.4104205249
	215.5000000000	7.1087089434	-0.2674471782
	220.0000000000	5.9442675804	0.0396457051
	224.5000000000	7.7570689423	0.8269429201
	229.0000000000	15.4382512256	3.0778160536
	233.5000000000	36.7040062187	3.4036195672
	238.0000000000	22.7933304498	-4.5044906239
	242.5000000000	11.8884569374	-0.9489885199
	247.0000000000	10.9045101341	0.4126480940
	251.5000000000	16.4615390986	2.2601076614
	256.0000000000	23.4528766076	-0.8294069691
	260.5000000000	21.2552021019	0.8339047579
	265.0000000000	32.8450554306	4.7693760596
	269.5000000000	76.5533763829	17.5289877204
	274.0000000000	201.0766745150	21.5533795022
	278.5000000000	118.9930312122	-28.5424871097
	283.0000000000	45.6572538009	-7.7321420531
	287.5000000000	26.8262960443	-1.7030544399
	292.0000000000	27.5247712098	2.3016451442
	296.5000000000	51.4355121784	6.3045110909
	301.0000000000	38.8052350388	-7.1590222399
	305.5000000000	21.3777877657	-1.0878871858
	310.0000000000	23.3771837835	1.0057331692
	314.5000000000	29.9800856760	1.4511674159
	319.0000000000	21.2293530136	-2.6914354989
	323.5000000000	17.4128767859	0.7812485926
	328.0000000000	30.9877498369	5.9002574233
	332.5000000000	47.6769243681	-4.7370367589
	337.0000000000	22.3002222175	-3.1533203426
	341.5000000000	18.4590161159	1.1481842723
	346.0000000000	23.6718598827	-1.5063997017
	350.5000000000	13.6950177625	-1.1769807715
	355.0000000000	14.4626715787	1.4397461868
	359.5000000000	16.5972120093	-1.8281958831
	364.0000000000	10.2645999641	-0.3737458064
	368.5000000000	12.0138432657	0.3434407067
	373.0000000000	8.0425544718	-1.0644319982
	377.5000000000	5.4268647154	-0.2402314306
	382.0000000000	5.1869604655	0.1172176418
	386.5000000000	6.8277611883	0.7238519258
	391.0000000000	12.7740949879	1.5025504866
	395.5000000000	10.4435577720	-1.5025325021
	400.0000000000	6.6226448535	-0.3370949900
	404.5000000000	6.1620667137	0.0693574739
	409.0000000000	7.0549678668	0.3336027013
	413.5000000000	9.4502993522	0.7989257903
	418.0000000000	15.6093718445	2.2465741640
	422.5000000000	34.6347990469	6.4490937710
	427.0000000000	46.0579663159	-1.8790176896
	431.5000000000	54.9289414142	4.3252116251
	436.0000000000	41.4655437974	-6.0023446663
	440.5000000000	28.9975264958	-0.0445851005
	445.0000000000	39.2538085741	5.1321305949
	449.5000000000	89.5554639121	19.3849583609
	454.0000000000	135.9777880942	-15.4490585248
	458.5000000000	63.3346641161	-9.2230741955
	463.0000000000	42.5108459370	-1.1350156182
	467.5000000000	48.6265427634	3.8368459968
	472.0000000000	82.3191435017	13.1837557568
	476.5000000000	205.4264184392	46.4579273269
	481.0000000000	315.4099270152	-31.6265873322
	485.5000000000	196.6487270933	-8.1511787560
	490.0000000000	225.7070737720	22.5895317318
	494.5000000000	190.1521869694	-38.4730320804
	499.0000000000	73.3676774180	-13.5873282865
	503.5000000000	37.3303145198	-4.4399041144
	508.0000000000	24.6451966925	-1.6102900331
	512.5000000000	21.4025731909	0.2073479870
	517.0000000000	29.3078847906	3.7733525854
	521.5000000000	38.4074049049	-3.6280700743
	526.0000000000	21.8671346017	-1.6781060783
	530.5000000000	23.7677043409	2.6141084301
	535.0000000000	33.4061014985	-2.4194791705
	539.5000000000	16.4886698270	-2.5103564329
	544.0000000000	10.7353408754	-0.4079550655
	548.5000000000	12.3078441492	1.1747478345
	553.0000000000	20.9718245860	0.9742651015
	557.5000000000	12.7633029203	-2.1584638927
	562.0000000000	7.3305007475	-0.5500374778
	566.5000000000	6.3053495786	0.0483660101
	571.0000000000	8.1780086361	0.9300882117
	575.5000000000	13.7138239723	0.2486282672
	580.0000000000	8.5280709683	-1.1011459997
	584.5000000000	6.1175095046	-0.1296495229
	589.0000000000	6.8011527880	0.4801385590
	593.5000000000	11.8624575262	2.0789216268
	598.0000000000	20.3763018046	-0.8762191642
	602.5000000000	10.4651980408	-1.5912060313
	607.0000000000	6.7181841768	-0.3418570531
	611.5000000000	6.1774757956	0.0468654639
	616.0000000000	6.9069620548	0.3200344330
	620.5000000000	9.2577732062	0.7737455442
	625.0000000000	15.0068905113	2.0181866103
	629.5000000000	32.3265747693	6.7776242151
	634.0000000000	83.4897438956	11.1506149877
	638.5000000000	59.8923606751	-10.9679473952
	643.0000000000	37.6544902136	-0.9061494816
	647.5000000000	25.9791469677	-3.0307203432
	652.0000000000	20.7913307447	0.6149337907
	656.5000000000	32.9417673632	4.9127792390
	661.0000000000	38.0367653782	-3.9366311429
	665.5000000000	29.5915717884	1.0690129855
	670.0000000000	50.6024295906	8.3431908985
	674.5000000000	71.8817050743	0.8882726622
	679.0000000000	61.1102468167	-8.7841799807
	683.5000000000	33.6024139882	-2.4616927393
	688.0000000000	33.0643627050	1.5059531319
	692.5000000000	41.1259568721	2.9651873048
	697.0000000000	71.4494799028	12.2223618511
	701.5000000000	185.2947749646	43.9465313276
	706.0000000000	342.8704494524	-21.8572087044
	710.5000000000	139.1529424096	-32.5388027414
	715.0000000000	57.7630814707	-8.9386079806
	719.5000000000	34.2493774629	-2.6444620777
	724.0000000000	29.8733222009	0.6390718725
	728.5000000000	44.2469185352	6.6047303044
	733.0000000000	73.2634905735	1.7999374114
	737.5000000000	71.9607704546	-7.4002638908
	742.0000000000	32.5243849642	-5.5806899470
	746.5000000000	19.6539520350	-0.9487735860
	751.0000000000	21.7966704766	1.5333576351
	755.5000000000	18.7276288882	-2.4783940411
	760.0000000000	11.8428141117	-0.6265292336
	764.5000000000	11.6369524683	0.5251607409
	769.0000000000	17.6105807034	2.0997768057
	773.5000000000	26.5342623713	2.9073257323
	778.0000000000	47.7261508784	1.7274696004
	782.5000000000	30.0271153837	-3.8012575032
	787.0000000000	16.7825327479	-2.4451154215
	791.5000000000	10.3753967176	-0.6192278360
	796.0000000000	9.4539888507	0.0027430326
	800.5000000000	9.2891007714	0.1814881044
	805.0000000000	12.7246806192	1.5863574525
	809.5000000000	26.4033825189	3.8311262751
	814.0000000000	22.4347250613	-3.8268874519
	818.5000000000	12.1306566809	-1.0098348697
	823.0000000000	10.1944483965	-0.0190999889
	827.5000000000	11.4108291013	0.5716031461
	832.0000000000	16.1013779448	1.7017721068
	836.5000000000	29.2458254182	4.2886283088
	841.0000000000	62.0405285676	11.4438646635
	845.5000000000	71.1293982359	-10.7048782473
	850.0000000000	38.2490935661	-2.5835038089
	854.5000000000	42.8305625012	4.8129867389
	859.0000000000	78.4860919022	4.8624731006
	863.5000000000	57.0941649094	-5.1505501449
	868.0000000000	56.5531987433	3.6334615507
	872.5000000000	71.1378801832	4.9973654009
	877.0000000000	135.8514267259	27.1333823479
	881.5000000000	232.8066136433	-10.2966977927
	886.0000000000	190.1175615246	11.3669467251
	890.5000000000	297.4778470649	0.2943861260
	895.0000000000	164.8673406742	-23.2816266792
	899.5000000000	148.0456403949	14.4931754233
	904.0000000000	204.2909326870	-16.8767263808
	908.5000000000	91.1451754554	-16.8035574018
	913.0000000000	50.0263545868	-4.1021661115
	917.5000000000	43.0880945669	0.6858887108
	922.0000000000	58.6992123071	7.3019844380
	926.5000000000	130.7062372532	27.7793934086
	931.0000000000	197.2848934124	-20.1459864974
	935.5000000000	122.7701001280	-2.0266303703
	940.0000000000	97.4799954814	-16.3249691846
	944.5000000000	43.2513357003	-6.6027054122
	949.0000000000	25.9246546629	-2.0439857196
	953.5000000000	20.7186065653	-0.4572929384
	958.0000000000	21.2843832697	0.7563135949
	962.5000000000	29.2289763775	3.1967423893
	967.0000000000	59.2067231311	12.0611371434
	971.5000000000	138.0015044524	9.9855441018
	976.0000000000	84.8992775320	-13.6966176351
	980.5000000000	56.8118370445	-4.7077920348
	985.0000000000	31.7222057541	-3.9922821670
	989.5000000000	21.8879199631	-0.8990055870
	994.0000000000	21.6801637858	0.7826467580
	998.5000000000	30.7966437783	3.8168877315
	1003.0000000000	65.1869146914	11.7981935011
	1007.5000000000	82.3486920024	-5.2145809442
	1012.0000000000	74.6917810763	-0.7208736801
	1016.5000000000	72.8776470453	5.1024883438
	1021.0000000000	148.9908501272	29.0627343962
	1025.5000000000	162.3138877399	-30.8044530463
	1030.0000000000	60.1659464613	-12.0222823277
	1034.5000000000	29.0853563592	-3.7050375931
	1039.0000000000	18.3858395439	-1.4692429702
	1043.5000000000	13.7349874180	-0.6618326007
	1048.0000000000	11.7078214503	-0.2827515621
	1052.5000000000	10.8367088250	-0.0476260488
	1057.0000000000	11.0651214792	0.1492243646
	1061.5000000000	12.2951450146	0.3826855682
	1066.0000000000	14.6577928697	0.7505736544
	1070.5000000000	19.4694655682	1.4770109620
	1075.0000000000	29.4831468316	3.2711269557
	1079.5000000000	54.4606328383	9.0366197079
	1084.0000000000	135.6800338326	32.1238203345
	1088.5000000000	300.2092567338	0.5671660818
	1093.0000000000	138.3291558626	-31.7812390267
	1097.5000000000	59.1633794093	-8.4663022938
	1102.0000000000	37.3004225132	-2.4288514658
	1106.5000000000	32.1142347885	-0.1050169537
	1111.0000000000	35.9309456025	1.9198604467
	1115.5000000000	52.8294849558	6.3974693517
	1120.0000000000	109.6572520149	21.4696824058
	1124.5000000000	196.6347644098	-0.6190656962
	1129.0000000000	127.3933410756	-11.4694220584
	1133.5000000000	127.8497038955	10.9638942818
	1138.0000000000	251.5575421062	51.9843653151
	1142.5000000000	633.6690711469	76.3909110902
	1147.0000000000	563.7992688303	-50.6864592544
	1151.5000000000	257.6003538595	-56.9675344155
	1156.0000000000	108.4820887290	-17.1546625049
	1160.5000000000	61.0823987886	-6.0252103532
	1165.0000000000	45.4545038621	-1.2108475797
	1169.5000000000	52.7624934734	5.0297881351
	1174.0000000000	61.1757791621	-6.8338942741
	1178.5000000000	31.5672297097	-3.8351687749
	1183.0000000000	23.1689148029	-0.3171535118
	1187.5000000000	24.7443656148	-0.4032937519
	1192.0000000000	18.0093744897	-1.1511317758
	1196.5000000000	16.7373882314	0.5146235593
	1201.0000000000	24.1191717759	2.8518581952
	1205.5000000000	27.8048162118	-1.9315375035
	1210.0000000000	24.9128580947	1.1895440666
	1214.5000000000	42.1537449562	7.5770368319
	1219.0000000000	100.9914628185	12.7867206762
	1223.5000000000	73.2432151045	-12.4359716210
	1228.0000000000	48.5277106877	-1.7993236552
	1232.5000000000	40.7368946276	0.5764040974
	1237.0000000000	38.0587987852	-3.9567940562
	1241.5000000000	29.0041143028	0.9699764330
	1246.0000000000	41.7711665463	0.9145407280
	1250.5000000000	26.9887375034	-2.8916109989
	1255.0000000000	25.8009471388	2.3287722672
	1259.5000000000	39.6811381007	-0.4473378166
	1264.0000000000	25.4382948240	-1.9833828530
	1268.5000000000	27.9819498998	3.3043536996
	1273.0000000000	58.9285488881	8.0040904889
	1277.5000000000	50.4720326313	-6.2940870041
	1282.0000000000	26.1877346671	-4.2451845132
	1286.5000000000	16.1209580862	-0.5599850579
	1291.0000000000	19.6339934915	1.7623178441
	1295.5000000000	17.2025900361	-2.4058374247
	1300.0000000000	10.5083524386	-0.6347553976
	1304.5000000000	9.3905962096	0.2081034380
	1309.0000000000	11.9559025086	1.1097949561
	1313.5000000000	21.6679712150	3.7861206199
	1318.0000000000	56.3028490001	12.5114073161
	1322.5000000000	71.5839704061	-11.9560647191
	1327.0000000000	27.6378359914	-5.2746751656
	1331.5000000000	14.6187229211	-1.3856358180
	1336.0000000000	11.3764494716	-0.2111714435
	1340.5000000000	12.1602108409	0.5631124714
	1345.0000000000	17.3593064828	1.9738770143
	1349.5000000000	34.7613323282	6.8689082477
	1354.0000000000	89.7637707797	14.0402294487
	1358.5000000000	71.2643248825	-13.0569349403
	1363.0000000000	43.6088795538	0.1113194952
	1367.5000000000	58.1908948069	3.1258779160
	1372.0000000000	79.4976359656	3.7644803239
	1376.5000000000	46.1372653441	-9.7172877688
	1381.0000000000	21.1806909779	-2.5864150695
	1385.5000000000	15.6162716810	-0.1745710059
	1390.0000000000	20.1833226456	2.5208718656
	1394.5000000000	36.8621010070	1.3896702273
	1399.0000000000	22.4602608288	-3.3490751108
	1403.5000000000	15.2978548683	-0.3174889177
	1408.0000000000	17.6980537894	1.4509252465
	1412.5000000000	31.6761502407	5.6172984010
	1417.0000000000	78.3089891275	13.4018771088
	1421.5000000000	95.1340612445	0.1503724364
	1426.0000000000	70.2136499739	-13.6267050889
	1430.5000000000	28.5553962412	-4.7710913658
	1435.0000000000	16.5846331651	-1.2399253055
	1439.5000000000	14.6688356163	0.3220619492
	1444.0000000000	21.1227435136	3.0469363581
	1448.5000000000	47.4416266578	7.0637968844
	1453.0000000000	38.9930459656	-6.4709091519
	1457.5000000000	24.2878827378	-1.8261131976
	1462.0000000000	13.8220701499	-1.7480700112
	1466.5000000000	10.1742188324	-0.0512312225
	1471.0000000000	10.1724420693	-0.6146786830
	1475.5000000000	7.1781606430	-0.3865671805
	1480.0000000000	6.5140579930	0.0226338236
	1484.5000000000	7.2260096768	0.3320535166
	1489.0000000000	9.9562810328	1.0011929395
	1493.5000000000	18.7700947127	3.4813231812
	1498.0000000000	43.5152954086	4.4106447593
	1502.5000000000	28.1511347582	-5.5078949522
	1507.0000000000	14.2662933076	-1.3839734221
	1511.5000000000	11.1768850977	-0.2168637193
	1516.0000000000	11.2973053074	0.2561926681
	1520.5000000000	13.3243151529	0.6560579038
	1525.0000000000	17.4884649171	1.2513357660
	1529.5000000000	25.4566296311	2.4587777622
	1534.0000000000	42.2579779286	5.5568720432
	1538.5000000000	85.6117090428	15.9660178943
	1543.0000000000	225.7619828712	50.6403084409
	1547.5000000000	385.5565718429	8.6908935491
	1552.0000000000	323.7894928011	-57.6546148851
	1556.5000000000	119.5311827809	-25.0902701801
	1561.0000000000	54.1680143376	-7.8665491435
	1565.5000000000	31.2770001201	-3.1819715735
	1570.0000000000	21.3236145571	-1.4909472561
	1574.5000000000	16.5888250060	-0.6929299137
	1579.0000000000	14.6462715464	-0.1684018849
	1583.5000000000	15.1035226570	0.4109476045
	1588.0000000000	19.2018242399	1.6210037877
	1592.5000000000	33.8324137654	5.8237900907
	1597.0000000000	79.3768676480	10.8301969865
	1601.5000000000	60.7944725467	-10.5585630873
	1606.0000000000	36.4135452154	-1.2484819151
	1610.5000000000	43.6393830017	4.7230960623
	1615.0000000000	92.2586674873	20.1451611574
	1619.5000000000	221.5420258440	14.3247055261
	1624.0000000000	118.7269286970	-27.0212891728
	1628.5000000000	53.6399578939	-5.5591285405
	1633.0000000000	53.5409872049	4.7275321513
	1637.5000000000	55.1592609627	-8.3620459770
	1642.0000000000	24.1318942581	-3.9637634481
	1646.5000000000	13.4288743471	-1.3668417344
	1651.0000000000	9.2483734611	-0.6222969743
	1655.5000000000	7.1842458745	-0.3333052786
	1660.0000000000	6.0136638130	-0.1894102582
	1664.5000000000	5.3721052785	-0.1011837573
	1669.0000000000	5.0750126551	-0.0319583556
	1673.5000000000	5.0925361425	0.0429755857
	1678.0000000000	5.5238426929	0.1610916097
	1682.5000000000	6.7571554149	0.4308169315
	1687.0000000000	10.2494062748	1.3099297620
	1691.5000000000	21.5073178953	3.8096420820
	1696.0000000000	32.4443456814	1.4131719387
	1700.5000000000	28.7637569384	-4.6657177497
	1705.0000000000	13.1852582951	-1.8151084865
	1709.5000000000	8.6173433807	-0.4413305135
	1714.0000000000	7.6818538597	0.0600920767
	1718.5000000000	9.0425961788	0.6100310307
	1723.0000000000	14.7907566816	2.3028949083
	1727.5000000000	28.6033108285	1.2017880760
	1732.0000000000	18.3617453770	-2.3626230978
	1736.5000000000	13.8393286959	0.0220242581
	1741.0000000000	17.9937235739	2.0647026053
	1745.5000000000	32.9510883471	2.5599219247
	1750.0000000000	24.5362895793	-2.8183472899
	1754.5000000000	18.6886507505	-0.1910057473
	1759.0000000000	20.5337193033	0.9697888789
	1763.5000000000	26.7911637194	1.5072787151
	1768.0000000000	34.7709269273	2.5060473932
	1772.5000000000	51.7385874106	5.3626460617
	1777.0000000000	88.9287391213	12.3672650179
	1781.5000000000	185.8821574369	35.9023112882
	1786.0000000000	514.1313065602	128.3350543031
	1790.5000000000	981.1146381074	-71.6281897137
	1795.0000000000	382.4617682533	-92.7951113426
	1799.5000000000	148.6733516440	-26.3543258754
	1804.0000000000	74.9573501499	-9.8160151150
	1808.5000000000	44.5538366299	-4.5627293615
	1813.0000000000	29.3917622415	-2.4593524346
	1817.5000000000	20.8063463123	-1.4685205330
	1822.0000000000	15.4920187625	-0.9443912238
	1826.5000000000	11.9799407714	-0.6422671347
	1831.0000000000	9.5399550168	-0.4562505623
	1835.5000000000	7.7767598856	-0.3356036523
	1840.0000000000	6.4615213933	-0.2539916110
	1844.5000000000	5.4544392358	-0.1968355357
	1849.0000000000	4.6662414700	-0.1556252767
	1853.5000000000	4.0377737449	-0.1251680671
	1858.0000000000	3.5192227189	-0.1020599851
	1862.5000000000	3.0865750510	-0.0842039387
	1867.0000000000	2.7399435578	-0.0704034856
	1871.5000000000	2.4486683146	-0.0594628866
	1876.0000000000	2.2015536628	-0.0506780381
	1880.5000000000	1.9900979424	-0.0435429960
	1885.0000000000	1.8077515163	-0.0376878645
	1889.5000000000	1.6356522102	-0.0326679251
	1894.0000000000	1.4979986473	-0.0286298303
	1898.5000000000	1.3770267448	-0.0252309149
	1903.0000000000	1.2701454132	-0.0223495475
	1907.5000000000	1.1604273425	-0.0197070347
	1912.0000000000	1.0765799929	-0.0176108126
	1916.5000000000	1.0015001357	-0.0158015741
	1921.0000000000	0.9340070013	-0.0142318535
	1925.5000000000	0.8716411069	-0.0128451512
	1930.0000000000	0.8165900881	-0.0116479837
	1934.5000000000	0.7665931324	-0.0105950454
	1939.0000000000	0.7210501300	-0.0096652590
	1943.5000000000	0.6794474482	-0.0088411373
	1948.0000000000	0.6413434007	-0.0081080894
	1952.5000000000	0.0000000000	0.0000000000
	1957.0000000000	0.0000000000	0.0000000000
	1961.5000000000	0.0000000000	0.0000000000
	1966.0000000000	0.0000000000	0.0000000000
	1970.5000000000	0.0000000000	0.0000000000
	1975.0000000000	0.0000000000	0.0000000000
	1979.5000000000	0.0000000000	0.0000000000
	1984.0000000000	0.0000000000	0.0000000000
	1988.5000000000	0.0000000000	0.0000000000
	1993.0000000000	0.0000000000	0.0000000000
	1997.5000000000	0.0000000000	0.0000000000
	2002.0000000000	0.0000000000	0.0000000000
	2006.5000000000	0.0000000000	0.0000000000
	2011.0000000000	0.0000000000	0.0000000000
	2015.5000000000	0.0000000000	0.0000000000
	2020.0000000000	0.0000000000	0.0000000000
	2024.5000000000	0.0000000000	0.0000000000
	2029.0000000000	0.0000000000	0.0000000000
	2033.5000000000	0.0000000000	0.0000000000
	2038.0000000000	0.0000000000	0.0000000000
	2042.5000000000	0.0000000000	0.0000000000
	2047.0000000000	0.0000000000	0.0000000000
	2051.5000000000	0.0000000000	0.0000000000
	2056.0000000000	0.0000000000	0.0000000000
	2060.5000000000	0.0000000000	0.0000000000
	2065.0000000000	0.0000000000	0.0000000000
	2069.5000000000	0.0000000000	0.0000000000
	2074.0000000000	0.0000000000	0.0000000000
	2078.5000000000	0.0000000000	0.0000000000
	2083.0000000000	0.0000000000	0.0000000000
	2087.5000000000	0.0000000000	0.0000000000
	2092.0000000000	0.0000000000	0.0000000000
	2096.5000000000	0.0000000000	0.0000000000
	2101.0000000000	0.0000000000	0.0000000000
	2105.5000000000	0.0000000000	0.0000000000
	2110.0000000000	0.0000000000	0.0000000000
	2114.5000000000	0.0000000000	0.0000000000
	2119.0000000000	0.0000000000	0.0000000000
	2123.5000000000	0.0000000000	0.0000000000
	2128.0000000000	0.0000000000	0.0000000000
	2132.5000000000	0.0000000000	0.0000000000
	2137.0000000000	0.0000000000	0.0000000000
	2141.5000000000	0.0000000000	0.0000000000
	2146.0000000000	0.0000000000	0.0000000000
	2150.5000000000	0.0000000000	0.0000000000
	2155.0000000000	0.0000000000	0.0000000000
	2159.5000000000	0.0000000000	0.0000000000
	2164.0000000000	0.0000000000	0.0000000000
	2168.5000000000	0.0000000000	0.0000000000
	2173.0000000000	0.0000000000	0.0000000000
	2177.5000000000	0.0000000000	0.0000000000
	2182.0000000000	0.0000000000	0.0000000000
	2186.5000000000	0.0000000000	0.0000000000
	2191.0000000000	0.0000000000	0.0000000000
	2195.5000000000	0.0000000000	0.0000000000
	2200.0000000000	0.0000000000	0.0000000000
	2204.5000000000	0.0000000000	0.0000000000
	2209.0000000000	0.0000000000	0.0000000000
	2213.5000000000	0.0000000000	0.0000000000
	2218.0000000000	0.0000000000	0.0000000000
	2222.5000000000	0.0000000000	0.0000000000
	2227.0000000000	0.0000000000	0.0000000000
	2231.5000000000	0.0000000000	0.0000000000
	2236.0000000000	0.0000000000	0.0000000000
	2240.5000000000	0.0000000000	0.0000000000
	2245.0000000000	0.0000000000	0.0000000000
	2249.5000000000	0.0000000000	0.0000000000
	2254.0000000000	0.0000000000	0.0000000000
	2258.5000000000	0.0000000000	0.0000000000
	2263.0000000000	0.0000000000	0.0000000000
	2267.5000000000	0.0000000000	0.0000000000
	2272.0000000000	0.0000000000	0.0000000000
	2276.5000000000	0.0000000000	0.0000000000
	2281.0000000000	0.0000000000	0.0000000000
	2285.5000000000	0.0000000000	0.0000000000
	2290.0000000000	0.0000000000	0.0000000000
	2294.5000000000	0.0000000000	0.0000000000
	2299.0000000000	0.0000000000	0.0000000000
	2303.5000000000	0.0000000000	0.0000000000
	2308.0000000000	0.0000000000	0.0000000000
	2312.5000000000	0.0000000000	0.0000000000
	2317.0000000000	0.0000000000	0.0000000000
	2321.5000000000	0.0000000000	0.0000000000
	2326.0000000000	0.0000000000	0.0000000000
	2330.5000000000	0.0000000000	0.0000000000
	2335.0000000000	0.0000000000	0.0000000000
	2339.5000000000	0.0000000000	0.0000000000
	2344.0000000000	0.0000000000	0.0000000000
	2348.5000000000	0.0000000000	0.0000000000
	2353.0000000000	0.0000000000	0.0000000000
	2357.5000000000	0.0000000000	0.0000000000
	2362.0000000000	0.0000000000	0.0000000000
	2366.5000000000	0.0000000000	0.0000000000
	2371.0000000000	0.0000000000	0.0000000000
	2375.5000000000	0.0000000000	0.0000000000
	2380.0000000000	0.0000000000	0.0000000000
	2384.5000000000	0.0000000000	0.0000000000
	2389.0000000000	0.0000000000	0.0000000000
	2393.5000000000	0.0000000000	0.0000000000
	2398.0000000000	0.0000000000	0.0000000000
	2402.5000000000	0.0000000000	0.0000000000
	2407.0000000000	0.0000000000	0.0000000000
	2411.5000000000	0.0000000000	0.0000000000
	2416.0000000000	0.0000000000	0.0000000000
	2420.5000000000	0.0000000000	0.0000000000
	2425.0000000000	0.0000000000	0.0000000000
	2429.5000000000	0.0000000000	0.0000000000
	2434.0000000000	0.0000000000	0.0000000000
	2438.5000000000	0.0000000000	0.0000000000
	2443.0000000000	0.0000000000	0.0000000000
	2447.5000000000	0.0000000000	0.0000000000
	2452.0000000000	0.0000000000	0.0000000000
	2456.5000000000	0.0000000000	0.0000000000
	2461.0000000000	0.0000000000	0.0000000000
	2465.5000000000	0.0000000000	0.0000000000
	2470.0000000000	0.0000000000	0.0000000000
	2474.5000000000	0.0000000000	0.0000000000
	2479.0000000000	0.0000000000	0.0000000000
	2483.5000000000	0.0000000000	0.0000000000
	2488.0000000000	0.0000000000	0.0000000000
	2492.5000000000	0.0000000000	0.0000000000
	2497.0000000000	0.0000000000	0.0000000000
	2501.5000000000	0.0000000000	0.0000000000
	2506.0000000000	0.0000000000	0.0000000000
	2510.5000000000	0.0000000000	0.0000000000
	2515.0000000000	0.0000000000	0.0000000000
	2519.5000000000	0.0000000000	0.0000000000
	2524.0000000000	0.0000000000	0.0000000000
	2528.5000000000	0.0000000000	0.0000000000
	2533.0000000000	0.0000000000	0.0000000000
	2537.5000000000	0.0000000000	0.0000000000
	2542.0000000000	0.0000000000	0.0000000000
	2546.5000000000	0.0000000000	0.0000000000
	2551.0000000000	0.0000000000	0.0000000000
	2555.5000000000	0.0000000000	0.0000000000
	2560.0000000000	0.0000000000	0.0000000000
	2564.5000000000	0.0000000000	0.0000000000
	2569.0000000000	0.0000000000	0.0000000000
	2573.5000000000	0.0000000000	0.0000000000
	2578.0000000000	0.0000000000	0.0000000000
	2582.5000000000	0.0000000000	0.0000000000
	2587.0000000000	0.0000000000	0.0000000000
	2591.5000000000	0.0000000000	0.0000000000
	2596.0000000000	0.0000000000	0.0000000000
	2600.5000000000	0.0000000000	0.0000000000
	2605.0000000000	0.0000000000	0.0000000000
	2609.5000000000	0.0000000000	0.0000000000
	2614.0000000000	0.0000000000	0.0000000000
	2618.5000000000	0.0000000000	0.0000000000
	2623.0000000000	0.0000000000	0.0000000000
	2627.5000000000	0.0000000000	0.0000000000
	2632.0000000000	0.0000000000	0.0000000000
	2636.5000000000	0.0000000000	0.0000000000
	2641.0000000000	0.0000000000	0.0000000000
	2645.5000000000	0.0000000000	0.0000000000
	2650.0000000000	0.0000000000	0.0000000000
	2654.5000000000	0.0000000000	0.0000000000
	2659.0000000000	0.0000000000	0.0000000000
	2663.5000000000	0.0000000000	0.0000000000
	2668.0000000000	0.0000000000	0.0000000000
	2672.5000000000	0.0000000000	0.0000000000
	2677.0000000000	0.0000000000	0.0000000000
	2681.5000000000	0.0000000000	0.0000000000
	2686.0000000000	0.0000000000	0.0000000000
	2690.5000000000	0.0000000000	0.0000000000
	2695.0000000000	0.0000000000	0.0000000000
	2699.5000000000	0.0000000000	0.0000000000
	2704.0000000000	0.0000000000	0.0000000000
	2708.5000000000	0.0000000000	0.0000000000
	2713.0000000000	0.0000000000	0.0000000000
	2717.5000000000	0.0000000000	0.0000000000
	2722.0000000000	0.0000000000	0.0000000000
	2726.5000000000	0.0000000000	0.0000000000
	2731.0000000000	0.0000000000	0.0000000000
	2735.5000000000	0.0000000000	0.0000000000
	2740.0000000000	0.0000000000	0.0000000000
	2744.5000000000	0.0000000000	0.0000000000
	2749.0000000000	0.0000000000	0.0000000000
	2753.5000000000	0.0000000000	0.0000000000
	2758.0000000000	0.0000000000	0.0000000000
	2762.5000000000	0.0000000000	0.0000000000
	2767.0000000000	0.0000000000	0.0000000000
	2771.5000000000	0.0000000000	0.0000000000
	2776.0000000000	0.0000000000	0.0000000000
	2780.5000000000	0.0000000000	0.0000000000
	2785.0000000000	0.0000000000	0.0000000000
	2789.5000000000	0.0000000000	0.0000000000
	2794.0000000000	0.0000000000	0.0000000000
	2798.5000000000	0.0000000000	0.0000000000
	2803.0000000000	0.0000000000	0.0000000000
	2807.5000000000	0.0000000000	0.0000000000
	2812.0000000000	0.0000000000	0.0000000000
	2816.5000000000	0.0000000000	0.0000000000
	2821.0000000000	0.0000000000	0.0000000000
	2825.5000000000	0.0000000000	0.0000000000
	2830.0000000000	0.0000000000	0.0000000000
	2834.5000000000	0.0000000000	0.0000000000
	2839.0000000000	0.0000000000	0.0000000000
	2843.5000000000	0.0000000000	0.0000000000
	2848.0000000000	0.0000000000	0.0000000000
	2852.5000000000	0.0000000000	0.0000000000
	2857.0000000000	0.0000000000	0.0000000000
	2861.5000000000	0.0000000000	0.0000000000
	2866.0000000000	0.0000000000	0.0000000000
	2870.5000000000	0.0000000000	0.0000000000
	2875.0000000000	0.0000000000	0.0000000000
	2879.5000000000	0.0000000000	0.0000000000
	2884.0000000000	0.0000000000	0.0000000000
	2888.5000000000	0.0000000000	0.0000000000
	2893.0000000000	0.0000000000	0.0000000000
	2897.5000000000	0.0000000000	0.0000000000
	2902.0000000000	0.0000000000	0.0000000000
	2906.5000000000	0.0000000000	0.0000000000
	2911.0000000000	0.0000000000	0.0000000000
	2915.5000000000	0.0000000000	0.0000000000
	2920.0000000000	0.0000000000	0.0000000000
	2924.5000000000	0.0000000000	0.0000000000
	2929.0000000000	0.0000000000	0.0000000000
	2933.5000000000	0.0000000000	0.0000000000
	2938.0000000000	0.0000000000	0.0000000000
	2942.5000000000	0.0000000000	0.0000000000
	2947.0000000000	0.0000000000	0.0000000000
	2951.5000000000	0.0000000000	0.0000000000
	2956.0000000000	0.0000000000	0.0000000000
	2960.5000000000	0.0000000000	0.0000000000
	2965.0000000000	0.0000000000	0.0000000000
	2969.5000000000	0.0000000000	0.0000000000
	2974.0000000000	0.0000000000	0.0000000000
	2978.5000000000	0.0000000000	0.0000000000
	2983.0000000000	0.0000000000	0.0000000000
	2987.5000000000	0.0000000000	0.0000000000
	2992.0000000000	0.0000000000	0.0000000000
	2996.5000000000	0.0000000000	0.0000000000
	3001.0000000000	0.0000000000	0.0000000000
	3005.5000000000	0.0000000000	0.0000000000
	3010.0000000000	0.0000000000	0.0000000000
	3014.5000000000	0.0000000000	0.0000000000
	3019.0000000000	0.0261736733	0.0003313544
	3023.5000000000	0.0277309715	0.0003613558
	3028.0000000000	0.0457992921	0.0006032603
	3032.5000000000	0.0486396539	0.0006602669
	3037.0000000000	0.0517528119	0.0007246921
	3041.5000000000	0.0639808196	0.0009094422
	3046.0000000000	0.1330863523	0.0018169905
	3050.5000000000	0.1416587843	0.0019967774
	3055.0000000000	0.1510944284	0.0022013102
	3059.5000000000	0.1678315233	0.0025140231
	3064.0000000000	0.4156272830	0.0057870171
	3068.5000000000	0.4429676520	0.0063772219
	3073.0000000000	0.4731493945	0.0070522710
	3077.5000000000	0.5065894674	0.0078283687
	3082.0000000000	0.5437862879	0.0087256877
	3086.5000000000	0.5853401867	0.0097695863
	3091.0000000000	0.6319803113	0.0109922857
	3095.5000000000	0.6846004889	0.0124352182
	3100.0000000000	0.7443077535	0.0141523748
	3104.5000000000	0.8124891147	0.0162151744
	3109.0000000000	0.8909051710	0.0187197062
	3113.5000000000	0.9818241922	0.0217977814
	3118.0000000000	1.0882189065	0.0256342958
	3122.5000000000	1.2140635395	0.0304954287
	3127.0000000000	1.3647970355	0.0367762423
	3131.5000000000	1.5480735652	0.0450847135
	3136.0000000000	1.7750347681	0.0563981345
	3140.5000000000	2.0625865092	0.0723730849
	3145.0000000000	2.4377502601	0.0960081467
	3149.5000000000	2.9466820704	0.1331986711
	3154.0000000000	3.6753714363	0.1968329921
	3158.5000000000	4.8037960554	0.3193062708
	3163.0000000000	6.7742726975	0.5988356994
	3167.5000000000	10.9478524623	1.4167407849
	3172.0000000000	22.7750595313	4.5277797753
	3176.5000000000	50.2580324971	3.0484625999
	3181.0000000000	39.0348463847	-1.4326652407
	3185.5000000000	42.1929539492	-1.6471190581
	3190.0000000000	28.8187439524	-1.3469639625
	3194.5000000000	33.2059545384	3.3711776230
	3199.0000000000	61.0817644466	8.3222059369
	3203.5000000000	108.7686947676	11.1592585461
	3208.0000000000	105.0597317180	-11.0602303696
	3212.5000000000	92.2809660415	7.1419995127
	3217.0000000000	191.6375275014	42.3578679978
	3221.5000000000	370.6461382664	-10.6816418985
	3226.0000000000	161.8685088941	-38.9962385548
	3230.5000000000	62.6693065535	-11.1361886432
	3235.0000000000	31.7088840237	-4.0974480480
	3239.5000000000	19.0348888396	-1.9017083680
	3244.0000000000	12.7047932523	-1.0296646373
	3248.5000000000	9.0988426370	-0.6193232745
	3253.0000000000	6.8489853017	-0.4016395708
	3257.5000000000	5.3492569748	-0.2755296663
	3262.0000000000	4.2982671516	-0.1974066339
	3266.5000000000	3.5323875703	-0.1463989797
	3271.0000000000	2.9565025481	-0.1116581296
	3275.5000000000	2.5122158718	-0.0871618340
	3280.0000000000	2.1620366305	-0.0693820461
	3284.5000000000	1.8809831000	-0.0561570546
	3289.0000000000	1.6518773802	-0.0461111070
	3293.5000000000	1.4625855129	-0.0383397308
	3298.0000000000	1.3043345040	-0.0322313239
	3302.5000000000	1.1706509830	-0.0273620255
	3307.0000000000	1.0566719831	-0.0234316488
	3311.5000000000	0.9586856824	-0.0202234638
	3316.0000000000	0.8738182989	-0.0175782788
	3320.5000000000	0.7998162260	-0.0153773421
	3325.0000000000	0.7348916326	-0.0135308213
	3329.5000000000	0.6776112132	-0.0119698912
	3334.0000000000	0.6268148143	-0.0106412071
	3338.5000000000	0.5565789011	-0.0091941001
	3343.0000000000	0.5174100575	-0.0082376857
	3347.5000000000	0.4669095234	-0.0072209492
	3352.0000000000	0.4360388411	-0.0065154951
	3356.5000000000	0.4081365531	-0.0058991526
	3361.0000000000	0.3745522525	-0.0052560178
	3365.5000000000	0.3372657339	-0.0046066408
	3370.0000000000	0.2709441446	-0.0036401404
	3374.5000000000	0.2552772728	-0.0033290859
	3379.0000000000	0.2409307443	-0.0030524792
	3383.5000000000	0.0000000000	0.0000000000
	3388.0000000000	0.0000000000	0.0000000000
	3392.5000000000	0.0000000000	0.0000000000
	3397.0000000000	0.0000000000	0.0000000000
	3401.5000000000	0.0000000000	0.0000000000
	3406.0000000000	0.0000000000	0.0000000000
	3410.5000000000	0.0000000000	0.0000000000
	3415.0000000000	0.0000000000	0.0000000000
	3419.5000000000	0.0000000000	0.0000000000
	3424.0000000000	0.0000000000	0.0000000000
	3428.5000000000	0.0000000000	0.0000000000
	3433.0000000000	0.0000000000	0.0000000000
	3437.5000000000	0.0000000000	0.0000000000
	3442.0000000000	0.0000000000	0.0000000000
	3446.5000000000	0.0000000000	0.0000000000
	3451.0000000000	0.0000000000	0.0000000000
	3455.5000000000	0.0000000000	0.0000000000
	3460.0000000000	0.0000000000	0.0000000000
	3464.5000000000	0.0000000000	0.0000000000
	3469.0000000000	0.0000000000	0.0000000000
	3473.5000000000	0.0000000000	0.0000000000
	3478.0000000000	0.0000000000	0.0000000000
	3482.5000000000	0.0000000000	0.0000000000
	3487.0000000000	0.0000000000	0.0000000000
	3491.5000000000	0.0000000000	0.0000000000
	3496.0000000000	0.0000000000	0.0000000000
	3500.5000000000	0.0000000000	0.0000000000
	3505.0000000000	0.0000000000	0.0000000000
	3509.5000000000	0.0000000000	0.0000000000
	3514.0000000000	0.0000000000	0.0000000000
	3518.5000000000	0.0000000000	0.0000000000
	3523.0000000000	0.0000000000	0.0000000000
	3527.5000000000	0.0000000000	0.0000000000
	3532.0000000000	0.0000000000	0.0000000000
	3536.5000000000	0.0000000000	0.0000000000
	3541.0000000000	0.0000000000	0.0000000000
	3545.5000000000	0.0000000000	0.0000000000
	3550.0000000000	0.0000000000	0.0000000000
	3554.5000000000	0.0000000000	0.0000000000
	3559.0000000000	0.0000000000	0.0000000000
	3563.5000000000	0.0000000000	0.0000000000
	3568.0000000000	0.0000000000	0.0000000000
	3572.5000000000	0.0000000000	0.0000000000
	3577.0000000000	0.0000000000	0.0000000000
	3581.5000000000	0.0000000000	0.0000000000
	3586.0000000000	0.0000000000	0.0000000000
	3590.5000000000	0.0000000000	0.0000000000
	3595.0000000000	0.0000000000	0.0000000000
	3599.5000000000	0.0000000000	0.0000000000
	3604.0000000000	0.1046337891	0.0013364920
	3608.5000000000	0.1109175109	0.0014586466
	3613.0000000000	0.1177846097	0.0015961489
	3617.5000000000	0.1253095791	0.0017514865
	3622.0000000000	0.1335791906	0.0019276464
	3626.5000000000	0.1426950039	0.0021282368
	3631.0000000000	0.1527764962	0.0023576424
	3635.5000000000	0.1639649928	0.0026212271
	3640.0000000000	0.1764286406	0.0029255981
	3644.5000000000	0.1903687545	0.0032789563
	3649.0000000000	0.2060279857	0.0036915623
	3653.5000000000	0.2237009367	0.0041763664
	3658.0000000000	0.2437480954	0.0047498679
	3662.5000000000	0.2666143312	0.0054333024
	3667.0000000000	0.2928537397	0.0062543068
	3671.5000000000	0.3231634545	0.0072492859
	3676.0000000000	0.3584303206	0.0084668347
	3680.5000000000	0.3997963367	0.0099727743
	3685.0000000000	0.4487520035	0.0118577108
	3689.5000000000	0.5072720406	0.0142486296
	3694.0000000000	0.5780169335	0.0173271186
	3698.5000000000	0.6646394403	0.0213587985
	3703.0000000000	0.7722633976	0.0267423346
	3707.5000000000	0.9082548532	0.0340939610
	3712.0000000000	1.1428352559	0.0451457810
	3716.5000000000	1.3775154653	0.0601119576
	3721.0000000000	1.6949249024	0.0825415554
	3725.5000000000	2.1392735463	0.1177190580
	3730.0000000000	2.7886605843	0.1761025576
	3734.5000000000	3.7914816415	0.2802697297
	3739.0000000000	5.4574425580	0.4847211364
	3743.5000000000	8.5188239949	0.9419146365
	3748.0000000000	15.0312087910	2.1719994704
	3752.5000000000	32.2971638139	6.4507421007
	3757.0000000000	91.3713954107	22.5943104430
	3761.5000000000	150.5257134876	-18.0417198285
	3766.0000000000	55.2707911000	-13.0939456208
	3770.5000000000	22.1635072001	-3.7865510231
	3775.0000000000	11.4612501152	-1.4428816000
	3779.5000000000	6.9639447663	-0.6792167827
	3784.0000000000	4.7013178154	-0.3675601792
	3788.5000000000	3.4199457856	-0.2184523289
	3793.0000000000	2.6342285190	-0.1383233253
	3797.5000000000	2.1264647021	-0.0911707598
	3802.0000000000	1.7883067754	-0.0611864269
	3806.5000000000	1.5617810052	-0.0406493589
	3811.0000000000	1.4146020655	-0.0254045488
	3815.5000000000	1.3289772128	-0.0129586529
	3820.0000000000	1.2964002179	-0.0015690814
	3824.5000000000	1.3155446432	0.0102868475
	3829.0000000000	1.3922613046	0.0243542288
	3833.5000000000	1.5417907569	0.0431856763
	3838.0000000000	1.7945626193	0.0712376045
	3842.5000000000	2.2095706985	0.1173758628
	3847.0000000000	2.9065580001	0.2014749464
	3851.5000000000	4.1520665508	0.3745324520
	3856.0000000000	6.6276701336	0.7920535662
	3860.5000000000	12.4591082168	2.0494189228
	3865.0000000000	30.1887913266	6.9821986547
	3869.5000000000	84.4899596937	12.6164926662
	3874.0000000000	57.6989783361	-13.9977956369
	3878.5000000000	20.1999664510	-4.1066223027
	3883.0000000000	9.2970590959	-1.3564375385
	3887.5000000000	5.2548859046	-0.5806444833
	3892.0000000000	3.3746568808	-0.2965764740
	3896.5000000000	2.3573773699	-0.1708210365
	3901.0000000000	1.7466656772	-0.1071839976
	3905.5000000000	1.3513934238	-0.0716790026
	3910.0000000000	1.0806303696	-0.0503489419
	3914.5000000000	0.8867705467	-0.0367715442
	3919.0000000000	0.7429696238	-0.0277182886
	3923.5000000000	0.5367618341	-0.0202654180
	3928.0000000000	0.4559822203	-0.0158742564
	3932.5000000000	0.3921329473	-0.0126639833
	3937.0000000000	0.3407983707	-0.0102632795
	3941.5000000000	0.2989125210	-0.0084324458
	3946.0000000000	0.2642931232	-0.0070120782
	3950.5000000000	0.2353529122	-0.0058933826
	3955.0000000000	0.2109151938	-0.0050003903
	3959.5000000000	0.1900927750	-0.0042789669
	3964.0000000000	0.1722065650	-0.0036898324
	3968.5000000000	0.1567296628	-0.0032040173
	3973.0000000000	0.1432482107	-0.0027998399
	3977.5000000000	0.1314335042	-0.0024608547
	3982.0000000000	0.1210218096	-0.0021744353
	3986.5000000000	0.1117995470	-0.0019307787
	3991.0000000000	0.1035922697	-0.0017221958
	3995.5000000000	0.0962563678	-0.0015425979
