# Supplementary material for: Data of electronic, reactivity, optoelectronic, linear and non-linear optical parameters of doping graphene oxide nanosheet with aluminum atom
Source: Data Brief. 2022 Jan 19;41:107840. doi: 10.1016/j.dib.2022.107840 (PMC8801356; doi:10.1016/j.dib.2022.107840)
Supplement: Supplementary file 1 [file mmc1.zip › supplementary file/DATA OF THE IR SPECTRA/wB97XD/GON1-Al2.xlsx]

#	IR	Spectrum
#	X-Axis:	Frequency	(cm-1)
#	Y-Axis:	&epsilon;	(M-1	cm-1)
#	Peak	information
#	X	Y
#	39.9585000000	73.8205997295
#	48.3286000000	147.8835603386
#	72.0407000000	171.6354545120
#	81.1600000000	11.6250922136
#	97.0792000000	4.2450365368
#	103.7581000000	34.3272862049
#	137.6080000000	358.0276006951
#	151.2585000000	1922.2091565617
#	158.2268000000	319.7482341251
#	165.3465000000	55.0058705956
#	190.8265000000	67.3524986799
#	214.4369000000	63.1291637886
#	233.4659000000	154.7480028309
#	253.5348000000	47.5483485895
#	273.0416000000	16.2692937632
#	284.8960000000	49.1981242616
#	295.3374000000	168.1791514855
#	323.2450000000	14.4583181454
#	334.8746000000	5.7754749311
#	341.0067000000	9.7779261910
#	364.1532000000	45.8072792719
#	380.9930000000	286.0230594754
#	397.3527000000	174.8114249453
#	414.4245000000	243.3792852341
#	432.2557000000	235.2084462185
#	439.5769000000	129.6404475233
#	446.9691000000	22.5215712860
#	457.5116000000	15.6040341696
#	479.6730000000	59.8434975914
#	494.9993000000	66.0612905353
#	497.0979000000	16.5354840442
#	504.9883000000	57.1366042808
#	538.0882000000	23.2377670742
#	567.5584000000	189.3457858842
#	573.1305000000	29.3331441351
#	582.8259000000	166.8908167599
#	603.6073000000	216.5821353626
#	607.7232000000	411.6071189937
#	628.3820000000	884.6869105971
#	644.1323000000	244.6571450595
#	665.1267000000	253.8500831400
#	666.7120000000	170.0313156405
#	685.1487000000	144.1018606687
#	686.1883000000	69.2900725650
#	712.4000000000	41.6473152311
#	724.3133000000	39.1397697274
#	742.8248000000	567.5517806757
#	752.3939000000	138.7318359391
#	768.1377000000	5.5498773943
#	779.7156000000	272.7348613403
#	786.0067000000	144.5240785097
#	807.2325000000	119.3825561367
#	813.0366000000	383.2019072997
#	820.1320000000	145.3142471665
#	834.2614000000	137.9545133756
#	856.4061000000	28.1752677934
#	874.9206000000	341.4696031156
#	883.5893000000	4.9610716860
#	884.7843000000	61.6352093706
#	898.7672000000	299.3360139372
#	904.9651000000	45.0497481780
#	936.7832000000	290.6703732690
#	948.0055000000	268.3809445001
#	979.5307000000	9.8569034914
#	1000.0660000000	1.8713028123
#	1008.1890000000	2.9190741604
#	1014.3104000000	2.0652776235
#	1027.7637000000	62.6704530532
#	1036.7234000000	28.5031334769
#	1061.5716000000	221.1003027309
#	1071.5534000000	39.8744877538
#	1143.9416000000	73.3566970524
#	1173.5009000000	309.6300337490
#	1178.1658000000	38.1834540871
#	1187.0039000000	608.6425816897
#	1191.3315000000	402.6177709283
#	1200.6127000000	169.7695589545
#	1213.5823000000	32.5471331231
#	1223.4953000000	1609.0098732849
#	1233.6573000000	15.0694944726
#	1240.7863000000	358.4555578350
#	1260.4106000000	14.6828466679
#	1264.3243000000	323.4410481972
#	1272.8702000000	118.0048062567
#	1278.9662000000	11.4925130658
#	1324.8452000000	432.6626081504
#	1335.9376000000	328.4063478124
#	1351.1500000000	237.2742929545
#	1362.4285000000	388.9783137144
#	1398.8474000000	1443.5148746157
#	1405.7255000000	131.2697091949
#	1429.6460000000	432.4776716603
#	1450.4354000000	1054.8298978818
#	1456.2825000000	18.6783184322
#	1457.6682000000	58.4812383423
#	1472.5330000000	66.7854859739
#	1485.4932000000	39.8318513284
#	1506.2688000000	106.2216604416
#	1517.5197000000	163.1291395752
#	1546.5702000000	460.3589159780
#	1592.7738000000	60.7589106261
#	1611.3001000000	165.7938291937
#	1641.3321000000	79.5024951328
#	1654.0190000000	63.6776727720
#	1733.4480000000	1.5681897498
#	1738.6915000000	1.6772667815
#	1834.7067000000	964.9029157938
#	3126.1232000000	31.2163786290
#	3127.4800000000	42.6867613303
#	3168.2676000000	38.6354606436
#	3192.2709000000	13.1603950321
#	3194.8023000000	3.5673288703
#	3197.6093000000	0.6910560391
#	3213.2591000000	24.5050671560
#	3215.5950000000	39.6067036475
#	3218.3927000000	39.1720195601
#	3227.7614000000	3.2236417125
#	3243.0474000000	10.8485912453
#	3843.1481000000	144.6823831640
#	4022.5947000000	65.4046429041
#	Spectra
#	X	Y	DY/DX
	0.0000000000	0.3476091955	0.0072508380
	4.5000000000	0.3837143325	0.0088901418
	9.0000000000	0.4338767053	0.0113388314
	13.5000000000	0.4925765609	0.0150424594
	18.0000000000	0.5730233449	0.0213092967
	22.5000000000	0.6926436830	0.0332680881
	27.0000000000	0.8941843496	0.0604000752
	31.5000000000	1.3163144916	0.1397488895
	36.0000000000	2.4605137843	0.4246018419
	40.5000000000	4.4494622867	0.1127743295
	45.0000000000	5.4085733216	0.6863364003
	49.5000000000	6.9973171649	-0.7964824675
	54.0000000000	3.3975894850	-0.4418032712
	58.5000000000	2.5306952820	-0.0181102566
	63.0000000000	3.0757339950	0.2865273421
	67.5000000000	5.9296627638	1.1623608194
	72.0000000000	12.0378314904	0.0893686228
	76.5000000000	6.4188646163	-1.0768637977
	81.0000000000	4.0326294833	-0.2767233416
	85.5000000000	2.8951545741	-0.1536289370
	90.0000000000	2.6395282416	0.0207014043
	94.5000000000	3.0649429045	0.1731578617
	99.0000000000	4.1053547154	0.3230422755
	103.5000000000	6.0857021568	0.1793178527
	108.0000000000	4.9765283222	-0.2164921905
	112.5000000000	4.8833146792	0.1248650154
	117.0000000000	5.8939746077	0.3218609217
	121.5000000000	7.8993406244	0.5974258864
	126.0000000000	11.7583251189	1.2094243007
	130.5000000000	20.5708541038	3.0961767192
	135.0000000000	46.0021757976	8.6316152987
	139.5000000000	63.4080169177	-2.5469332772
	144.0000000000	74.4836819439	10.1466850018
	148.5000000000	182.8729626079	40.2359319044
	153.0000000000	231.7557657321	-35.0518377610
	157.5000000000	119.4715497301	-12.7435959981
	162.0000000000	60.1207854258	-9.7329931954
	166.5000000000	33.2262973946	-4.6118536462
	171.0000000000	17.8737520800	-2.1284249335
	175.5000000000	11.5547631519	-0.8871000382
	180.0000000000	8.9520225847	-0.3064414230
	184.5000000000	8.9732570101	0.4090807419
	189.0000000000	13.9148398129	1.5550033784
	193.5000000000	11.7663181027	-1.8758888651
	198.0000000000	6.4573092592	-0.5732171075
	202.5000000000	5.2131851355	-0.0482285340
	207.0000000000	6.0169097138	0.4667111577
	211.5000000000	10.8381825650	1.8252485471
	216.0000000000	13.6545069412	-1.6065546589
	220.5000000000	8.0104581241	-0.4664476510
	225.0000000000	8.8715769577	0.8447012869
	229.5000000000	18.2165541812	3.8529430229
	234.0000000000	32.9431869249	-2.0336021161
	238.5000000000	14.4231323557	-2.8933656541
	243.0000000000	7.5313060928	-0.6282455894
	247.5000000000	7.0562027988	0.4288488530
	252.0000000000	12.0739911595	1.4018299953
	256.5000000000	9.4513051916	-1.6374800304
	261.0000000000	5.1151957107	-0.4222006249
	265.5000000000	4.4452165586	0.0806046550
	270.0000000000	6.0478463791	0.6798876389
	274.5000000000	7.9923450745	-0.1912783166
	279.0000000000	8.7885477159	0.8653462717
	283.5000000000	16.9926208182	2.2550567604
	288.0000000000	18.9180376300	0.1974711992
	292.5000000000	32.6245999621	6.1973465456
	297.0000000000	39.2218859264	-6.6799182954
	301.5000000000	14.7647484321	-2.9746149092
	306.0000000000	7.1721542962	-0.8796841631
	310.5000000000	4.7451816893	-0.2987604305
	315.0000000000	3.9315539529	-0.0005865766
	319.5000000000	4.8405762682	0.4821340859
	324.0000000000	6.5210867489	-0.3379182944
	328.5000000000	4.4175965926	-0.2118087909
	333.0000000000	4.7882137561	0.3045428189
	337.5000000000	5.5652087027	0.1550251139
	342.0000000000	6.1057534366	-0.3243487662
	346.5000000000	4.6931608702	-0.1098706455
	351.0000000000	4.9868866978	0.2206179150
	355.5000000000	6.8295560659	0.6637604711
	360.0000000000	12.3855851369	2.0817425125
	364.5000000000	21.9656546474	0.0567748390
	369.0000000000	18.1047863400	0.0979161984
	373.5000000000	26.6427972359	4.1317389876
	378.0000000000	66.2040425557	14.6880835423
	382.5000000000	89.9276088208	-13.0818657014
	387.0000000000	40.4054122793	-5.2414722350
	391.5000000000	35.5476331873	2.7289081555
	396.0000000000	66.2561916635	7.8879396138
	400.5000000000	50.0805585972	-8.4147848799
	405.0000000000	31.8722135849	-0.2916295015
	409.5000000000	46.5625509578	7.7862915627
	414.0000000000	96.9321346377	4.6025568407
	418.5000000000	55.3273738315	-9.8649594336
	423.0000000000	35.3626669268	-0.2749283118
	427.5000000000	51.6609910554	8.6253025906
	432.0000000000	105.5478889232	4.5778556298
	436.5000000000	78.3982769435	-2.9142273720
	441.0000000000	65.7955056922	-9.2923852461
	445.5000000000	34.3538371697	-3.3521101330
	450.0000000000	20.6111497375	-2.5980950270
	454.5000000000	15.0052291906	-0.0875777515
	459.0000000000	13.4791108955	-1.2804739752
	463.5000000000	8.9558188783	-0.5093078730
	468.0000000000	8.2693299742	0.1657871774
	472.5000000000	11.2623532180	1.2064911353
	477.0000000000	22.6732984983	4.0765586439
	481.5000000000	27.0373651250	-3.5254286175
	486.0000000000	16.5571255671	-0.5342808419
	490.5000000000	21.9591959179	3.2526210536
	495.0000000000	41.6861472287	1.5445740750
	499.5000000000	30.1232441558	-2.2801722404
	504.0000000000	33.4873249669	1.4573224905
	508.5000000000	20.7555910455	-3.9251216886
	513.0000000000	10.4200244863	-1.1496310287
	517.5000000000	7.3747698459	-0.3612177456
	522.0000000000	6.4756437828	-0.0712610920
	526.5000000000	6.7064754219	0.1512040035
	531.0000000000	8.2296350687	0.6101011155
	535.5000000000	13.6316686860	1.8621813177
	540.0000000000	15.5443979786	-1.5069039302
	544.5000000000	10.9214664671	-0.3365030448
	549.0000000000	11.2260118355	0.3915277621
	553.5000000000	14.4440398493	1.0963663259
	558.0000000000	22.5427197063	2.8519369635
	562.5000000000	46.9292580434	9.4691714646
	567.0000000000	107.7886044972	8.0832129291
	571.5000000000	77.4024573275	-7.8197489906
	576.0000000000	58.3535547662	-0.3854838952
	580.5000000000	87.3176420543	12.6097996031
	585.0000000000	88.8181161503	-13.0872822328
	589.5000000000	51.7534690934	-2.8174036048
	594.0000000000	54.7774268887	3.9570081506
	598.5000000000	95.6604361230	16.6056350217
	603.0000000000	220.6498814779	31.1458536586
	607.5000000000	298.2032541668	-7.0417998831
	612.0000000000	156.0541234291	-26.1230935834
	616.5000000000	103.6265948920	-0.8449612327
	621.0000000000	141.7445879066	20.1531043589
	625.5000000000	342.1876212761	74.4496510007
	630.0000000000	438.9992546418	-71.2224174497
	634.5000000000	177.5263691746	-29.6725406756
	639.0000000000	124.5042281502	2.7600719958
	643.5000000000	179.1455097486	6.8953640912
	648.0000000000	107.9927872880	-18.2952208872
	652.5000000000	65.0949698615	-3.1024489030
	657.0000000000	70.7269134744	5.9341741088
	661.5000000000	138.0321194012	27.8499067566
	666.0000000000	253.7676691393	-6.5088596760
	670.5000000000	123.8071569873	-24.7737365915
	675.0000000000	65.3597994484	-4.7716017437
	679.5000000000	67.8180683803	6.3783788803
	684.0000000000	130.6901918640	15.9155172965
	688.5000000000	97.1431049730	-19.6542283026
	693.0000000000	42.3949361670	-6.0987823272
	697.5000000000	26.5958002146	-1.8170175643
	702.0000000000	22.3531092178	-0.2013620485
	706.5000000000	25.1913490549	1.7233462733
	711.0000000000	40.3867927252	3.9132635435
	715.5000000000	36.8941289146	-2.6945877727
	720.0000000000	36.3828979637	2.5676748940
	724.5000000000	52.2724000394	0.8468499807
	729.0000000000	49.1425939560	1.2494175010
	733.5000000000	72.0767494978	9.9094940746
	738.0000000000	164.6888353220	37.1614907106
	742.5000000000	384.6679239041	16.8429606122
	747.0000000000	216.3403501938	-35.8234418564
	751.5000000000	160.7105880571	-2.6752251871
	756.0000000000	93.3196159016	-16.0793482604
	760.5000000000	51.9446780778	-4.2573464017
	765.0000000000	44.1355487370	0.3870422996
	769.5000000000	52.4063749502	3.3354288751
	774.0000000000	87.8292574926	15.0313693094
	778.5000000000	206.3584602162	27.8584750684
	783.0000000000	189.2082317031	-11.6158043994
	787.5000000000	143.3259970040	-21.2369060172
	792.0000000000	71.2808775995	-8.0246441079
	796.5000000000	56.5342236909	0.3821199009
	801.0000000000	74.5100275316	8.6293019650
	805.5000000000	151.4652871477	25.3963429067
	810.0000000000	254.4679579241	30.1877718680
	814.5000000000	304.7446038829	-34.1967940489
	819.0000000000	202.3094223595	-7.5148620342
	823.5000000000	119.2045077331	-19.2467737031
	828.0000000000	78.4002247345	-0.2235397426
	832.5000000000	113.8775430309	12.8421027888
	837.0000000000	90.5119480161	-16.9107399502
	841.5000000000	42.8718431746	-5.2693078034
	846.0000000000	29.8676957533	-1.2142307481
	850.5000000000	29.5764411569	1.1861164103
	855.0000000000	42.1121638869	3.4752909189
	859.5000000000	41.7330329802	-1.3006615306
	864.0000000000	47.5146678630	4.1395109369
	868.5000000000	88.1156278754	16.4045857018
	873.0000000000	228.6155551762	42.0754084761
	877.5000000000	209.7440621642	-38.4038048439
	882.0000000000	117.0865006276	-3.9416076710
	886.5000000000	99.5629505106	-8.6184166550
	891.0000000000	86.9855574827	5.2433518644
	895.5000000000	166.7066038804	33.4110749655
	900.0000000000	242.9716157728	-27.2965218158
	904.5000000000	125.1899012781	-16.1447791429
	909.0000000000	62.1626839029	-9.5011377581
	913.5000000000	37.4273689120	-2.7442232238
	918.0000000000	31.2900423818	-0.2588563958
	922.5000000000	34.5024828166	1.7950067927
	927.0000000000	50.6129176414	6.1183027784
	931.5000000000	105.4331866177	21.7478752504
	936.0000000000	255.2109638797	24.4918354907
	940.5000000000	180.3625283353	-21.6070652385
	945.0000000000	190.4609303792	24.8175510505
	949.5000000000	218.5326721843	-34.8276013351
	954.0000000000	83.5630160702	-17.0614951260
	958.5000000000	39.0968042243	-5.3667438538
	963.0000000000	23.3791805308	-2.2075495973
	967.5000000000	16.3892126748	-1.0271352498
	972.0000000000	13.4466117870	-0.2812407009
	976.5000000000	14.4038318956	0.8724027257
	981.0000000000	14.9322962937	-1.4471152891
	985.5000000000	9.3037128893	-0.7471908322
	990.0000000000	7.3306883019	-0.2253303057
	994.5000000000	6.8743144906	0.0533329311
	999.0000000000	7.8136117109	0.2627443048
	1003.5000000000	8.1460828855	0.1504851978
	1008.0000000000	9.9577167935	0.3299997966
	1012.5000000000	10.9227746654	0.4612837009
	1017.0000000000	13.6338746506	0.8565421091
	1021.5000000000	22.8491357573	3.8153607446
	1026.0000000000	54.9610904850	9.2126550140
	1030.5000000000	51.5993842697	-6.9684295686
	1035.0000000000	42.0004010334	1.4934402381
	1039.5000000000	32.4528956971	-4.3416757989
	1044.0000000000	22.3308881204	-0.4891293502
	1048.5000000000	25.5295507857	1.9407319322
	1053.0000000000	43.2452969545	6.8699955830
	1057.5000000000	107.0292178580	25.1900951688
	1062.0000000000	210.3431761778	-9.7305816994
	1066.5000000000	99.6570325295	-16.3061064581
	1071.0000000000	71.9549487854	-3.1048154312
	1075.5000000000	38.9486888000	-6.7185379124
	1080.0000000000	20.7809385663	-2.2177444397
	1084.5000000000	14.5594357463	-0.9021849752
	1089.0000000000	11.7234681892	-0.4257178049
	1093.5000000000	10.3647021305	-0.2020117819
	1098.0000000000	9.6211786076	-0.0719643775
	1102.5000000000	9.5149403129	0.0161863120
	1107.0000000000	9.9830105865	0.0918877855
	1111.5000000000	10.4262522292	0.1664108715
	1116.0000000000	11.4468641640	0.2545013078
	1120.5000000000	12.8582073770	0.3780868117
	1125.0000000000	14.9815153197	0.5868644240
	1129.5000000000	18.4655327759	1.0224260711
	1134.0000000000	25.2546751710	2.2212155666
	1138.5000000000	43.0627441296	6.7095659767
	1143.0000000000	89.7387357755	8.5417253927
	1147.5000000000	66.0896180402	-8.8381487151
	1152.0000000000	46.7904161530	-0.9608749618
	1156.5000000000	50.2603970169	2.2493513475
	1161.0000000000	67.7709860375	5.9391114955
	1165.5000000000	112.8284020758	15.9514988204
	1170.0000000000	250.0240417263	51.0744189672
	1174.5000000000	417.8675731744	-17.8612313256
	1179.0000000000	335.5350341392	2.3628779818
	1183.5000000000	529.0616654971	96.2747495589
	1188.0000000000	906.0057465158	-8.9112854798
	1192.5000000000	685.3376470551	-95.9136326164
	1197.0000000000	378.8820839414	-20.9313291535
	1201.5000000000	341.3926627961	-27.9003874158
	1206.0000000000	225.2629758263	-10.5525528156
	1210.5000000000	244.7585451485	18.7759649328
	1215.0000000000	394.8690853863	52.1267838031
	1219.5000000000	912.5013805114	210.4430938914
	1224.0000000000	1733.4898553228	-103.2458974344
	1228.5000000000	734.0216090279	-155.9990379611
	1233.0000000000	376.7192386118	-28.5123925536
	1237.5000000000	390.9735540311	37.5690907657
	1242.0000000000	459.3622215428	-56.5959736198
	1246.5000000000	211.8363299679	-32.1968074424
	1251.0000000000	135.1349084031	-6.5697411146
	1255.5000000000	138.0656113837	8.5789171955
	1260.0000000000	238.7370867110	40.4636702222
	1264.5000000000	424.4770850468	-6.5195366371
	1269.0000000000	253.6515919463	-21.4437042895
	1273.5000000000	218.1643056477	-19.8764215980
	1278.0000000000	116.5828883521	-14.7496586311
	1282.5000000000	68.7883537590	-7.0421771595
	1287.0000000000	48.8357320249	-2.5979518091
	1291.5000000000	42.2017207941	-0.9322183745
	1296.0000000000	40.2031725013	-0.0066886599
	1300.5000000000	42.0922717411	0.8394579147
	1305.0000000000	48.2909482547	2.0414175125
	1309.5000000000	62.1355172582	4.4381163113
	1314.0000000000	93.9646035023	10.8616640496
	1318.5000000000	183.5101851943	34.2530822879
	1323.0000000000	467.9444515279	83.1436626671
	1327.5000000000	443.3819290733	-64.9019816211
	1332.0000000000	346.2694978400	24.8413409180
	1336.5000000000	471.0182711441	-30.2919336417
	1341.0000000000	244.5889214811	-30.8481672601
	1345.5000000000	210.0065789871	13.2016364429
	1350.0000000000	360.4416852162	36.1641318205
	1354.5000000000	304.7082596910	-23.0661604950
	1359.0000000000	366.1904784116	53.4620801689
	1363.5000000000	499.4409446017	-56.8332821998
	1368.0000000000	220.2600230742	-37.1486618113
	1372.5000000000	130.7830971553	-8.7525070569
	1377.0000000000	114.8592018601	0.5581220868
	1381.5000000000	133.0071042663	7.8128409202
	1386.0000000000	193.2392767392	21.4901357753
	1390.5000000000	366.4896925084	64.5004608899
	1395.0000000000	956.8511034742	230.2336764247
	1399.5000000000	1780.5534117607	-124.2659959797
	1404.0000000000	825.7723729659	-133.7074064453
	1408.5000000000	404.3812041967	-68.5535378911
	1413.0000000000	219.5959755355	-20.7886373764
	1417.5000000000	173.5468549039	-1.5366256129
	1422.0000000000	208.8406497533	20.0895577577
	1426.5000000000	416.5978334237	80.3162100231
	1431.0000000000	573.5500301601	-69.4372596561
	1435.5000000000	292.1548758842	-29.6090831508
	1440.0000000000	269.4090119084	16.3883099429
	1444.5000000000	480.9301585783	92.0896840260
	1449.0000000000	1234.9102030694	187.8377060501
	1453.5000000000	921.1366506730	-190.1605393383
	1458.0000000000	414.7038984462	-66.5849120258
	1462.5000000000	202.6805791197	-27.0293845481
	1467.0000000000	137.9858677988	-4.0814713058
	1471.5000000000	154.8833869083	4.8087197217
	1476.0000000000	109.6388133401	-13.5348211801
	1480.5000000000	80.7256067957	-0.1066011405
	1485.0000000000	96.8610694954	1.2694819298
	1489.5000000000	67.6107927500	-6.6073171161
	1494.0000000000	54.1120459779	-0.1557972663
	1498.5000000000	64.9044660807	5.6958611628
	1503.0000000000	121.3865984649	21.7473101216
	1507.5000000000	177.5750758962	-12.9346160472
	1512.0000000000	140.2488945063	6.9652349675
	1516.5000000000	241.7963372263	21.3891750524
	1521.0000000000	156.4548977826	-30.5298934106
	1525.5000000000	79.2135874513	-7.4104721979
	1530.0000000000	66.0052887169	0.5164254538
	1534.5000000000	82.7159903170	7.5566141837
	1539.0000000000	151.1017804647	26.9532327655
	1543.5000000000	401.6307934231	93.2215004843
	1548.0000000000	558.5754430195	-86.9921393348
	1552.5000000000	203.4088964762	-44.9080152854
	1557.0000000000	88.9451581389	-13.3226471749
	1561.5000000000	49.8488955550	-5.1636479670
	1566.0000000000	33.7336800933	-2.3746448838
	1570.5000000000	26.1843841434	-1.1136941341
	1575.0000000000	23.0510310131	-0.3072752622
	1579.5000000000	23.5596484814	0.6021924648
	1584.0000000000	30.0804118272	2.6708613239
	1588.5000000000	55.3322311023	10.0730236954
	1593.0000000000	102.0153839353	-1.4459600859
	1597.5000000000	60.1116892788	-6.3544147860
	1602.0000000000	56.1456744529	4.0682334742
	1606.5000000000	107.9849047337	22.4321441482
	1611.0000000000	239.8533059638	8.2543471005
	1615.5000000000	119.0093138950	-27.5237302216
	1620.0000000000	49.6760627295	-7.4316826436
	1624.5000000000	30.6500391556	-2.0444583269
	1629.0000000000	27.2637860631	0.4487991554
	1633.5000000000	36.5438019212	4.3392750635
	1638.0000000000	79.4057008474	16.6057224887
	1642.5000000000	119.7145847713	-12.7760664207
	1647.0000000000	64.5771283895	-4.2409313970
	1651.5000000000	84.3400832753	12.0033014212
	1656.0000000000	84.3810305674	-15.6738652702
	1660.5000000000	32.7311087043	-6.1825832354
	1665.0000000000	16.3249204318	-2.0456300375
	1669.5000000000	10.0783628045	-0.9022023429
	1674.0000000000	7.0938013135	-0.4845044225
	1678.5000000000	6.2609704334	-0.2810101160
	1683.0000000000	5.2432268655	-0.1808865801
	1687.5000000000	4.5724541365	-0.1219433035
	1692.0000000000	4.1145965299	-0.0840784802
	1696.5000000000	3.7985297394	-0.0578292144
	1701.0000000000	3.5842942458	-0.0382008703
	1705.5000000000	3.4493672823	-0.0221641587
	1710.0000000000	3.0136885762	-0.0028435564
	1714.5000000000	3.0357725663	0.0132897690
	1719.0000000000	3.1447624135	0.0374414753
	1723.5000000000	3.4139741463	0.0909140601
	1728.0000000000	4.1381352694	0.2694894993
	1732.5000000000	6.0930508161	0.4496382442
	1737.0000000000	6.7331445185	0.0961550470
	1741.5000000000	5.6267459138	-0.4424656219
	1746.0000000000	4.5095196642	-0.0946577606
	1750.5000000000	4.3885674565	0.0192206866
	1755.0000000000	4.5363176581	0.0650338919
	1759.5000000000	4.8992444175	0.0953691146
	1764.0000000000	5.3930274607	0.1244236893
	1768.5000000000	6.0253389834	0.1576281863
	1773.0000000000	6.6822530409	0.2006697158
	1777.5000000000	7.7004107142	0.2543923776
	1782.0000000000	8.9999877853	0.3270302416
	1786.5000000000	10.6865318956	0.4284385675
	1791.0000000000	12.9229513216	0.5749062877
	1795.5000000000	15.9697716467	0.7948486039
	1800.0000000000	20.2633251408	1.1408721213
	1804.5000000000	26.5102028441	1.7183774915
	1809.0000000000	36.3293949251	2.7527164109
	1813.5000000000	52.7580646185	4.7971950132
	1818.0000000000	83.1589185290	9.4138188938
	1822.5000000000	148.7218694824	22.0026236360
	1827.0000000000	325.4750926237	66.5380225733
	1831.5000000000	933.6148442073	227.8127564026
	1836.0000000000	1388.4774653557	-203.2192916771
	1840.5000000000	495.0990221826	-115.7419069211
	1845.0000000000	201.2160704104	-33.9660925182
	1849.5000000000	104.4930632190	-13.1639287314
	1854.0000000000	63.2099454195	-6.2820181710
	1858.5000000000	42.1577922928	-3.4459276729
	1863.0000000000	30.0570023895	-2.0827786660
	1867.5000000000	22.4874783041	-1.3511588722
	1872.0000000000	17.4467083317	-0.9248447784
	1876.5000000000	13.9247597302	-0.6601830688
	1881.0000000000	11.3687592194	-0.4874141265
	1885.5000000000	9.4558475642	-0.3699416127
	1890.0000000000	7.9873932020	-0.2873300568
	1894.5000000000	6.8343767833	-0.2275475435
	1899.0000000000	5.9132771341	-0.1832376598
	1903.5000000000	5.1674864104	-0.1497260550
	1908.0000000000	4.5542543929	-0.1239057327
	1912.5000000000	4.0439554516	-0.1036925304
	1917.0000000000	3.6147946524	-0.0876444243
	1921.5000000000	3.2504507669	-0.0747422106
	1926.0000000000	2.9385067903	-0.0642517344
	1930.5000000000	2.6693811698	-0.0556350999
	1935.0000000000	2.4355852564	-0.0484921173
	1939.5000000000	2.2311980042	-0.0425208850
	1944.0000000000	2.0514882302	-0.0374907519
	1948.5000000000	1.8926389138	-0.0332234535
	1953.0000000000	1.7515432198	-0.0295797443
	1957.5000000000	1.6256516927	-0.0264497898
	1962.0000000000	1.5128564666	-0.0237461688
	1966.5000000000	1.4114025873	-0.0213987154
	1971.0000000000	1.3198194315	-0.0193506740
	1975.5000000000	1.2368671800	-0.0175558019
	1980.0000000000	1.1614946870	-0.0159761671
	1984.5000000000	1.0928060532	-0.0145804566
	1989.0000000000	1.0300339085	-0.0133426675
	1993.5000000000	0.9725179078	-0.0122410858
	1998.0000000000	0.0000000000	0.0000000000
	2002.5000000000	0.0000000000	0.0000000000
	2007.0000000000	0.0000000000	0.0000000000
	2011.5000000000	0.0000000000	0.0000000000
	2016.0000000000	0.0000000000	0.0000000000
	2020.5000000000	0.0000000000	0.0000000000
	2025.0000000000	0.0000000000	0.0000000000
	2029.5000000000	0.0000000000	0.0000000000
	2034.0000000000	0.0000000000	0.0000000000
	2038.5000000000	0.0000000000	0.0000000000
	2043.0000000000	0.0000000000	0.0000000000
	2047.5000000000	0.0000000000	0.0000000000
	2052.0000000000	0.0000000000	0.0000000000
	2056.5000000000	0.0000000000	0.0000000000
	2061.0000000000	0.0000000000	0.0000000000
	2065.5000000000	0.0000000000	0.0000000000
	2070.0000000000	0.0000000000	0.0000000000
	2074.5000000000	0.0000000000	0.0000000000
	2079.0000000000	0.0000000000	0.0000000000
	2083.5000000000	0.0000000000	0.0000000000
	2088.0000000000	0.0000000000	0.0000000000
	2092.5000000000	0.0000000000	0.0000000000
	2097.0000000000	0.0000000000	0.0000000000
	2101.5000000000	0.0000000000	0.0000000000
	2106.0000000000	0.0000000000	0.0000000000
	2110.5000000000	0.0000000000	0.0000000000
	2115.0000000000	0.0000000000	0.0000000000
	2119.5000000000	0.0000000000	0.0000000000
	2124.0000000000	0.0000000000	0.0000000000
	2128.5000000000	0.0000000000	0.0000000000
	2133.0000000000	0.0000000000	0.0000000000
	2137.5000000000	0.0000000000	0.0000000000
	2142.0000000000	0.0000000000	0.0000000000
	2146.5000000000	0.0000000000	0.0000000000
	2151.0000000000	0.0000000000	0.0000000000
	2155.5000000000	0.0000000000	0.0000000000
	2160.0000000000	0.0000000000	0.0000000000
	2164.5000000000	0.0000000000	0.0000000000
	2169.0000000000	0.0000000000	0.0000000000
	2173.5000000000	0.0000000000	0.0000000000
	2178.0000000000	0.0000000000	0.0000000000
	2182.5000000000	0.0000000000	0.0000000000
	2187.0000000000	0.0000000000	0.0000000000
	2191.5000000000	0.0000000000	0.0000000000
	2196.0000000000	0.0000000000	0.0000000000
	2200.5000000000	0.0000000000	0.0000000000
	2205.0000000000	0.0000000000	0.0000000000
	2209.5000000000	0.0000000000	0.0000000000
	2214.0000000000	0.0000000000	0.0000000000
	2218.5000000000	0.0000000000	0.0000000000
	2223.0000000000	0.0000000000	0.0000000000
	2227.5000000000	0.0000000000	0.0000000000
	2232.0000000000	0.0000000000	0.0000000000
	2236.5000000000	0.0000000000	0.0000000000
	2241.0000000000	0.0000000000	0.0000000000
	2245.5000000000	0.0000000000	0.0000000000
	2250.0000000000	0.0000000000	0.0000000000
	2254.5000000000	0.0000000000	0.0000000000
	2259.0000000000	0.0000000000	0.0000000000
	2263.5000000000	0.0000000000	0.0000000000
	2268.0000000000	0.0000000000	0.0000000000
	2272.5000000000	0.0000000000	0.0000000000
	2277.0000000000	0.0000000000	0.0000000000
	2281.5000000000	0.0000000000	0.0000000000
	2286.0000000000	0.0000000000	0.0000000000
	2290.5000000000	0.0000000000	0.0000000000
	2295.0000000000	0.0000000000	0.0000000000
	2299.5000000000	0.0000000000	0.0000000000
	2304.0000000000	0.0000000000	0.0000000000
	2308.5000000000	0.0000000000	0.0000000000
	2313.0000000000	0.0000000000	0.0000000000
	2317.5000000000	0.0000000000	0.0000000000
	2322.0000000000	0.0000000000	0.0000000000
	2326.5000000000	0.0000000000	0.0000000000
	2331.0000000000	0.0000000000	0.0000000000
	2335.5000000000	0.0000000000	0.0000000000
	2340.0000000000	0.0000000000	0.0000000000
	2344.5000000000	0.0000000000	0.0000000000
	2349.0000000000	0.0000000000	0.0000000000
	2353.5000000000	0.0000000000	0.0000000000
	2358.0000000000	0.0000000000	0.0000000000
	2362.5000000000	0.0000000000	0.0000000000
	2367.0000000000	0.0000000000	0.0000000000
	2371.5000000000	0.0000000000	0.0000000000
	2376.0000000000	0.0000000000	0.0000000000
	2380.5000000000	0.0000000000	0.0000000000
	2385.0000000000	0.0000000000	0.0000000000
	2389.5000000000	0.0000000000	0.0000000000
	2394.0000000000	0.0000000000	0.0000000000
	2398.5000000000	0.0000000000	0.0000000000
	2403.0000000000	0.0000000000	0.0000000000
	2407.5000000000	0.0000000000	0.0000000000
	2412.0000000000	0.0000000000	0.0000000000
	2416.5000000000	0.0000000000	0.0000000000
	2421.0000000000	0.0000000000	0.0000000000
	2425.5000000000	0.0000000000	0.0000000000
	2430.0000000000	0.0000000000	0.0000000000
	2434.5000000000	0.0000000000	0.0000000000
	2439.0000000000	0.0000000000	0.0000000000
	2443.5000000000	0.0000000000	0.0000000000
	2448.0000000000	0.0000000000	0.0000000000
	2452.5000000000	0.0000000000	0.0000000000
	2457.0000000000	0.0000000000	0.0000000000
	2461.5000000000	0.0000000000	0.0000000000
	2466.0000000000	0.0000000000	0.0000000000
	2470.5000000000	0.0000000000	0.0000000000
	2475.0000000000	0.0000000000	0.0000000000
	2479.5000000000	0.0000000000	0.0000000000
	2484.0000000000	0.0000000000	0.0000000000
	2488.5000000000	0.0000000000	0.0000000000
	2493.0000000000	0.0000000000	0.0000000000
	2497.5000000000	0.0000000000	0.0000000000
	2502.0000000000	0.0000000000	0.0000000000
	2506.5000000000	0.0000000000	0.0000000000
	2511.0000000000	0.0000000000	0.0000000000
	2515.5000000000	0.0000000000	0.0000000000
	2520.0000000000	0.0000000000	0.0000000000
	2524.5000000000	0.0000000000	0.0000000000
	2529.0000000000	0.0000000000	0.0000000000
	2533.5000000000	0.0000000000	0.0000000000
	2538.0000000000	0.0000000000	0.0000000000
	2542.5000000000	0.0000000000	0.0000000000
	2547.0000000000	0.0000000000	0.0000000000
	2551.5000000000	0.0000000000	0.0000000000
	2556.0000000000	0.0000000000	0.0000000000
	2560.5000000000	0.0000000000	0.0000000000
	2565.0000000000	0.0000000000	0.0000000000
	2569.5000000000	0.0000000000	0.0000000000
	2574.0000000000	0.0000000000	0.0000000000
	2578.5000000000	0.0000000000	0.0000000000
	2583.0000000000	0.0000000000	0.0000000000
	2587.5000000000	0.0000000000	0.0000000000
	2592.0000000000	0.0000000000	0.0000000000
	2596.5000000000	0.0000000000	0.0000000000
	2601.0000000000	0.0000000000	0.0000000000
	2605.5000000000	0.0000000000	0.0000000000
	2610.0000000000	0.0000000000	0.0000000000
	2614.5000000000	0.0000000000	0.0000000000
	2619.0000000000	0.0000000000	0.0000000000
	2623.5000000000	0.0000000000	0.0000000000
	2628.0000000000	0.0000000000	0.0000000000
	2632.5000000000	0.0000000000	0.0000000000
	2637.0000000000	0.0000000000	0.0000000000
	2641.5000000000	0.0000000000	0.0000000000
	2646.0000000000	0.0000000000	0.0000000000
	2650.5000000000	0.0000000000	0.0000000000
	2655.0000000000	0.0000000000	0.0000000000
	2659.5000000000	0.0000000000	0.0000000000
	2664.0000000000	0.0000000000	0.0000000000
	2668.5000000000	0.0000000000	0.0000000000
	2673.0000000000	0.0000000000	0.0000000000
	2677.5000000000	0.0000000000	0.0000000000
	2682.0000000000	0.0000000000	0.0000000000
	2686.5000000000	0.0000000000	0.0000000000
	2691.0000000000	0.0000000000	0.0000000000
	2695.5000000000	0.0000000000	0.0000000000
	2700.0000000000	0.0000000000	0.0000000000
	2704.5000000000	0.0000000000	0.0000000000
	2709.0000000000	0.0000000000	0.0000000000
	2713.5000000000	0.0000000000	0.0000000000
	2718.0000000000	0.0000000000	0.0000000000
	2722.5000000000	0.0000000000	0.0000000000
	2727.0000000000	0.0000000000	0.0000000000
	2731.5000000000	0.0000000000	0.0000000000
	2736.0000000000	0.0000000000	0.0000000000
	2740.5000000000	0.0000000000	0.0000000000
	2745.0000000000	0.0000000000	0.0000000000
	2749.5000000000	0.0000000000	0.0000000000
	2754.0000000000	0.0000000000	0.0000000000
	2758.5000000000	0.0000000000	0.0000000000
	2763.0000000000	0.0000000000	0.0000000000
	2767.5000000000	0.0000000000	0.0000000000
	2772.0000000000	0.0000000000	0.0000000000
	2776.5000000000	0.0000000000	0.0000000000
	2781.0000000000	0.0000000000	0.0000000000
	2785.5000000000	0.0000000000	0.0000000000
	2790.0000000000	0.0000000000	0.0000000000
	2794.5000000000	0.0000000000	0.0000000000
	2799.0000000000	0.0000000000	0.0000000000
	2803.5000000000	0.0000000000	0.0000000000
	2808.0000000000	0.0000000000	0.0000000000
	2812.5000000000	0.0000000000	0.0000000000
	2817.0000000000	0.0000000000	0.0000000000
	2821.5000000000	0.0000000000	0.0000000000
	2826.0000000000	0.0000000000	0.0000000000
	2830.5000000000	0.0000000000	0.0000000000
	2835.0000000000	0.0000000000	0.0000000000
	2839.5000000000	0.0000000000	0.0000000000
	2844.0000000000	0.0000000000	0.0000000000
	2848.5000000000	0.0000000000	0.0000000000
	2853.0000000000	0.0000000000	0.0000000000
	2857.5000000000	0.0000000000	0.0000000000
	2862.0000000000	0.0000000000	0.0000000000
	2866.5000000000	0.0000000000	0.0000000000
	2871.0000000000	0.0000000000	0.0000000000
	2875.5000000000	0.0000000000	0.0000000000
	2880.0000000000	0.0000000000	0.0000000000
	2884.5000000000	0.0000000000	0.0000000000
	2889.0000000000	0.0000000000	0.0000000000
	2893.5000000000	0.0000000000	0.0000000000
	2898.0000000000	0.0000000000	0.0000000000
	2902.5000000000	0.0000000000	0.0000000000
	2907.0000000000	0.0000000000	0.0000000000
	2911.5000000000	0.0000000000	0.0000000000
	2916.0000000000	0.0000000000	0.0000000000
	2920.5000000000	0.0000000000	0.0000000000
	2925.0000000000	0.0000000000	0.0000000000
	2929.5000000000	0.0000000000	0.0000000000
	2934.0000000000	0.0000000000	0.0000000000
	2938.5000000000	0.0000000000	0.0000000000
	2943.0000000000	0.0000000000	0.0000000000
	2947.5000000000	0.0000000000	0.0000000000
	2952.0000000000	0.0000000000	0.0000000000
	2956.5000000000	0.0000000000	0.0000000000
	2961.0000000000	0.0000000000	0.0000000000
	2965.5000000000	0.0000000000	0.0000000000
	2970.0000000000	0.1300234845	0.0016563458
	2974.5000000000	0.1378101246	0.0018073083
	2979.0000000000	0.1463176035	0.0019771835
	2983.5000000000	0.1556376986	0.0021690274
	2988.0000000000	0.1658772680	0.0023865084
	2992.5000000000	0.1771613252	0.0026340549
	2997.0000000000	0.1896368687	0.0029170455
	3001.5000000000	0.2034776885	0.0032420556
	3006.0000000000	0.2188904447	0.0036171802
	3010.5000000000	0.3042433226	0.0049154644
	3015.0000000000	0.3276484548	0.0055016461
	3019.5000000000	0.3539053221	0.0061861016
	3024.0000000000	0.3835030508	0.0069905450
	3028.5000000000	0.4170414841	0.0079427619
	3033.0000000000	0.4782037714	0.0093665913
	3037.5000000000	0.5297685877	0.0108402084
	3042.0000000000	0.5835047644	0.0125527779
	3046.5000000000	0.6445091956	0.0146324967
	3051.0000000000	0.7159417249	0.0172100213
	3055.5000000000	0.8442092445	0.0210016245
	3060.0000000000	1.0901955023	0.0269901160
	3064.5000000000	1.2236265002	0.0325551290
	3069.0000000000	1.3915097788	0.0399338507
	3073.5000000000	1.5921755663	0.0497518488
	3078.0000000000	1.8448113630	0.0632848037
	3082.5000000000	2.1702347594	0.0825276042
	3087.0000000000	2.6211778607	0.1111859020
	3091.5000000000	3.2127462307	0.1550820381
	3096.0000000000	4.0580557136	0.2268272769
	3100.5000000000	5.3340420383	0.3528744734
	3105.0000000000	7.4054587496	0.5963703574
	3109.5000000000	11.1230535327	1.1316741240
	3114.0000000000	18.8372311871	2.5444645504
	3118.5000000000	38.7442384128	7.3544854264
	3123.0000000000	105.3771623807	25.5340427686
	3127.5000000000	193.0609652049	-11.8505315227
	3132.0000000000	79.7456192881	-18.7364084098
	3136.5000000000	32.6246883633	-5.2263867422
	3141.0000000000	18.4074630237	-1.7864102862
	3145.5000000000	13.3967538836	-0.6040360428
	3150.0000000000	12.2438389473	0.0671218774
	3154.5000000000	14.1987419066	0.8803482159
	3159.0000000000	21.8884424090	2.9312513517
	3163.5000000000	48.8213912730	10.7819468457
	3168.0000000000	110.7739896054	3.6060671963
	3172.5000000000	55.9069814600	-12.2695603655
	3177.0000000000	25.7109318726	-3.0296378192
	3181.5000000000	19.3160867110	-0.1951735280
	3186.0000000000	23.7550547876	2.4972269284
	3190.5000000000	46.8387094816	7.1108079670
	3195.0000000000	49.6161078483	-4.9303653314
	3199.5000000000	33.4141819757	-1.2955316153
	3204.0000000000	38.6089724951	3.7341544692
	3208.5000000000	75.5772300270	14.9270488124
	3213.0000000000	188.6426807772	29.0725209931
	3217.5000000000	230.3480772050	-14.2941759609
	3222.0000000000	108.8373326060	-23.4731238583
	3226.5000000000	51.5525823645	-5.8424830096
	3231.0000000000	29.9832318868	-3.5671700869
	3235.5000000000	21.7351153626	-0.2681753407
	3240.0000000000	29.0794389318	3.8281189989
	3244.5000000000	33.9048183919	-4.7950108251
	3249.0000000000	14.7468979486	-2.4978736304
	3253.5000000000	8.0307124385	-0.8564041366
	3258.0000000000	5.3856682832	-0.4018487349
	3262.5000000000	4.0131243335	-0.2316800541
	3267.0000000000	3.1714787248	-0.1510943103
	3271.5000000000	2.6007178462	-0.1064937324
	3276.0000000000	2.1877206927	-0.0790833379
	3280.5000000000	1.8752202640	-0.0609608066
	3285.0000000000	1.6309239077	-0.0483259523
	3289.5000000000	1.3140345032	-0.0376684228
	3294.0000000000	1.1604129226	-0.0309205983
	3298.5000000000	1.0333875703	-0.0257552858
	3303.0000000000	0.9269287100	-0.0217192806
	3307.5000000000	0.8366772752	-0.0185108418
	3312.0000000000	0.7594039858	-0.0159224824
	3316.5000000000	0.6926666919	-0.0138076093
	3321.0000000000	0.6345856197	-0.0120602349
	3325.5000000000	0.5836915427	-0.0106021904
	3330.0000000000	0.4739966400	-0.0085736850
	3334.5000000000	0.4376759357	-0.0075955471
	3339.0000000000	0.4054196480	-0.0067623645
	3343.5000000000	0.3766367711	-0.0060479541
	3348.0000000000	0.3508410790	-0.0054316706
	3352.5000000000	0.3049619269	-0.0046143109
	3357.0000000000	0.2792172438	-0.0040967624
	3361.5000000000	0.2605213091	-0.0037005242
	3366.0000000000	0.2446383748	-0.0033656568
	3370.5000000000	0.2301713382	-0.0030702018
	3375.0000000000	0.1752610189	-0.0022932357
	3379.5000000000	0.0324279261	-0.0004656704
	3384.0000000000	0.0304298865	-0.0004232486
	3388.5000000000	0.0230325765	-0.0003164628
	3393.0000000000	0.0216718957	-0.0002888444
	3397.5000000000	0.0204282982	-0.0002643478
	3402.0000000000	0.0192887290	-0.0002425443
	3406.5000000000	0.0000000000	0.0000000000
	3411.0000000000	0.0000000000	0.0000000000
	3415.5000000000	0.0000000000	0.0000000000
	3420.0000000000	0.0000000000	0.0000000000
	3424.5000000000	0.0000000000	0.0000000000
	3429.0000000000	0.0000000000	0.0000000000
	3433.5000000000	0.0000000000	0.0000000000
	3438.0000000000	0.0000000000	0.0000000000
	3442.5000000000	0.0000000000	0.0000000000
	3447.0000000000	0.0000000000	0.0000000000
	3451.5000000000	0.0000000000	0.0000000000
	3456.0000000000	0.0000000000	0.0000000000
	3460.5000000000	0.0000000000	0.0000000000
	3465.0000000000	0.0000000000	0.0000000000
	3469.5000000000	0.0000000000	0.0000000000
	3474.0000000000	0.0000000000	0.0000000000
	3478.5000000000	0.0000000000	0.0000000000
	3483.0000000000	0.0000000000	0.0000000000
	3487.5000000000	0.0000000000	0.0000000000
	3492.0000000000	0.0000000000	0.0000000000
	3496.5000000000	0.0000000000	0.0000000000
	3501.0000000000	0.0000000000	0.0000000000
	3505.5000000000	0.0000000000	0.0000000000
	3510.0000000000	0.0000000000	0.0000000000
	3514.5000000000	0.0000000000	0.0000000000
	3519.0000000000	0.0000000000	0.0000000000
	3523.5000000000	0.0000000000	0.0000000000
	3528.0000000000	0.0000000000	0.0000000000
	3532.5000000000	0.0000000000	0.0000000000
	3537.0000000000	0.0000000000	0.0000000000
	3541.5000000000	0.0000000000	0.0000000000
	3546.0000000000	0.0000000000	0.0000000000
	3550.5000000000	0.0000000000	0.0000000000
	3555.0000000000	0.0000000000	0.0000000000
	3559.5000000000	0.0000000000	0.0000000000
	3564.0000000000	0.0000000000	0.0000000000
	3568.5000000000	0.0000000000	0.0000000000
	3573.0000000000	0.0000000000	0.0000000000
	3577.5000000000	0.0000000000	0.0000000000
	3582.0000000000	0.0000000000	0.0000000000
	3586.5000000000	0.0000000000	0.0000000000
	3591.0000000000	0.0000000000	0.0000000000
	3595.5000000000	0.0000000000	0.0000000000
	3600.0000000000	0.0000000000	0.0000000000
	3604.5000000000	0.0000000000	0.0000000000
	3609.0000000000	0.0000000000	0.0000000000
	3613.5000000000	0.0000000000	0.0000000000
	3618.0000000000	0.0000000000	0.0000000000
	3622.5000000000	0.0000000000	0.0000000000
	3627.0000000000	0.0000000000	0.0000000000
	3631.5000000000	0.0000000000	0.0000000000
	3636.0000000000	0.0000000000	0.0000000000
	3640.5000000000	0.0000000000	0.0000000000
	3645.0000000000	0.0000000000	0.0000000000
	3649.5000000000	0.0000000000	0.0000000000
	3654.0000000000	0.0000000000	0.0000000000
	3658.5000000000	0.0000000000	0.0000000000
	3663.0000000000	0.0000000000	0.0000000000
	3667.5000000000	0.0000000000	0.0000000000
	3672.0000000000	0.0000000000	0.0000000000
	3676.5000000000	0.0000000000	0.0000000000
	3681.0000000000	0.0000000000	0.0000000000
	3685.5000000000	0.3099081281	0.0039291148
	3690.0000000000	0.3283753594	0.0042854140
	3694.5000000000	0.3485434023	0.0046861171
	3699.0000000000	0.3706276538	0.0051383609
	3703.5000000000	0.3948787112	0.0056507034
	3708.0000000000	0.4215895051	0.0062334656
	3712.5000000000	0.4511041777	0.0068991699
	3717.0000000000	0.4838292103	0.0076631076
	3721.5000000000	0.5202474769	0.0085440806
	3726.0000000000	0.5609361357	0.0095653778
	3730.5000000000	0.6065896050	0.0107560755
	3735.0000000000	0.6580493442	0.0121527862
	3739.5000000000	0.7163428415	0.0138020387
	3744.0000000000	0.7827352113	0.0157635556
	3748.5000000000	0.8587982825	0.0181148307
	3753.0000000000	0.9465042924	0.0209576121
	3757.5000000000	1.0483547280	0.0244272340
	3762.0000000000	1.1675602192	0.0287062841
	3766.5000000000	1.3082959558	0.0340450076
	3771.0000000000	1.4760711250	0.0407924238
	3775.5000000000	1.6782743986	0.0494449095
	3780.0000000000	1.9249981596	0.0607240835
	3784.5000000000	2.2303166819	0.0757054345
	3789.0000000000	2.6143275989	0.0960380385
	3793.5000000000	3.1065244080	0.1243346617
	3798.0000000000	3.7515895569	0.1648960143
	3802.5000000000	4.6198100985	0.2251274964
	3807.0000000000	5.8268451900	0.3184875633
	3811.5000000000	7.5737663048	0.4710982454
	3816.0000000000	10.2349052204	0.7379843200
	3820.5000000000	14.5709030782	1.2477993537
	3825.0000000000	22.3164981927	2.3454344689
	3829.5000000000	38.1028198265	5.1419337152
	3834.0000000000	77.3122352123	14.1895102503
	3838.5000000000	204.9492251068	50.6650024355
	3843.0000000000	481.0331696687	8.8929356671
	3847.5000000000	220.5865678676	-54.9511869972
	3852.0000000000	81.6807685285	-15.3255536715
	3856.5000000000	39.6713503215	-5.4530198784
	3861.0000000000	23.0274995561	-2.4565072728
	3865.5000000000	15.0952481783	-1.2940944807
	3870.0000000000	10.6135254308	-0.7599082552
	3874.5000000000	7.8813993399	-0.4820456336
	3879.0000000000	6.0990554088	-0.3238562909
	3883.5000000000	4.8755503741	-0.2273508261
	3888.0000000000	4.0020350094	-0.1651638823
	3892.5000000000	3.3589461817	-0.1232609373
	3897.0000000000	2.8739580847	-0.0939458012
	3901.5000000000	2.5013257894	-0.0727585637
	3906.0000000000	2.2110488363	-0.0569913554
	3910.5000000000	1.9828702271	-0.0449320378
	3915.0000000000	1.8028006321	-0.0354576135
	3919.5000000000	1.6610297217	-0.0278051618
	3924.0000000000	1.5506345191	-0.0214371263
	3928.5000000000	1.4667656452	-0.0159586341
	3933.0000000000	1.4061332891	-0.0110642155
	3937.5000000000	1.3666918851	-0.0065011639
	3942.0000000000	1.3474673540	-0.0020417834
	3946.5000000000	1.3484994448	0.0025407908
	3951.0000000000	1.3708932686	0.0074976890
	3955.5000000000	1.4169948542	0.0131352690
	3960.0000000000	1.4907317015	0.0198589294
	3964.5000000000	1.5981997715	0.0282413388
	3969.0000000000	1.7486492798	0.0391361889
	3973.5000000000	1.9561561336	0.0538786475
	3978.0000000000	2.2425370266	0.0746577412
	3982.5000000000	2.6426470462	0.1052483205
	3987.0000000000	3.2145284797	0.1525458779
	3991.5000000000	4.0601702000	0.2300419894
	3996.0000000000	5.3715775213	0.3664698456
	4000.5000000000	7.5441018599	0.6300004181
	4005.0000000000	11.2009027780	1.2106424105
	4009.5000000000	19.4521472306	2.7174315383
	4014.0000000000	40.5781984427	7.7614740136
	4018.5000000000	111.2938270851	27.8158415928
	4023.0000000000	225.6035808659	-11.3134885930
	4027.5000000000	91.0269000012	-22.2911790840
	4032.0000000000	34.9102848004	-6.2864779802
	4036.5000000000	17.4186215486	-2.3138536793
	4041.0000000000	10.2795339410	-1.0666396230
	4045.5000000000	6.7450256031	-0.5715196298
	4050.0000000000	4.7542070762	-0.3397181192
	4054.5000000000	3.5269821793	-0.2176693726
	4059.0000000000	2.7186998148	-0.1475757815
	4063.5000000000	2.1587868275	-0.1045507285
	4068.0000000000	1.7552196422	-0.0767180318
	4072.5000000000	1.4548813362	-0.0579335015
	4077.0000000000	1.2254013341	-0.0448049368
	4081.5000000000	1.0461531955	-0.0353567963
	4086.0000000000	0.9034953149	-0.0283860742
	4090.5000000000	0.7881163801	-0.0231319552
	4095.0000000000	0.6934863011	-0.0190973933
	4099.5000000000	0.6149165801	-0.0159483824
	4104.0000000000	0.5489709474	-0.0134548657
	4108.5000000000	0.4930847143	-0.0114548920
	4113.0000000000	0.4453125042	-0.0098322211
	4117.5000000000	0.4041571882	-0.0085019597
	4122.0000000000	0.3684514850	-0.0074011316
	4126.5000000000	0.3372744864	-0.0064823525
	4131.0000000000	0.3098918185	-0.0057095082
	4135.5000000000	0.2857120898	-0.0050547482
	4140.0000000000	0.2642547524	-0.0044963621
	4144.5000000000	0.2451260835	-0.0040172569
	4149.0000000000	0.2280010249	-0.0036038511
	4153.5000000000	0.2126093026	-0.0032452617
	4158.0000000000	0.1987247122	-0.0029326982
	4162.5000000000	0.1861567713	-0.0026590090
	4167.0000000000	0.1747441597	-0.0024183349
	4171.5000000000	0.1643495221	-0.0022058451
	4176.0000000000	0.1548553208	-0.0020175327
	4180.5000000000	0.1461605018	-0.0018500553
	4185.0000000000	0.0000000000	0.0000000000
	4189.5000000000	0.0000000000	0.0000000000
	4194.0000000000	0.0000000000	0.0000000000
	4198.5000000000	0.0000000000	0.0000000000
	4203.0000000000	0.0000000000	0.0000000000
	4207.5000000000	0.0000000000	0.0000000000
	4212.0000000000	0.0000000000	0.0000000000
	4216.5000000000	0.0000000000	0.0000000000
	4221.0000000000	0.0000000000	0.0000000000
	4225.5000000000	0.0000000000	0.0000000000
	4230.0000000000	0.0000000000	0.0000000000
	4234.5000000000	0.0000000000	0.0000000000
	4239.0000000000	0.0000000000	0.0000000000
	4243.5000000000	0.0000000000	0.0000000000
	4248.0000000000	0.0000000000	0.0000000000
	4252.5000000000	0.0000000000	0.0000000000
	4257.0000000000	0.0000000000	0.0000000000
	4261.5000000000	0.0000000000	0.0000000000
	4266.0000000000	0.0000000000	0.0000000000
	4270.5000000000	0.0000000000	0.0000000000
	4275.0000000000	0.0000000000	0.0000000000
	4279.5000000000	0.0000000000	0.0000000000
	4284.0000000000	0.0000000000	0.0000000000
	4288.5000000000	0.0000000000	0.0000000000
	4293.0000000000	0.0000000000	0.0000000000
	4297.5000000000	0.0000000000	0.0000000000
	4302.0000000000	0.0000000000	0.0000000000
	4306.5000000000	0.0000000000	0.0000000000
	4311.0000000000	0.0000000000	0.0000000000
	4315.5000000000	0.0000000000	0.0000000000
	4320.0000000000	0.0000000000	0.0000000000
	4324.5000000000	0.0000000000	0.0000000000
	4329.0000000000	0.0000000000	0.0000000000
	4333.5000000000	0.0000000000	0.0000000000
	4338.0000000000	0.0000000000	0.0000000000
	4342.5000000000	0.0000000000	0.0000000000
	4347.0000000000	0.0000000000	0.0000000000
	4351.5000000000	0.0000000000	0.0000000000
	4356.0000000000	0.0000000000	0.0000000000
	4360.5000000000	0.0000000000	0.0000000000
	4365.0000000000	0.0000000000	0.0000000000
	4369.5000000000	0.0000000000	0.0000000000
	4374.0000000000	0.0000000000	0.0000000000
	4378.5000000000	0.0000000000	0.0000000000
	4383.0000000000	0.0000000000	0.0000000000
	4387.5000000000	0.0000000000	0.0000000000
	4392.0000000000	0.0000000000	0.0000000000
	4396.5000000000	0.0000000000	0.0000000000
	4401.0000000000	0.0000000000	0.0000000000
	4405.5000000000	0.0000000000	0.0000000000
	4410.0000000000	0.0000000000	0.0000000000
	4414.5000000000	0.0000000000	0.0000000000
	4419.0000000000	0.0000000000	0.0000000000
	4423.5000000000	0.0000000000	0.0000000000
	4428.0000000000	0.0000000000	0.0000000000
	4432.5000000000	0.0000000000	0.0000000000
	4437.0000000000	0.0000000000	0.0000000000
	4441.5000000000	0.0000000000	0.0000000000
	4446.0000000000	0.0000000000	0.0000000000
	4450.5000000000	0.0000000000	0.0000000000
	4455.0000000000	0.0000000000	0.0000000000
	4459.5000000000	0.0000000000	0.0000000000
	4464.0000000000	0.0000000000	0.0000000000
	4468.5000000000	0.0000000000	0.0000000000
	4473.0000000000	0.0000000000	0.0000000000
	4477.5000000000	0.0000000000	0.0000000000
	4482.0000000000	0.0000000000	0.0000000000
	4486.5000000000	0.0000000000	0.0000000000
	4491.0000000000	0.0000000000	0.0000000000
	4495.5000000000	0.0000000000	0.0000000000
