# Supplementary material for: Data of electronic, reactivity, optoelectronic, linear and non-linear optical parameters of doping graphene oxide nanosheet with aluminum atom
Source: Data Brief. 2022 Jan 19;41:107840. doi: 10.1016/j.dib.2022.107840 (PMC8801356; doi:10.1016/j.dib.2022.107840)
Supplement: Supplementary file 1 [file mmc1.zip › supplementary file/DATA OF THE IR SPECTRA/wB97XD/GON1-Al3.xlsx]

#	IR	Spectrum
#	X-Axis:	Frequency	(cm-1)
#	Y-Axis:	&epsilon;	(M-1	cm-1)
#	Peak	information
#	X	Y
#	39.4618000000	21.3614095071
#	40.9785000000	142.5546227009
#	60.3782000000	21.6324552125
#	95.4823000000	2.2687375417
#	106.7284000000	31.8879971795
#	132.8956000000	9.4499915733
#	144.7837000000	45.3569500770
#	164.2983000000	76.4719303708
#	176.9388000000	940.5269938415
#	184.8194000000	40.1833475902
#	207.6100000000	30.6069658094
#	228.6851000000	175.7612395383
#	238.2185000000	168.6302203022
#	243.6642000000	190.2929076557
#	272.0659000000	67.2241260666
#	276.9131000000	68.3524757165
#	293.7685000000	29.3573997544
#	322.4457000000	170.3134751939
#	324.5523000000	73.7655308886
#	336.8436000000	34.8505976549
#	344.8514000000	71.5335324014
#	363.5203000000	116.7637446100
#	373.1571000000	6.9908008101
#	398.4089000000	77.9256899429
#	415.9058000000	41.2391849857
#	431.5039000000	45.4177000620
#	447.1867000000	78.5627775254
#	453.1614000000	61.0715025874
#	463.6091000000	215.3518085851
#	466.0547000000	47.3141782806
#	480.6053000000	37.3003712959
#	517.4467000000	272.9846131471
#	528.1018000000	233.5704516694
#	538.3101000000	131.5335151160
#	556.6388000000	62.9558424642
#	570.3134000000	212.6810193035
#	579.7966000000	49.2574431714
#	589.3790000000	20.2265728801
#	605.4886000000	452.5676060409
#	623.8136000000	316.8323382670
#	638.5324000000	284.8129013248
#	647.1021000000	185.7360238757
#	659.8113000000	181.4890784743
#	667.7087000000	989.1001509302
#	682.7868000000	237.6559419800
#	704.5508000000	379.4993836741
#	715.7080000000	76.0072878135
#	726.3363000000	10.0908090304
#	730.0071000000	16.3383361526
#	739.0358000000	114.1117513179
#	758.3660000000	20.5665180899
#	767.1392000000	5.8124385627
#	793.0022000000	82.3433485693
#	800.3472000000	314.7839208121
#	804.7636000000	19.8071038921
#	811.6015000000	540.9364147911
#	823.1244000000	133.2179807248
#	830.5763000000	69.9691872747
#	845.5407000000	408.5172766951
#	858.8558000000	417.4608976189
#	868.1570000000	363.4451189272
#	880.9709000000	66.3937354288
#	946.0227000000	85.0404412910
#	963.1158000000	60.7462878559
#	968.7477000000	67.6640467555
#	983.9662000000	25.0241925640
#	988.7648000000	13.0200684688
#	999.0037000000	52.9813173529
#	1032.8706000000	240.5104621674
#	1039.5937000000	1.3630651618
#	1040.7783000000	22.5818859565
#	1068.5784000000	90.9665206233
#	1136.6674000000	165.9737994404
#	1154.6477000000	297.6442238592
#	1170.8025000000	252.0899874378
#	1183.1572000000	88.5194740031
#	1191.7121000000	515.3725533578
#	1202.8025000000	34.0726598964
#	1208.4590000000	101.6008708815
#	1221.1581000000	115.9977019559
#	1232.4793000000	147.1515157463
#	1245.8043000000	11.8093184583
#	1253.7727000000	13.9170571578
#	1259.1399000000	58.2963944830
#	1261.8691000000	27.8822046208
#	1279.2957000000	127.4702976807
#	1340.4523000000	59.8020193987
#	1348.7658000000	38.8399335308
#	1356.0531000000	83.6699208672
#	1377.2634000000	26.6184139989
#	1396.0915000000	53.1738103243
#	1405.8120000000	119.8988424350
#	1413.7670000000	324.4690618107
#	1425.0897000000	409.1660350452
#	1440.7044000000	125.4412018296
#	1459.1850000000	17.3436132213
#	1487.6865000000	94.4798811710
#	1522.6022000000	24.3615949355
#	1541.4882000000	34.0005886285
#	1579.2844000000	24.6035057102
#	1593.7487000000	33.0138392022
#	1606.9833000000	9.7566232981
#	1635.1365000000	15.0493857578
#	1640.4522000000	40.4680894091
#	1648.9143000000	93.9035372279
#	1653.0155000000	75.9462642321
#	1826.6955000000	1176.3149497042
#	3112.7149000000	19.2248123570
#	3113.1728000000	2.8657225181
#	3139.1005000000	70.7226725385
#	3140.9248000000	78.2032059996
#	3193.5981000000	15.6246910606
#	3200.0260000000	0.8043557145
#	3202.9208000000	14.7014735236
#	3212.9395000000	34.8533133022
#	3220.1646000000	32.9729140626
#	3221.5257000000	2.3112686325
#	3285.5272000000	7.4878141077
#	3830.5550000000	67.8257597833
#	3844.2249000000	137.9573085113
#	Spectra
#	X	Y	DY/DX
	0.0000000000	0.0699222803	0.0030037335
	4.0000000000	0.0838279410	0.0040158805
	8.0000000000	0.1098699867	0.0056474090
	12.0000000000	0.1370002438	0.0081221557
	16.0000000000	0.1771373474	0.0123453070
	20.0000000000	0.3340586298	0.0213719638
	24.0000000000	0.4479868640	0.0377124591
	28.0000000000	0.6692456989	0.0770899174
	32.0000000000	1.1652156991	0.1933602876
	36.0000000000	2.5834791228	0.5926811291
	40.0000000000	5.6950250166	0.5102174277
	44.0000000000	3.7769078035	-0.8438031148
	48.0000000000	1.6658233174	-0.2729758406
	52.0000000000	1.0678043870	-0.0597008138
	56.0000000000	1.1071844505	0.0860674563
	60.0000000000	1.5972786587	0.0332384431
	64.0000000000	1.0443310301	-0.1631436174
	68.0000000000	0.6463559019	-0.0525631225
	72.0000000000	0.5442784453	-0.0161673432
	76.0000000000	0.5106496873	-0.0023467290
	80.0000000000	0.5405957535	0.0061227836
	84.0000000000	0.6059512532	0.0146309918
	88.0000000000	0.6887708725	0.0284931986
	92.0000000000	0.8594874776	0.0612366430
	96.0000000000	1.1364713749	0.0589230551
	100.0000000000	1.4972687488	0.1633430687
	104.0000000000	2.7567242774	0.4801262930
	108.0000000000	3.4878808017	-0.3660989263
	112.0000000000	1.9845474258	-0.2310921868
	116.0000000000	1.5128198836	-0.0453543687
	120.0000000000	1.4924587812	0.0222191501
	124.0000000000	1.6835381522	0.0758054887
	128.0000000000	2.1664445860	0.1819501581
	132.0000000000	3.1675716338	0.2419940705
	136.0000000000	3.5668332650	0.1027046379
	140.0000000000	4.9082435958	0.6368413835
	144.0000000000	8.4748738520	0.6674619453
	148.0000000000	7.2476993125	-0.5886389968
	152.0000000000	6.4815944739	0.1597197756
	156.0000000000	8.2988932957	0.7809685363
	160.0000000000	13.6300825246	2.0866198934
	164.0000000000	24.3661528134	2.1843077437
	168.0000000000	30.9870711375	3.0614278947
	172.0000000000	60.7372982972	13.5826609817
	176.0000000000	139.6748885965	15.2465627586
	180.0000000000	95.0949641201	-21.3486042594
	184.0000000000	42.6426696484	-6.9082256323
	188.0000000000	22.1220716524	-3.5966643911
	192.0000000000	12.7215477687	-1.4334592810
	196.0000000000	8.9071329585	-0.5882341156
	200.0000000000	7.5772461082	-0.0849730373
	204.0000000000	8.5385947946	0.6209861654
	208.0000000000	10.7335536978	-0.2432377983
	212.0000000000	8.1984641803	-0.4198236413
	216.0000000000	8.0997661631	0.3298946104
	220.0000000000	11.0853791883	1.2869306132
	224.0000000000	20.7129007258	4.0405259377
	228.0000000000	42.5687765530	3.8508849695
	232.0000000000	36.5814835777	-2.1291555253
	236.0000000000	44.6915196821	5.7122806524
	240.0000000000	56.2253927670	-0.5582231677
	244.0000000000	54.9128483789	-4.5458917821
	248.0000000000	26.5641221999	-5.5695400880
	252.0000000000	13.1600884868	-1.8231612873
	256.0000000000	8.6663552978	-0.6281984402
	260.0000000000	7.3582518118	-0.0590416469
	264.0000000000	8.3163003556	0.6112614115
	268.0000000000	13.6412165919	2.3411481663
	272.0000000000	25.1335200616	1.6711448588
	276.0000000000	26.2612363705	-0.3303177623
	280.0000000000	16.1995022147	-3.0730926875
	284.0000000000	8.7301045916	-0.8980982550
	288.0000000000	7.4269035394	0.1828892058
	292.0000000000	10.2791287022	1.0204219373
	296.0000000000	9.4820322350	-1.2156031671
	300.0000000000	6.1719282525	-0.3863918029
	304.0000000000	5.7562338758	0.0962680765
	308.0000000000	6.8977774586	0.4915649999
	312.0000000000	10.1913197858	1.2774123058
	316.0000000000	19.1786451670	3.7092144055
	320.0000000000	46.1302203599	10.0366200991
	324.0000000000	64.7116698927	-5.4000017130
	328.0000000000	32.4037513723	-6.3287881554
	332.0000000000	19.2231137507	-0.9222315735
	336.0000000000	21.0598590125	0.8452981679
	340.0000000000	20.3795227294	0.2733380964
	344.0000000000	27.5661389330	1.4923231835
	348.0000000000	19.1900908881	-3.2385432573
	352.0000000000	11.8780931542	-0.6249673404
	356.0000000000	12.9321707761	1.2186276177
	360.0000000000	24.3905071284	4.9470102651
	364.0000000000	39.4650681799	-2.1835035647
	368.0000000000	19.7152041271	-3.8916045146
	372.0000000000	11.3160602291	-1.0111550036
	376.0000000000	7.5646622552	-0.8025427654
	380.0000000000	5.6254405476	-0.2393106630
	384.0000000000	5.3466715566	0.0866332136
	388.0000000000	6.4408889219	0.5101357395
	392.0000000000	10.3430882420	1.6821191913
	396.0000000000	22.5997915396	4.4032451727
	400.0000000000	26.3843256040	-3.8716001324
	404.0000000000	12.9610801491	-1.8903875134
	408.0000000000	9.5666636755	-0.0304168795
	412.0000000000	12.7258239738	1.7255512368
	416.0000000000	19.7577245534	-0.1181446258
	420.0000000000	12.8702991872	-1.5039274144
	424.0000000000	10.7243598825	0.3101116929
	428.0000000000	15.7625849631	2.3802060664
	432.0000000000	23.4903131320	-0.7151913380
	436.0000000000	16.3103905710	-1.0862863479
	440.0000000000	17.0093869175	1.4255199710
	444.0000000000	29.8947719857	5.3996051198
	448.0000000000	47.3575698377	-0.0334193974
	452.0000000000	47.8363196806	1.4794767253
	456.0000000000	45.1412051213	-0.4192976050
	460.0000000000	65.1079817253	11.5351095829
	464.0000000000	108.5646052692	-1.6018572509
	468.0000000000	61.3646034244	-12.8577733863
	472.0000000000	29.3063111251	-4.0645209444
	476.0000000000	21.8586334214	-0.0144762866
	480.0000000000	26.0336088521	0.4238584384
	484.0000000000	17.9837216813	-2.5082103140
	488.0000000000	11.9130967545	-0.7742430289
	492.0000000000	10.3447653723	-0.1060052130
	496.0000000000	10.7125510836	0.2786599319
	500.0000000000	12.7150523600	0.7259249361
	504.0000000000	17.0836932754	1.5695586691
	508.0000000000	27.3192242410	3.7687955529
	512.0000000000	54.0061880487	11.0548049107
	516.0000000000	124.2226273695	19.0605030663
	520.0000000000	114.3844826305	-15.2234273919
	524.0000000000	93.7462945458	6.2802156147
	528.0000000000	134.5355048599	0.2693347656
	532.0000000000	85.8451567880	-10.6666183644
	536.0000000000	78.8551607581	5.2325144941
	540.0000000000	73.3947250684	-10.9260262042
	544.0000000000	38.0717063875	-5.0769129095
	548.0000000000	27.8331141808	-0.7051547310
	552.0000000000	31.5903846423	2.8480593704
	556.0000000000	48.7752352295	2.9226692452
	560.0000000000	42.1875632985	-2.1587229896
	564.0000000000	47.7677669188	5.4956324484
	568.0000000000	94.0237598347	17.0195224291
	572.0000000000	106.3306695201	-14.9260695940
	576.0000000000	60.3507585935	-4.6290561197
	580.0000000000	54.5618580753	-2.6016631634
	584.0000000000	39.0925453992	-2.3769700512
	588.0000000000	38.7888005768	1.3696288384
	592.0000000000	40.9280087119	0.5359381772
	596.0000000000	52.3395281665	5.8084625363
	600.0000000000	98.0949976706	19.7267758028
	604.0000000000	225.8191577406	34.7353992542
	608.0000000000	191.5493342492	-36.9268626517
	612.0000000000	94.7483809055	-11.4539878976
	616.0000000000	79.6450016059	2.8532887016
	620.0000000000	123.8342949967	21.3188369667
	624.0000000000	204.5672623799	-3.1166325447
	628.0000000000	123.5250019550	-16.9054674425
	632.0000000000	100.2769205160	4.0780979180
	636.0000000000	160.0878163478	25.4298458871
	640.0000000000	196.0776330027	-17.1305625778
	644.0000000000	154.8810288264	4.0481570651
	648.0000000000	167.2790631265	-11.3670040589
	652.0000000000	121.1883050706	-3.5191616907
	656.0000000000	149.8255216547	18.6727572073
	660.0000000000	250.3152087368	20.8960877293
	664.0000000000	379.3012037560	64.0535864176
	668.0000000000	612.1286029081	-23.7979954656
	672.0000000000	305.3346149843	-65.2276634772
	676.0000000000	162.2797992992	-13.8437562424
	680.0000000000	166.0637081753	14.0808388680
	684.0000000000	178.7364660463	-21.1563514233
	688.0000000000	94.5727985918	-13.3079424678
	692.0000000000	66.6010425594	-2.2303186640
	696.0000000000	72.5550885000	5.6655191748
	700.0000000000	125.6950315890	24.0238915263
	704.0000000000	249.9516472373	15.3256192107
	708.0000000000	158.1282578504	-31.2541668701
	712.0000000000	91.3990240467	-4.6621499095
	716.0000000000	86.1676294939	-5.4854534468
	720.0000000000	52.1555520441	-6.4628188223
	724.0000000000	39.7783145252	-0.4399500927
	728.0000000000	41.5265621703	0.7647399519
	732.0000000000	43.7498205532	0.9967082968
	736.0000000000	63.9024884915	9.8813025809
	740.0000000000	83.2835488547	-8.3605751028
	744.0000000000	41.7840871828	-7.1650846849
	748.0000000000	25.2173149409	-2.0678828887
	752.0000000000	21.3311647823	-0.0167176502
	756.0000000000	25.3287367331	1.9105104818
	760.0000000000	26.5942924446	-1.8935719646
	764.0000000000	21.1861333531	-0.3423998396
	768.0000000000	20.7940690740	-0.3746651083
	772.0000000000	19.6839837193	0.1017061935
	776.0000000000	21.6728056632	0.8688153669
	780.0000000000	26.8507956125	1.8021452729
	784.0000000000	37.3151133737	3.7848917774
	788.0000000000	61.8020676556	9.4781695071
	792.0000000000	118.6146786786	16.0564533828
	796.0000000000	171.1986043487	19.7818673966
	800.0000000000	287.0077616517	14.3827171903
	804.0000000000	233.9191184640	-11.7988152775
	808.0000000000	284.9676968619	41.2668601735
	812.0000000000	427.8713818675	-20.7022452312
	816.0000000000	226.3516161538	-39.0000516557
	820.0000000000	160.2172145877	1.4364823404
	824.0000000000	165.3960286610	-11.0862681937
	828.0000000000	124.4844957532	-2.0559606070
	832.0000000000	114.3154257004	-7.7150320593
	836.0000000000	98.7764071543	2.6240384483
	840.0000000000	145.4851405797	23.4839013274
	844.0000000000	305.6185962699	45.6298392930
	848.0000000000	277.4400263910	-42.1770518936
	852.0000000000	188.0676611538	-0.0087475239
	856.0000000000	279.6579099329	45.9769345169
	860.0000000000	369.6829304783	-30.3182708671
	864.0000000000	270.1499378053	3.1817705306
	868.0000000000	341.1869836950	-4.1367070205
	872.0000000000	187.8000234804	-38.2216588284
	876.0000000000	101.3833951914	-8.7458918790
	880.0000000000	94.1724425858	-0.0356289321
	884.0000000000	62.8443301933	-10.5050303556
	888.0000000000	34.6526970030	-4.2452203508
	892.0000000000	23.1124204222	-1.9379983304
	896.0000000000	17.3162467921	-1.0800632353
	900.0000000000	13.8477555832	-0.6744399749
	904.0000000000	11.6436054696	-0.4465538893
	908.0000000000	10.1692356310	-0.2997863470
	912.0000000000	9.2485324575	-0.1916475427
	916.0000000000	8.6669560270	-0.1002934039
	920.0000000000	8.4408034668	-0.0065148075
	924.0000000000	8.6401668481	0.1133440732
	928.0000000000	9.4402799208	0.3067252700
	932.0000000000	11.3466376317	0.6992086661
	936.0000000000	15.8200508368	1.7147421612
	940.0000000000	28.0024054398	5.0683124872
	944.0000000000	63.0452245307	11.4738310556
	948.0000000000	65.2512860114	-10.5367953583
	952.0000000000	34.3157063822	-3.7019886183
	956.0000000000	30.8397375716	1.6928984405
	960.0000000000	50.7681380608	8.8740067363
	964.0000000000	79.5612690808	0.4949914372
	968.0000000000	82.5164290129	0.0050075677
	972.0000000000	50.5119514274	-9.6131172003
	976.0000000000	28.0674231621	-2.3721028159
	980.0000000000	27.3687598909	1.9209172509
	984.0000000000	38.0364047111	0.8215934975
	988.0000000000	34.0265083959	-1.0842741344
	992.0000000000	28.7606053347	-0.1894653220
	996.0000000000	40.4871988912	6.1618787567
	1000.0000000000	52.2923498054	-5.3104834517
	1004.0000000000	26.6821780995	-4.3166959142
	1008.0000000000	16.8637065643	-1.0987999549
	1012.0000000000	15.2771632434	0.0913919872
	1016.0000000000	17.4215741367	1.0105918224
	1020.0000000000	24.0063102387	2.5873313105
	1024.0000000000	41.3530001722	6.8541572121
	1028.0000000000	92.1874595059	21.4951451242
	1032.0000000000	212.8834257681	22.0696839489
	1036.0000000000	146.3097643117	-30.1143087730
	1040.0000000000	76.3762730658	-9.1218007461
	1044.0000000000	42.0407729220	-6.9066715013
	1048.0000000000	24.4690774860	-2.5050628651
	1052.0000000000	18.4881283995	-0.7444392803
	1056.0000000000	17.8523717804	0.4399720706
	1060.0000000000	23.0776049508	2.4856874376
	1064.0000000000	43.3279696015	8.7909042502
	1068.0000000000	88.6014245171	5.6950353363
	1072.0000000000	54.2910538559	-12.0943559749
	1076.0000000000	24.4788200901	-3.9959976750
	1080.0000000000	14.6474926747	-1.4362354305
	1084.0000000000	10.8160804138	-0.6139549484
	1088.0000000000	9.1301613518	-0.2755830504
	1092.0000000000	8.4090578614	-0.1007142658
	1096.0000000000	8.2542588360	0.0126570131
	1100.0000000000	8.5331085906	0.1059543214
	1104.0000000000	9.1632575873	0.2016750393
	1108.0000000000	10.1537122951	0.3212914263
	1112.0000000000	11.7600019883	0.4945364871
	1116.0000000000	14.2600015604	0.7827723415
	1120.0000000000	18.4514619960	1.3351356586
	1124.0000000000	25.8873011567	2.5859057895
	1128.0000000000	41.9787966647	6.1238554928
	1132.0000000000	85.7460287301	18.1118844654
	1136.0000000000	180.7635839374	14.5741034615
	1140.0000000000	127.3189238370	-20.6495102633
	1144.0000000000	86.6074020142	-1.1832955851
	1148.0000000000	112.6613721153	15.5889070583
	1152.0000000000	237.6751753676	47.9003679739
	1156.0000000000	302.3723218749	-38.4459424741
	1160.0000000000	155.9404390283	-20.1386197311
	1164.0000000000	132.9328038586	7.0248828608
	1168.0000000000	222.8264438680	38.8229467994
	1172.0000000000	287.2528199039	-30.1375467161
	1176.0000000000	165.7669695313	-15.2833062913
	1180.0000000000	166.7760525887	14.3665842746
	1184.0000000000	235.4618338202	11.3960786169
	1188.0000000000	351.3202709570	61.3469360815
	1192.0000000000	572.8165847388	-21.2311981973
	1196.0000000000	290.3563547429	-59.7262175134
	1200.0000000000	164.0536149417	-10.7453769741
	1204.0000000000	151.0766395795	0.1447891088
	1208.0000000000	171.8040506625	0.6542115944
	1212.0000000000	118.3290005355	-13.8045505730
	1216.0000000000	102.1865896905	5.6449191324
	1220.0000000000	158.1067700862	14.4991482218
	1224.0000000000	132.5118914181	-15.1176802071
	1228.0000000000	119.2382406745	9.7823929991
	1232.0000000000	185.8433075881	6.4844596432
	1236.0000000000	112.9000971611	-22.7834475600
	1240.0000000000	58.5803020161	-6.5057485060
	1244.0000000000	47.8222955992	-0.0479524437
	1248.0000000000	45.3405964159	-0.8806209093
	1252.0000000000	52.8281374253	4.7793237348
	1256.0000000000	77.6323681563	8.8246233167
	1260.0000000000	106.3993079948	-2.3890713136
	1264.0000000000	69.1553193789	-10.8018681814
	1268.0000000000	44.5756281897	-2.0065787418
	1272.0000000000	50.1143869936	5.1396707907
	1276.0000000000	96.7284058563	19.8041881530
	1280.0000000000	147.0629260120	-12.1739691990
	1284.0000000000	67.9328690060	-14.9150799995
	1288.0000000000	32.3623844408	-4.8548633685
	1292.0000000000	19.8916758862	-1.9373019786
	1296.0000000000	14.4694466783	-0.9281809630
	1300.0000000000	11.6535907411	-0.4888847125
	1304.0000000000	10.2015984164	-0.2577942895
	1308.0000000000	9.4834966892	-0.1095004745
	1312.0000000000	9.2877912754	0.0098680861
	1316.0000000000	9.3865813470	0.1368965963
	1320.0000000000	10.2490342907	0.3063238028
	1324.0000000000	11.9956132665	0.5983137432
	1328.0000000000	15.5434619652	1.2291029061
	1332.0000000000	23.1344029962	2.9673657133
	1336.0000000000	44.3033313728	8.6936739366
	1340.0000000000	87.8295403352	6.0483605065
	1344.0000000000	73.3523305646	-3.4715551458
	1348.0000000000	84.9062390224	4.9054350626
	1352.0000000000	90.1501809325	4.4590636308
	1356.0000000000	120.9037810480	-1.8457471469
	1360.0000000000	66.7156696923	-13.1279751601
	1364.0000000000	35.8163348971	-3.8495191791
	1368.0000000000	28.0025953057	-0.4793471111
	1372.0000000000	31.4247125698	2.4794120104
	1376.0000000000	48.6901567333	4.4466856451
	1380.0000000000	43.8195359768	-4.1289487993
	1384.0000000000	35.8071217416	0.0725182898
	1388.0000000000	42.7723357840	3.5395685315
	1392.0000000000	68.9519681626	10.6208119952
	1396.0000000000	118.5677956524	6.9017625500
	1400.0000000000	127.8089620493	7.7947764603
	1404.0000000000	213.3029133774	31.7574691861
	1408.0000000000	278.8253844743	8.5716295926
	1412.0000000000	427.5825765027	57.3822442789
	1416.0000000000	412.8834820163	-52.6339379253
	1420.0000000000	328.8045322951	19.4744330256
	1424.0000000000	541.2822363450	50.8653629701
	1428.0000000000	380.9901571792	-80.7751146702
	1432.0000000000	178.4488135362	-24.4673959904
	1436.0000000000	143.4130127088	5.3238887292
	1440.0000000000	199.8141524246	8.0314327258
	1444.0000000000	126.9126077317	-25.4045316897
	1448.0000000000	62.5773442580	-8.8267452892
	1452.0000000000	41.4701512247	-2.6365965868
	1456.0000000000	39.0918636172	1.4191653992
	1460.0000000000	41.2149696495	-3.0564136683
	1464.0000000000	26.2009985422	-2.6910847407
	1468.0000000000	19.8768189695	-0.7680794625
	1472.0000000000	18.8613757167	0.2251658234
	1476.0000000000	22.0953089489	1.5349871781
	1480.0000000000	33.8738519073	5.0223510602
	1484.0000000000	72.8178736248	16.1980889310
	1488.0000000000	127.2943648459	-4.8609186058
	1492.0000000000	62.1689800355	-14.1310954074
	1496.0000000000	28.5397762952	-4.5193771815
	1500.0000000000	17.1903037202	-1.6983088486
	1504.0000000000	12.6255547211	-0.7029307975
	1508.0000000000	10.9346897159	-0.1711129256
	1512.0000000000	11.2824627392	0.4068579621
	1516.0000000000	15.1635742354	1.7882968047
	1520.0000000000	28.7885603682	5.1522973491
	1524.0000000000	35.0911838731	-4.3177619863
	1528.0000000000	18.9029828949	-2.2992946969
	1532.0000000000	15.3680502339	0.2855299723
	1536.0000000000	21.7961844703	3.3542631158
	1540.0000000000	44.7909469363	6.3245887743
	1544.0000000000	36.9126313059	-7.4290444135
	1548.0000000000	16.5280315018	-2.8106338317
	1552.0000000000	9.7834586893	-0.9422470714
	1556.0000000000	7.4008798436	-0.3433328964
	1560.0000000000	6.6008710106	-0.0594476274
	1564.0000000000	6.8342975119	0.1840952516
	1568.0000000000	8.1962985771	0.5962001953
	1572.0000000000	12.4228219581	1.7365821788
	1576.0000000000	25.0916908860	5.1554928613
	1580.0000000000	38.9617789713	-2.3364646052
	1584.0000000000	23.5490898743	-2.2792633767
	1588.0000000000	23.5568978814	2.4604862328
	1592.0000000000	44.5949632132	6.7445498831
	1596.0000000000	40.6331286891	-7.2855822103
	1600.0000000000	20.7099202732	-2.3064065703
	1604.0000000000	18.8380749342	1.1280809934
	1608.0000000000	20.5476686250	-1.8248022750
	1612.0000000000	12.5291763564	-1.2810365183
	1616.0000000000	9.9757689161	-0.1735008016
	1620.0000000000	10.4132816188	0.3733361225
	1624.0000000000	13.0674676477	1.0098253080
	1628.0000000000	19.4756725317	2.4253472961
	1632.0000000000	35.8801761230	6.3210144130
	1636.0000000000	64.5271533865	6.5325020895
	1640.0000000000	98.1289475772	6.5412725796
	1644.0000000000	107.8918553865	7.7084303489
	1648.0000000000	184.8318842103	21.2555081209
	1652.0000000000	194.0717732560	-9.2472859531
	1656.0000000000	107.0575757300	-24.1951324109
	1660.0000000000	45.5650957642	-8.5386835045
	1664.0000000000	23.9214324106	-3.3082075373
	1668.0000000000	15.8866784612	-1.5641147609
	1672.0000000000	11.2323560090	-0.8560525861
	1676.0000000000	8.5644152252	-0.5152653325
	1680.0000000000	6.9066593766	-0.3308401767
	1684.0000000000	5.7991673492	-0.2216110662
	1688.0000000000	5.0604952697	-0.1525999878
	1692.0000000000	4.5484173682	-0.1063034435
	1696.0000000000	4.1920589432	-0.0736378512
	1700.0000000000	3.9480460028	-0.0494891280
	1704.0000000000	3.7614104541	-0.0304723658
	1708.0000000000	3.6706572983	-0.0153773788
	1712.0000000000	3.6353421868	-0.0025817315
	1716.0000000000	3.6481119453	0.0087878509
	1720.0000000000	3.7046072576	0.0193747625
	1724.0000000000	3.8027478146	0.0296876623
	1728.0000000000	3.9423263879	0.0401630687
	1732.0000000000	4.1248146738	0.0512105473
	1736.0000000000	4.3533309501	0.0632496504
	1740.0000000000	4.6119116096	0.0770040785
	1744.0000000000	4.9501177151	0.0924849975
	1748.0000000000	5.3553621217	0.1106501778
	1752.0000000000	5.8400486690	0.1323717921
	1756.0000000000	6.3929148909	0.1591465036
	1760.0000000000	7.0924718858	0.1918390537
	1764.0000000000	7.9388828086	0.2330034964
	1768.0000000000	8.9635120652	0.2858604729
	1772.0000000000	10.2383836881	0.3547486621
	1776.0000000000	11.8319807353	0.4466168375
	1780.0000000000	13.8557923959	0.5720443332
	1784.0000000000	16.4751986680	0.7479788974
	1788.0000000000	19.9437633515	1.0026847942
	1792.0000000000	24.6658648806	1.3855910381
	1796.0000000000	31.3045831436	1.9883686846
	1800.0000000000	41.0855988238	2.9922832130
	1804.0000000000	56.2460099273	4.7909517235
	1808.0000000000	81.6395334829	8.3332329273
	1812.0000000000	128.4697153973	16.2686143035
	1816.0000000000	228.4127152868	37.4709486265
	1820.0000000000	489.6222368974	107.7849996243
	1824.0000000000	1280.1487931004	296.6287769924
	1828.0000000000	1682.5248212048	-247.9819586192
	1832.0000000000	674.7875406784	-162.1928132787
	1836.0000000000	290.3627130425	-52.6778176110
	1840.0000000000	154.3113147880	-21.2739014899
	1844.0000000000	94.4174600785	-10.3589735605
	1848.0000000000	63.3852784969	-5.7477939981
	1852.0000000000	45.3798256236	-3.4992619034
	1856.0000000000	34.0479645976	-2.2812331184
	1860.0000000000	26.4698327425	-1.5669616043
	1864.0000000000	21.1587379160	-1.1214858144
	1868.0000000000	17.2953055912	-0.8296728757
	1872.0000000000	14.3986543505	-0.6307223157
	1876.0000000000	12.1717983009	-0.4905113893
	1880.0000000000	10.4234266527	-0.3889000027
	1884.0000000000	9.0258597698	-0.3134865656
	1888.0000000000	7.8912761572	-0.2563538719
	1892.0000000000	6.9576795183	-0.2122877786
	1896.0000000000	6.1803031486	-0.1777599967
	1900.0000000000	5.5261729170	-0.1503254868
	1904.0000000000	4.9705698727	-0.1282537832
	1908.0000000000	4.4946707222	-0.1102969208
	1912.0000000000	4.0839386755	-0.0955395978
	1916.0000000000	3.7270040048	-0.0833002117
	1920.0000000000	3.4148712072	-0.0730641423
	1924.0000000000	3.1403483002	-0.0644379338
	1928.0000000000	2.8976299023	-0.0571172921
	1932.0000000000	2.6819885217	-0.0508643856
	1936.0000000000	2.4895431206	-0.0454915140
	1940.0000000000	2.3170836226	-0.0408492057
	1944.0000000000	2.1619364310	-0.0368174373
	1948.0000000000	2.0218603645	-0.0332990829
	1952.0000000000	1.8949653958	-0.0302149777
	1956.0000000000	1.7796486589	-0.0275001603
	1960.0000000000	1.6745436556	-0.0251009871
	1964.0000000000	1.5784796407	-0.0229728979
	1968.0000000000	1.4904489192	-0.0210786711
	1972.0000000000	1.4095803436	-0.0193870521
	1976.0000000000	1.3351177022	-0.0178716664
	1980.0000000000	1.2664019953	-0.0165101538
	1984.0000000000	1.2028568182	-0.0152834731
	1988.0000000000	0.0000000000	0.0000000000
	1992.0000000000	0.0000000000	0.0000000000
	1996.0000000000	0.0000000000	0.0000000000
	2000.0000000000	0.0000000000	0.0000000000
	2004.0000000000	0.0000000000	0.0000000000
	2008.0000000000	0.0000000000	0.0000000000
	2012.0000000000	0.0000000000	0.0000000000
	2016.0000000000	0.0000000000	0.0000000000
	2020.0000000000	0.0000000000	0.0000000000
	2024.0000000000	0.0000000000	0.0000000000
	2028.0000000000	0.0000000000	0.0000000000
	2032.0000000000	0.0000000000	0.0000000000
	2036.0000000000	0.0000000000	0.0000000000
	2040.0000000000	0.0000000000	0.0000000000
	2044.0000000000	0.0000000000	0.0000000000
	2048.0000000000	0.0000000000	0.0000000000
	2052.0000000000	0.0000000000	0.0000000000
	2056.0000000000	0.0000000000	0.0000000000
	2060.0000000000	0.0000000000	0.0000000000
	2064.0000000000	0.0000000000	0.0000000000
	2068.0000000000	0.0000000000	0.0000000000
	2072.0000000000	0.0000000000	0.0000000000
	2076.0000000000	0.0000000000	0.0000000000
	2080.0000000000	0.0000000000	0.0000000000
	2084.0000000000	0.0000000000	0.0000000000
	2088.0000000000	0.0000000000	0.0000000000
	2092.0000000000	0.0000000000	0.0000000000
	2096.0000000000	0.0000000000	0.0000000000
	2100.0000000000	0.0000000000	0.0000000000
	2104.0000000000	0.0000000000	0.0000000000
	2108.0000000000	0.0000000000	0.0000000000
	2112.0000000000	0.0000000000	0.0000000000
	2116.0000000000	0.0000000000	0.0000000000
	2120.0000000000	0.0000000000	0.0000000000
	2124.0000000000	0.0000000000	0.0000000000
	2128.0000000000	0.0000000000	0.0000000000
	2132.0000000000	0.0000000000	0.0000000000
	2136.0000000000	0.0000000000	0.0000000000
	2140.0000000000	0.0000000000	0.0000000000
	2144.0000000000	0.0000000000	0.0000000000
	2148.0000000000	0.0000000000	0.0000000000
	2152.0000000000	0.0000000000	0.0000000000
	2156.0000000000	0.0000000000	0.0000000000
	2160.0000000000	0.0000000000	0.0000000000
	2164.0000000000	0.0000000000	0.0000000000
	2168.0000000000	0.0000000000	0.0000000000
	2172.0000000000	0.0000000000	0.0000000000
	2176.0000000000	0.0000000000	0.0000000000
	2180.0000000000	0.0000000000	0.0000000000
	2184.0000000000	0.0000000000	0.0000000000
	2188.0000000000	0.0000000000	0.0000000000
	2192.0000000000	0.0000000000	0.0000000000
	2196.0000000000	0.0000000000	0.0000000000
	2200.0000000000	0.0000000000	0.0000000000
	2204.0000000000	0.0000000000	0.0000000000
	2208.0000000000	0.0000000000	0.0000000000
	2212.0000000000	0.0000000000	0.0000000000
	2216.0000000000	0.0000000000	0.0000000000
	2220.0000000000	0.0000000000	0.0000000000
	2224.0000000000	0.0000000000	0.0000000000
	2228.0000000000	0.0000000000	0.0000000000
	2232.0000000000	0.0000000000	0.0000000000
	2236.0000000000	0.0000000000	0.0000000000
	2240.0000000000	0.0000000000	0.0000000000
	2244.0000000000	0.0000000000	0.0000000000
	2248.0000000000	0.0000000000	0.0000000000
	2252.0000000000	0.0000000000	0.0000000000
	2256.0000000000	0.0000000000	0.0000000000
	2260.0000000000	0.0000000000	0.0000000000
	2264.0000000000	0.0000000000	0.0000000000
	2268.0000000000	0.0000000000	0.0000000000
	2272.0000000000	0.0000000000	0.0000000000
	2276.0000000000	0.0000000000	0.0000000000
	2280.0000000000	0.0000000000	0.0000000000
	2284.0000000000	0.0000000000	0.0000000000
	2288.0000000000	0.0000000000	0.0000000000
	2292.0000000000	0.0000000000	0.0000000000
	2296.0000000000	0.0000000000	0.0000000000
	2300.0000000000	0.0000000000	0.0000000000
	2304.0000000000	0.0000000000	0.0000000000
	2308.0000000000	0.0000000000	0.0000000000
	2312.0000000000	0.0000000000	0.0000000000
	2316.0000000000	0.0000000000	0.0000000000
	2320.0000000000	0.0000000000	0.0000000000
	2324.0000000000	0.0000000000	0.0000000000
	2328.0000000000	0.0000000000	0.0000000000
	2332.0000000000	0.0000000000	0.0000000000
	2336.0000000000	0.0000000000	0.0000000000
	2340.0000000000	0.0000000000	0.0000000000
	2344.0000000000	0.0000000000	0.0000000000
	2348.0000000000	0.0000000000	0.0000000000
	2352.0000000000	0.0000000000	0.0000000000
	2356.0000000000	0.0000000000	0.0000000000
	2360.0000000000	0.0000000000	0.0000000000
	2364.0000000000	0.0000000000	0.0000000000
	2368.0000000000	0.0000000000	0.0000000000
	2372.0000000000	0.0000000000	0.0000000000
	2376.0000000000	0.0000000000	0.0000000000
	2380.0000000000	0.0000000000	0.0000000000
	2384.0000000000	0.0000000000	0.0000000000
	2388.0000000000	0.0000000000	0.0000000000
	2392.0000000000	0.0000000000	0.0000000000
	2396.0000000000	0.0000000000	0.0000000000
	2400.0000000000	0.0000000000	0.0000000000
	2404.0000000000	0.0000000000	0.0000000000
	2408.0000000000	0.0000000000	0.0000000000
	2412.0000000000	0.0000000000	0.0000000000
	2416.0000000000	0.0000000000	0.0000000000
	2420.0000000000	0.0000000000	0.0000000000
	2424.0000000000	0.0000000000	0.0000000000
	2428.0000000000	0.0000000000	0.0000000000
	2432.0000000000	0.0000000000	0.0000000000
	2436.0000000000	0.0000000000	0.0000000000
	2440.0000000000	0.0000000000	0.0000000000
	2444.0000000000	0.0000000000	0.0000000000
	2448.0000000000	0.0000000000	0.0000000000
	2452.0000000000	0.0000000000	0.0000000000
	2456.0000000000	0.0000000000	0.0000000000
	2460.0000000000	0.0000000000	0.0000000000
	2464.0000000000	0.0000000000	0.0000000000
	2468.0000000000	0.0000000000	0.0000000000
	2472.0000000000	0.0000000000	0.0000000000
	2476.0000000000	0.0000000000	0.0000000000
	2480.0000000000	0.0000000000	0.0000000000
	2484.0000000000	0.0000000000	0.0000000000
	2488.0000000000	0.0000000000	0.0000000000
	2492.0000000000	0.0000000000	0.0000000000
	2496.0000000000	0.0000000000	0.0000000000
	2500.0000000000	0.0000000000	0.0000000000
	2504.0000000000	0.0000000000	0.0000000000
	2508.0000000000	0.0000000000	0.0000000000
	2512.0000000000	0.0000000000	0.0000000000
	2516.0000000000	0.0000000000	0.0000000000
	2520.0000000000	0.0000000000	0.0000000000
	2524.0000000000	0.0000000000	0.0000000000
	2528.0000000000	0.0000000000	0.0000000000
	2532.0000000000	0.0000000000	0.0000000000
	2536.0000000000	0.0000000000	0.0000000000
	2540.0000000000	0.0000000000	0.0000000000
	2544.0000000000	0.0000000000	0.0000000000
	2548.0000000000	0.0000000000	0.0000000000
	2552.0000000000	0.0000000000	0.0000000000
	2556.0000000000	0.0000000000	0.0000000000
	2560.0000000000	0.0000000000	0.0000000000
	2564.0000000000	0.0000000000	0.0000000000
	2568.0000000000	0.0000000000	0.0000000000
	2572.0000000000	0.0000000000	0.0000000000
	2576.0000000000	0.0000000000	0.0000000000
	2580.0000000000	0.0000000000	0.0000000000
	2584.0000000000	0.0000000000	0.0000000000
	2588.0000000000	0.0000000000	0.0000000000
	2592.0000000000	0.0000000000	0.0000000000
	2596.0000000000	0.0000000000	0.0000000000
	2600.0000000000	0.0000000000	0.0000000000
	2604.0000000000	0.0000000000	0.0000000000
	2608.0000000000	0.0000000000	0.0000000000
	2612.0000000000	0.0000000000	0.0000000000
	2616.0000000000	0.0000000000	0.0000000000
	2620.0000000000	0.0000000000	0.0000000000
	2624.0000000000	0.0000000000	0.0000000000
	2628.0000000000	0.0000000000	0.0000000000
	2632.0000000000	0.0000000000	0.0000000000
	2636.0000000000	0.0000000000	0.0000000000
	2640.0000000000	0.0000000000	0.0000000000
	2644.0000000000	0.0000000000	0.0000000000
	2648.0000000000	0.0000000000	0.0000000000
	2652.0000000000	0.0000000000	0.0000000000
	2656.0000000000	0.0000000000	0.0000000000
	2660.0000000000	0.0000000000	0.0000000000
	2664.0000000000	0.0000000000	0.0000000000
	2668.0000000000	0.0000000000	0.0000000000
	2672.0000000000	0.0000000000	0.0000000000
	2676.0000000000	0.0000000000	0.0000000000
	2680.0000000000	0.0000000000	0.0000000000
	2684.0000000000	0.0000000000	0.0000000000
	2688.0000000000	0.0000000000	0.0000000000
	2692.0000000000	0.0000000000	0.0000000000
	2696.0000000000	0.0000000000	0.0000000000
	2700.0000000000	0.0000000000	0.0000000000
	2704.0000000000	0.0000000000	0.0000000000
	2708.0000000000	0.0000000000	0.0000000000
	2712.0000000000	0.0000000000	0.0000000000
	2716.0000000000	0.0000000000	0.0000000000
	2720.0000000000	0.0000000000	0.0000000000
	2724.0000000000	0.0000000000	0.0000000000
	2728.0000000000	0.0000000000	0.0000000000
	2732.0000000000	0.0000000000	0.0000000000
	2736.0000000000	0.0000000000	0.0000000000
	2740.0000000000	0.0000000000	0.0000000000
	2744.0000000000	0.0000000000	0.0000000000
	2748.0000000000	0.0000000000	0.0000000000
	2752.0000000000	0.0000000000	0.0000000000
	2756.0000000000	0.0000000000	0.0000000000
	2760.0000000000	0.0000000000	0.0000000000
	2764.0000000000	0.0000000000	0.0000000000
	2768.0000000000	0.0000000000	0.0000000000
	2772.0000000000	0.0000000000	0.0000000000
	2776.0000000000	0.0000000000	0.0000000000
	2780.0000000000	0.0000000000	0.0000000000
	2784.0000000000	0.0000000000	0.0000000000
	2788.0000000000	0.0000000000	0.0000000000
	2792.0000000000	0.0000000000	0.0000000000
	2796.0000000000	0.0000000000	0.0000000000
	2800.0000000000	0.0000000000	0.0000000000
	2804.0000000000	0.0000000000	0.0000000000
	2808.0000000000	0.0000000000	0.0000000000
	2812.0000000000	0.0000000000	0.0000000000
	2816.0000000000	0.0000000000	0.0000000000
	2820.0000000000	0.0000000000	0.0000000000
	2824.0000000000	0.0000000000	0.0000000000
	2828.0000000000	0.0000000000	0.0000000000
	2832.0000000000	0.0000000000	0.0000000000
	2836.0000000000	0.0000000000	0.0000000000
	2840.0000000000	0.0000000000	0.0000000000
	2844.0000000000	0.0000000000	0.0000000000
	2848.0000000000	0.0000000000	0.0000000000
	2852.0000000000	0.0000000000	0.0000000000
	2856.0000000000	0.0000000000	0.0000000000
	2860.0000000000	0.0000000000	0.0000000000
	2864.0000000000	0.0000000000	0.0000000000
	2868.0000000000	0.0000000000	0.0000000000
	2872.0000000000	0.0000000000	0.0000000000
	2876.0000000000	0.0000000000	0.0000000000
	2880.0000000000	0.0000000000	0.0000000000
	2884.0000000000	0.0000000000	0.0000000000
	2888.0000000000	0.0000000000	0.0000000000
	2892.0000000000	0.0000000000	0.0000000000
	2896.0000000000	0.0000000000	0.0000000000
	2900.0000000000	0.0000000000	0.0000000000
	2904.0000000000	0.0000000000	0.0000000000
	2908.0000000000	0.0000000000	0.0000000000
	2912.0000000000	0.0000000000	0.0000000000
	2916.0000000000	0.0000000000	0.0000000000
	2920.0000000000	0.0000000000	0.0000000000
	2924.0000000000	0.0000000000	0.0000000000
	2928.0000000000	0.0000000000	0.0000000000
	2932.0000000000	0.0000000000	0.0000000000
	2936.0000000000	0.0000000000	0.0000000000
	2940.0000000000	0.0000000000	0.0000000000
	2944.0000000000	0.0000000000	0.0000000000
	2948.0000000000	0.0000000000	0.0000000000
	2952.0000000000	0.0000000000	0.0000000000
	2956.0000000000	0.0387534055	0.0004940644
	2960.0000000000	0.0408078848	0.0005338601
	2964.0000000000	0.0430301357	0.0005780459
	2968.0000000000	0.0454389305	0.0006272442
	2972.0000000000	0.0480557417	0.0006821862
	2976.0000000000	0.0509052218	0.0007437349
	2980.0000000000	0.1755038315	0.0023391351
	2984.0000000000	0.3234181399	0.0042979967
	2988.0000000000	0.3413251392	0.0046621269
	2992.0000000000	0.3607719796	0.0050689089
	2996.0000000000	0.3819418796	0.0055248338
	3000.0000000000	0.4050464090	0.0060376285
	3004.0000000000	0.4303309820	0.0066165418
	3008.0000000000	0.4580816476	0.0072727114
	3012.0000000000	0.4886335484	0.0080196358
	3016.0000000000	0.5223815384	0.0088737887
	3020.0000000000	0.5597936240	0.0098554267
	3024.0000000000	0.6014281377	0.0109896619
	3028.0000000000	0.6479558987	0.0123079041
	3032.0000000000	0.7001891269	0.0138498252
	3036.0000000000	0.7869485983	0.0160190102
	3040.0000000000	0.8552661473	0.0182032945
	3044.0000000000	0.9604357014	0.0211596873
	3048.0000000000	1.0512356522	0.0243426327
	3052.0000000000	1.1561077547	0.0282257236
	3056.0000000000	1.3412328991	0.0338239612
	3060.0000000000	1.4882070856	0.0398974243
	3064.0000000000	1.7270705682	0.0484479580
	3068.0000000000	1.9401354267	0.0585377404
	3072.0000000000	2.1997446254	0.0719259146
	3076.0000000000	2.5220277046	0.0902129024
	3080.0000000000	2.9315066588	0.1161122526
	3084.0000000000	3.4674279339	0.1545322679
	3088.0000000000	4.1968468127	0.2150997301
	3092.0000000000	5.2444735693	0.3187411624
	3096.0000000000	6.8697957095	0.5173942808
	3100.0000000000	9.7006491390	0.9641109256
	3104.0000000000	15.5926883380	2.2147245118
	3108.0000000000	31.2490278664	6.4432261979
	3112.0000000000	65.9194856709	5.8879076577
	3116.0000000000	47.5695165391	-7.9069382502
	3120.0000000000	30.1286214894	-1.4486660755
	3124.0000000000	31.1996191216	1.7734483860
	3128.0000000000	45.2451211646	5.6956915798
	3132.0000000000	85.1679615359	16.3222063426
	3136.0000000000	207.2952868493	49.6623096656
	3140.0000000000	387.2805805104	2.5109115012
	3144.0000000000	212.7125530604	-51.1788459462
	3148.0000000000	85.8646610422	-17.0834824015
	3152.0000000000	43.4713257185	-6.2865740769
	3156.0000000000	26.3776602031	-2.8338308324
	3160.0000000000	18.1647756076	-1.4572794072
	3164.0000000000	13.7979016935	-0.7965488794
	3168.0000000000	11.4247776637	-0.4187915487
	3172.0000000000	10.3052975032	-0.1498138674
	3176.0000000000	10.2184425815	0.1139386943
	3180.0000000000	11.3756474846	0.5023477390
	3184.0000000000	14.8292634034	1.3602272824
	3188.0000000000	24.4993264021	3.9921564949
	3192.0000000000	50.4771505384	7.6437456181
	3196.0000000000	53.0668697988	-3.8148078090
	3200.0000000000	55.1012340248	5.0997437384
	3204.0000000000	68.2700473097	-2.3752885870
	3208.0000000000	68.6351083690	6.4717958521
	3212.0000000000	120.9221883373	12.4280205120
	3216.0000000000	113.7809081092	-3.8608836480
	3220.0000000000	125.3793730460	-2.5708366770
	3224.0000000000	67.1064508587	-15.0104654886
	3228.0000000000	29.8342690973	-5.1733190282
	3232.0000000000	16.5492204234	-2.0686572465
	3236.0000000000	10.7084998010	-1.0167804575
	3240.0000000000	7.6379433504	-0.5746784202
	3244.0000000000	5.8225801885	-0.3559252415
	3248.0000000000	4.6651081219	-0.2334351900
	3252.0000000000	3.8946306222	-0.1570888982
	3256.0000000000	3.3783174106	-0.1036017917
	3260.0000000000	3.0533161639	-0.0595523193
	3264.0000000000	2.9044578041	-0.0134126013
	3268.0000000000	2.9714573236	0.0525288646
	3272.0000000000	3.4063881859	0.1825070596
	3276.0000000000	4.6669244394	0.5286056788
	3280.0000000000	8.6468681057	1.7048849917
	3284.0000000000	19.7943886366	3.0696864581
	3288.0000000000	16.5040375836	-3.4734932853
	3292.0000000000	6.8805829495	-1.3387034787
	3296.0000000000	3.6227309650	-0.4711723985
	3300.0000000000	2.2319816847	-0.2093632000
	3304.0000000000	1.4891426516	-0.1104970943
	3308.0000000000	1.1449247357	-0.0668009622
	3312.0000000000	0.9272850413	-0.0442693252
	3316.0000000000	0.7781562498	-0.0313942659
	3320.0000000000	0.6696837727	-0.0234309890
	3324.0000000000	0.5871255398	-0.0181879998
	3328.0000000000	0.5220499690	-0.0145580985
	3332.0000000000	0.4693226223	-0.0119398114
	3336.0000000000	0.4256509864	-0.0099862322
	3340.0000000000	0.3888303197	-0.0084869589
	3344.0000000000	0.3573291351	-0.0073087927
	3348.0000000000	0.3300497125	-0.0063642364
	3352.0000000000	0.3061836811	-0.0055939351
	3356.0000000000	0.2589136612	-0.0046339144
	3360.0000000000	0.2414307837	-0.0041223540
	3364.0000000000	0.1993640230	-0.0033621557
	3368.0000000000	0.1866242428	-0.0030168405
	3372.0000000000	0.1751636479	-0.0027208539
	3376.0000000000	0.1064626350	-0.0017500060
	3380.0000000000	0.0998157593	-0.0015776629
	3384.0000000000	0.0351074045	-0.0007118630
	3388.0000000000	0.0324241691	-0.0006318719
	3392.0000000000	0.0300370604	-0.0005634251
	3396.0000000000	0.0279040717	-0.0005045140
	3400.0000000000	0.0259903865	-0.0004535347
	3404.0000000000	0.0242669505	-0.0004091964
	3408.0000000000	0.0227093650	-0.0003704523
	3412.0000000000	0.0212970195	-0.0003364476
	3416.0000000000	0.0200124073	-0.0003064794
	3420.0000000000	0.0188405815	-0.0002799663
	3424.0000000000	0.0177687187	-0.0002564244
	3428.0000000000	0.0167857669	-0.0002354491
	3432.0000000000	0.0158821600	-0.0002167000
	3436.0000000000	0.0150495844	-0.0001998894
	3440.0000000000	0.0142807874	-0.0001847732
	3444.0000000000	0.0135694184	-0.0001711433
	3448.0000000000	0.0000000000	0.0000000000
	3452.0000000000	0.0000000000	0.0000000000
	3456.0000000000	0.0000000000	0.0000000000
	3460.0000000000	0.0000000000	0.0000000000
	3464.0000000000	0.0000000000	0.0000000000
	3468.0000000000	0.0000000000	0.0000000000
	3472.0000000000	0.0000000000	0.0000000000
	3476.0000000000	0.0000000000	0.0000000000
	3480.0000000000	0.0000000000	0.0000000000
	3484.0000000000	0.0000000000	0.0000000000
	3488.0000000000	0.0000000000	0.0000000000
	3492.0000000000	0.0000000000	0.0000000000
	3496.0000000000	0.0000000000	0.0000000000
	3500.0000000000	0.0000000000	0.0000000000
	3504.0000000000	0.0000000000	0.0000000000
	3508.0000000000	0.0000000000	0.0000000000
	3512.0000000000	0.0000000000	0.0000000000
	3516.0000000000	0.0000000000	0.0000000000
	3520.0000000000	0.0000000000	0.0000000000
	3524.0000000000	0.0000000000	0.0000000000
	3528.0000000000	0.0000000000	0.0000000000
	3532.0000000000	0.0000000000	0.0000000000
	3536.0000000000	0.0000000000	0.0000000000
	3540.0000000000	0.0000000000	0.0000000000
	3544.0000000000	0.0000000000	0.0000000000
	3548.0000000000	0.0000000000	0.0000000000
	3552.0000000000	0.0000000000	0.0000000000
	3556.0000000000	0.0000000000	0.0000000000
	3560.0000000000	0.0000000000	0.0000000000
	3564.0000000000	0.0000000000	0.0000000000
	3568.0000000000	0.0000000000	0.0000000000
	3572.0000000000	0.0000000000	0.0000000000
	3576.0000000000	0.0000000000	0.0000000000
	3580.0000000000	0.0000000000	0.0000000000
	3584.0000000000	0.0000000000	0.0000000000
	3588.0000000000	0.0000000000	0.0000000000
	3592.0000000000	0.0000000000	0.0000000000
	3596.0000000000	0.0000000000	0.0000000000
	3600.0000000000	0.0000000000	0.0000000000
	3604.0000000000	0.0000000000	0.0000000000
	3608.0000000000	0.0000000000	0.0000000000
	3612.0000000000	0.0000000000	0.0000000000
	3616.0000000000	0.0000000000	0.0000000000
	3620.0000000000	0.0000000000	0.0000000000
	3624.0000000000	0.0000000000	0.0000000000
	3628.0000000000	0.0000000000	0.0000000000
	3632.0000000000	0.0000000000	0.0000000000
	3636.0000000000	0.0000000000	0.0000000000
	3640.0000000000	0.0000000000	0.0000000000
	3644.0000000000	0.0000000000	0.0000000000
	3648.0000000000	0.0000000000	0.0000000000
	3652.0000000000	0.0000000000	0.0000000000
	3656.0000000000	0.0000000000	0.0000000000
	3660.0000000000	0.0000000000	0.0000000000
	3664.0000000000	0.0000000000	0.0000000000
	3668.0000000000	0.0000000000	0.0000000000
	3672.0000000000	0.1431552723	0.0018046005
	3676.0000000000	0.1506560683	0.0019482414
	3680.0000000000	0.1587620617	0.0021075364
	3684.0000000000	0.1675401372	0.0022846771
	3688.0000000000	0.4780590925	0.0063330307
	3692.0000000000	0.5044367202	0.0068653467
	3696.0000000000	0.5330638027	0.0074591613
	3700.0000000000	0.5642041530	0.0081236390
	3704.0000000000	0.5981615175	0.0088696376
	3708.0000000000	0.6352870740	0.0097100856
	3712.0000000000	0.6759886300	0.0106604588
	3716.0000000000	0.7207419781	0.0117393876
	3720.0000000000	0.7701050065	0.0129694365
	3724.0000000000	0.8247353616	0.0143781108
	3728.0000000000	0.8854127236	0.0159991720
	3732.0000000000	0.9530671320	0.0178743690
	3736.0000000000	1.0288153214	0.0200557426
	3740.0000000000	1.1140077780	0.0226087260
	3744.0000000000	1.2102903067	0.0256163645
	3748.0000000000	1.3196854860	0.0291851361
	3752.0000000000	1.4447017478	0.0334530898
	3756.0000000000	1.5884814011	0.0386014048
	3760.0000000000	1.7550044496	0.0448710832
	3764.0000000000	1.9493737828	0.0525875160
	3768.0000000000	2.1782214135	0.0621973857
	3772.0000000000	2.4502987935	0.0743254074
	3776.0000000000	2.7773540648	0.0898638729
	3780.0000000000	3.1754692652	0.1101182043
	3784.0000000000	3.6671587195	0.1370516908
	3788.0000000000	4.2847741864	0.1737133809
	3792.0000000000	5.0762511127	0.2250210939
	3796.0000000000	6.1152649027	0.2992735735
	3800.0000000000	7.5202067293	0.4112654032
	3804.0000000000	9.4921226159	0.5892273646
	3808.0000000000	12.3972296293	0.8918661556
	3812.0000000000	16.9666045036	1.4556236019
	3816.0000000000	24.8507883743	2.6476234671
	3820.0000000000	40.4585255506	5.6631383427
	3824.0000000000	78.3642120413	15.2231157021
	3828.0000000000	186.1768474159	39.3181640909
	3832.0000000000	243.5215953853	-25.2437988935
	3836.0000000000	166.7678996192	-1.5388961477
	3840.0000000000	251.3915341782	48.0637098477
	3844.0000000000	476.2852198635	10.3334246846
	3848.0000000000	254.2360947011	-61.8714085555
	3852.0000000000	103.7175975292	-20.2387690491
	3856.0000000000	52.9595547066	-7.6543553528
	3860.0000000000	31.8328673754	-3.5782018551
	3864.0000000000	21.2328088760	-1.9417541269
	3868.0000000000	15.1859797840	-1.1686704154
	3872.0000000000	11.4121717967	-0.7578393608
	3876.0000000000	8.8973119345	-0.5196354114
	3880.0000000000	7.1360246774	-0.3720194345
	3884.0000000000	5.8536240808	-0.2756347224
	3888.0000000000	4.8903259200	-0.2100004853
	3892.0000000000	4.1479895254	-0.1637381619
	3896.0000000000	3.5635943608	-0.1301778544
	3900.0000000000	3.0951456003	-0.1052310542
	3904.0000000000	2.7137698923	-0.0862950383
	3908.0000000000	2.3990767060	-0.0716584163
	3912.0000000000	2.1363284826	-0.0601639049
	3916.0000000000	1.9146554763	-0.0510095186
	3920.0000000000	1.7258962431	-0.0436273632
	3924.0000000000	1.5638249033	-0.0376075250
	3928.0000000000	1.4236242947	-0.0326490092
	3932.0000000000	1.3015193947	-0.0285273677
	3936.0000000000	1.1945175531	-0.0250728839
	3940.0000000000	1.1002213530	-0.0221555923
	3944.0000000000	1.0166917605	-0.0196748116
	3948.0000000000	0.9423466720	-0.0175517165
	3952.0000000000	0.8758847589	-0.0157239896
	3956.0000000000	0.8162276411	-0.0141419196
	3960.0000000000	0.7624755086	-0.0127655202
	3964.0000000000	0.7138727314	-0.0115623785
	3968.0000000000	0.6697809629	-0.0105060309
	3972.0000000000	0.6296579276	-0.0095747255
	3976.0000000000	0.5930405578	-0.0087504712
	3980.0000000000	0.5595314895	-0.0080182993
	3984.0000000000	0.5287881722	-0.0073656868
	3988.0000000000	0.5005140300	-0.0067821023
	3992.0000000000	0.3363721796	-0.0045491548
	3996.0000000000	0.3188879269	-0.0041991946
