# Supplementary material for: Data of electronic, reactivity, optoelectronic, linear and non-linear optical parameters of doping graphene oxide nanosheet with aluminum atom
Source: Data Brief. 2022 Jan 19;41:107840. doi: 10.1016/j.dib.2022.107840 (PMC8801356; doi:10.1016/j.dib.2022.107840)
Supplement: Supplementary file 1 [file mmc1.zip › supplementary file/DATA OF THE IR SPECTRA/wB97XD/GON1-Al4.xlsx]

#	IR	Spectrum
#	X-Axis:	Frequency	(cm-1)
#	Y-Axis:	&epsilon;	(M-1	cm-1)
#	Peak	information
#	X	Y
#	39.8303000000	101.1614617398
#	51.9075000000	94.3021837765
#	74.4286000000	25.2457546335
#	88.1678000000	16.3389740874
#	130.9905000000	12.2279329747
#	150.8500000000	33.1078992345
#	160.7762000000	2.1711688180
#	165.4426000000	47.8122149673
#	185.3831000000	1.7409475260
#	201.0111000000	14.7659092573
#	226.1483000000	48.2612223697
#	246.7883000000	98.3850143179
#	254.3945000000	94.2327328226
#	261.2627000000	44.3950628540
#	279.4672000000	129.5029011372
#	288.4231000000	23.4503558989
#	308.5845000000	253.7130798477
#	326.7006000000	6.2435725198
#	344.2825000000	93.0817870178
#	350.5471000000	73.0342877922
#	372.8891000000	97.1808809717
#	382.1632000000	78.6776152982
#	402.9710000000	616.0894556259
#	413.0425000000	60.1516044964
#	430.0342000000	179.2469961643
#	447.5529000000	136.7207679654
#	450.6045000000	33.7634575504
#	458.1231000000	68.0523264751
#	470.7599000000	7.9455769238
#	499.5645000000	230.1980390214
#	509.7815000000	18.5132599334
#	530.9336000000	60.9409700895
#	544.1140000000	46.3831583159
#	566.9069000000	10.2777279589
#	581.3744000000	21.9062831897
#	601.3071000000	216.1759458672
#	626.5825000000	140.4770614837
#	644.8354000000	34.5613308616
#	657.0784000000	182.9724923105
#	667.1841000000	169.1306824506
#	674.1854000000	405.2846874779
#	689.2584000000	51.8815025464
#	693.3891000000	84.8056577052
#	703.6099000000	165.7821904572
#	710.8681000000	5.5373681984
#	737.2133000000	40.7277007599
#	756.4027000000	42.3600340432
#	760.8966000000	38.7359687220
#	765.9267000000	80.6763561055
#	785.2863000000	16.8682366066
#	790.7099000000	58.9618186439
#	802.7424000000	33.2687335131
#	814.2850000000	56.9377794166
#	832.5014000000	296.4316150741
#	839.5930000000	22.0972454369
#	863.9767000000	82.8574933624
#	870.4800000000	86.5597675878
#	898.6650000000	273.5873434168
#	908.6739000000	203.3250589729
#	951.3195000000	103.8182382503
#	955.1809000000	52.6655258067
#	974.1724000000	23.4116527740
#	995.0694000000	20.7261802201
#	999.3583000000	10.0485592846
#	1000.8749000000	3.7304132839
#	1004.6179000000	32.4447469442
#	1007.0085000000	23.9532173491
#	1011.3050000000	75.9551788562
#	1034.1237000000	21.3387941442
#	1052.9645000000	86.7190870805
#	1073.7950000000	208.5690298900
#	1101.9726000000	254.8723564661
#	1125.5987000000	4.7701991435
#	1159.2057000000	25.4708280544
#	1187.1828000000	16.6947543386
#	1194.6944000000	567.6541397737
#	1207.1243000000	455.5796147579
#	1212.8738000000	115.3128173389
#	1216.2718000000	12.1980711667
#	1228.5309000000	12.0178994450
#	1237.7676000000	20.9369880757
#	1255.4394000000	64.7409877200
#	1260.0645000000	76.7504939024
#	1276.1776000000	53.1600753771
#	1297.1463000000	84.5909051327
#	1314.7127000000	43.1249480181
#	1340.3484000000	14.6866907953
#	1348.6857000000	143.5275397584
#	1358.8343000000	45.6355812603
#	1376.5948000000	216.4025869931
#	1399.9038000000	28.0322871908
#	1420.9535000000	160.3220301984
#	1433.9495000000	31.9046182959
#	1438.7532000000	15.5751828116
#	1459.8092000000	71.7291754710
#	1486.0909000000	103.7469802604
#	1493.7189000000	13.1394456929
#	1580.4621000000	40.4679233029
#	1597.1670000000	3.4032470941
#	1612.4556000000	37.8900512698
#	1636.4588000000	95.1665271560
#	1646.0625000000	25.8304885157
#	1663.0124000000	37.5828178896
#	1693.5717000000	59.7661101925
#	1715.7199000000	13.4168874838
#	1740.6314000000	7.3463086280
#	1834.9057000000	1027.0884649710
#	3101.4765000000	53.8318686934
#	3157.5119000000	15.4484804619
#	3168.3609000000	32.9761433085
#	3188.6013000000	26.9216027100
#	3191.3795000000	22.6667330586
#	3200.0749000000	0.9091873195
#	3202.2652000000	14.7500798136
#	3211.7187000000	35.8120766654
#	3220.4146000000	26.8912707028
#	3228.3992000000	3.7586894638
#	3279.2836000000	10.9090059566
#	3818.0271000000	11.8496173336
#	3839.9064000000	137.5128933557
#	Spectra
#	X	Y	DY/DX
	0.0000000000	0.0714688850	0.0029350120
	4.0000000000	0.0851501030	0.0038685623
	8.0000000000	0.1076331667	0.0053171041
	12.0000000000	0.1329398071	0.0075107722
	16.0000000000	0.1696606705	0.0111858686
	20.0000000000	0.2263704558	0.0178881381
	24.0000000000	0.3218269222	0.0316087055
	28.0000000000	0.5039910055	0.0646269736
	32.0000000000	0.9213553850	0.1633337244
	36.0000000000	2.1125618881	0.4860443399
	40.0000000000	3.9603229399	-0.0070042840
	44.0000000000	2.5932617465	-0.2412644469
	48.0000000000	2.9135894164	0.4127049743
	52.0000000000	4.6654851318	-0.0938776071
	56.0000000000	2.3887450994	-0.5320478721
	60.0000000000	1.1309793566	-0.1607647363
	64.0000000000	0.7810538672	-0.0316476891
	68.0000000000	0.8537024095	0.0735002700
	72.0000000000	1.5159118571	0.2543713223
	76.0000000000	1.7314707978	-0.2323434216
	80.0000000000	0.9618466925	-0.0898049001
	84.0000000000	0.9872822007	0.1026257099
	88.0000000000	1.5246861929	0.0065872284
	92.0000000000	0.8751374044	-0.1716805201
	96.0000000000	0.4703326786	-0.0562084853
	100.0000000000	0.3311925808	-0.0201559057
	104.0000000000	0.2868760397	-0.0069429759
	108.0000000000	0.2740456881	0.0000619440
	112.0000000000	0.2860553961	0.0060351786
	116.0000000000	0.3253423334	0.0143591240
	120.0000000000	0.4322611431	0.0320995357
	124.0000000000	0.6434176480	0.0835657807
	128.0000000000	1.2410453306	0.2290103555
	132.0000000000	1.7399159660	-0.1288954008
	136.0000000000	1.1156818521	-0.0847758195
	140.0000000000	1.0792324428	0.0570718865
	144.0000000000	1.6316454664	0.2475388164
	148.0000000000	3.4866967041	0.7139069241
	152.0000000000	4.8855920577	-0.4451086463
	156.0000000000	3.0786128224	-0.1743479442
	160.0000000000	3.6846410974	0.4773423687
	164.0000000000	6.9295754125	0.8778776389
	168.0000000000	5.5044553125	-1.1349461481
	172.0000000000	2.4291259240	-0.4196961336
	176.0000000000	1.4368212238	-0.1330048524
	180.0000000000	1.1391068937	-0.0269153393
	184.0000000000	1.1761321179	0.0290495525
	188.0000000000	1.1677561848	-0.0204627987
	192.0000000000	1.2589526052	0.0667577051
	196.0000000000	1.8355191191	0.2529544486
	200.0000000000	3.3144880035	0.3105081113
	204.0000000000	2.6730056466	-0.3553452033
	208.0000000000	1.8672979490	-0.0694500179
	212.0000000000	1.8947835983	0.0734105364
	216.0000000000	2.5005154579	0.2382639890
	220.0000000000	4.1844256739	0.6929467128
	224.0000000000	8.9950222098	1.6153166591
	228.0000000000	9.8918571843	-1.3398965425
	232.0000000000	5.8979807922	-0.4397747931
	236.0000000000	5.7508803170	0.3154256594
	240.0000000000	8.7520108604	1.3359661129
	244.0000000000	18.8181324975	3.8116822866
	248.0000000000	27.4313881640	-1.2244476079
	252.0000000000	26.2878198445	1.8223781728
	256.0000000000	26.8059729436	-2.7275846628
	260.0000000000	20.2756578094	-0.4402315961
	264.0000000000	14.1729086927	-1.9826813035
	268.0000000000	9.7945625712	-0.2796853413
	272.0000000000	11.4719840909	1.1914855176
	276.0000000000	21.8438419052	4.4046562690
	280.0000000000	35.0765485865	-1.8077240776
	284.0000000000	19.7272523879	-2.6611947639
	288.0000000000	15.4080016896	-0.5780441836
	292.0000000000	11.3141318419	-0.8144136973
	296.0000000000	10.6485445410	0.4383313817
	300.0000000000	15.3313282891	2.1252145777
	304.0000000000	32.0278080350	7.1784541917
	308.0000000000	68.9137134342	4.7263762386
	312.0000000000	41.7276526363	-9.6636648406
	316.0000000000	17.9767975671	-3.1174707878
	320.0000000000	10.5961448601	-0.9729675372
	324.0000000000	8.6514669241	-0.0932367267
	328.0000000000	8.3032762499	-0.2452950727
	332.0000000000	8.0060326761	0.2123495177
	336.0000000000	10.4498678476	1.1225973246
	340.0000000000	19.1847572910	3.6653700767
	344.0000000000	37.1342368511	2.3437502642
	348.0000000000	34.3931383287	-0.0522054363
	352.0000000000	29.6793632795	-4.1843062385
	356.0000000000	15.7262073555	-2.0094810366
	360.0000000000	11.7065401798	-0.2639345200
	364.0000000000	12.8471586552	0.8785717933
	368.0000000000	20.4009023879	3.3185977585
	372.0000000000	39.5548511033	3.8973597044
	376.0000000000	34.2707055343	-2.6830439098
	380.0000000000	36.2927329462	3.1310622263
	384.0000000000	36.5596350541	-3.7070613379
	388.0000000000	27.1615773534	-0.3527906183
	392.0000000000	33.0082307158	3.3855527509
	396.0000000000	59.5044598628	11.3350420198
	400.0000000000	144.8445856038	33.3401958372
	404.0000000000	209.5178884205	-23.6540476817
	408.0000000000	96.2728627470	-18.1241161247
	412.0000000000	61.0016294448	-3.7398602996
	416.0000000000	39.9626252913	-5.2233130275
	420.0000000000	28.5000284201	-0.7471773098
	424.0000000000	33.6393429827	3.7482716922
	428.0000000000	63.8729277826	10.3884704854
	432.0000000000	64.2105399737	-10.5077024728
	436.0000000000	32.9169999669	-3.9553320431
	440.0000000000	27.7415582067	1.0472501412
	444.0000000000	43.7686252486	7.6310743748
	448.0000000000	71.6200886911	-0.5465931903
	452.0000000000	48.7065884453	-6.0868242285
	456.0000000000	40.0001660497	1.2628230286
	460.0000000000	33.4432301849	-5.3460098451
	464.0000000000	17.1991530336	-2.3070428904
	468.0000000000	12.4779109266	-0.3669528257
	472.0000000000	10.9532273628	-0.7398886940
	476.0000000000	8.5231709791	-0.3175333891
	480.0000000000	8.2375847674	0.1432267218
	484.0000000000	9.6828422503	0.6133012937
	488.0000000000	13.7842701478	1.5792442659
	492.0000000000	24.7547885820	4.4863249189
	496.0000000000	58.5944098688	13.8478569280
	500.0000000000	102.0640736954	-5.0943127579
	504.0000000000	49.8072592823	-10.4673579107
	508.0000000000	27.8029752683	-2.2090135717
	512.0000000000	18.6390170457	-2.5606559767
	516.0000000000	11.8910708047	-0.9269865376
	520.0000000000	10.2548232551	0.0480114095
	524.0000000000	12.6301397057	1.3118322684
	528.0000000000	23.4258719726	4.3297604186
	532.0000000000	31.7536710888	-3.0357371501
	536.0000000000	18.1797249498	-1.8260774050
	540.0000000000	18.1717793723	1.7860055307
	544.0000000000	27.2255486947	-0.0232538464
	548.0000000000	15.7483964371	-2.9422799939
	552.0000000000	8.6896873036	-0.9206450468
	556.0000000000	6.5805800379	-0.2411382972
	560.0000000000	6.4246966697	0.1702449074
	564.0000000000	8.1904450945	0.8170356069
	568.0000000000	9.9713409341	-0.4277217119
	572.0000000000	8.3158826552	-0.0433341644
	576.0000000000	10.0777600153	1.0038879286
	580.0000000000	16.7727507679	1.8233173414
	584.0000000000	16.4374353191	-1.1336668596
	588.0000000000	15.3984034929	0.6761805840
	592.0000000000	22.2357107126	3.0330704124
	596.0000000000	45.2431897068	9.8196149613
	600.0000000000	106.4841677752	15.1387851535
	604.0000000000	82.9331848191	-17.7176617108
	608.0000000000	36.3271205930	-6.1155900337
	612.0000000000	22.7748161356	-1.4945190938
	616.0000000000	21.3610324889	0.7217957812
	620.0000000000	30.1525072097	4.2397073152
	624.0000000000	62.7358222703	12.2295196568
	628.0000000000	77.0098648200	-10.4603683701
	632.0000000000	37.5699055433	-5.9182470773
	636.0000000000	25.4038244870	-0.9763231846
	640.0000000000	27.2655383182	1.9783072474
	644.0000000000	40.5930718947	3.1764507991
	648.0000000000	43.3187064014	0.8284357163
	652.0000000000	62.6837185865	10.0450465492
	656.0000000000	125.5026630483	14.7318561494
	660.0000000000	113.9183237227	-9.0934640252
	664.0000000000	122.8397007884	14.3483769953
	668.0000000000	181.6859449717	4.9122367979
	672.0000000000	235.9599039105	28.0426189571
	676.0000000000	226.5165567680	-39.7676803876
	680.0000000000	101.4055519118	-17.5747004329
	684.0000000000	66.1132309560	-2.1103606416
	688.0000000000	77.7049504347	6.2407397019
	692.0000000000	94.1620792048	2.3151381147
	696.0000000000	78.1373478123	-6.2624721091
	700.0000000000	83.0809636234	9.7516421025
	704.0000000000	117.3374096207	-6.2944801989
	708.0000000000	59.8245180365	-11.6739073959
	712.0000000000	31.2925049135	-4.4706211344
	716.0000000000	19.0214293405	-1.9115629021
	720.0000000000	13.9606956536	-0.7812049302
	724.0000000000	12.0929836229	-0.1833913576
	728.0000000000	12.5922349207	0.5002183769
	732.0000000000	17.4222554298	2.2328879560
	736.0000000000	31.5155154259	3.3614588379
	740.0000000000	25.9203239141	-3.8548589832
	744.0000000000	16.7560400001	-0.8481680110
	748.0000000000	17.2003405418	1.0324546476
	752.0000000000	26.8601217822	4.2369098562
	756.0000000000	50.4964364620	5.0771186168
	760.0000000000	61.5434192883	2.6573500942
	764.0000000000	70.6057788344	3.4639895001
	768.0000000000	56.9584707981	-10.2167384960
	772.0000000000	27.5041890174	-4.0465856743
	776.0000000000	18.8031639622	-0.8175189106
	780.0000000000	19.4955033335	1.2368407971
	784.0000000000	29.9438166927	3.6735284923
	788.0000000000	44.3571139611	4.7267519357
	792.0000000000	49.6929383146	-5.4681212530
	796.0000000000	30.0582823985	-2.1962358032
	800.0000000000	32.2657994218	2.9474353279
	804.0000000000	37.4919062581	-2.3719991175
	808.0000000000	31.1326452827	0.7673485033
	812.0000000000	46.5711842169	6.4781502744
	816.0000000000	52.2526333967	-5.0854754981
	820.0000000000	38.7201269381	-0.3095716044
	824.0000000000	50.1800338847	6.5017851128
	828.0000000000	103.6500575301	23.2675043725
	832.0000000000	220.5303733133	13.5639117260
	836.0000000000	136.2041095212	-27.7851877934
	840.0000000000	69.7845269127	-10.4830031229
	844.0000000000	37.7873862416	-5.0625014576
	848.0000000000	25.6330525260	-1.5646311373
	852.0000000000	23.1249903901	0.2227338535
	856.0000000000	28.1115071440	2.5824955124
	860.0000000000	49.0762616366	8.9474899975
	864.0000000000	89.0119642831	3.8014042771
	868.0000000000	87.1277375912	2.9751918155
	872.0000000000	79.3970973326	-11.6170916693
	876.0000000000	40.4710600257	-5.6642297402
	880.0000000000	28.5429832723	-1.0764912996
	884.0000000000	28.9544329552	1.2044487236
	888.0000000000	39.2609105378	4.3375356675
	892.0000000000	70.7361136250	13.1283910778
	896.0000000000	166.7319845557	35.9281782977
	900.0000000000	223.8269763858	-23.5532225395
	904.0000000000	148.0695099625	-1.7463679336
	908.0000000000	192.2451286118	6.7390838208
	912.0000000000	115.7307359475	-25.6733464265
	916.0000000000	51.2638512480	-8.8656318266
	920.0000000000	28.9678144083	-3.3518874899
	924.0000000000	19.8387373412	-1.4906901744
	928.0000000000	15.6955234265	-0.6511702256
	932.0000000000	14.2178472439	-0.1052659961
	936.0000000000	14.9133895055	0.4888994746
	940.0000000000	18.7869506395	1.6032924010
	944.0000000000	30.4648086399	4.7728643275
	948.0000000000	66.3531524906	14.5574358444
	952.0000000000	114.9713703642	-0.3952351721
	956.0000000000	83.1071930108	-12.9767502150
	960.0000000000	38.3594317120	-7.0392515771
	964.0000000000	21.9578989152	-2.0401667630
	968.0000000000	18.6464102931	0.3128856683
	972.0000000000	25.2839419672	2.7580297791
	976.0000000000	25.2548489244	-3.2151142139
	980.0000000000	15.2580745033	-1.3352282489
	984.0000000000	12.9995031650	0.0399922743
	988.0000000000	15.3737887124	1.2534231842
	992.0000000000	25.0872014003	3.8969120546
	996.0000000000	39.0728700238	1.4920994617
	1000.0000000000	47.1069997235	3.1546284632
	1004.0000000000	68.7204253045	6.5614081970
	1008.0000000000	83.3968541587	2.7126250846
	1012.0000000000	85.3521366286	-8.9771506336
	1016.0000000000	40.3932178523	-8.0198719587
	1020.0000000000	21.4884061073	-2.4767599491
	1024.0000000000	15.8716968353	-0.5619790536
	1028.0000000000	16.4575048378	0.9513479463
	1032.0000000000	24.9682455314	3.1054147298
	1036.0000000000	26.8700416069	-2.6218968553
	1040.0000000000	19.9094646114	-0.3942023974
	1044.0000000000	23.2244184327	2.1404179147
	1048.0000000000	41.2556479220	7.7360841999
	1052.0000000000	86.0700330908	8.9936944715
	1056.0000000000	64.4141173000	-11.0981132907
	1060.0000000000	39.2078620159	-2.0914291749
	1064.0000000000	42.0532814071	3.4845769403
	1068.0000000000	73.5152535970	14.1564315990
	1072.0000000000	171.2938997646	30.0934719132
	1076.0000000000	158.9226159047	-31.2281411916
	1080.0000000000	68.6454659591	-12.3991833325
	1084.0000000000	40.8358622555	-3.2424905171
	1088.0000000000	35.9816503669	0.5391546802
	1092.0000000000	45.8409898880	4.8716981845
	1096.0000000000	84.6378334519	16.8862232610
	1100.0000000000	203.3704337582	38.5063772175
	1104.0000000000	200.3255055444	-39.2121767403
	1108.0000000000	80.6012610061	-17.2290090452
	1112.0000000000	39.3489464219	-5.7584207323
	1116.0000000000	24.3768398865	-2.3094148364
	1120.0000000000	18.4144462699	-0.8188084080
	1124.0000000000	17.3365471200	0.0581893478
	1128.0000000000	14.8599512159	-1.0910071825
	1132.0000000000	11.7944135573	-0.4448735019
	1136.0000000000	10.7579412813	-0.1114501739
	1140.0000000000	10.7759681803	0.0827864522
	1144.0000000000	11.4895171649	0.2841901341
	1148.0000000000	13.2364543365	0.6331233417
	1152.0000000000	17.2759482600	1.5583778482
	1156.0000000000	28.2149928211	4.2114638934
	1160.0000000000	39.2259632592	-1.7594182312
	1164.0000000000	27.9745547172	-1.7234467707
	1168.0000000000	26.0503267172	0.4612918576
	1172.0000000000	30.4007269034	1.7131562697
	1176.0000000000	40.2213996132	3.3475795952
	1180.0000000000	59.4546125874	6.7596124514
	1184.0000000000	101.4860308394	15.6746011626
	1188.0000000000	196.7522287384	34.6514108247
	1192.0000000000	449.4176591712	96.1822252519
	1196.0000000000	597.8768819476	-69.3835872534
	1200.0000000000	342.7194448073	-25.3794085174
	1204.0000000000	413.0452329665	59.1297842561
	1208.0000000000	558.3869000810	-41.7165116169
	1212.0000000000	347.3363801268	-36.5659422336
	1216.0000000000	193.4503651221	-34.4033085627
	1220.0000000000	99.0862668845	-14.3063073481
	1224.0000000000	64.0025301982	-4.5663680368
	1228.0000000000	54.9239723264	-1.6496893398
	1232.0000000000	44.7885051429	-1.6854510231
	1236.0000000000	47.2172432287	2.1700672501
	1240.0000000000	42.8050788946	-3.7846162457
	1244.0000000000	34.0476809721	-0.3297537078
	1248.0000000000	40.0574463968	3.6519157222
	1252.0000000000	70.5264737558	12.8896193914
	1256.0000000000	122.7440133142	5.4393467141
	1260.0000000000	126.9501491533	-6.7236613218
	1264.0000000000	69.4591263367	-12.3190746669
	1268.0000000000	43.1011759139	-2.1267765915
	1272.0000000000	48.8772333781	5.3903811819
	1276.0000000000	75.2700705512	0.7129175305
	1280.0000000000	46.3259061415	-7.6117951794
	1284.0000000000	29.4751520526	-1.6145788348
	1288.0000000000	29.7642964915	1.7603965170
	1292.0000000000	47.5420471556	8.2517734672
	1296.0000000000	98.6267347486	11.5554107481
	1300.0000000000	74.1856256792	-14.6208413741
	1304.0000000000	37.5345297421	-4.3386505172
	1308.0000000000	31.4953085730	0.9933246974
	1312.0000000000	47.5038991509	7.0883123156
	1316.0000000000	56.5277962091	-6.7357260768
	1320.0000000000	29.5255711959	-4.2461984805
	1324.0000000000	20.1221119314	-1.0461214514
	1328.0000000000	18.8040271612	0.2309483389
	1332.0000000000	22.0000438010	1.4608144910
	1336.0000000000	32.4037038461	4.1589463049
	1340.0000000000	56.2683409770	6.5656503880
	1344.0000000000	91.6402896160	15.7350501546
	1348.0000000000	181.8333562528	14.1409821299
	1352.0000000000	125.2728034887	-21.2197044636
	1356.0000000000	88.0310321988	1.0535733147
	1360.0000000000	86.2348328680	-8.0185710218
	1364.0000000000	58.2917589120	-2.7793651632
	1368.0000000000	64.9938906382	6.5638090923
	1372.0000000000	124.3760673859	26.5958088187
	1376.0000000000	262.8900213559	17.9392029822
	1380.0000000000	158.9595864511	-37.0521118918
	1384.0000000000	67.6486493560	-12.0422949271
	1388.0000000000	38.9294892839	-3.8615454818
	1392.0000000000	30.8199319609	-0.4228627034
	1396.0000000000	36.5001832616	3.6510378439
	1400.0000000000	51.7351198608	-0.3885691583
	1404.0000000000	35.9079541531	-3.3430981221
	1408.0000000000	31.6860078501	0.9114830458
	1412.0000000000	43.5715886226	5.5749073376
	1416.0000000000	87.3759172280	18.9368167161
	1420.0000000000	196.5758861112	21.3558477809
	1424.0000000000	137.1573708423	-29.0715011299
	1428.0000000000	67.9954195402	-7.0976098563
	1432.0000000000	65.2365137803	3.8119480040
	1436.0000000000	63.3152747973	-4.7477060618
	1440.0000000000	44.7389777227	-5.7937540966
	1444.0000000000	26.8781731046	-2.4773862863
	1448.0000000000	22.7862888698	0.2040125955
	1452.0000000000	28.9788077477	3.2779835836
	1456.0000000000	56.2341503652	11.6479521208
	1460.0000000000	98.6349326091	-2.1668506696
	1464.0000000000	51.7522679070	-10.5875859102
	1468.0000000000	27.4424613474	-2.8896825728
	1472.0000000000	22.2202969496	-0.0487091693
	1476.0000000000	26.6782022928	2.5092585129
	1480.0000000000	47.3105494531	9.0242633271
	1484.0000000000	111.8643917871	21.7231940072
	1488.0000000000	118.0924408503	-19.9959243719
	1492.0000000000	59.4923413085	-7.2548777070
	1496.0000000000	34.3144025685	-6.0942038604
	1500.0000000000	17.5800636395	-2.5308780241
	1504.0000000000	10.8513189342	-1.1014588757
	1508.0000000000	7.6441831407	-0.5783714599
	1512.0000000000	5.7550810949	-0.3422253618
	1516.0000000000	4.6555916450	-0.2194010779
	1520.0000000000	3.9001679679	-0.1471741181
	1524.0000000000	3.4094214943	-0.1012883731
	1528.0000000000	3.0713019718	-0.0694925970
	1532.0000000000	2.8431037992	-0.0455576149
	1536.0000000000	2.7578313446	-0.0250495312
	1540.0000000000	2.5398695569	-0.0048226183
	1544.0000000000	2.5580219475	0.0142603371
	1548.0000000000	2.6589480210	0.0371418591
	1552.0000000000	2.8661759019	0.0684138189
	1556.0000000000	3.2412111373	0.1169956659
	1560.0000000000	3.8404173381	0.2022512261
	1564.0000000000	4.9483414723	0.3735468950
	1568.0000000000	7.1323216113	0.7830862763
	1572.0000000000	12.2242542145	1.9993995659
	1576.0000000000	27.0086364202	6.2002097428
	1580.0000000000	57.3197972551	3.2146881102
	1584.0000000000	34.1163508668	-7.5545273175
	1588.0000000000	16.0644082820	-2.2288031689
	1592.0000000000	11.6182793210	-0.2515545551
	1596.0000000000	12.9390482475	0.5839065916
	1600.0000000000	12.8655508162	-0.1329659479
	1604.0000000000	15.4865595084	1.6271203575
	1608.0000000000	29.0898917243	5.9104639632
	1612.0000000000	58.2595015135	3.1670183231
	1616.0000000000	37.0220594922	-6.8875450369
	1620.0000000000	21.5926560883	-1.4890510702
	1624.0000000000	21.0499284726	1.0675400473
	1628.0000000000	31.3310716160	4.5767333344
	1632.0000000000	66.8681570070	15.1573644704
	1636.0000000000	141.7660259875	8.3638372674
	1640.0000000000	90.4388490499	-16.1370188261
	1644.0000000000	62.8517819465	-0.0109316347
	1648.0000000000	49.5475496152	-7.6563377780
	1652.0000000000	27.8410031939	-2.6545917100
	1656.0000000000	25.5695127894	1.4682070139
	1660.0000000000	43.0256540810	7.6738917739
	1664.0000000000	57.7497315428	-6.2273838862
	1668.0000000000	27.1844805699	-5.2560227425
	1672.0000000000	14.9692956966	-1.5616326521
	1676.0000000000	12.6177802549	-0.2877361770
	1680.0000000000	13.1542813629	0.5739314504
	1684.0000000000	18.0585982945	2.1138215709
	1688.0000000000	34.2285531705	6.9537761350
	1692.0000000000	80.0599723056	12.8829862030
	1696.0000000000	68.1216884653	-14.1914831678
	1700.0000000000	28.7669573875	-5.3791946855
	1704.0000000000	16.3028475602	-1.5798060975
	1708.0000000000	13.4146344954	0.0535821301
	1712.0000000000	17.5914433046	2.2688744064
	1716.0000000000	25.5773466849	-0.8972967951
	1720.0000000000	14.4432724503	-2.4140222678
	1724.0000000000	8.7149545179	-0.7464896644
	1728.0000000000	7.0302727020	-0.1763854625
	1732.0000000000	7.0956803606	0.2278578625
	1736.0000000000	9.4662524969	1.1056040909
	1740.0000000000	15.3802350664	0.8129458622
	1744.0000000000	11.0072151332	-1.5848431788
	1748.0000000000	7.1442799206	-0.4926864193
	1752.0000000000	6.0302074955	-0.1336440063
	1756.0000000000	5.7845075808	-0.0070322200
	1760.0000000000	5.8911721101	0.0564901623
	1764.0000000000	6.2090093785	0.1008754929
	1768.0000000000	6.6927338519	0.1409602994
	1772.0000000000	7.3402701863	0.1836709984
	1776.0000000000	8.1404355270	0.2342564030
	1780.0000000000	9.1976188136	0.2968820431
	1784.0000000000	10.5405339783	0.3783845891
	1788.0000000000	12.2621378411	0.4881385998
	1792.0000000000	14.5024730600	0.6408188731
	1796.0000000000	17.4774698242	0.8606487244
	1800.0000000000	21.4512190400	1.1907329529
	1804.0000000000	27.1646903533	1.7066604349
	1808.0000000000	35.5286748544	2.5631451646
	1812.0000000000	48.5222589411	4.0898100784
	1816.0000000000	70.1460365315	7.0796407211
	1820.0000000000	109.8541765228	13.7240689254
	1824.0000000000	193.7265831964	31.2906598510
	1828.0000000000	410.2795384019	88.9429246892
	1832.0000000000	1068.8100848683	254.0820340230
	1836.0000000000	1519.0611913115	-193.3075570508
	1840.0000000000	622.7729089307	-151.2253948233
	1844.0000000000	264.7430390655	-48.7675837954
	1848.0000000000	139.4396622583	-19.4683933196
	1852.0000000000	84.8402577827	-9.4023907858
	1856.0000000000	56.6973330111	-5.1867836548
	1860.0000000000	40.4817829271	-3.1446923767
	1864.0000000000	30.3134375905	-2.0437695017
	1868.0000000000	23.5320197357	-1.4005255049
	1872.0000000000	18.7893965372	-1.0004969852
	1876.0000000000	15.3328912289	-0.7389025266
	1880.0000000000	12.7547598196	-0.5610060390
	1884.0000000000	10.7750823522	-0.4358312248
	1888.0000000000	9.2222992152	-0.3452377337
	1892.0000000000	7.9821082638	-0.2780782678
	1896.0000000000	6.9760043293	-0.2272488728
	1900.0000000000	6.1486378677	-0.1880781205
	1904.0000000000	5.4534488547	-0.1573279656
	1908.0000000000	4.8746464135	-0.1329814201
	1912.0000000000	4.3832545178	-0.1134062172
	1916.0000000000	3.9625319041	-0.0974893309
	1920.0000000000	3.5995587694	-0.0844151164
	1924.0000000000	3.2842365070	-0.0735766458
	1928.0000000000	3.0085799124	-0.0645159966
	1932.0000000000	2.7662081084	-0.0568832827
	1936.0000000000	2.5519729255	-0.0504080632
	1940.0000000000	2.3616839197	-0.0448790777
	1944.0000000000	2.1919023519	-0.0401296786
	1948.0000000000	2.0397850571	-0.0360272195
	1952.0000000000	1.9029648639	-0.0324652320
	1956.0000000000	1.7794581060	-0.0293575935
	1960.0000000000	1.6675924343	-0.0266341334
	1964.0000000000	1.5659499932	-0.0242372902
	1968.0000000000	1.4733223361	-0.0221195465
	1972.0000000000	1.3886743886	-0.0202414429
	1976.0000000000	1.3111154424	-0.0185700277
	1980.0000000000	1.2398756561	-0.0170776392
	1984.0000000000	1.1742868991	-0.0157409409
	1988.0000000000	1.1137670455	-0.0145401526
	1992.0000000000	1.0578070262	-0.0134584343
	1996.0000000000	0.0000000000	0.0000000000
	2000.0000000000	0.0000000000	0.0000000000
	2004.0000000000	0.0000000000	0.0000000000
	2008.0000000000	0.0000000000	0.0000000000
	2012.0000000000	0.0000000000	0.0000000000
	2016.0000000000	0.0000000000	0.0000000000
	2020.0000000000	0.0000000000	0.0000000000
	2024.0000000000	0.0000000000	0.0000000000
	2028.0000000000	0.0000000000	0.0000000000
	2032.0000000000	0.0000000000	0.0000000000
	2036.0000000000	0.0000000000	0.0000000000
	2040.0000000000	0.0000000000	0.0000000000
	2044.0000000000	0.0000000000	0.0000000000
	2048.0000000000	0.0000000000	0.0000000000
	2052.0000000000	0.0000000000	0.0000000000
	2056.0000000000	0.0000000000	0.0000000000
	2060.0000000000	0.0000000000	0.0000000000
	2064.0000000000	0.0000000000	0.0000000000
	2068.0000000000	0.0000000000	0.0000000000
	2072.0000000000	0.0000000000	0.0000000000
	2076.0000000000	0.0000000000	0.0000000000
	2080.0000000000	0.0000000000	0.0000000000
	2084.0000000000	0.0000000000	0.0000000000
	2088.0000000000	0.0000000000	0.0000000000
	2092.0000000000	0.0000000000	0.0000000000
	2096.0000000000	0.0000000000	0.0000000000
	2100.0000000000	0.0000000000	0.0000000000
	2104.0000000000	0.0000000000	0.0000000000
	2108.0000000000	0.0000000000	0.0000000000
	2112.0000000000	0.0000000000	0.0000000000
	2116.0000000000	0.0000000000	0.0000000000
	2120.0000000000	0.0000000000	0.0000000000
	2124.0000000000	0.0000000000	0.0000000000
	2128.0000000000	0.0000000000	0.0000000000
	2132.0000000000	0.0000000000	0.0000000000
	2136.0000000000	0.0000000000	0.0000000000
	2140.0000000000	0.0000000000	0.0000000000
	2144.0000000000	0.0000000000	0.0000000000
	2148.0000000000	0.0000000000	0.0000000000
	2152.0000000000	0.0000000000	0.0000000000
	2156.0000000000	0.0000000000	0.0000000000
	2160.0000000000	0.0000000000	0.0000000000
	2164.0000000000	0.0000000000	0.0000000000
	2168.0000000000	0.0000000000	0.0000000000
	2172.0000000000	0.0000000000	0.0000000000
	2176.0000000000	0.0000000000	0.0000000000
	2180.0000000000	0.0000000000	0.0000000000
	2184.0000000000	0.0000000000	0.0000000000
	2188.0000000000	0.0000000000	0.0000000000
	2192.0000000000	0.0000000000	0.0000000000
	2196.0000000000	0.0000000000	0.0000000000
	2200.0000000000	0.0000000000	0.0000000000
	2204.0000000000	0.0000000000	0.0000000000
	2208.0000000000	0.0000000000	0.0000000000
	2212.0000000000	0.0000000000	0.0000000000
	2216.0000000000	0.0000000000	0.0000000000
	2220.0000000000	0.0000000000	0.0000000000
	2224.0000000000	0.0000000000	0.0000000000
	2228.0000000000	0.0000000000	0.0000000000
	2232.0000000000	0.0000000000	0.0000000000
	2236.0000000000	0.0000000000	0.0000000000
	2240.0000000000	0.0000000000	0.0000000000
	2244.0000000000	0.0000000000	0.0000000000
	2248.0000000000	0.0000000000	0.0000000000
	2252.0000000000	0.0000000000	0.0000000000
	2256.0000000000	0.0000000000	0.0000000000
	2260.0000000000	0.0000000000	0.0000000000
	2264.0000000000	0.0000000000	0.0000000000
	2268.0000000000	0.0000000000	0.0000000000
	2272.0000000000	0.0000000000	0.0000000000
	2276.0000000000	0.0000000000	0.0000000000
	2280.0000000000	0.0000000000	0.0000000000
	2284.0000000000	0.0000000000	0.0000000000
	2288.0000000000	0.0000000000	0.0000000000
	2292.0000000000	0.0000000000	0.0000000000
	2296.0000000000	0.0000000000	0.0000000000
	2300.0000000000	0.0000000000	0.0000000000
	2304.0000000000	0.0000000000	0.0000000000
	2308.0000000000	0.0000000000	0.0000000000
	2312.0000000000	0.0000000000	0.0000000000
	2316.0000000000	0.0000000000	0.0000000000
	2320.0000000000	0.0000000000	0.0000000000
	2324.0000000000	0.0000000000	0.0000000000
	2328.0000000000	0.0000000000	0.0000000000
	2332.0000000000	0.0000000000	0.0000000000
	2336.0000000000	0.0000000000	0.0000000000
	2340.0000000000	0.0000000000	0.0000000000
	2344.0000000000	0.0000000000	0.0000000000
	2348.0000000000	0.0000000000	0.0000000000
	2352.0000000000	0.0000000000	0.0000000000
	2356.0000000000	0.0000000000	0.0000000000
	2360.0000000000	0.0000000000	0.0000000000
	2364.0000000000	0.0000000000	0.0000000000
	2368.0000000000	0.0000000000	0.0000000000
	2372.0000000000	0.0000000000	0.0000000000
	2376.0000000000	0.0000000000	0.0000000000
	2380.0000000000	0.0000000000	0.0000000000
	2384.0000000000	0.0000000000	0.0000000000
	2388.0000000000	0.0000000000	0.0000000000
	2392.0000000000	0.0000000000	0.0000000000
	2396.0000000000	0.0000000000	0.0000000000
	2400.0000000000	0.0000000000	0.0000000000
	2404.0000000000	0.0000000000	0.0000000000
	2408.0000000000	0.0000000000	0.0000000000
	2412.0000000000	0.0000000000	0.0000000000
	2416.0000000000	0.0000000000	0.0000000000
	2420.0000000000	0.0000000000	0.0000000000
	2424.0000000000	0.0000000000	0.0000000000
	2428.0000000000	0.0000000000	0.0000000000
	2432.0000000000	0.0000000000	0.0000000000
	2436.0000000000	0.0000000000	0.0000000000
	2440.0000000000	0.0000000000	0.0000000000
	2444.0000000000	0.0000000000	0.0000000000
	2448.0000000000	0.0000000000	0.0000000000
	2452.0000000000	0.0000000000	0.0000000000
	2456.0000000000	0.0000000000	0.0000000000
	2460.0000000000	0.0000000000	0.0000000000
	2464.0000000000	0.0000000000	0.0000000000
	2468.0000000000	0.0000000000	0.0000000000
	2472.0000000000	0.0000000000	0.0000000000
	2476.0000000000	0.0000000000	0.0000000000
	2480.0000000000	0.0000000000	0.0000000000
	2484.0000000000	0.0000000000	0.0000000000
	2488.0000000000	0.0000000000	0.0000000000
	2492.0000000000	0.0000000000	0.0000000000
	2496.0000000000	0.0000000000	0.0000000000
	2500.0000000000	0.0000000000	0.0000000000
	2504.0000000000	0.0000000000	0.0000000000
	2508.0000000000	0.0000000000	0.0000000000
	2512.0000000000	0.0000000000	0.0000000000
	2516.0000000000	0.0000000000	0.0000000000
	2520.0000000000	0.0000000000	0.0000000000
	2524.0000000000	0.0000000000	0.0000000000
	2528.0000000000	0.0000000000	0.0000000000
	2532.0000000000	0.0000000000	0.0000000000
	2536.0000000000	0.0000000000	0.0000000000
	2540.0000000000	0.0000000000	0.0000000000
	2544.0000000000	0.0000000000	0.0000000000
	2548.0000000000	0.0000000000	0.0000000000
	2552.0000000000	0.0000000000	0.0000000000
	2556.0000000000	0.0000000000	0.0000000000
	2560.0000000000	0.0000000000	0.0000000000
	2564.0000000000	0.0000000000	0.0000000000
	2568.0000000000	0.0000000000	0.0000000000
	2572.0000000000	0.0000000000	0.0000000000
	2576.0000000000	0.0000000000	0.0000000000
	2580.0000000000	0.0000000000	0.0000000000
	2584.0000000000	0.0000000000	0.0000000000
	2588.0000000000	0.0000000000	0.0000000000
	2592.0000000000	0.0000000000	0.0000000000
	2596.0000000000	0.0000000000	0.0000000000
	2600.0000000000	0.0000000000	0.0000000000
	2604.0000000000	0.0000000000	0.0000000000
	2608.0000000000	0.0000000000	0.0000000000
	2612.0000000000	0.0000000000	0.0000000000
	2616.0000000000	0.0000000000	0.0000000000
	2620.0000000000	0.0000000000	0.0000000000
	2624.0000000000	0.0000000000	0.0000000000
	2628.0000000000	0.0000000000	0.0000000000
	2632.0000000000	0.0000000000	0.0000000000
	2636.0000000000	0.0000000000	0.0000000000
	2640.0000000000	0.0000000000	0.0000000000
	2644.0000000000	0.0000000000	0.0000000000
	2648.0000000000	0.0000000000	0.0000000000
	2652.0000000000	0.0000000000	0.0000000000
	2656.0000000000	0.0000000000	0.0000000000
	2660.0000000000	0.0000000000	0.0000000000
	2664.0000000000	0.0000000000	0.0000000000
	2668.0000000000	0.0000000000	0.0000000000
	2672.0000000000	0.0000000000	0.0000000000
	2676.0000000000	0.0000000000	0.0000000000
	2680.0000000000	0.0000000000	0.0000000000
	2684.0000000000	0.0000000000	0.0000000000
	2688.0000000000	0.0000000000	0.0000000000
	2692.0000000000	0.0000000000	0.0000000000
	2696.0000000000	0.0000000000	0.0000000000
	2700.0000000000	0.0000000000	0.0000000000
	2704.0000000000	0.0000000000	0.0000000000
	2708.0000000000	0.0000000000	0.0000000000
	2712.0000000000	0.0000000000	0.0000000000
	2716.0000000000	0.0000000000	0.0000000000
	2720.0000000000	0.0000000000	0.0000000000
	2724.0000000000	0.0000000000	0.0000000000
	2728.0000000000	0.0000000000	0.0000000000
	2732.0000000000	0.0000000000	0.0000000000
	2736.0000000000	0.0000000000	0.0000000000
	2740.0000000000	0.0000000000	0.0000000000
	2744.0000000000	0.0000000000	0.0000000000
	2748.0000000000	0.0000000000	0.0000000000
	2752.0000000000	0.0000000000	0.0000000000
	2756.0000000000	0.0000000000	0.0000000000
	2760.0000000000	0.0000000000	0.0000000000
	2764.0000000000	0.0000000000	0.0000000000
	2768.0000000000	0.0000000000	0.0000000000
	2772.0000000000	0.0000000000	0.0000000000
	2776.0000000000	0.0000000000	0.0000000000
	2780.0000000000	0.0000000000	0.0000000000
	2784.0000000000	0.0000000000	0.0000000000
	2788.0000000000	0.0000000000	0.0000000000
	2792.0000000000	0.0000000000	0.0000000000
	2796.0000000000	0.0000000000	0.0000000000
	2800.0000000000	0.0000000000	0.0000000000
	2804.0000000000	0.0000000000	0.0000000000
	2808.0000000000	0.0000000000	0.0000000000
	2812.0000000000	0.0000000000	0.0000000000
	2816.0000000000	0.0000000000	0.0000000000
	2820.0000000000	0.0000000000	0.0000000000
	2824.0000000000	0.0000000000	0.0000000000
	2828.0000000000	0.0000000000	0.0000000000
	2832.0000000000	0.0000000000	0.0000000000
	2836.0000000000	0.0000000000	0.0000000000
	2840.0000000000	0.0000000000	0.0000000000
	2844.0000000000	0.0000000000	0.0000000000
	2848.0000000000	0.0000000000	0.0000000000
	2852.0000000000	0.0000000000	0.0000000000
	2856.0000000000	0.0000000000	0.0000000000
	2860.0000000000	0.0000000000	0.0000000000
	2864.0000000000	0.0000000000	0.0000000000
	2868.0000000000	0.0000000000	0.0000000000
	2872.0000000000	0.0000000000	0.0000000000
	2876.0000000000	0.0000000000	0.0000000000
	2880.0000000000	0.0000000000	0.0000000000
	2884.0000000000	0.0000000000	0.0000000000
	2888.0000000000	0.0000000000	0.0000000000
	2892.0000000000	0.0000000000	0.0000000000
	2896.0000000000	0.0000000000	0.0000000000
	2900.0000000000	0.0000000000	0.0000000000
	2904.0000000000	0.0000000000	0.0000000000
	2908.0000000000	0.0000000000	0.0000000000
	2912.0000000000	0.0000000000	0.0000000000
	2916.0000000000	0.0000000000	0.0000000000
	2920.0000000000	0.0000000000	0.0000000000
	2924.0000000000	0.0000000000	0.0000000000
	2928.0000000000	0.0000000000	0.0000000000
	2932.0000000000	0.0000000000	0.0000000000
	2936.0000000000	0.0000000000	0.0000000000
	2940.0000000000	0.0000000000	0.0000000000
	2944.0000000000	0.0932574440	0.0011836346
	2948.0000000000	0.0981785144	0.0012785263
	2952.0000000000	0.1034995354	0.0013838359
	2956.0000000000	0.1092650399	0.0015010328
	2960.0000000000	0.1155259338	0.0016318422
	2964.0000000000	0.1223406234	0.0017782987
	2968.0000000000	0.1297763801	0.0019428130
	2972.0000000000	0.1379110058	0.0021282550
	2976.0000000000	0.1468348736	0.0023380602
	2980.0000000000	0.1566534458	0.0025763629
	2984.0000000000	0.1674903996	0.0028481687
	2988.0000000000	0.1794915357	0.0031595756
	2992.0000000000	0.1928297007	0.0035180631
	2996.0000000000	0.2077110349	0.0039328711
	3000.0000000000	0.2516169579	0.0047610819
	3004.0000000000	0.2718153216	0.0053536747
	3008.0000000000	0.2945842507	0.0060498592
	3012.0000000000	0.3795782550	0.0076301103
	3016.0000000000	0.4121235562	0.0086729621
	3020.0000000000	0.4492347312	0.0099208273
	3024.0000000000	0.4918346950	0.0114276800
	3028.0000000000	0.5410965853	0.0132656890
	3032.0000000000	0.6864637424	0.0166463606
	3036.0000000000	0.7586716658	0.0195670389
	3040.0000000000	0.8440159812	0.0232523798
	3044.0000000000	0.9738469978	0.0283285956
	3048.0000000000	1.0989881378	0.0345262701
	3052.0000000000	1.3152436863	0.0435648371
	3056.0000000000	1.5109508020	0.0548974627
	3060.0000000000	1.7604642117	0.0707943449
	3064.0000000000	2.1358120018	0.0944875787
	3068.0000000000	2.5785439502	0.1293977178
	3072.0000000000	3.2048534230	0.1849104545
	3076.0000000000	4.1144602200	0.2785635198
	3080.0000000000	5.5346820910	0.4499226136
	3084.0000000000	7.9427421635	0.7982094450
	3088.0000000000	12.5189086464	1.6146533174
	3092.0000000000	22.7555766245	3.9381026435
	3096.0000000000	51.2864920170	12.0061679108
	3100.0000000000	128.3620203706	20.7032679220
	3104.0000000000	104.6472427889	-23.3117137272
	3108.0000000000	40.8496531773	-8.7672606106
	3112.0000000000	19.7569077711	-2.9854233183
	3116.0000000000	11.9029510191	-1.2478193030
	3120.0000000000	8.4268465733	-0.5921738394
	3124.0000000000	6.7350083772	-0.2869945136
	3128.0000000000	5.9618477252	-0.1123463310
	3132.0000000000	5.7759121030	0.0159851381
	3136.0000000000	6.0904622677	0.1449566170
	3140.0000000000	7.0017760216	0.3251097102
	3144.0000000000	8.8932541788	0.6626909265
	3148.0000000000	12.9277571462	1.4946183546
	3152.0000000000	23.1356297750	4.1321031370
	3156.0000000000	49.4101361786	7.4958979634
	3160.0000000000	51.8060292099	-3.3596823403
	3164.0000000000	58.4293543935	7.9962533512
	3168.0000000000	102.0872164066	3.5997434953
	3172.0000000000	61.9770931360	-11.8817995027
	3176.0000000000	35.4992384972	-2.5702375200
	3180.0000000000	35.1304164234	2.2723398352
	3184.0000000000	58.1643281767	10.5706210009
	3188.0000000000	121.1899214811	14.6779212453
	3192.0000000000	119.2194357971	-14.0315820915
	3196.0000000000	67.5685672525	-6.4325858098
	3200.0000000000	68.2452948006	5.0293068949
	3204.0000000000	73.4634631390	-3.2661222416
	3208.0000000000	82.7358000229	10.4007310064
	3212.0000000000	125.3966946088	-2.2282086052
	3216.0000000000	88.8960458960	-3.7412312624
	3220.0000000000	100.5011137977	0.0889361919
	3224.0000000000	60.1211774519	-10.8120046733
	3228.0000000000	35.7894094212	-3.6773673862
	3232.0000000000	20.3560304809	-3.1459545926
	3236.0000000000	11.9874993757	-1.3201602992
	3240.0000000000	8.2427432050	-0.6576071612
	3244.0000000000	6.2412791012	-0.3772377970
	3248.0000000000	5.0531855857	-0.2300730996
	3252.0000000000	4.3313380873	-0.1361661458
	3256.0000000000	3.9403315625	-0.0601495908
	3260.0000000000	3.8616914443	0.0249944977
	3264.0000000000	4.1209246751	0.1645066137
	3268.0000000000	5.3122791975	0.4818794594
	3272.0000000000	8.8065457210	1.4637838564
	3276.0000000000	19.9539812920	4.4976590777
	3280.0000000000	31.3126324433	-2.6407187650
	3284.0000000000	14.1204066188	-3.2277286194
	3288.0000000000	6.4356153248	-1.0473703843
	3292.0000000000	3.7398409988	-0.4213686294
	3296.0000000000	2.5457480567	-0.2090759207
	3300.0000000000	1.9095803327	-0.1204226801
	3304.0000000000	1.5237889901	-0.0771223125
	3308.0000000000	1.2671448483	-0.0533643982
	3312.0000000000	1.0844086429	-0.0391210513
	3316.0000000000	0.9474793545	-0.0299693404
	3320.0000000000	0.8151871185	-0.0234400549
	3324.0000000000	0.7306816096	-0.0190487477
	3328.0000000000	0.6612620906	-0.0158169424
	3332.0000000000	0.5490634765	-0.0127046809
	3336.0000000000	0.5021199819	-0.0108422514
	3340.0000000000	0.4618122656	-0.0093663509
	3344.0000000000	0.4268109338	-0.0081751586
	3348.0000000000	0.3961257896	-0.0071985404
	3352.0000000000	0.2856248290	-0.0053587634
	3356.0000000000	0.2654456863	-0.0047487064
	3360.0000000000	0.2475074998	-0.0042346191
	3364.0000000000	0.2049536583	-0.0034699104
	3368.0000000000	0.1917959459	-0.0031179115
	3372.0000000000	0.1179273437	-0.0020413419
	3376.0000000000	0.1101880753	-0.0018334842
	3380.0000000000	0.1032216977	-0.0016539978
	3384.0000000000	0.0520954682	-0.0009503067
	3388.0000000000	0.0484949554	-0.0008523393
	3392.0000000000	0.0389789854	-0.0006907594
	3396.0000000000	0.0363561413	-0.0006222517
	3400.0000000000	0.0339892988	-0.0005625088
	3404.0000000000	0.0318462051	-0.0005101732
	3408.0000000000	0.0298995298	-0.0004641317
	3412.0000000000	0.0281259901	-0.0004234663
	3416.0000000000	0.0265056528	-0.0003874149
	3420.0000000000	0.0250213719	-0.0003553412
	3424.0000000000	0.0236583344	-0.0003267117
	3428.0000000000	0.0224036889	-0.0003010763
	3432.0000000000	0.0212462426	-0.0002780537
	3436.0000000000	0.0201762107	-0.0002573193
	3440.0000000000	0.0000000000	0.0000000000
	3444.0000000000	0.0000000000	0.0000000000
	3448.0000000000	0.0000000000	0.0000000000
	3452.0000000000	0.0000000000	0.0000000000
	3456.0000000000	0.0000000000	0.0000000000
	3460.0000000000	0.0000000000	0.0000000000
	3464.0000000000	0.0000000000	0.0000000000
	3468.0000000000	0.0000000000	0.0000000000
	3472.0000000000	0.0000000000	0.0000000000
	3476.0000000000	0.0000000000	0.0000000000
	3480.0000000000	0.0000000000	0.0000000000
	3484.0000000000	0.0000000000	0.0000000000
	3488.0000000000	0.0000000000	0.0000000000
	3492.0000000000	0.0000000000	0.0000000000
	3496.0000000000	0.0000000000	0.0000000000
	3500.0000000000	0.0000000000	0.0000000000
	3504.0000000000	0.0000000000	0.0000000000
	3508.0000000000	0.0000000000	0.0000000000
	3512.0000000000	0.0000000000	0.0000000000
	3516.0000000000	0.0000000000	0.0000000000
	3520.0000000000	0.0000000000	0.0000000000
	3524.0000000000	0.0000000000	0.0000000000
	3528.0000000000	0.0000000000	0.0000000000
	3532.0000000000	0.0000000000	0.0000000000
	3536.0000000000	0.0000000000	0.0000000000
	3540.0000000000	0.0000000000	0.0000000000
	3544.0000000000	0.0000000000	0.0000000000
	3548.0000000000	0.0000000000	0.0000000000
	3552.0000000000	0.0000000000	0.0000000000
	3556.0000000000	0.0000000000	0.0000000000
	3560.0000000000	0.0000000000	0.0000000000
	3564.0000000000	0.0000000000	0.0000000000
	3568.0000000000	0.0000000000	0.0000000000
	3572.0000000000	0.0000000000	0.0000000000
	3576.0000000000	0.0000000000	0.0000000000
	3580.0000000000	0.0000000000	0.0000000000
	3584.0000000000	0.0000000000	0.0000000000
	3588.0000000000	0.0000000000	0.0000000000
	3592.0000000000	0.0000000000	0.0000000000
	3596.0000000000	0.0000000000	0.0000000000
	3600.0000000000	0.0000000000	0.0000000000
	3604.0000000000	0.0000000000	0.0000000000
	3608.0000000000	0.0000000000	0.0000000000
	3612.0000000000	0.0000000000	0.0000000000
	3616.0000000000	0.0000000000	0.0000000000
	3620.0000000000	0.0000000000	0.0000000000
	3624.0000000000	0.0000000000	0.0000000000
	3628.0000000000	0.0000000000	0.0000000000
	3632.0000000000	0.0000000000	0.0000000000
	3636.0000000000	0.0000000000	0.0000000000
	3640.0000000000	0.0000000000	0.0000000000
	3644.0000000000	0.0000000000	0.0000000000
	3648.0000000000	0.0000000000	0.0000000000
	3652.0000000000	0.0000000000	0.0000000000
	3656.0000000000	0.0000000000	0.0000000000
	3660.0000000000	0.0250951158	0.0003174019
	3664.0000000000	0.0264145634	0.0003427548
	3668.0000000000	0.0278408487	0.0003708806
	3672.0000000000	0.0293858222	0.0004021690
	3676.0000000000	0.0310630238	0.0004370772
	3680.0000000000	0.3189418826	0.0040516734
	3684.0000000000	0.3357892215	0.0043776129
	3688.0000000000	0.3540107749	0.0047395692
	3692.0000000000	0.3737605999	0.0051426743
	3696.0000000000	0.3952150378	0.0055929672
	3700.0000000000	0.4185767135	0.0060975866
	3704.0000000000	0.4440794018	0.0066650139
	3708.0000000000	0.4719939844	0.0073053783
	3712.0000000000	0.5026357867	0.0080308453
	3716.0000000000	0.5363736762	0.0088561142
	3720.0000000000	0.5736414260	0.0097990600
	3724.0000000000	0.6149520170	0.0108815705
	3728.0000000000	0.6609157891	0.0121306477
	3732.0000000000	0.7122636856	0.0135798723
	3736.0000000000	0.7698773097	0.0152713739
	3740.0000000000	0.8348282072	0.0172585154
	3744.0000000000	0.9084298069	0.0196096001
	3748.0000000000	0.9923069836	0.0224130720
	3752.0000000000	1.0884905582	0.0257849334
	3756.0000000000	1.1995477261	0.0298795315
	3760.0000000000	1.3287653162	0.0349055822
	3764.0000000000	1.4804125511	0.0411505686
	3768.0000000000	1.6601266551	0.0490189508
	3772.0000000000	1.8754942087	0.0590940073
	3776.0000000000	2.1369558274	0.0722418617
	3780.0000000000	2.4592681777	0.0897947263
	3784.0000000000	2.8639772590	0.1138921316
	3788.0000000000	3.3838448741	0.1481610487
	3792.0000000000	4.0713499288	0.1991904932
	3796.0000000000	5.0165510959	0.2800839830
	3800.0000000000	6.3892418940	0.4202355983
	3804.0000000000	8.5546805616	0.6971407694
	3808.0000000000	12.4589834067	1.3627229217
	3812.0000000000	21.1932989110	3.4075033284
	3816.0000000000	43.6419005891	7.3008879527
	3820.0000000000	49.2773832637	-4.5386443051
	3824.0000000000	39.3419355781	0.4121206865
	3828.0000000000	51.8238057298	6.0642576449
	3832.0000000000	96.1908959168	18.3830231810
	3836.0000000000	235.9827827129	58.3207520869
	3840.0000000000	458.4438023921	-5.4569155342
	3844.0000000000	224.3371189959	-55.9106313612
	3848.0000000000	90.4823806629	-17.8786001082
	3852.0000000000	45.6438139408	-6.7553046113
	3856.0000000000	27.0442516560	-3.1373946164
	3860.0000000000	17.7891834103	-1.6860242906
	3864.0000000000	12.5643382051	-1.0039111360
	3868.0000000000	9.3385978856	-0.6441230140
	3872.0000000000	7.2112211752	-0.4372652118
	3876.0000000000	5.7356571841	-0.3101762164
	3880.0000000000	4.6707653765	-0.2278914509
	3884.0000000000	3.8772623452	-0.1723074628
	3888.0000000000	3.2702140754	-0.1334240828
	3892.0000000000	2.7954675194	-0.1054148858
	3896.0000000000	2.4171845317	-0.0847303493
	3900.0000000000	2.1108864070	-0.0691246339
	3904.0000000000	1.8593937208	-0.0571297977
	3908.0000000000	1.6503627481	-0.0477588874
	3912.0000000000	1.4747396917	-0.0403317269
	3916.0000000000	1.3257619496	-0.0343692143
	3920.0000000000	1.1982959384	-0.0295272630
	3924.0000000000	1.0883878683	-0.0255544195
	3928.0000000000	0.9929526671	-0.0222640272
	3932.0000000000	0.9095545566	-0.0195155522
	3936.0000000000	0.8362496729	-0.0172018151
	3940.0000000000	0.7714714623	-0.0152401075
	3944.0000000000	0.7139460643	-0.0135659129
	3948.0000000000	0.6626290372	-0.0121284037
	3952.0000000000	0.6166574886	-0.0108871685
	3956.0000000000	0.5753134694	-0.0098098035
	3960.0000000000	0.5379956988	-0.0088701207
	3964.0000000000	0.5041975240	-0.0080467997
	3968.0000000000	0.4734895896	-0.0073223636
	3972.0000000000	0.4455061007	-0.0066823945
	3976.0000000000	0.4199338535	-0.0061149260
	3980.0000000000	0.3726153454	-0.0053151868
	3984.0000000000	0.3522307865	-0.0048851519
	3988.0000000000	0.3334739674	-0.0045002737
	3992.0000000000	0.3161761250	-0.0041547782
	3996.0000000000	0.3001898098	-0.0038437554
