# Supplementary material for: Data of electronic, reactivity, optoelectronic, linear and non-linear optical parameters of doping graphene oxide nanosheet with aluminum atom
Source: Data Brief. 2022 Jan 19;41:107840. doi: 10.1016/j.dib.2022.107840 (PMC8801356; doi:10.1016/j.dib.2022.107840)
Supplement: Supplementary file 1 [file mmc1.zip › supplementary file/DATA OF THE IR SPECTRA/wB97XD/GON1-Al5.xlsx]

## Sheet: coronenal5_ir
#	IR	Spectrum
#	X-Axis:	Frequency	(cm-1)
#	Y-Axis:	&epsilon;	(M-1	cm-1)
#	Peak	information
#	X	Y
#	37.8224000000	168.0144864265
#	43.4639000000	13.0061409803
#	71.0213000000	31.0461782668
#	91.4946000000	3.1568242436
#	100.5670000000	6.9222493017
#	120.6728000000	91.6214419663
#	143.2989000000	55.7712571594
#	161.9088000000	13.6824704634
#	181.8165000000	61.0203923027
#	191.5237000000	24.0563181066
#	204.7437000000	33.7399418404
#	221.5214000000	42.2006854284
#	241.7893000000	108.5451202609
#	268.0915000000	24.2392221225
#	273.4197000000	50.2446929443
#	280.9210000000	76.3566693717
#	288.1650000000	14.4657447596
#	312.8835000000	34.4720472594
#	326.9916000000	117.2290748598
#	340.0802000000	91.7673476614
#	349.6292000000	52.3245187671
#	361.1389000000	690.6846168088
#	372.5583000000	49.0892149781
#	377.7353000000	296.1446778499
#	390.9681000000	214.2164876466
#	403.8797000000	53.6091724467
#	426.9301000000	64.7070331775
#	448.3192000000	130.0115893060
#	471.4107000000	266.3805907681
#	476.4330000000	63.0187346366
#	489.7235000000	72.6032226105
#	498.4625000000	121.0435011877
#	521.5095000000	54.7887661234
#	538.8293000000	13.1758454954
#	558.8674000000	154.0801000454
#	571.0124000000	48.2315356381
#	586.6030000000	194.8075489512
#	598.1325000000	44.3165219332
#	616.3040000000	128.2528240578
#	620.5571000000	94.7325590857
#	639.3008000000	150.1473010432
#	645.1897000000	99.6140978727
#	653.5790000000	265.5164779308
#	677.4939000000	363.4877213688
#	677.8953000000	592.4981806298
#	681.0073000000	188.6812430572
#	705.3406000000	108.3800264640
#	726.2786000000	48.2004593640
#	746.0653000000	74.4123257802
#	756.5114000000	30.6063643512
#	764.7908000000	99.0548825949
#	766.8818000000	52.2067356962
#	778.4219000000	31.0737843949
#	797.0620000000	90.9967320357
#	804.3506000000	173.9045646031
#	812.5526000000	55.4100019212
#	828.5240000000	27.1011151171
#	854.0494000000	198.1901133569
#	867.2951000000	167.6563732146
#	891.6921000000	99.5206208805
#	913.8273000000	182.6947977240
#	929.1352000000	63.3414676344
#	944.4920000000	40.0235618317
#	967.8018000000	69.1218080270
#	981.3988000000	110.7451404531
#	987.2632000000	89.1944191300
#	992.0329000000	4.7939545506
#	1001.8954000000	1.9765904377
#	1005.5341000000	2.6506474519
#	1075.0674000000	68.4849384275
#	1085.8764000000	9.8882921576
#	1099.3616000000	75.5166977649
#	1118.9998000000	29.9301117081
#	1140.9522000000	203.1216325312
#	1173.2994000000	13.0633875666
#	1194.6654000000	50.4501243385
#	1200.1073000000	841.3425375474
#	1208.3621000000	24.1976228247
#	1217.0157000000	319.7603357187
#	1223.3339000000	75.5671956850
#	1229.9329000000	43.7433718673
#	1233.7299000000	56.7688776426
#	1254.2669000000	45.7130912478
#	1264.2678000000	93.4930555652
#	1282.7811000000	2.9849392233
#	1294.0499000000	121.5883825979
#	1296.9812000000	276.0207792595
#	1331.3544000000	46.2356250703
#	1352.2144000000	49.9401030888
#	1375.6357000000	63.5920586317
#	1402.7162000000	265.8596778314
#	1413.5446000000	119.7043927410
#	1424.7151000000	9.7374762457
#	1430.1603000000	9.7807386264
#	1451.7195000000	45.3670035597
#	1456.0157000000	28.8896659557
#	1477.4743000000	80.8988260772
#	1479.5402000000	59.6956181523
#	1488.8285000000	107.9209409849
#	1518.4410000000	577.2678716123
#	1535.3428000000	70.7727379727
#	1562.7490000000	103.7195483238
#	1629.8764000000	69.8804509129
#	1660.3893000000	90.4126677498
#	1688.8158000000	47.2271916399
#	1715.7243000000	3.1341333509
#	1829.2029000000	999.3023337896
#	3110.4766000000	60.5143744845
#	3127.6405000000	54.9069485605
#	3142.0957000000	7.2408785471
#	3163.4896000000	106.5750809224
#	3197.9856000000	23.8348231895
#	3198.2052000000	1.2336650645
#	3205.3466000000	6.7274751948
#	3215.0501000000	11.6529536761
#	3218.0828000000	24.9112737946
#	3227.9978000000	0.8740098392
#	3287.4488000000	4.0131232423
#	3760.6447000000	91.9852491485
#	3845.6398000000	142.6549593165
#	Spectra
#	X	Y	DY/DX
	0.0000000000	0.0883764928	0.0038199858
	4.0000000000	0.1074288897	0.0052028910
	8.0000000000	0.1321973507	0.0073517203
	12.0000000000	0.1681261921	0.0109366471
	16.0000000000	0.2234461071	0.0173994456
	20.0000000000	0.3156637347	0.0303026322
	24.0000000000	0.4934050845	0.0599693046
	28.0000000000	0.8673239640	0.1419641679
	32.0000000000	1.8808792431	0.4220350043
	36.0000000000	4.7389952057	0.8850806636
	40.0000000000	4.6080733701	-0.8193162261
	44.0000000000	2.2034702856	-0.3983907717
	48.0000000000	1.0713768325	-0.1722524773
	52.0000000000	0.6462488888	-0.0600202452
	56.0000000000	0.5051859208	-0.0153500374
	60.0000000000	0.5115474470	0.0200271347
	64.0000000000	0.7171404543	0.0929084731
	68.0000000000	1.4445098219	0.2894845346
	72.0000000000	2.0259575750	-0.2073997849
	76.0000000000	0.9826605083	-0.1786218486
	80.0000000000	0.5766048210	-0.0491397091
	84.0000000000	0.4986932552	-0.0019268738
	88.0000000000	0.5726218003	0.0413030017
	92.0000000000	0.7422304651	0.0133102390
	96.0000000000	0.8112988384	0.0555739705
	100.0000000000	1.1756519428	0.0655808233
	104.0000000000	1.0933266885	-0.0270326761
	108.0000000000	1.2349853183	0.0999184970
	112.0000000000	2.0028151909	0.3164555286
	116.0000000000	4.3905208410	1.0077276356
	120.0000000000	9.7014145847	0.7782856822
	124.0000000000	6.1511920320	-1.3611240631
	128.0000000000	2.8591086260	-0.4043109600
	132.0000000000	2.0718372205	-0.0395629915
	136.0000000000	2.4768490604	0.2707373162
	140.0000000000	4.8215530480	0.9844258182
	144.0000000000	7.3582042947	-0.5753612797
	148.0000000000	3.5724672491	-0.7004959161
	152.0000000000	2.0041518378	-0.1756725031
	156.0000000000	1.8083552592	0.0676638983
	160.0000000000	2.6150398208	0.2930868911
	164.0000000000	2.6062684411	-0.2747926671
	168.0000000000	1.9534330163	-0.0325732214
	172.0000000000	2.2926324115	0.2098568410
	176.0000000000	3.9924372147	0.7381664851
	180.0000000000	9.0427917584	1.5714250850
	184.0000000000	8.9982802194	-1.3538852911
	188.0000000000	5.9214132903	-0.0456278806
	192.0000000000	6.3233426234	-0.3593574836
	196.0000000000	4.1524180012	-0.3148442300
	200.0000000000	4.4025172974	0.4610742775
	204.0000000000	7.5266604190	0.4999955091
	208.0000000000	5.4396078182	-0.8105829425
	212.0000000000	3.7822169989	-0.0691854972
	216.0000000000	4.7241233493	0.5895216194
	220.0000000000	8.9807619235	1.1945613555
	224.0000000000	7.9864948434	-1.2114712706
	228.0000000000	4.9994428130	-0.2666194750
	232.0000000000	5.3373279551	0.4062483067
	236.0000000000	9.0283359112	1.6624066620
	240.0000000000	20.5093282317	3.5226825818
	244.0000000000	19.0240032889	-3.6635047566
	248.0000000000	8.4274501426	-1.4623310026
	252.0000000000	5.0915764550	-0.4117702520
	256.0000000000	4.3039226717	-0.0234044431
	260.0000000000	4.8470119165	0.3193840280
	264.0000000000	7.4131934119	1.0856695376
	268.0000000000	13.2385519612	1.2911706690
	272.0000000000	18.3875213718	1.5510912878
	276.0000000000	18.9448863628	-0.2691549539
	280.0000000000	23.8601453230	1.2961762618
	284.0000000000	17.0897089831	-2.6307475016
	288.0000000000	11.2230460749	-0.9555081281
	292.0000000000	7.1001044257	-0.7908543258
	296.0000000000	5.2725904444	-0.2084047700
	300.0000000000	5.0213007583	0.0634300207
	304.0000000000	5.8058012845	0.3595437997
	308.0000000000	8.4615965271	1.0989547935
	312.0000000000	14.7285991669	1.2992490907
	316.0000000000	13.7629927422	-0.6428453664
	320.0000000000	15.2354309834	1.5100768359
	324.0000000000	28.3188255858	5.3018342979
	328.0000000000	39.7594389304	-3.1140022649
	332.0000000000	25.2195905861	-1.7353634812
	336.0000000000	27.6025231506	2.9224406061
	340.0000000000	42.2491670231	1.0376710131
	344.0000000000	34.9336430650	-1.0356455760
	348.0000000000	42.0688196019	3.8887155285
	352.0000000000	54.3878611746	3.5995763563
	356.0000000000	93.9682250469	18.9586440708
	360.0000000000	211.5858309012	26.6473862679
	364.0000000000	158.0358514618	-32.3579339180
	368.0000000000	80.3307594378	-7.6827102219
	372.0000000000	78.3354534647	4.5795641572
	376.0000000000	112.1548675972	11.3965308691
	380.0000000000	96.8318848405	-16.0237175637
	384.0000000000	56.4324181373	-3.2318665952
	388.0000000000	67.8816301717	8.7113855266
	392.0000000000	82.7783647609	-9.1281509972
	396.0000000000	41.2991406202	-6.6921647335
	400.0000000000	29.0801711983	-0.1347124907
	404.0000000000	31.4593257494	-1.3367567732
	408.0000000000	18.9206833658	-2.7406716219
	412.0000000000	12.3610395863	-0.8412575257
	416.0000000000	10.8138218075	0.0112542670
	420.0000000000	12.7425370188	1.0989578013
	424.0000000000	21.8728585641	3.6690659360
	428.0000000000	28.8006679538	-2.6868879291
	432.0000000000	16.4222983649	-1.9254333620
	436.0000000000	13.0887634541	0.0143249743
	440.0000000000	16.1372965421	1.6481120006
	444.0000000000	29.6312893192	5.8330957834
	448.0000000000	56.9426215417	2.1941515316
	452.0000000000	35.3813768564	-6.3598668592
	456.0000000000	21.4388510308	-1.2868545543
	460.0000000000	21.5876795530	1.2416526644
	464.0000000000	33.2200248958	5.1851391053
	468.0000000000	73.3112741956	16.4089228105
	472.0000000000	123.8018171540	-4.6516887661
	476.0000000000	79.2870110240	-9.8688129705
	480.0000000000	43.0886043938	-6.3259132588
	484.0000000000	31.7575943339	0.2153076958
	488.0000000000	43.6466777612	4.7201080321
	492.0000000000	45.5892082994	-2.3079607444
	496.0000000000	53.1410725702	6.1637751436
	500.0000000000	55.1471525142	-8.4326155901
	504.0000000000	25.4816683715	-4.5309782124
	508.0000000000	14.9411381011	-1.3384283251
	512.0000000000	12.3953494405	-0.0188361406
	516.0000000000	15.2914587102	1.7038166804
	520.0000000000	27.8586116999	3.4360924288
	524.0000000000	23.6604168414	-4.0150249309
	528.0000000000	12.8528275706	-1.3899299405
	532.0000000000	10.2123129429	-0.0910765181
	536.0000000000	11.8897938695	0.9328931266
	540.0000000000	13.8191273661	-0.5175367466
	544.0000000000	12.1432493207	0.0791774867
	548.0000000000	14.8941916251	1.3399048983
	552.0000000000	24.8585021594	4.2035827996
	556.0000000000	55.9638356996	11.9452787051
	560.0000000000	77.4464147576	-8.4352696239
	564.0000000000	40.5471373980	-5.2787885334
	568.0000000000	35.3195995802	1.9647882458
	572.0000000000	39.7608345643	-2.5224809745
	576.0000000000	30.0323894316	-0.5260065951
	580.0000000000	38.3172857673	5.1406484676
	584.0000000000	79.8152561906	15.8330053197
	588.0000000000	99.3309903607	-13.2320788183
	592.0000000000	50.2128529614	-6.6728247351
	596.0000000000	42.3330166453	1.3347852587
	600.0000000000	38.2719064415	-4.0308231880
	604.0000000000	27.5689139055	-0.8297020659
	608.0000000000	30.8263344461	2.5269908469
	612.0000000000	52.5976572268	9.5303990214
	616.0000000000	102.1088916072	8.2539047897
	620.0000000000	100.1527156881	-5.2778612137
	624.0000000000	60.0573229776	-9.1832298763
	628.0000000000	40.8253393835	-1.3405379027
	632.0000000000	45.5708147285	3.9412578518
	636.0000000000	79.4211947273	14.1553204397
	640.0000000000	126.3779782354	-0.2080342594
	644.0000000000	121.9189884000	2.6242075384
	648.0000000000	118.1841473130	1.1698723176
	652.0000000000	170.4313082065	19.0657586476
	656.0000000000	145.3847186018	-24.1797913231
	660.0000000000	82.6284956158	-6.9471295174
	664.0000000000	76.2193460444	2.8861590958
	668.0000000000	107.3302571395	13.9761134257
	672.0000000000	213.9568620587	45.6425960746
	676.0000000000	524.3146545448	95.7935206753
	680.0000000000	538.7040969333	-78.4195243881
	684.0000000000	242.2862778028	-54.1348939444
	688.0000000000	109.8858964150	-18.2416098653
	692.0000000000	63.9679773550	-6.7532640226
	696.0000000000	47.7457470124	-1.7888136351
	700.0000000000	50.4051758601	3.7136036507
	704.0000000000	79.9986550469	7.8114740339
	708.0000000000	62.9200188871	-11.2327443585
	712.0000000000	32.8038959863	-4.1029499997
	716.0000000000	23.5428282628	-0.9954545575
	720.0000000000	23.6841106068	1.2260686343
	724.0000000000	35.7307163992	4.5951448706
	728.0000000000	37.7356575630	-4.6634759015
	732.0000000000	22.7711946069	-1.9724460730
	736.0000000000	20.0040241587	0.3818186407
	740.0000000000	26.4477419766	3.2343099190
	744.0000000000	50.2889289717	8.0889992656
	748.0000000000	53.9797107335	-6.5078934847
	752.0000000000	38.0887584220	-0.2051266189
	756.0000000000	47.9522475258	2.8995731873
	760.0000000000	57.1614641014	5.3436317234
	764.0000000000	99.8397742154	10.5165215989
	768.0000000000	84.5150252648	-13.8075833415
	772.0000000000	43.5638862379	-5.1672248410
	776.0000000000	37.8906085226	1.4285855191
	780.0000000000	36.3704914924	-3.4694509505
	784.0000000000	25.9617327817	-0.9802388201
	788.0000000000	27.8326795277	1.9116276112
	792.0000000000	44.4579577230	7.2940355598
	796.0000000000	89.6715290841	11.7230194605
	800.0000000000	105.4799146128	4.5130872967
	804.0000000000	148.2494956344	3.1587504156
	808.0000000000	95.9093535054	-13.3951582370
	812.0000000000	74.2558778406	-3.1247875438
	816.0000000000	44.4213987346	-7.4369589058
	820.0000000000	26.6860853009	-2.0708882685
	824.0000000000	24.8007908735	1.0830249597
	828.0000000000	32.8597868157	0.8993308274
	832.0000000000	24.4193276358	-2.6242468184
	836.0000000000	19.0803429230	-0.2852498080
	840.0000000000	20.5069828363	1.1630707274
	844.0000000000	29.1021541263	3.5091713727
	848.0000000000	54.5397383347	10.6527548824
	852.0000000000	128.5984523356	24.4979097631
	856.0000000000	136.7726633865	-21.1301744170
	860.0000000000	79.1106932699	-4.3805558616
	864.0000000000	100.0991080321	14.9905498535
	868.0000000000	138.5169493507	-11.7224004457
	872.0000000000	66.0321147383	-13.4351757257
	876.0000000000	34.7994780287	-3.9453333767
	880.0000000000	26.6316065262	-0.5332409341
	884.0000000000	30.1576243722	2.5848864585
	888.0000000000	53.3176463128	10.0825941402
	892.0000000000	87.9395407575	-2.8112605010
	896.0000000000	48.4034861997	-8.3077623386
	900.0000000000	31.0103285709	-1.4176319033
	904.0000000000	33.1187573134	2.5131799027
	908.0000000000	56.0810322406	10.4077168022
	912.0000000000	128.6470090728	22.6106755617
	916.0000000000	121.5393437940	-22.9664865483
	920.0000000000	56.1093972976	-8.3009876083
	924.0000000000	43.7527926052	1.4181518795
	928.0000000000	63.3773544749	4.9873660434
	932.0000000000	47.1147135349	-8.2209460277
	936.0000000000	27.2518667485	-2.0076331275
	940.0000000000	28.0447118384	2.4710915357
	944.0000000000	42.9471757665	1.5438896158
	948.0000000000	28.3752057324	-4.6105640372
	952.0000000000	17.7324718759	-1.1488376164
	956.0000000000	16.5693306776	0.4559470840
	960.0000000000	21.9037274528	2.4937577315
	964.0000000000	41.3223006010	8.0918858644
	968.0000000000	71.8865486365	-0.1894564634
	972.0000000000	49.7176245121	-3.7645573415
	976.0000000000	55.5913399632	7.0927056947
	980.0000000000	109.7520849118	16.0033043099
	984.0000000000	118.1739552140	-4.1535425091
	988.0000000000	105.2918296368	-11.8752893797
	992.0000000000	51.2018591743	-9.8282356864
	996.0000000000	25.4415403638	-3.7683935861
	1000.0000000000	16.3958976833	-1.1800483717
	1004.0000000000	12.8929588339	-0.7598665303
	1008.0000000000	9.2377967378	-0.9594264996
	1012.0000000000	6.4412999417	-0.4730162228
	1016.0000000000	4.9681757925	-0.2543254210
	1020.0000000000	4.1702703972	-0.1553032406
	1024.0000000000	3.6710272383	-0.0986987599
	1028.0000000000	3.2785123918	-0.0596443917
	1032.0000000000	3.1004892005	-0.0302875075
	1036.0000000000	3.0650963980	-0.0037605781
	1040.0000000000	3.1031059980	0.0232545081
	1044.0000000000	3.8322369759	0.0630852689
	1048.0000000000	4.1699691657	0.1087279257
	1052.0000000000	4.7052588119	0.1815438086
	1056.0000000000	5.6627965519	0.3112804525
	1060.0000000000	7.5969118810	0.5858778182
	1064.0000000000	11.1352859778	1.2744186405
	1068.0000000000	19.7174450859	3.4627772003
	1072.0000000000	45.1827415210	9.9351216782
	1076.0000000000	66.7647733042	-6.2433789557
	1080.0000000000	34.3148376694	-5.1540920571
	1084.0000000000	26.2309201644	0.1099366532
	1088.0000000000	24.4804524073	-0.9511263156
	1092.0000000000	26.6780400816	2.5506879355
	1096.0000000000	50.4068239754	10.1317354893
	1100.0000000000	78.0143285746	-5.4208045091
	1104.0000000000	39.1721790918	-7.3052623174
	1108.0000000000	23.0716505564	-1.7336314114
	1112.0000000000	21.4661483184	0.8534474432
	1116.0000000000	31.6047337014	4.4301780936
	1120.0000000000	41.1965308621	-2.7579633083
	1124.0000000000	28.2181759534	-1.6559290612
	1128.0000000000	28.3819310184	1.5716599549
	1132.0000000000	42.1293316161	5.9186104770
	1136.0000000000	87.3753742095	19.3004882265
	1140.0000000000	198.2813812712	21.4545352552
	1144.0000000000	135.6422275080	-30.4735616666
	1148.0000000000	58.2302901069	-10.2692336701
	1152.0000000000	33.6949102411	-3.3944530436
	1156.0000000000	25.2486182338	-1.1785822489
	1160.0000000000	22.7379829652	-0.1696168961
	1164.0000000000	23.5956098858	0.6113788297
	1168.0000000000	28.2416453726	1.8775599298
	1172.0000000000	39.4518026653	3.0703350865
	1176.0000000000	43.4308963789	0.0910391673
	1180.0000000000	49.5359905730	3.0770936299
	1184.0000000000	69.0947648911	7.0836740611
	1188.0000000000	112.8392851251	16.3208665348
	1192.0000000000	222.9213096481	43.1844006626
	1196.0000000000	493.0625352778	100.9363761830
	1200.0000000000	922.1832583739	10.3653618978
	1204.0000000000	506.4261311495	-106.2867572369
	1208.0000000000	274.6886898788	-24.3414443014
	1212.0000000000	252.6687781589	16.6177170066
	1216.0000000000	404.2836750699	35.0344062311
	1220.0000000000	316.7222154372	-42.2184430472
	1224.0000000000	215.0219328868	-21.4129134860
	1228.0000000000	155.1957840253	-3.8557788235
	1232.0000000000	144.8977682587	-4.3106205175
	1236.0000000000	100.3558490422	-15.7968257155
	1240.0000000000	57.0186341432	-6.1110732053
	1244.0000000000	43.4228795209	-1.3890182541
	1248.0000000000	45.0138600615	2.4759786844
	1252.0000000000	67.8191617617	8.6983746592
	1256.0000000000	79.2643438764	-4.2587413387
	1260.0000000000	80.9388268366	7.9663117950
	1264.0000000000	125.7536029689	2.2246806712
	1268.0000000000	76.2007116354	-13.7824240052
	1272.0000000000	44.0056100467	-3.8217939706
	1276.0000000000	37.1682781480	-0.0702624423
	1280.0000000000	42.3352702654	2.7354834084
	1284.0000000000	59.2531656055	6.0193654954
	1288.0000000000	102.9862851110	18.4427275465
	1292.0000000000	237.9720594021	51.2747274361
	1296.0000000000	410.1551715185	11.9798134214
	1300.0000000000	247.0281595255	-57.4119890220
	1304.0000000000	101.6844837367	-19.6484729158
	1308.0000000000	53.2565203665	-7.0955489628
	1312.0000000000	34.2694039862	-3.0516247260
	1316.0000000000	25.9424697511	-1.2962466372
	1320.0000000000	23.3531614141	-0.0485988274
	1324.0000000000	26.6398835287	1.9918403679
	1328.0000000000	44.0893158775	7.4141004162
	1332.0000000000	64.1301345806	-4.1496848270
	1336.0000000000	35.1335138414	-5.3911371286
	1340.0000000000	23.6376177586	-1.0399324465
	1344.0000000000	24.4379087662	1.4984570599
	1348.0000000000	39.1252000579	6.6616340836
	1352.0000000000	69.2343630502	1.5555213650
	1356.0000000000	42.1786800958	-7.4681348070
	1360.0000000000	25.5974554944	-1.8886598726
	1364.0000000000	22.5701960219	0.4403648242
	1368.0000000000	29.0758946225	3.1637979442
	1372.0000000000	54.1885225402	10.4729712670
	1376.0000000000	89.0831547535	-2.9456565429
	1380.0000000000	50.8659544004	-7.7590428934
	1384.0000000000	35.0160331054	-1.1802986687
	1388.0000000000	36.9243047606	2.0059988106
	1392.0000000000	52.6023117512	6.4188843903
	1396.0000000000	98.6032494695	19.1392722182
	1400.0000000000	238.9729581196	52.8730158726
	1404.0000000000	320.7670744742	-38.7169826582
	1408.0000000000	174.0020907557	-16.3272319172
	1412.0000000000	184.8964727548	12.4787789524
	1416.0000000000	141.5564241616	-26.8655978289
	1420.0000000000	69.3273868773	-9.2831500284
	1424.0000000000	51.0955369849	-2.1286622319
	1428.0000000000	41.7513401343	-1.4950468575
	1432.0000000000	33.4318306678	-3.1649922116
	1436.0000000000	24.5606488863	-1.0936225577
	1440.0000000000	23.5187626029	0.5063753596
	1444.0000000000	29.4348879889	2.7700947347
	1448.0000000000	51.1576920112	9.0961219858
	1452.0000000000	88.7433648140	2.8063253622
	1456.0000000000	78.3326429373	-6.0127269933
	1460.0000000000	47.2806863469	-5.6426277031
	1464.0000000000	36.9018705108	-0.2156407887
	1468.0000000000	43.5366642363	3.7297602381
	1472.0000000000	73.0630394018	12.6342840484
	1476.0000000000	158.7316125641	27.2122420469
	1480.0000000000	186.1171139119	-16.2972261823
	1484.0000000000	133.3055011809	-0.3949983942
	1488.0000000000	177.2133824821	9.1490076460
	1492.0000000000	120.4865455646	-21.5523835596
	1496.0000000000	68.8141526164	-5.9700698065
	1500.0000000000	59.5136877810	0.5209670582
	1504.0000000000	71.3440950550	5.5928769857
	1508.0000000000	110.5324374067	15.5738637502
	1512.0000000000	222.9160887532	47.1051602298
	1516.0000000000	564.4860528842	123.0995991147
	1520.0000000000	671.5845791545	-110.9746608827
	1524.0000000000	275.2751604770	-59.8704376221
	1528.0000000000	140.2661165564	-15.6490811740
	1532.0000000000	121.8752908669	5.4352292943
	1536.0000000000	135.1078780727	-11.2415620768
	1540.0000000000	72.0818682666	-11.8442793632
	1544.0000000000	43.2480863068	-3.9640649035
	1548.0000000000	34.0718465525	-0.9582365520
	1552.0000000000	34.9627028600	1.5541747340
	1556.0000000000	50.4339538079	7.2171440690
	1560.0000000000	106.6941103045	21.7202920999
	1564.0000000000	137.2047111983	-18.6020214428
	1568.0000000000	59.5437982695	-12.7088928424
	1572.0000000000	29.1232478247	-4.2388733747
	1576.0000000000	17.9126213886	-1.7785291871
	1580.0000000000	12.8108310955	-0.9029326324
	1584.0000000000	10.0643533362	-0.5161964606
	1588.0000000000	8.4370385062	-0.3125948639
	1592.0000000000	7.4470528821	-0.1869161031
	1596.0000000000	6.8900842328	-0.0948123365
	1600.0000000000	6.6766689948	-0.0117329976
	1604.0000000000	6.8115692849	0.0831323272
	1608.0000000000	7.3963481827	0.2199580458
	1612.0000000000	8.6739262491	0.4640350729
	1616.0000000000	11.4380021734	0.9941038579
	1620.0000000000	17.7485410609	2.4318926738
	1624.0000000000	35.1988303454	7.3107638078
	1628.0000000000	85.0880592079	15.6344447885
	1632.0000000000	81.6553179715	-15.7891485463
	1636.0000000000	34.9838883268	-6.5003506550
	1640.0000000000	20.0487060758	-1.8295277399
	1644.0000000000	16.5272693116	-0.1179775376
	1648.0000000000	18.7708250324	1.3232343306
	1652.0000000000	29.1088197859	4.4310598885
	1656.0000000000	63.2979689163	14.5630530981
	1660.0000000000	132.8079959676	6.1735798038
	1664.0000000000	75.6567728985	-17.7737204931
	1668.0000000000	32.5462441586	-5.6347410241
	1672.0000000000	20.2261411222	-1.7460463515
	1676.0000000000	16.7479531031	-0.1167603098
	1680.0000000000	19.0450174522	1.7005373141
	1684.0000000000	33.8663875799	6.6312720064
	1688.0000000000	71.0457397142	6.3103339320
	1692.0000000000	46.4193392563	-10.4175007093
	1696.0000000000	20.0678285630	-3.5379517750
	1700.0000000000	11.3870621614	-1.2614765599
	1704.0000000000	8.0679928865	-0.5109138341
	1708.0000000000	6.8624775032	-0.1041611755
	1712.0000000000	7.4456399898	0.4493716417
	1716.0000000000	9.0526052370	-0.2597458530
	1720.0000000000	6.2820572053	-0.5990172101
	1724.0000000000	4.7398452213	-0.1987195164
	1728.0000000000	4.2469313300	-0.0698191315
	1732.0000000000	4.0857681415	-0.0169674065
	1736.0000000000	4.0817553577	0.0128325902
	1740.0000000000	4.1777584810	0.0343742306
	1744.0000000000	4.3529695204	0.0530007586
	1748.0000000000	4.6012800945	0.0712364079
	1752.0000000000	4.9244653290	0.0906678196
	1756.0000000000	5.3299784538	0.1126184380
	1760.0000000000	5.8306058317	0.1384735948
	1764.0000000000	6.4451912813	0.1699146665
	1768.0000000000	7.2003031437	0.2091696987
	1772.0000000000	8.1330643587	0.2593575288
	1776.0000000000	9.2956993939	0.3250219712
	1780.0000000000	10.7628504076	0.4130179274
	1784.0000000000	12.6436132797	0.5340546889
	1788.0000000000	15.1020052729	0.7055120547
	1792.0000000000	18.3332215763	0.9575870003
	1796.0000000000	22.8742227414	1.3412881306
	1800.0000000000	29.3687302889	1.9570580132
	1804.0000000000	39.1017516171	3.0086686823
	1808.0000000000	54.6030295555	4.9541639509
	1812.0000000000	81.3935531182	8.9559778324
	1816.0000000000	133.2895361416	18.4687487311
	1820.0000000000	251.7726114093	45.9916298186
	1824.0000000000	588.3268869873	142.1232751949
	1828.0000000000	1452.2614308071	200.2458517743
	1832.0000000000	1063.5545077171	-249.7264274886
	1836.0000000000	407.3910268175	-89.0255577899
	1840.0000000000	191.1601413586	-31.1282199977
	1844.0000000000	107.8861610798	-13.5833659425
	1848.0000000000	68.6488227335	-6.9835042739
	1852.0000000000	47.2993134129	-4.0253719491
	1856.0000000000	34.5181479915	-2.5198857834
	1860.0000000000	26.2736415060	-1.6777565198
	1864.0000000000	20.6552242926	-1.1715514775
	1868.0000000000	16.6586237381	-0.8496021274
	1872.0000000000	13.7162856298	-0.6353381362
	1876.0000000000	11.4854136299	-0.4872998264
	1880.0000000000	9.7585097002	-0.3818474993
	1884.0000000000	8.3931080932	-0.3047103760
	1888.0000000000	7.2950588778	-0.2470003362
	1892.0000000000	6.3989434321	-0.2029738855
	1896.0000000000	5.6581723216	-0.1688083726
	1900.0000000000	5.0388436180	-0.1418930957
	1904.0000000000	4.5158153508	-0.1204040641
	1908.0000000000	4.0701254271	-0.1030409503
	1912.0000000000	3.6872558441	-0.0888598767
	1916.0000000000	3.3559398044	-0.0771645051
	1920.0000000000	3.0673261168	-0.0674335336
	1924.0000000000	2.8143836859	-0.0592714697
	1928.0000000000	2.5914704112	-0.0523746027
	1932.0000000000	2.3940166188	-0.0465070958
	1936.0000000000	2.2182895423	-0.0414839363
	1940.0000000000	2.0612159850	-0.0371586076
	1944.0000000000	1.9202473069	-0.0334140626
	1948.0000000000	1.7932555765	-0.0301560361
	1952.0000000000	1.6784529321	-0.0273080368
	1956.0000000000	1.5743284103	-0.0248075584
	1960.0000000000	1.4795980489	-0.0226031856
	1964.0000000000	1.3931651705	-0.0206523654
	1968.0000000000	1.3140885404	-0.0189196755
	1972.0000000000	1.2415566645	-0.0173754681
	1976.0000000000	1.1748669115	-0.0159948016
	1980.0000000000	1.1134084507	-0.0147565914
	1984.0000000000	1.0566482292	-0.0136429320
	1988.0000000000	1.0041193864	-0.0126385516
	1992.0000000000	0.0000000000	0.0000000000
	1996.0000000000	0.0000000000	0.0000000000
	2000.0000000000	0.0000000000	0.0000000000
	2004.0000000000	0.0000000000	0.0000000000
	2008.0000000000	0.0000000000	0.0000000000
	2012.0000000000	0.0000000000	0.0000000000
	2016.0000000000	0.0000000000	0.0000000000
	2020.0000000000	0.0000000000	0.0000000000
	2024.0000000000	0.0000000000	0.0000000000
	2028.0000000000	0.0000000000	0.0000000000
	2032.0000000000	0.0000000000	0.0000000000
	2036.0000000000	0.0000000000	0.0000000000
	2040.0000000000	0.0000000000	0.0000000000
	2044.0000000000	0.0000000000	0.0000000000
	2048.0000000000	0.0000000000	0.0000000000
	2052.0000000000	0.0000000000	0.0000000000
	2056.0000000000	0.0000000000	0.0000000000
	2060.0000000000	0.0000000000	0.0000000000
	2064.0000000000	0.0000000000	0.0000000000
	2068.0000000000	0.0000000000	0.0000000000
	2072.0000000000	0.0000000000	0.0000000000
	2076.0000000000	0.0000000000	0.0000000000
	2080.0000000000	0.0000000000	0.0000000000
	2084.0000000000	0.0000000000	0.0000000000
	2088.0000000000	0.0000000000	0.0000000000
	2092.0000000000	0.0000000000	0.0000000000
	2096.0000000000	0.0000000000	0.0000000000
	2100.0000000000	0.0000000000	0.0000000000
	2104.0000000000	0.0000000000	0.0000000000
	2108.0000000000	0.0000000000	0.0000000000
	2112.0000000000	0.0000000000	0.0000000000
	2116.0000000000	0.0000000000	0.0000000000
	2120.0000000000	0.0000000000	0.0000000000
	2124.0000000000	0.0000000000	0.0000000000
	2128.0000000000	0.0000000000	0.0000000000
	2132.0000000000	0.0000000000	0.0000000000
	2136.0000000000	0.0000000000	0.0000000000
	2140.0000000000	0.0000000000	0.0000000000
	2144.0000000000	0.0000000000	0.0000000000
	2148.0000000000	0.0000000000	0.0000000000
	2152.0000000000	0.0000000000	0.0000000000
	2156.0000000000	0.0000000000	0.0000000000
	2160.0000000000	0.0000000000	0.0000000000
	2164.0000000000	0.0000000000	0.0000000000
	2168.0000000000	0.0000000000	0.0000000000
	2172.0000000000	0.0000000000	0.0000000000
	2176.0000000000	0.0000000000	0.0000000000
	2180.0000000000	0.0000000000	0.0000000000
	2184.0000000000	0.0000000000	0.0000000000
	2188.0000000000	0.0000000000	0.0000000000
	2192.0000000000	0.0000000000	0.0000000000
	2196.0000000000	0.0000000000	0.0000000000
	2200.0000000000	0.0000000000	0.0000000000
	2204.0000000000	0.0000000000	0.0000000000
	2208.0000000000	0.0000000000	0.0000000000
	2212.0000000000	0.0000000000	0.0000000000
	2216.0000000000	0.0000000000	0.0000000000
	2220.0000000000	0.0000000000	0.0000000000
	2224.0000000000	0.0000000000	0.0000000000
	2228.0000000000	0.0000000000	0.0000000000
	2232.0000000000	0.0000000000	0.0000000000
	2236.0000000000	0.0000000000	0.0000000000
	2240.0000000000	0.0000000000	0.0000000000
	2244.0000000000	0.0000000000	0.0000000000
	2248.0000000000	0.0000000000	0.0000000000
	2252.0000000000	0.0000000000	0.0000000000
	2256.0000000000	0.0000000000	0.0000000000
	2260.0000000000	0.0000000000	0.0000000000
	2264.0000000000	0.0000000000	0.0000000000
	2268.0000000000	0.0000000000	0.0000000000
	2272.0000000000	0.0000000000	0.0000000000
	2276.0000000000	0.0000000000	0.0000000000
	2280.0000000000	0.0000000000	0.0000000000
	2284.0000000000	0.0000000000	0.0000000000
	2288.0000000000	0.0000000000	0.0000000000
	2292.0000000000	0.0000000000	0.0000000000
	2296.0000000000	0.0000000000	0.0000000000
	2300.0000000000	0.0000000000	0.0000000000
	2304.0000000000	0.0000000000	0.0000000000
	2308.0000000000	0.0000000000	0.0000000000
	2312.0000000000	0.0000000000	0.0000000000
	2316.0000000000	0.0000000000	0.0000000000
	2320.0000000000	0.0000000000	0.0000000000
	2324.0000000000	0.0000000000	0.0000000000
	2328.0000000000	0.0000000000	0.0000000000
	2332.0000000000	0.0000000000	0.0000000000
	2336.0000000000	0.0000000000	0.0000000000
	2340.0000000000	0.0000000000	0.0000000000
	2344.0000000000	0.0000000000	0.0000000000
	2348.0000000000	0.0000000000	0.0000000000
	2352.0000000000	0.0000000000	0.0000000000
	2356.0000000000	0.0000000000	0.0000000000
	2360.0000000000	0.0000000000	0.0000000000
	2364.0000000000	0.0000000000	0.0000000000
	2368.0000000000	0.0000000000	0.0000000000
	2372.0000000000	0.0000000000	0.0000000000
	2376.0000000000	0.0000000000	0.0000000000
	2380.0000000000	0.0000000000	0.0000000000
	2384.0000000000	0.0000000000	0.0000000000
	2388.0000000000	0.0000000000	0.0000000000
	2392.0000000000	0.0000000000	0.0000000000
	2396.0000000000	0.0000000000	0.0000000000
	2400.0000000000	0.0000000000	0.0000000000
	2404.0000000000	0.0000000000	0.0000000000
	2408.0000000000	0.0000000000	0.0000000000
	2412.0000000000	0.0000000000	0.0000000000
	2416.0000000000	0.0000000000	0.0000000000
	2420.0000000000	0.0000000000	0.0000000000
	2424.0000000000	0.0000000000	0.0000000000
	2428.0000000000	0.0000000000	0.0000000000
	2432.0000000000	0.0000000000	0.0000000000
	2436.0000000000	0.0000000000	0.0000000000
	2440.0000000000	0.0000000000	0.0000000000
	2444.0000000000	0.0000000000	0.0000000000
	2448.0000000000	0.0000000000	0.0000000000
	2452.0000000000	0.0000000000	0.0000000000
	2456.0000000000	0.0000000000	0.0000000000
	2460.0000000000	0.0000000000	0.0000000000
	2464.0000000000	0.0000000000	0.0000000000
	2468.0000000000	0.0000000000	0.0000000000
	2472.0000000000	0.0000000000	0.0000000000
	2476.0000000000	0.0000000000	0.0000000000
	2480.0000000000	0.0000000000	0.0000000000
	2484.0000000000	0.0000000000	0.0000000000
	2488.0000000000	0.0000000000	0.0000000000
	2492.0000000000	0.0000000000	0.0000000000
	2496.0000000000	0.0000000000	0.0000000000
	2500.0000000000	0.0000000000	0.0000000000
	2504.0000000000	0.0000000000	0.0000000000
	2508.0000000000	0.0000000000	0.0000000000
	2512.0000000000	0.0000000000	0.0000000000
	2516.0000000000	0.0000000000	0.0000000000
	2520.0000000000	0.0000000000	0.0000000000
	2524.0000000000	0.0000000000	0.0000000000
	2528.0000000000	0.0000000000	0.0000000000
	2532.0000000000	0.0000000000	0.0000000000
	2536.0000000000	0.0000000000	0.0000000000
	2540.0000000000	0.0000000000	0.0000000000
	2544.0000000000	0.0000000000	0.0000000000
	2548.0000000000	0.0000000000	0.0000000000
	2552.0000000000	0.0000000000	0.0000000000
	2556.0000000000	0.0000000000	0.0000000000
	2560.0000000000	0.0000000000	0.0000000000
	2564.0000000000	0.0000000000	0.0000000000
	2568.0000000000	0.0000000000	0.0000000000
	2572.0000000000	0.0000000000	0.0000000000
	2576.0000000000	0.0000000000	0.0000000000
	2580.0000000000	0.0000000000	0.0000000000
	2584.0000000000	0.0000000000	0.0000000000
	2588.0000000000	0.0000000000	0.0000000000
	2592.0000000000	0.0000000000	0.0000000000
	2596.0000000000	0.0000000000	0.0000000000
	2600.0000000000	0.0000000000	0.0000000000
	2604.0000000000	0.0000000000	0.0000000000
	2608.0000000000	0.0000000000	0.0000000000
	2612.0000000000	0.0000000000	0.0000000000
	2616.0000000000	0.0000000000	0.0000000000
	2620.0000000000	0.0000000000	0.0000000000
	2624.0000000000	0.0000000000	0.0000000000
	2628.0000000000	0.0000000000	0.0000000000
	2632.0000000000	0.0000000000	0.0000000000
	2636.0000000000	0.0000000000	0.0000000000
	2640.0000000000	0.0000000000	0.0000000000
	2644.0000000000	0.0000000000	0.0000000000
	2648.0000000000	0.0000000000	0.0000000000
	2652.0000000000	0.0000000000	0.0000000000
	2656.0000000000	0.0000000000	0.0000000000
	2660.0000000000	0.0000000000	0.0000000000
	2664.0000000000	0.0000000000	0.0000000000
	2668.0000000000	0.0000000000	0.0000000000
	2672.0000000000	0.0000000000	0.0000000000
	2676.0000000000	0.0000000000	0.0000000000
	2680.0000000000	0.0000000000	0.0000000000
	2684.0000000000	0.0000000000	0.0000000000
	2688.0000000000	0.0000000000	0.0000000000
	2692.0000000000	0.0000000000	0.0000000000
	2696.0000000000	0.0000000000	0.0000000000
	2700.0000000000	0.0000000000	0.0000000000
	2704.0000000000	0.0000000000	0.0000000000
	2708.0000000000	0.0000000000	0.0000000000
	2712.0000000000	0.0000000000	0.0000000000
	2716.0000000000	0.0000000000	0.0000000000
	2720.0000000000	0.0000000000	0.0000000000
	2724.0000000000	0.0000000000	0.0000000000
	2728.0000000000	0.0000000000	0.0000000000
	2732.0000000000	0.0000000000	0.0000000000
	2736.0000000000	0.0000000000	0.0000000000
	2740.0000000000	0.0000000000	0.0000000000
	2744.0000000000	0.0000000000	0.0000000000
	2748.0000000000	0.0000000000	0.0000000000
	2752.0000000000	0.0000000000	0.0000000000
	2756.0000000000	0.0000000000	0.0000000000
	2760.0000000000	0.0000000000	0.0000000000
	2764.0000000000	0.0000000000	0.0000000000
	2768.0000000000	0.0000000000	0.0000000000
	2772.0000000000	0.0000000000	0.0000000000
	2776.0000000000	0.0000000000	0.0000000000
	2780.0000000000	0.0000000000	0.0000000000
	2784.0000000000	0.0000000000	0.0000000000
	2788.0000000000	0.0000000000	0.0000000000
	2792.0000000000	0.0000000000	0.0000000000
	2796.0000000000	0.0000000000	0.0000000000
	2800.0000000000	0.0000000000	0.0000000000
	2804.0000000000	0.0000000000	0.0000000000
	2808.0000000000	0.0000000000	0.0000000000
	2812.0000000000	0.0000000000	0.0000000000
	2816.0000000000	0.0000000000	0.0000000000
	2820.0000000000	0.0000000000	0.0000000000
	2824.0000000000	0.0000000000	0.0000000000
	2828.0000000000	0.0000000000	0.0000000000
	2832.0000000000	0.0000000000	0.0000000000
	2836.0000000000	0.0000000000	0.0000000000
	2840.0000000000	0.0000000000	0.0000000000
	2844.0000000000	0.0000000000	0.0000000000
	2848.0000000000	0.0000000000	0.0000000000
	2852.0000000000	0.0000000000	0.0000000000
	2856.0000000000	0.0000000000	0.0000000000
	2860.0000000000	0.0000000000	0.0000000000
	2864.0000000000	0.0000000000	0.0000000000
	2868.0000000000	0.0000000000	0.0000000000
	2872.0000000000	0.0000000000	0.0000000000
	2876.0000000000	0.0000000000	0.0000000000
	2880.0000000000	0.0000000000	0.0000000000
	2884.0000000000	0.0000000000	0.0000000000
	2888.0000000000	0.0000000000	0.0000000000
	2892.0000000000	0.0000000000	0.0000000000
	2896.0000000000	0.0000000000	0.0000000000
	2900.0000000000	0.0000000000	0.0000000000
	2904.0000000000	0.0000000000	0.0000000000
	2908.0000000000	0.0000000000	0.0000000000
	2912.0000000000	0.0000000000	0.0000000000
	2916.0000000000	0.0000000000	0.0000000000
	2920.0000000000	0.0000000000	0.0000000000
	2924.0000000000	0.0000000000	0.0000000000
	2928.0000000000	0.0000000000	0.0000000000
	2932.0000000000	0.0000000000	0.0000000000
	2936.0000000000	0.0000000000	0.0000000000
	2940.0000000000	0.0000000000	0.0000000000
	2944.0000000000	0.0000000000	0.0000000000
	2948.0000000000	0.0000000000	0.0000000000
	2952.0000000000	0.1038163569	0.0013093449
	2956.0000000000	0.1092587346	0.0014136190
	2960.0000000000	0.1151404586	0.0015292631
	2964.0000000000	0.1215101106	0.0016578698
	2968.0000000000	0.2217642046	0.0029699634
	2972.0000000000	0.2341405035	0.0032227884
	2976.0000000000	0.2475859825	0.0035052392
	2980.0000000000	0.2622278597	0.0038218000
	2984.0000000000	0.2908218950	0.0043372064
	2988.0000000000	0.3089828795	0.0047517292
	2992.0000000000	0.3289087595	0.0052210787
	2996.0000000000	0.3508370815	0.0057546746
	3000.0000000000	0.3750469597	0.0063639575
	3004.0000000000	0.5854676407	0.0093638065
	3008.0000000000	0.6248535546	0.0103516843
	3012.0000000000	0.6684781855	0.0114875555
	3016.0000000000	0.7169903231	0.0128009179
	3020.0000000000	0.7711710848	0.0143287726
	3024.0000000000	0.8319684092	0.0161179889
	3028.0000000000	0.9005427127	0.0182285760
	3032.0000000000	0.9783281000	0.0207382731
	3036.0000000000	1.0671155881	0.0237490970
	3040.0000000000	1.2136537530	0.0279596124
	3044.0000000000	1.3342066630	0.0324729207
	3048.0000000000	1.4869352491	0.0382178416
	3052.0000000000	1.6533307836	0.0452559444
	3056.0000000000	1.8720823557	0.0544982082
	3060.0000000000	2.1568583637	0.0667642013
	3064.0000000000	2.4535702494	0.0823573307
	3068.0000000000	2.8247207317	0.1036136709
	3072.0000000000	3.2952855309	0.1334332343
	3076.0000000000	3.9101752352	0.1768728573
	3080.0000000000	4.7402892091	0.2430959100
	3084.0000000000	5.9083651387	0.3499949946
	3088.0000000000	7.6433452574	0.5357613288
	3092.0000000000	10.4153933596	0.8917301146
	3096.0000000000	15.3209615867	1.6711094827
	3100.0000000000	25.3922988204	3.7223043575
	3104.0000000000	50.9787320314	10.4658535664
	3108.0000000000	125.8852069485	27.0340423331
	3112.0000000000	153.9681353661	-22.4894204602
	3116.0000000000	74.6838000373	-10.7822959461
	3120.0000000000	59.9304764623	2.3856717941
	3124.0000000000	98.8102563911	18.7244119036
	3128.0000000000	161.2768561499	-7.0453839472
	3132.0000000000	81.3004356927	-16.6633580607
	3136.0000000000	44.2231957622	-3.8852713670
	3140.0000000000	41.4252585555	1.6188470308
	3144.0000000000	39.3314460563	-3.0331927315
	3148.0000000000	32.7093945177	0.1820131258
	3152.0000000000	40.7683105399	4.0765894299
	3156.0000000000	71.6774947789	13.0615531435
	3160.0000000000	171.5040390622	40.8639940558
	3164.0000000000	292.4319178075	-18.1429889146
	3168.0000000000	133.3946898233	-31.9292731103
	3172.0000000000	57.7746951640	-10.0987440818
	3176.0000000000	32.5277753848	-3.7390232020
	3180.0000000000	22.7423345259	-1.4672539942
	3184.0000000000	19.4947378566	-0.2135221816
	3188.0000000000	21.2814709426	1.2458458316
	3192.0000000000	32.2507358204	4.9301192917
	3196.0000000000	67.4540204477	11.6697055630
	3200.0000000000	72.0120042546	-9.1026472469
	3204.0000000000	50.7761523991	-1.2583025654
	3208.0000000000	43.0701739029	-1.4350146870
	3212.0000000000	54.4857275906	7.8955172975
	3216.0000000000	93.4942902094	6.9723601576
	3220.0000000000	75.3457637730	-14.4633272810
	3224.0000000000	32.6559031263	-6.0091349547
	3228.0000000000	18.4031802440	-2.2542044511
	3232.0000000000	11.0771230187	-1.3200031270
	3236.0000000000	7.3592111263	-0.6419136335
	3240.0000000000	5.4193393842	-0.3651353398
	3244.0000000000	4.2539115681	-0.2317633956
	3248.0000000000	3.4886684533	-0.1572910060
	3252.0000000000	2.9588957232	-0.1108329494
	3256.0000000000	2.5831628575	-0.0786954559
	3260.0000000000	2.3201982156	-0.0534679869
	3264.0000000000	2.1534981312	-0.0296448098
	3268.0000000000	2.0900266223	-0.0003719250
	3272.0000000000	2.0760508319	0.0500061266
	3276.0000000000	2.4652360719	0.1623896544
	3280.0000000000	3.6649526243	0.5065980010
	3284.0000000000	7.5641607496	1.5982729542
	3288.0000000000	12.0471824185	-0.7769864121
	3292.0000000000	5.7425608395	-1.2511052470
	3296.0000000000	2.7528461389	-0.4079402186
	3300.0000000000	1.7014197281	-0.1649701428
	3304.0000000000	1.2190615000	-0.0829859603
	3308.0000000000	0.9640468632	-0.0489093185
	3312.0000000000	0.8053260864	-0.0322293815
	3316.0000000000	0.6964883605	-0.0230153690
	3320.0000000000	0.6164485550	-0.0174308014
	3324.0000000000	0.3732118254	-0.0115329863
	3328.0000000000	0.3320717094	-0.0091782184
	3332.0000000000	0.2988886954	-0.0075023846
	3336.0000000000	0.2714730808	-0.0062643201
	3340.0000000000	0.2483835089	-0.0053209534
	3344.0000000000	0.2286324245	-0.0045833674
	3348.0000000000	0.2115196964	-0.0039940501
	3352.0000000000	0.1965341942	-0.0035144917
	3356.0000000000	0.1832931931	-0.0031181123
	3360.0000000000	0.1291901911	-0.0022640100
	3364.0000000000	0.1206371211	-0.0020194366
	3368.0000000000	0.1016944611	-0.0016732578
	3372.0000000000	0.0953456931	-0.0015054391
	3376.0000000000	0.0695860631	-0.0011122532
	3380.0000000000	0.0229999209	-0.0004818513
	3384.0000000000	0.0211883132	-0.0004255184
	3388.0000000000	0.0180579076	-0.0003586109
	3392.0000000000	0.0167045739	-0.0003190812
	3396.0000000000	0.0154978020	-0.0002851518
	3400.0000000000	0.0144171768	-0.0002558656
	3404.0000000000	0.0134457163	-0.0002304549
	3408.0000000000	0.0125692022	-0.0002082995
	3412.0000000000	0.0117756569	-0.0001888946
	3416.0000000000	0.0110549331	-0.0001718263
	3420.0000000000	0.0103983884	-0.0001567534
	3424.0000000000	0.0097986248	-0.0001433927
	3428.0000000000	0.0092492804	-0.0001315079
	3432.0000000000	0.0087448597	-0.0001209007
	3436.0000000000	0.0082805955	-0.0001114040
	3440.0000000000	0.0078523370	-0.0001028762
	3444.0000000000	0.0074564556	-0.0000951969
	3448.0000000000	0.0000000000	0.0000000000
	3452.0000000000	0.0000000000	0.0000000000
	3456.0000000000	0.0000000000	0.0000000000
	3460.0000000000	0.0000000000	0.0000000000
	3464.0000000000	0.0000000000	0.0000000000
	3468.0000000000	0.0000000000	0.0000000000
	3472.0000000000	0.0000000000	0.0000000000
	3476.0000000000	0.0000000000	0.0000000000
	3480.0000000000	0.0000000000	0.0000000000
	3484.0000000000	0.0000000000	0.0000000000
	3488.0000000000	0.0000000000	0.0000000000
	3492.0000000000	0.0000000000	0.0000000000
	3496.0000000000	0.0000000000	0.0000000000
	3500.0000000000	0.0000000000	0.0000000000
	3504.0000000000	0.0000000000	0.0000000000
	3508.0000000000	0.0000000000	0.0000000000
	3512.0000000000	0.0000000000	0.0000000000
	3516.0000000000	0.0000000000	0.0000000000
	3520.0000000000	0.0000000000	0.0000000000
	3524.0000000000	0.0000000000	0.0000000000
	3528.0000000000	0.0000000000	0.0000000000
	3532.0000000000	0.0000000000	0.0000000000
	3536.0000000000	0.0000000000	0.0000000000
	3540.0000000000	0.0000000000	0.0000000000
	3544.0000000000	0.0000000000	0.0000000000
	3548.0000000000	0.0000000000	0.0000000000
	3552.0000000000	0.0000000000	0.0000000000
	3556.0000000000	0.0000000000	0.0000000000
	3560.0000000000	0.0000000000	0.0000000000
	3564.0000000000	0.0000000000	0.0000000000
	3568.0000000000	0.0000000000	0.0000000000
	3572.0000000000	0.0000000000	0.0000000000
	3576.0000000000	0.0000000000	0.0000000000
	3580.0000000000	0.0000000000	0.0000000000
	3584.0000000000	0.0000000000	0.0000000000
	3588.0000000000	0.0000000000	0.0000000000
	3592.0000000000	0.0000000000	0.0000000000
	3596.0000000000	0.0000000000	0.0000000000
	3600.0000000000	0.0000000000	0.0000000000
	3604.0000000000	0.1952779311	0.0024916346
	3608.0000000000	0.2056392876	0.0026925032
	3612.0000000000	0.2168475090	0.0029155509
	3616.0000000000	0.2289974382	0.0031639244
	3620.0000000000	0.2421975731	0.0034413217
	3624.0000000000	0.2565724942	0.0037521078
	3628.0000000000	0.2722658127	0.0041014597
	3632.0000000000	0.2894437663	0.0044955479
	3636.0000000000	0.3082996351	0.0049417658
	3640.0000000000	0.3290591951	0.0054490229
	3644.0000000000	0.3519874990	0.0060281190
	3648.0000000000	0.3773973667	0.0066922294
	3652.0000000000	0.4056600952	0.0074575375
	3656.0000000000	0.4372190771	0.0083440667
	3660.0000000000	0.4726072666	0.0093767864
	3664.0000000000	0.5124697850	0.0105870971
	3668.0000000000	0.5575934700	0.0120148475
	3672.0000000000	0.6089459159	0.0137111078
	3676.0000000000	0.6677276512	0.0157420330
	3680.0000000000	0.7354427568	0.0181943232
	3684.0000000000	0.8139957602	0.0211830621
	3688.0000000000	1.2116222870	0.0287403436
	3692.0000000000	1.3360164342	0.0336340820
	3696.0000000000	1.4823318633	0.0397595430
	3700.0000000000	1.6562900298	0.0475390560
	3704.0000000000	1.8656508872	0.0575830173
	3708.0000000000	2.1211586179	0.0707955796
	3712.0000000000	2.4380429006	0.0885540053
	3716.0000000000	2.8384820599	0.1130247021
	3720.0000000000	3.3558010669	0.1477448008
	3724.0000000000	4.0419502765	0.1987478454
	3728.0000000000	4.9815429908	0.2768763544
	3732.0000000000	6.3199023652	0.4028832111
	3736.0000000000	8.3235237757	0.6197016149
	3740.0000000000	11.5232992339	1.0252852033
	3744.0000000000	17.0967526116	1.8731074578
	3748.0000000000	28.0565546393	3.9357915470
	3752.0000000000	53.7117016699	10.0886466488
	3756.0000000000	128.5557201021	31.5709372795
	3760.0000000000	293.1199697248	22.9665577928
	3764.0000000000	177.0410758348	-43.2773633372
	3768.0000000000	69.6566783990	-14.3211362569
	3772.0000000000	34.4785110818	-5.1453975804
	3776.0000000000	20.6058669708	-2.2779782749
	3780.0000000000	14.0328471197	-1.1630099742
	3784.0000000000	10.5326143466	-0.6460511122
	3788.0000000000	8.5510870983	-0.3703966042
	3792.0000000000	7.4270340427	-0.2037388982
	3796.0000000000	6.8533426063	-0.0888042970
	3800.0000000000	6.6867609684	0.0034207543
	3804.0000000000	6.8747744945	0.0911149611
	3808.0000000000	7.4302312792	0.1898277121
	3812.0000000000	8.4328526097	0.3184842430
	3816.0000000000	10.0573179117	0.5073897067
	3820.0000000000	12.6467939403	0.8144433223
	3824.0000000000	16.8914495946	1.3658268543
	3828.0000000000	24.2954606894	2.4751732716
	3832.0000000000	38.5741428682	5.0552256783
	3836.0000000000	70.6511247001	12.3337635222
	3840.0000000000	159.8147364600	37.5081902180
	3844.0000000000	407.5605800341	71.3828269354
	3848.0000000000	353.1452277585	-77.1578114614
	3852.0000000000	135.2717451124	-30.3641959849
	3856.0000000000	62.1803247238	-10.3690464922
	3860.0000000000	34.7040358355	-4.4324210699
	3864.0000000000	21.9833691338	-2.2482167390
	3868.0000000000	15.1525149224	-1.2850058559
	3872.0000000000	11.0830901808	-0.8002554330
	3876.0000000000	8.4687433575	-0.5312944307
	3880.0000000000	6.6907548678	-0.3705604815
	3884.0000000000	5.4266938876	-0.2687535404
	3888.0000000000	4.4955418063	-0.2011900766
	3892.0000000000	3.7894419209	-0.1546048368
	3896.0000000000	3.2409324854	-0.1214441157
	3900.0000000000	2.8060803509	-0.0971944072
	3904.0000000000	2.4552838264	-0.0790468895
	3908.0000000000	2.1680082888	-0.0651917355
	3912.0000000000	1.9296456700	-0.0544271968
	3916.0000000000	1.7295729349	-0.0459340540
	3920.0000000000	1.5599139081	-0.0391407773
	3924.0000000000	1.2351548357	-0.0314431235
	3928.0000000000	1.1183678578	-0.0270940599
	3932.0000000000	1.0173834596	-0.0235109580
	3936.0000000000	0.9294757883	-0.0205324459
	3940.0000000000	0.8524820314	-0.0180362672
	3944.0000000000	0.7846684835	-0.0159286571
	3948.0000000000	0.7246323420	-0.0141368905
	3952.0000000000	0.6712287467	-0.0126039764
	3956.0000000000	0.6235159122	-0.0112848269
	3960.0000000000	0.5807134033	-0.0101434559
	3964.0000000000	0.5421700775	-0.0091509066
	3968.0000000000	0.5073392164	-0.0082837005
	3972.0000000000	0.4757590622	-0.0075226661
	3976.0000000000	0.4470374575	-0.0068520447
	3980.0000000000	0.4208396293	-0.0062588024
	3984.0000000000	0.3968784022	-0.0057320960
	3988.0000000000	0.3749063046	-0.0052628552
	3992.0000000000	0.3547091609	-0.0048434536
	3996.0000000000	0.3361008580	-0.0044674477
