# Supplementary material for: Data of electronic, reactivity, optoelectronic, linear and non-linear optical parameters of doping graphene oxide nanosheet with aluminum atom
Source: Data Brief. 2022 Jan 19;41:107840. doi: 10.1016/j.dib.2022.107840 (PMC8801356; doi:10.1016/j.dib.2022.107840)
Supplement: Supplementary file 1 [file mmc1.zip › supplementary file/DATA OF THE IR SPECTRA/wB97XD/GON1-Al6.xlsx]

#	IR	Spectrum
#	X-Axis:	Frequency	(cm-1)
#	Y-Axis:	&epsilon;	(M-1	cm-1)
#	Peak	information
#	X	Y
#	16.3352000000	410.9749459622
#	25.0806000000	23.8435551621
#	36.0568000000	82.8044921028
#	49.9539000000	46.2478411451
#	67.4379000000	37.4106387204
#	91.1962000000	135.8813874937
#	103.2844000000	72.2526031828
#	116.6900000000	77.5554716931
#	125.0120000000	63.9774093580
#	155.0307000000	157.8819471294
#	166.5930000000	5.4599089169
#	180.5915000000	431.8206810943
#	185.0955000000	28.6441817263
#	188.1349000000	115.7325573596
#	201.1433000000	63.3227607624
#	210.9302000000	121.0397871547
#	232.6647000000	119.8955507598
#	245.1456000000	5.0773580575
#	254.3624000000	106.0514734467
#	258.5895000000	89.2868327094
#	273.5667000000	142.7637304659
#	299.0584000000	14.2456372359
#	313.0301000000	77.9412511837
#	319.5498000000	94.5233716346
#	341.6361000000	351.5635282396
#	355.7680000000	252.0554848050
#	358.1842000000	386.4606837260
#	363.7992000000	12.1677984727
#	383.1112000000	7.7432241693
#	399.6105000000	96.7303616521
#	413.2067000000	292.0380775553
#	420.1792000000	40.1874304018
#	425.8745000000	380.0355708084
#	448.0893000000	241.0656058545
#	452.5979000000	1687.2311702076
#	465.2494000000	22.3569462518
#	474.6387000000	342.8391473083
#	483.7881000000	100.7483681807
#	498.7529000000	43.8243254137
#	540.9471000000	294.5650542068
#	554.8520000000	133.0908791730
#	566.6619000000	502.7253255659
#	573.2026000000	851.9656351324
#	575.5873000000	152.6068275931
#	608.3907000000	66.1840915600
#	616.2009000000	78.0372122913
#	624.6207000000	563.0458847813
#	639.3310000000	219.9497178110
#	657.2917000000	328.0651635889
#	667.8044000000	196.8185330221
#	686.0267000000	73.3072670618
#	705.5774000000	446.0652141506
#	706.7117000000	312.4244253178
#	715.9033000000	31.4084884658
#	722.5013000000	118.7998994398
#	731.0121000000	156.7086853334
#	750.2156000000	152.3554387582
#	759.4693000000	89.1565242406
#	783.6662000000	167.7747079632
#	802.7475000000	649.6543301360
#	818.3040000000	40.0010333944
#	823.6405000000	484.2055253012
#	846.3593000000	390.3778189750
#	853.7409000000	143.0829273757
#	859.0178000000	952.8461977929
#	867.9226000000	186.1477254386
#	878.6291000000	237.2563983479
#	892.8316000000	129.5283963309
#	905.5244000000	411.4096738329
#	940.3432000000	115.5315100661
#	977.9187000000	6.9542854025
#	980.8639000000	347.9281963856
#	990.5457000000	12.2274121153
#	1012.4864000000	35.3676157650
#	1039.7442000000	4.0076449377
#	1044.4196000000	4.6642682306
#	1077.5713000000	34.0725676814
#	1105.0332000000	188.4603302270
#	1116.8182000000	246.8267244024
#	1145.1231000000	857.5400951241
#	1156.7749000000	20.7275211685
#	1180.5182000000	1.2270460501
#	1193.9159000000	79.0046544161
#	1221.8189000000	19.0024028625
#	1234.1967000000	5.1630866133
#	1237.6396000000	14.4301582794
#	1257.8599000000	88.5589457598
#	1293.7993000000	31.8393429547
#	1310.6323000000	372.9312810999
#	1317.8383000000	46.2793580703
#	1333.8564000000	64.7419697678
#	1344.9564000000	111.1849952278
#	1373.4515000000	10.3492718312
#	1395.0157000000	195.0338670881
#	1411.9073000000	5.8725976889
#	1419.9468000000	16.3827089532
#	1446.2591000000	2.6191246279
#	1482.2916000000	3.2794361963
#	1536.9706000000	91.8471847162
#	1562.5592000000	670.3889389792
#	1570.7930000000	38.4520904082
#	1584.9164000000	150.1509671175
#	1608.2923000000	2.5479877039
#	1632.6570000000	49.2880830487
#	1649.5808000000	9.1370742799
#	1653.0732000000	73.8466781421
#	1789.6658000000	656.4488604930
#	3096.9281000000	13.0438417825
#	3117.8673000000	41.7839987836
#	3118.6921000000	55.2713368556
#	3133.8905000000	37.5283784995
#	3134.2140000000	37.0480756627
#	3155.6054000000	16.9246949234
#	3160.5783000000	49.8360014658
#	3175.4085000000	41.3039848372
#	3180.6077000000	22.3815112837
#	3181.7360000000	21.4442259751
#	3200.5070000000	62.1241489606
#	3758.4429000000	53.9112331868
#	3908.9918000000	100.7234635081
#	Spectra
#	X	Y	DY/DX
	-500.0000000000	0.0000000000	0.0000000000
	-495.5000000000	0.0000000000	0.0000000000
	-491.0000000000	0.0000000000	0.0000000000
	-486.5000000000	0.0000000000	0.0000000000
	-482.0000000000	0.0000000000	0.0000000000
	-477.5000000000	0.0000000000	0.0000000000
	-473.0000000000	0.0000000000	0.0000000000
	-468.5000000000	0.0000000000	0.0000000000
	-464.0000000000	0.0000000000	0.0000000000
	-459.5000000000	0.0000000000	0.0000000000
	-455.0000000000	0.0000000000	0.0000000000
	-450.5000000000	0.0000000000	0.0000000000
	-446.0000000000	0.0000000000	0.0000000000
	-441.5000000000	0.0000000000	0.0000000000
	-437.0000000000	0.0000000000	0.0000000000
	-432.5000000000	0.0000000000	0.0000000000
	-428.0000000000	0.0000000000	0.0000000000
	-423.5000000000	0.0000000000	0.0000000000
	-419.0000000000	0.0000000000	0.0000000000
	-414.5000000000	0.0000000000	0.0000000000
	-410.0000000000	0.0000000000	0.0000000000
	-405.5000000000	0.0000000000	0.0000000000
	-401.0000000000	0.0000000000	0.0000000000
	-396.5000000000	0.0000000000	0.0000000000
	-392.0000000000	0.0000000000	0.0000000000
	-387.5000000000	0.0000000000	0.0000000000
	-383.0000000000	0.0000000000	0.0000000000
	-378.5000000000	0.0000000000	0.0000000000
	-374.0000000000	0.0000000000	0.0000000000
	-369.5000000000	0.0000000000	0.0000000000
	-365.0000000000	0.0000000000	0.0000000000
	-360.5000000000	0.0000000000	0.0000000000
	-356.0000000000	0.0000000000	0.0000000000
	-351.5000000000	0.0000000000	0.0000000000
	-347.0000000000	0.0000000000	0.0000000000
	-342.5000000000	0.0000000000	0.0000000000
	-338.0000000000	0.0000000000	0.0000000000
	-333.5000000000	0.0000000000	0.0000000000
	-329.0000000000	0.0000000000	0.0000000000
	-324.5000000000	0.0000000000	0.0000000000
	-320.0000000000	0.0000000000	0.0000000000
	-315.5000000000	0.0000000000	0.0000000000
	-311.0000000000	0.0000000000	0.0000000000
	-306.5000000000	0.0000000000	0.0000000000
	-302.0000000000	0.0000000000	0.0000000000
	-297.5000000000	0.0000000000	0.0000000000
	-293.0000000000	0.0000000000	0.0000000000
	-288.5000000000	0.0000000000	0.0000000000
	-284.0000000000	0.0000000000	0.0000000000
	-279.5000000000	0.0000000000	0.0000000000
	-275.0000000000	0.0000000000	0.0000000000
	-270.5000000000	0.0000000000	0.0000000000
	-266.0000000000	0.0000000000	0.0000000000
	-261.5000000000	0.0000000000	0.0000000000
	-257.0000000000	0.0000000000	0.0000000000
	-252.5000000000	0.0000000000	0.0000000000
	-248.0000000000	0.0000000000	0.0000000000
	-243.5000000000	0.0000000000	0.0000000000
	-239.0000000000	0.0000000000	0.0000000000
	-234.5000000000	0.0000000000	0.0000000000
	-230.0000000000	0.0000000000	0.0000000000
	-225.5000000000	0.0000000000	0.0000000000
	-221.0000000000	0.0000000000	0.0000000000
	-216.5000000000	0.0000000000	0.0000000000
	-212.0000000000	0.0000000000	0.0000000000
	-207.5000000000	0.0000000000	0.0000000000
	-203.0000000000	0.0000000000	0.0000000000
	-198.5000000000	0.0000000000	0.0000000000
	-194.0000000000	0.0000000000	0.0000000000
	-189.5000000000	0.0000000000	0.0000000000
	-185.0000000000	0.0000000000	0.0000000000
	-180.5000000000	0.0000000000	0.0000000000
	-176.0000000000	0.0000000000	0.0000000000
	-171.5000000000	0.0000000000	0.0000000000
	-167.0000000000	0.0000000000	0.0000000000
	-162.5000000000	0.0000000000	0.0000000000
	-158.0000000000	0.0000000000	0.0000000000
	-153.5000000000	0.0000000000	0.0000000000
	-149.0000000000	0.0000000000	0.0000000000
	-144.5000000000	0.0000000000	0.0000000000
	-140.0000000000	0.0038047771	0.0000486428
	-135.5000000000	0.0040334878	0.0000530930
	-131.0000000000	0.0046234793	0.0000624571
	-126.5000000000	0.0049178893	0.0000685165
	-122.0000000000	0.0068968208	0.0000963202
	-117.5000000000	0.0073516466	0.0001060324
	-113.0000000000	0.0078531430	0.0001170996
	-108.5000000000	0.0096825168	0.0001458448
	-104.0000000000	0.0103740220	0.0001618642
	-99.5000000000	0.0111429696	0.0001803368
	-95.0000000000	0.0120014643	0.0002017542
	-90.5000000000	0.0143650808	0.0002444618
	-86.0000000000	0.0155328657	0.0002753828
	-81.5000000000	0.0168518078	0.0003118345
	-77.0000000000	0.0183496214	0.0003551294
	-72.5000000000	0.0200607742	0.0004069769
	-68.0000000000	0.0288016405	0.0005546697
	-63.5000000000	0.0314807191	0.0006387849
	-59.0000000000	0.0345789358	0.0007417732
	-54.5000000000	0.0423457223	0.0009220615
	-50.0000000000	0.0468526024	0.0010874202
	-45.5000000000	0.0522001599	0.0012980650
	-41.0000000000	0.0636702599	0.0016353922
	-36.5000000000	0.0718185624	0.0020039664
	-32.0000000000	0.0863962811	0.0025615784
	-27.5000000000	0.0994187896	0.0032674776
	-23.0000000000	0.1162766546	0.0042917561
	-18.5000000000	0.1388332144	0.0058480144
	-14.0000000000	0.1703105853	0.0083529633
	-9.5000000000	0.2167117141	0.0126950099
	-5.0000000000	0.2903484780	0.0209968539
	-0.5000000000	0.4339335881	0.0393341848
	4.0000000000	0.7000364527	0.0874140434
	8.5000000000	1.3844256596	0.2531315271
	13.0000000000	3.6708443809	0.8609839127
	17.5000000000	5.7190562376	-0.6802006587
	22.0000000000	2.6493281259	-0.3454636385
	26.5000000000	1.8574948567	-0.1277816727
	31.0000000000	1.8547598968	0.1674005699
	35.5000000000	3.2250493519	0.1629395547
	40.0000000000	2.0574577370	-0.2884167032
	44.5000000000	1.6361464410	0.0777062060
	49.0000000000	2.6149314598	0.1946776482
	53.5000000000	1.8506514708	-0.2625716677
	58.0000000000	1.2927443836	-0.0137052276
	62.5000000000	1.6619399566	0.2009539452
	67.0000000000	2.9751229852	0.1345096258
	71.5000000000	2.0319863846	-0.2224446986
	76.0000000000	1.6759891260	0.0245819006
	80.5000000000	2.1802442230	0.2151981303
	85.0000000000	4.0948664601	0.7528180531
	89.5000000000	10.2849530885	1.7179602997
	94.0000000000	8.9961355159	-1.4772662859
	98.5000000000	6.1253760001	0.1885251341
	103.0000000000	8.8989220701	0.1717907173
	107.5000000000	5.8392093965	-0.5561146373
	112.0000000000	6.0507874217	0.6679130532
	116.5000000000	10.6367788760	0.3547590062
	121.0000000000	8.4657764405	-0.0553707647
	125.5000000000	9.5637289509	-0.6440726391
	130.0000000000	4.9086046094	-0.7019046327
	134.5000000000	3.2827315169	-0.1336545918
	139.0000000000	3.2203611015	0.0903045615
	143.5000000000	4.1649952537	0.3609811958
	148.0000000000	7.2152870111	1.1689878240
	152.5000000000	17.5347827178	3.5303214907
	157.0000000000	20.1500524167	-3.1800860098
	161.5000000000	10.2619069291	-0.9054263473
	166.0000000000	9.5304918768	0.3434027298
	170.5000000000	12.9932285547	1.4736065800
	175.0000000000	27.0375737146	5.6715289186
	179.5000000000	69.5772613979	8.9946699944
	184.0000000000	54.5950226817	-6.7606919229
	188.5000000000	37.7803723632	-4.0772145103
	193.0000000000	19.0633879439	-2.4409847450
	197.5000000000	15.8247460579	0.7763005081
	202.0000000000	19.4781751495	-0.7832241613
	206.5000000000	17.9226658754	1.3566712103
	211.0000000000	27.2625107933	-0.5034879601
	215.5000000000	14.0693613425	-2.3970017339
	220.0000000000	8.5504506277	-0.4136482399
	224.5000000000	9.0534281720	0.6780848823
	229.0000000000	16.8677141564	3.2104743961
	233.5000000000	26.8966270743	-2.2505811321
	238.0000000000	13.0986038868	-1.8378049766
	242.5000000000	9.8067928018	0.0771684441
	247.0000000000	12.2623041195	1.0891350903
	251.5000000000	24.0778542154	4.6038785144
	256.0000000000	38.0225326697	-0.1887211084
	260.5000000000	28.1770239302	-4.3863350726
	265.0000000000	16.4945010813	-0.5814837655
	269.5000000000	22.5754921854	3.6007200839
	274.0000000000	37.7790239698	-2.0029306325
	278.5000000000	17.1524146544	-3.3531544274
	283.0000000000	8.7761506410	-0.9092394833
	287.5000000000	6.4704842694	-0.2287190341
	292.0000000000	6.3625307983	0.1577850334
	296.5000000000	8.7849055262	0.7557362980
	301.0000000000	10.4677951232	-0.1259505838
	305.5000000000	12.0996052798	1.0723064615
	310.0000000000	22.7268335156	4.0009216629
	314.5000000000	34.7296410362	-0.3547715356
	319.0000000000	39.5936249964	0.5886952293
	323.5000000000	25.5679608767	-3.0883126147
	328.0000000000	20.2083402724	0.2714054558
	332.5000000000	27.1412896755	3.0939516472
	337.0000000000	56.1101696118	11.5454235385
	341.5000000000	119.8292592350	3.1846008299
	346.0000000000	73.9374367167	-8.1429774969
	350.5000000000	75.3160014688	8.8378123937
	355.0000000000	161.0939377214	23.8130145826
	359.5000000000	160.3040271845	-26.4318090172
	364.0000000000	64.6034858193	-12.1768697298
	368.5000000000	31.2980491434	-4.0476378318
	373.0000000000	20.0245993958	-1.4360096102
	377.5000000000	16.1984458688	-0.3568868437
	382.0000000000	16.4873444427	0.2552153567
	386.5000000000	16.4247400382	0.0789725012
	391.0000000000	19.3722622504	1.3556371071
	395.5000000000	31.7608561260	4.7716349282
	400.0000000000	53.5162006731	-0.0123786619
	404.5000000000	45.5267767998	0.8595051765
	409.0000000000	73.2339210949	12.8284209365
	413.5000000000	134.7348221962	-0.9389980718
	418.0000000000	97.7989389536	-1.9303073777
	422.5000000000	126.9241895427	15.6996698882
	427.0000000000	164.6509208227	-17.3484507707
	431.5000000000	85.4835117808	-9.1518045880
	436.0000000000	72.6082702178	1.9846645276
	440.5000000000	102.6352103140	12.5930677778
	445.0000000000	215.4260769485	43.2674642124
	449.5000000000	508.8557638909	87.0043251550
	454.0000000000	631.5251246368	-98.3337747627
	458.5000000000	237.0753744020	-48.9651026783
	463.0000000000	119.5207324393	-11.2554578721
	467.5000000000	95.8899204523	0.0165612281
	472.0000000000	139.0501672407	19.8515158275
	476.5000000000	151.2018790014	-21.8057017212
	481.0000000000	88.2431396445	-3.2540742696
	485.5000000000	69.4529172557	-9.5927105356
	490.0000000000	37.6927024519	-3.6825975465
	494.5000000000	31.2490481515	0.6032222095
	499.0000000000	36.3250344658	-1.3288825245
	503.5000000000	22.8621178547	-2.2943419043
	508.0000000000	17.0166081886	-0.6607909564
	512.5000000000	15.4348128535	-0.1152966487
	517.0000000000	15.6426864811	0.2226422307
	521.5000000000	17.4073516357	0.6223962794
	526.0000000000	21.6643483703	1.3685021998
	530.5000000000	31.4876666626	3.3502165200
	535.0000000000	59.2429715097	10.6473427584
	539.5000000000	142.4825066166	20.7492537911
	544.0000000000	115.4870383016	-18.5813811875
	548.5000000000	76.6324679726	0.0069294668
	553.0000000000	108.5286973201	12.3533005920
	557.5000000000	125.4322839750	-0.3753351913
	562.0000000000	183.2714525241	30.6121402113
	566.5000000000	384.8654962870	30.4862192245
	571.0000000000	482.3756315766	47.9811715449
	575.5000000000	446.2146709793	-75.9162917830
	580.0000000000	173.2581688898	-35.1078671176
	584.5000000000	81.8748294663	-10.8804994412
	589.0000000000	50.6861219765	-4.1685109020
	593.5000000000	38.5696018458	-1.5518317130
	598.0000000000	35.5392481901	0.2056655567
	602.5000000000	42.0729657820	3.1343672833
	607.0000000000	68.4257794600	7.2720490490
	611.5000000000	79.7307478625	2.5393686369
	616.0000000000	117.2694547245	9.9262712000
	620.5000000000	186.1235666526	32.1052375425
	625.0000000000	330.2912073770	-14.5203943862
	629.5000000000	155.6428649983	-27.3399657395
	634.0000000000	106.4271737140	2.2863681430
	638.5000000000	157.9098892777	9.3180993224
	643.0000000000	103.7380139120	-15.9912643755
	647.5000000000	70.7302504691	-0.3404440117
	652.0000000000	99.4892505529	15.1728992582
	656.5000000000	211.1494254717	18.2565400116
	661.0000000000	145.8659161198	-18.9898769904
	665.5000000000	137.0270027872	11.4488617034
	670.0000000000	120.9077265527	-20.4732363259
	674.5000000000	59.1520118508	-6.5940373282
	679.0000000000	46.8011958702	0.3623619025
	683.5000000000	63.5518651871	7.1033929132
	688.0000000000	71.5934494144	-5.1859752392
	692.5000000000	62.5405707705	2.1925769989
	697.0000000000	94.4170415112	13.4471407744
	701.5000000000	221.5332173960	50.6133520786
	706.0000000000	473.9939169941	2.8096660922
	710.5000000000	236.2093042930	-48.6993571867
	715.0000000000	127.3015098513	-8.4703434015
	719.5000000000	115.8703033308	5.2975225278
	724.0000000000	125.0053975233	-8.3703964041
	728.5000000000	120.8420221411	9.6232452414
	733.0000000000	113.1331888461	-17.5579760971
	737.5000000000	57.8398859946	-5.7090436775
	742.0000000000	49.8575231944	1.6727585183
	746.5000000000	79.3973479952	12.9953537467
	751.0000000000	124.2747824720	-7.3287234627
	755.5000000000	82.9056948119	-1.3369321387
	760.0000000000	89.5579491881	-5.9897186729
	764.5000000000	49.5919093121	-5.8313750105
	769.0000000000	37.0036592686	-0.6514773052
	773.5000000000	40.6870976270	2.3957680841
	778.0000000000	64.2664153226	9.5465284022
	782.5000000000	136.2362645366	15.6934550029
	787.0000000000	109.0443733424	-13.0844559355
	791.5000000000	89.9808362388	3.6237587574
	796.0000000000	146.3699771336	24.8532700627
	800.5000000000	371.4715800511	73.8020257719
	805.0000000000	376.0757899703	-71.5167953884
	809.5000000000	163.6168687220	-21.2636272185
	814.0000000000	131.8512650322	4.7162318697
	818.5000000000	205.8650780791	28.4018386175
	823.0000000000	390.3910008553	23.0268776362
	827.5000000000	227.2109052809	-44.2241917219
	832.0000000000	120.9080840049	-9.1727352456
	836.5000000000	113.1395721086	4.9096392873
	841.0000000000	177.1926140859	27.5472313721
	845.5000000000	377.4682371507	39.1859295711
	850.0000000000	355.3544050048	-2.9928044271
	854.5000000000	499.1018178921	58.5388822405
	859.0000000000	816.7995934754	-6.6010866107
	863.5000000000	431.0728769843	-65.2565349406
	868.0000000000	308.9586874539	-21.1044277653
	872.5000000000	196.7216824129	-10.9516164861
	877.0000000000	235.8859974303	19.7938768632
	881.5000000000	182.0919701584	-29.6042135774
	886.0000000000	109.9630678282	-3.8428353047
	890.5000000000	137.5071209856	14.8665929921
	895.0000000000	146.6128547375	-11.4535962665
	899.5000000000	146.8732655295	15.7605767058
	904.0000000000	310.7442613490	44.3746359312
	908.5000000000	228.9134118426	-50.9170065999
	913.0000000000	89.0980195669	-15.5341682773
	917.5000000000	47.8276407230	-5.1007286859
	922.0000000000	33.1093486447	-1.9309473779
	926.5000000000	28.2736059835	-0.2871314127
	931.0000000000	31.2684474450	1.9090747469
	935.5000000000	52.2934363507	8.9346721420
	940.0000000000	106.0613769570	3.7387870803
	944.5000000000	57.0934872823	-11.3854275312
	949.0000000000	28.5086502616	-3.0710952692
	953.5000000000	20.7272964592	-0.8139154805
	958.0000000000	19.5437892971	0.1511635294
	962.5000000000	22.2033474599	1.0889790057
	967.0000000000	30.3612779673	2.9322271315
	971.5000000000	53.5099738303	8.4995450481
	976.0000000000	130.0194703685	30.1806524914
	980.5000000000	303.6210510389	12.4607485886
	985.0000000000	152.2744907794	-35.1790847234
	989.5000000000	67.5930163551	-8.8251392213
	994.0000000000	36.6469111180	-4.9150639987
	998.5000000000	22.8369323275	-1.7200056052
	1003.0000000000	18.7646218846	-0.1484800873
	1007.5000000000	22.7122288089	2.4142892264
	1012.0000000000	39.2021112451	1.5002803179
	1016.5000000000	22.8453728068	-4.0673846437
	1021.0000000000	11.8582041022	-1.1895697871
	1025.5000000000	8.6042766733	-0.4079298125
	1030.0000000000	7.4664308970	-0.0817604569
	1034.5000000000	7.9366204566	0.3222456288
	1039.0000000000	10.5892586969	0.6356306284
	1043.5000000000	11.5002276519	-0.0259382079
	1048.0000000000	8.7735077645	-0.6555391326
	1052.5000000000	7.2915290906	-0.0950988184
	1057.0000000000	7.3399206395	0.1216812121
	1061.5000000000	8.2920253891	0.3123730353
	1066.0000000000	10.2262428185	0.6908698831
	1070.5000000000	15.4671991527	1.9006538521
	1075.0000000000	31.6298001052	5.4840695054
	1079.5000000000	36.9703036765	-4.4944362064
	1084.0000000000	23.2147742823	-1.0971039522
	1088.5000000000	23.4993219144	0.9966588890
	1093.0000000000	32.3219510527	3.1622798651
	1097.5000000000	57.5017173468	9.3182606448
	1102.0000000000	139.6624768849	29.8827085496
	1106.5000000000	200.6707256145	-20.0184975354
	1111.0000000000	145.4071978467	5.6014673070
	1115.5000000000	254.8674637476	29.1867141869
	1120.0000000000	180.5449200563	-35.4913085584
	1124.5000000000	90.3576145246	-8.2556196473
	1129.0000000000	78.8251717956	1.9531103389
	1133.5000000000	108.1187982721	12.2020540111
	1138.0000000000	216.7100660134	42.7321097525
	1142.5000000000	604.9800132196	136.0748112151
	1147.0000000000	706.9272342645	-133.8505748073
	1151.5000000000	253.6648239973	-52.4318550253
	1156.0000000000	126.5663775348	-14.6557054848
	1160.5000000000	69.9394095684	-9.3827230301
	1165.0000000000	41.9577464927	-3.9508416251
	1169.5000000000	29.4067980341	-1.9130721305
	1174.0000000000	23.3533971083	-0.8614199783
	1178.5000000000	21.5076883832	0.0328161210
	1183.0000000000	22.9921177561	0.8262826627
	1187.5000000000	33.6784053405	4.7016564128
	1192.0000000000	75.7285210141	12.6771174888
	1196.5000000000	65.9450124343	-13.3049015820
	1201.0000000000	27.5040525655	-4.3023352730
	1205.5000000000	16.3665309932	-1.2987778137
	1210.0000000000	13.0641796091	-0.2815823858
	1214.5000000000	13.7984657084	0.7152396704
	1219.0000000000	21.9369887132	3.1156956380
	1223.5000000000	25.8823577280	-2.8540721995
	1228.0000000000	16.7106393532	-0.5579158257
	1232.5000000000	20.1919446966	1.9755711824
	1237.0000000000	28.3488741995	0.4370567800
	1241.5000000000	20.2834140135	-1.7199038921
	1246.0000000000	18.6520502967	0.8252614118
	1250.5000000000	29.0388186025	4.4094037195
	1255.0000000000	70.3883240583	15.0656248584
	1259.5000000000	89.1831162563	-14.4458438758
	1264.0000000000	35.7556404805	-6.4411621602
	1268.5000000000	19.6519215477	-1.7372139399
	1273.0000000000	15.3301117357	-0.4053484819
	1277.5000000000	14.9049681500	0.2479538361
	1282.0000000000	17.4871921572	0.9571084433
	1286.5000000000	24.8299386229	2.6053060796
	1291.0000000000	46.1037881388	7.3242185211
	1295.5000000000	63.5891648343	-1.8706295731
	1300.0000000000	69.7485514884	6.5935460227
	1304.5000000000	139.7567421920	28.9206743775
	1309.0000000000	379.1482188449	65.1132617541
	1313.5000000000	311.5705504931	-59.9201631409
	1318.0000000000	158.6987007030	-20.6147847870
	1322.5000000000	79.8900523325	-10.4724614550
	1327.0000000000	59.3830098782	0.4683325172
	1331.5000000000	87.1554019126	11.6356063028
	1336.0000000000	94.3619458103	-9.1129020207
	1340.5000000000	88.8854820594	9.3817455972
	1345.0000000000	147.2039271811	-2.4054675978
	1349.5000000000	69.1326606609	-14.7584414130
	1354.0000000000	31.4496249136	-4.2391211021
	1358.5000000000	19.8376609872	-1.4594328747
	1363.0000000000	15.9690423317	-0.3611694014
	1367.5000000000	16.5870949589	0.7480035344
	1372.0000000000	23.9263381814	2.0205761577
	1376.5000000000	23.3021235283	-0.9977597345
	1381.0000000000	24.7703429981	1.6456740640
	1385.5000000000	40.4139569617	6.0493419632
	1390.0000000000	95.7982507356	22.2086468904
	1394.5000000000	235.6608807156	14.6671142232
	1399.0000000000	122.1909355318	-29.5027814256
	1403.5000000000	48.1176714309	-7.9325745525
	1408.0000000000	28.7381803868	-1.6879400012
	1412.5000000000	25.7515072259	-0.8701755935
	1417.0000000000	25.7441943715	1.7706776162
	1421.5000000000	26.1043581080	-3.5392291321
	1426.0000000000	12.9154943838	-1.7195486552
	1430.5000000000	8.2540440132	-0.5947217387
	1435.0000000000	6.4942648589	-0.2367894847
	1439.5000000000	5.9782309879	0.0206855206
	1444.0000000000	7.0303941979	0.4324341068
	1448.5000000000	6.6872174590	-0.5928437783
	1453.0000000000	4.8384999657	-0.2198677501
	1457.5000000000	4.2384149289	-0.0674259662
	1462.0000000000	4.0775094067	-0.0102160791
	1466.5000000000	4.1248929693	0.0316050327
	1471.0000000000	4.1282650263	0.0978280006
	1475.5000000000	4.9346283091	0.2786743385
	1480.0000000000	7.2145911051	0.7433597772
	1484.5000000000	7.5832727936	-0.6032568456
	1489.0000000000	5.8707118944	-0.1392192164
	1493.5000000000	5.8499375292	0.0602129930
	1498.0000000000	6.2843786830	0.1468278770
	1502.5000000000	7.1084595703	0.2206064407
	1507.0000000000	8.2203166661	0.3149243433
	1511.5000000000	9.9310079613	0.4567549892
	1516.0000000000	12.4835016024	0.7026670510
	1520.5000000000	16.6157649799	1.1978366027
	1525.0000000000	24.3068228201	2.4271615579
	1529.5000000000	42.4244641973	6.5107947428
	1534.0000000000	98.6741286121	20.1456827588
	1538.5000000000	133.9369045650	-15.7063860663
	1543.0000000000	77.2594445231	-4.8672948927
	1547.5000000000	79.6057596281	5.1115501644
	1552.0000000000	127.8101125848	18.2741511205
	1556.5000000000	288.6259148722	63.6156814048
	1561.0000000000	804.6617700087	134.7946054118
	1565.5000000000	619.3968566074	-135.3076623882
	1570.0000000000	270.0258847714	-35.9816750776
	1574.5000000000	148.2861537122	-16.4224106748
	1579.0000000000	127.3505194883	7.1775645518
	1583.5000000000	221.7026476509	25.1994690290
	1588.0000000000	155.7814719516	-33.2167844983
	1592.5000000000	64.5634989117	-10.4017285293
	1597.0000000000	36.0493162897	-3.7038117196
	1601.5000000000	24.9242969715	-1.5445177098
	1606.0000000000	20.9491873624	-0.3274526590
	1610.5000000000	18.0658257713	-1.0046768385
	1615.0000000000	15.2409652658	-0.2286846266
	1619.5000000000	15.8247040863	0.5266580470
	1624.0000000000	21.2792398490	2.2161981622
	1628.5000000000	42.3672881891	8.4250026355
	1633.0000000000	79.4772047689	-2.6276106392
	1637.5000000000	41.0207823581	-6.0773090205
	1642.0000000000	30.2907794728	0.4900383474
	1646.5000000000	46.2088424314	7.5356191783
	1651.0000000000	101.8831899381	14.8118796231
	1655.5000000000	86.9893652964	-18.3129379826
	1660.0000000000	32.9169036198	-6.1486541290
	1664.5000000000	16.6887955102	-2.0047575706
	1669.0000000000	10.7169921601	-0.8595824294
	1673.5000000000	7.9232908173	-0.4426963127
	1678.0000000000	6.4019245080	-0.2554573353
	1682.5000000000	5.4941462427	-0.1574106845
	1687.0000000000	4.9262546879	-0.0995138846
	1691.5000000000	4.5689804926	-0.0616317234
	1696.0000000000	4.3558384788	-0.0343742075
	1700.5000000000	4.1779798082	-0.0119581402
	1705.0000000000	4.1666152993	0.0066023843
	1709.5000000000	4.2359159874	0.0241595069
	1714.0000000000	4.3847407848	0.0421735463
	1718.5000000000	4.6181980168	0.0620058478
	1723.0000000000	4.3840598353	0.0921873691
	1727.5000000000	4.8591208630	0.1200267752
	1732.0000000000	5.4439850859	0.1562269681
	1736.5000000000	6.2488732433	0.2039177744
	1741.0000000000	7.3062686453	0.2697525371
	1745.5000000000	8.5910487112	0.3655742773
	1750.0000000000	10.5297257192	0.5058587515
	1754.5000000000	13.2606579194	0.7250376973
	1759.0000000000	17.2667760611	1.0875811449
	1763.5000000000	23.4633506849	1.7320799700
	1768.0000000000	33.7529247349	2.9912957960
	1772.5000000000	52.6058137039	5.7895352718
	1777.0000000000	92.4773360021	13.2503001046
	1781.5000000000	197.1157182071	38.9006985781
	1786.0000000000	553.3138130906	137.7629809264
	1790.5000000000	975.4722230724	-97.4653068251
	1795.0000000000	366.4066964020	-87.9124105225
	1799.5000000000	144.5628544275	-25.2123507939
	1804.0000000000	73.6099259441	-9.5188934368
	1808.5000000000	44.0026478676	-4.4640211072
	1813.0000000000	29.1194570844	-2.4199334651
	1817.5000000000	20.5932470515	-1.4497675782
	1822.0000000000	15.3405106459	-0.9345697796
	1826.5000000000	11.8622190700	-0.6365801656
	1831.0000000000	9.4426254761	-0.4526526279
	1835.5000000000	7.6928195504	-0.3331430263
	1840.0000000000	6.3870394818	-0.2521926078
	1844.5000000000	5.3870637098	-0.1954455180
	1849.0000000000	4.6044795187	-0.1545027318
	1853.5000000000	3.9806246460	-0.1242298199
	1858.0000000000	3.4753475613	-0.1013688647
	1862.5000000000	3.0604225385	-0.0837853558
	1867.0000000000	2.7155418027	-0.0700413588
	1871.5000000000	2.4257942335	-0.0591442788
	1876.0000000000	2.1800327255	-0.0503940051
	1880.5000000000	1.9697896829	-0.0432871599
	1885.0000000000	1.7885401041	-0.0374555408
	1889.5000000000	1.6311905952	-0.0326256175
	1894.0000000000	1.4937185171	-0.0285913196
	1898.5000000000	1.3729129137	-0.0251954054
	1903.0000000000	1.2661856980	-0.0223164840
	1907.5000000000	1.1714321445	-0.0198598339
	1912.0000000000	1.0869265073	-0.0177508121
	1916.5000000000	1.0112430128	-0.0159300604
	1921.0000000000	0.9431954153	-0.0143499760
	1925.5000000000	0.8817902954	-0.0129720836
	1930.0000000000	0.8261906438	-0.0117650574
	1934.5000000000	0.7756872217	-0.0107032182
	1939.0000000000	0.7296758554	-0.0097653814
	1943.5000000000	0.6876393023	-0.0089339653
	1948.0000000000	0.6491326652	-0.0081942959
	1952.5000000000	0.0000000000	0.0000000000
	1957.0000000000	0.0000000000	0.0000000000
	1961.5000000000	0.0000000000	0.0000000000
	1966.0000000000	0.0000000000	0.0000000000
	1970.5000000000	0.0000000000	0.0000000000
	1975.0000000000	0.0000000000	0.0000000000
	1979.5000000000	0.0000000000	0.0000000000
	1984.0000000000	0.0000000000	0.0000000000
	1988.5000000000	0.0000000000	0.0000000000
	1993.0000000000	0.0000000000	0.0000000000
	1997.5000000000	0.0000000000	0.0000000000
	2002.0000000000	0.0000000000	0.0000000000
	2006.5000000000	0.0000000000	0.0000000000
	2011.0000000000	0.0000000000	0.0000000000
	2015.5000000000	0.0000000000	0.0000000000
	2020.0000000000	0.0000000000	0.0000000000
	2024.5000000000	0.0000000000	0.0000000000
	2029.0000000000	0.0000000000	0.0000000000
	2033.5000000000	0.0000000000	0.0000000000
	2038.0000000000	0.0000000000	0.0000000000
	2042.5000000000	0.0000000000	0.0000000000
	2047.0000000000	0.0000000000	0.0000000000
	2051.5000000000	0.0000000000	0.0000000000
	2056.0000000000	0.0000000000	0.0000000000
	2060.5000000000	0.0000000000	0.0000000000
	2065.0000000000	0.0000000000	0.0000000000
	2069.5000000000	0.0000000000	0.0000000000
	2074.0000000000	0.0000000000	0.0000000000
	2078.5000000000	0.0000000000	0.0000000000
	2083.0000000000	0.0000000000	0.0000000000
	2087.5000000000	0.0000000000	0.0000000000
	2092.0000000000	0.0000000000	0.0000000000
	2096.5000000000	0.0000000000	0.0000000000
	2101.0000000000	0.0000000000	0.0000000000
	2105.5000000000	0.0000000000	0.0000000000
	2110.0000000000	0.0000000000	0.0000000000
	2114.5000000000	0.0000000000	0.0000000000
	2119.0000000000	0.0000000000	0.0000000000
	2123.5000000000	0.0000000000	0.0000000000
	2128.0000000000	0.0000000000	0.0000000000
	2132.5000000000	0.0000000000	0.0000000000
	2137.0000000000	0.0000000000	0.0000000000
	2141.5000000000	0.0000000000	0.0000000000
	2146.0000000000	0.0000000000	0.0000000000
	2150.5000000000	0.0000000000	0.0000000000
	2155.0000000000	0.0000000000	0.0000000000
	2159.5000000000	0.0000000000	0.0000000000
	2164.0000000000	0.0000000000	0.0000000000
	2168.5000000000	0.0000000000	0.0000000000
	2173.0000000000	0.0000000000	0.0000000000
	2177.5000000000	0.0000000000	0.0000000000
	2182.0000000000	0.0000000000	0.0000000000
	2186.5000000000	0.0000000000	0.0000000000
	2191.0000000000	0.0000000000	0.0000000000
	2195.5000000000	0.0000000000	0.0000000000
	2200.0000000000	0.0000000000	0.0000000000
	2204.5000000000	0.0000000000	0.0000000000
	2209.0000000000	0.0000000000	0.0000000000
	2213.5000000000	0.0000000000	0.0000000000
	2218.0000000000	0.0000000000	0.0000000000
	2222.5000000000	0.0000000000	0.0000000000
	2227.0000000000	0.0000000000	0.0000000000
	2231.5000000000	0.0000000000	0.0000000000
	2236.0000000000	0.0000000000	0.0000000000
	2240.5000000000	0.0000000000	0.0000000000
	2245.0000000000	0.0000000000	0.0000000000
	2249.5000000000	0.0000000000	0.0000000000
	2254.0000000000	0.0000000000	0.0000000000
	2258.5000000000	0.0000000000	0.0000000000
	2263.0000000000	0.0000000000	0.0000000000
	2267.5000000000	0.0000000000	0.0000000000
	2272.0000000000	0.0000000000	0.0000000000
	2276.5000000000	0.0000000000	0.0000000000
	2281.0000000000	0.0000000000	0.0000000000
	2285.5000000000	0.0000000000	0.0000000000
	2290.0000000000	0.0000000000	0.0000000000
	2294.5000000000	0.0000000000	0.0000000000
	2299.0000000000	0.0000000000	0.0000000000
	2303.5000000000	0.0000000000	0.0000000000
	2308.0000000000	0.0000000000	0.0000000000
	2312.5000000000	0.0000000000	0.0000000000
	2317.0000000000	0.0000000000	0.0000000000
	2321.5000000000	0.0000000000	0.0000000000
	2326.0000000000	0.0000000000	0.0000000000
	2330.5000000000	0.0000000000	0.0000000000
	2335.0000000000	0.0000000000	0.0000000000
	2339.5000000000	0.0000000000	0.0000000000
	2344.0000000000	0.0000000000	0.0000000000
	2348.5000000000	0.0000000000	0.0000000000
	2353.0000000000	0.0000000000	0.0000000000
	2357.5000000000	0.0000000000	0.0000000000
	2362.0000000000	0.0000000000	0.0000000000
	2366.5000000000	0.0000000000	0.0000000000
	2371.0000000000	0.0000000000	0.0000000000
	2375.5000000000	0.0000000000	0.0000000000
	2380.0000000000	0.0000000000	0.0000000000
	2384.5000000000	0.0000000000	0.0000000000
	2389.0000000000	0.0000000000	0.0000000000
	2393.5000000000	0.0000000000	0.0000000000
	2398.0000000000	0.0000000000	0.0000000000
	2402.5000000000	0.0000000000	0.0000000000
	2407.0000000000	0.0000000000	0.0000000000
	2411.5000000000	0.0000000000	0.0000000000
	2416.0000000000	0.0000000000	0.0000000000
	2420.5000000000	0.0000000000	0.0000000000
	2425.0000000000	0.0000000000	0.0000000000
	2429.5000000000	0.0000000000	0.0000000000
	2434.0000000000	0.0000000000	0.0000000000
	2438.5000000000	0.0000000000	0.0000000000
	2443.0000000000	0.0000000000	0.0000000000
	2447.5000000000	0.0000000000	0.0000000000
	2452.0000000000	0.0000000000	0.0000000000
	2456.5000000000	0.0000000000	0.0000000000
	2461.0000000000	0.0000000000	0.0000000000
	2465.5000000000	0.0000000000	0.0000000000
	2470.0000000000	0.0000000000	0.0000000000
	2474.5000000000	0.0000000000	0.0000000000
	2479.0000000000	0.0000000000	0.0000000000
	2483.5000000000	0.0000000000	0.0000000000
	2488.0000000000	0.0000000000	0.0000000000
	2492.5000000000	0.0000000000	0.0000000000
	2497.0000000000	0.0000000000	0.0000000000
	2501.5000000000	0.0000000000	0.0000000000
	2506.0000000000	0.0000000000	0.0000000000
	2510.5000000000	0.0000000000	0.0000000000
	2515.0000000000	0.0000000000	0.0000000000
	2519.5000000000	0.0000000000	0.0000000000
	2524.0000000000	0.0000000000	0.0000000000
	2528.5000000000	0.0000000000	0.0000000000
	2533.0000000000	0.0000000000	0.0000000000
	2537.5000000000	0.0000000000	0.0000000000
	2542.0000000000	0.0000000000	0.0000000000
	2546.5000000000	0.0000000000	0.0000000000
	2551.0000000000	0.0000000000	0.0000000000
	2555.5000000000	0.0000000000	0.0000000000
	2560.0000000000	0.0000000000	0.0000000000
	2564.5000000000	0.0000000000	0.0000000000
	2569.0000000000	0.0000000000	0.0000000000
	2573.5000000000	0.0000000000	0.0000000000
	2578.0000000000	0.0000000000	0.0000000000
	2582.5000000000	0.0000000000	0.0000000000
	2587.0000000000	0.0000000000	0.0000000000
	2591.5000000000	0.0000000000	0.0000000000
	2596.0000000000	0.0000000000	0.0000000000
	2600.5000000000	0.0000000000	0.0000000000
	2605.0000000000	0.0000000000	0.0000000000
	2609.5000000000	0.0000000000	0.0000000000
	2614.0000000000	0.0000000000	0.0000000000
	2618.5000000000	0.0000000000	0.0000000000
	2623.0000000000	0.0000000000	0.0000000000
	2627.5000000000	0.0000000000	0.0000000000
	2632.0000000000	0.0000000000	0.0000000000
	2636.5000000000	0.0000000000	0.0000000000
	2641.0000000000	0.0000000000	0.0000000000
	2645.5000000000	0.0000000000	0.0000000000
	2650.0000000000	0.0000000000	0.0000000000
	2654.5000000000	0.0000000000	0.0000000000
	2659.0000000000	0.0000000000	0.0000000000
	2663.5000000000	0.0000000000	0.0000000000
	2668.0000000000	0.0000000000	0.0000000000
	2672.5000000000	0.0000000000	0.0000000000
	2677.0000000000	0.0000000000	0.0000000000
	2681.5000000000	0.0000000000	0.0000000000
	2686.0000000000	0.0000000000	0.0000000000
	2690.5000000000	0.0000000000	0.0000000000
	2695.0000000000	0.0000000000	0.0000000000
	2699.5000000000	0.0000000000	0.0000000000
	2704.0000000000	0.0000000000	0.0000000000
	2708.5000000000	0.0000000000	0.0000000000
	2713.0000000000	0.0000000000	0.0000000000
	2717.5000000000	0.0000000000	0.0000000000
	2722.0000000000	0.0000000000	0.0000000000
	2726.5000000000	0.0000000000	0.0000000000
	2731.0000000000	0.0000000000	0.0000000000
	2735.5000000000	0.0000000000	0.0000000000
	2740.0000000000	0.0000000000	0.0000000000
	2744.5000000000	0.0000000000	0.0000000000
	2749.0000000000	0.0000000000	0.0000000000
	2753.5000000000	0.0000000000	0.0000000000
	2758.0000000000	0.0000000000	0.0000000000
	2762.5000000000	0.0000000000	0.0000000000
	2767.0000000000	0.0000000000	0.0000000000
	2771.5000000000	0.0000000000	0.0000000000
	2776.0000000000	0.0000000000	0.0000000000
	2780.5000000000	0.0000000000	0.0000000000
	2785.0000000000	0.0000000000	0.0000000000
	2789.5000000000	0.0000000000	0.0000000000
	2794.0000000000	0.0000000000	0.0000000000
	2798.5000000000	0.0000000000	0.0000000000
	2803.0000000000	0.0000000000	0.0000000000
	2807.5000000000	0.0000000000	0.0000000000
	2812.0000000000	0.0000000000	0.0000000000
	2816.5000000000	0.0000000000	0.0000000000
	2821.0000000000	0.0000000000	0.0000000000
	2825.5000000000	0.0000000000	0.0000000000
	2830.0000000000	0.0000000000	0.0000000000
	2834.5000000000	0.0000000000	0.0000000000
	2839.0000000000	0.0000000000	0.0000000000
	2843.5000000000	0.0000000000	0.0000000000
	2848.0000000000	0.0000000000	0.0000000000
	2852.5000000000	0.0000000000	0.0000000000
	2857.0000000000	0.0000000000	0.0000000000
	2861.5000000000	0.0000000000	0.0000000000
	2866.0000000000	0.0000000000	0.0000000000
	2870.5000000000	0.0000000000	0.0000000000
	2875.0000000000	0.0000000000	0.0000000000
	2879.5000000000	0.0000000000	0.0000000000
	2884.0000000000	0.0000000000	0.0000000000
	2888.5000000000	0.0000000000	0.0000000000
	2893.0000000000	0.0000000000	0.0000000000
	2897.5000000000	0.0000000000	0.0000000000
	2902.0000000000	0.0000000000	0.0000000000
	2906.5000000000	0.0000000000	0.0000000000
	2911.0000000000	0.0000000000	0.0000000000
	2915.5000000000	0.0000000000	0.0000000000
	2920.0000000000	0.0000000000	0.0000000000
	2924.5000000000	0.0000000000	0.0000000000
	2929.0000000000	0.0000000000	0.0000000000
	2933.5000000000	0.0000000000	0.0000000000
	2938.0000000000	0.0221537586	0.0002786132
	2942.5000000000	0.0234628027	0.0003036633
	2947.0000000000	0.0248913660	0.0003318079
	2951.5000000000	0.0264544497	0.0003635398
	2956.0000000000	0.0281694844	0.0003994492
	2960.5000000000	0.1983403203	0.0025712906
	2965.0000000000	0.2104394220	0.0028108443
	2969.5000000000	0.2236841068	0.0030812185
	2974.0000000000	0.3019498541	0.0041841729
	2978.5000000000	0.3880372777	0.0054552992
	2983.0000000000	0.4138107608	0.0060116746
	2987.5000000000	0.4422606847	0.0066470296
	2992.0000000000	0.4737743332	0.0073760354
	2996.5000000000	0.5380368777	0.0085839256
	3001.0000000000	0.6645553660	0.0106650922
	3005.5000000000	0.7153345720	0.0119358211
	3010.0000000000	0.7722996822	0.0134215145
	3014.5000000000	0.8365228634	0.0151707817
	3019.0000000000	0.9835885701	0.0181953920
	3023.5000000000	1.1487727825	0.0217513322
	3028.0000000000	1.2536016987	0.0249401511
	3032.5000000000	1.3742647265	0.0288178618
	3037.0000000000	1.5143020470	0.0335913545
	3041.5000000000	1.7872929549	0.0409203732
	3046.0000000000	1.9880253169	0.0486078829
	3050.5000000000	2.2281105791	0.0585373520
	3055.0000000000	2.5196395314	0.0716709816
	3059.5000000000	2.8802342552	0.0895625334
	3064.0000000000	3.3367241932	0.1148712484
	3068.5000000000	3.9323295276	0.1525020335
	3073.0000000000	4.7421280962	0.2124393854
	3077.5000000000	5.9108616249	0.3178962000
	3082.0000000000	7.7623226114	0.5336167816
	3086.5000000000	11.1953222403	1.0906057163
	3091.0000000000	19.5280555268	3.0458459917
	3095.5000000000	42.5202812541	5.7297715976
	3100.0000000000	38.4080731174	-3.8648420846
	3104.5000000000	33.5022826686	1.4341638549
	3109.0000000000	51.5749986223	7.3589451954
	3113.5000000000	119.0693176187	26.8363675576
	3118.0000000000	273.9274393504	11.7155682797
	3122.5000000000	152.8743920142	-28.0193586524
	3127.0000000000	100.9407757263	1.9638260190
	3131.5000000000	172.6971201666	29.7690200576
	3136.0000000000	184.8856220345	-32.8771934797
	3140.5000000000	76.5092019174	-12.3131595716
	3145.0000000000	48.3548357195	-2.0751460960
	3149.5000000000	52.4076507173	4.2364029871
	3154.0000000000	95.6025763351	14.7067420310
	3158.5000000000	157.0383566030	15.2771064457
	3163.0000000000	134.5689150464	-22.4104497792
	3167.5000000000	78.7701045607	-2.2444985868
	3172.0000000000	109.9181680595	17.2728463604
	3176.5000000000	175.0393318513	-1.5314698336
	3181.0000000000	172.4302237413	-6.9547497347
	3185.5000000000	89.3646613739	-15.4949364291
	3190.0000000000	55.4349053416	-1.5552893906
	3194.5000000000	71.7159491550	10.1612777401
	3199.0000000000	163.1217331282	23.8663422555
	3203.5000000000	119.2295572452	-27.0692548881
	3208.0000000000	44.9021484277	-8.3074380654
	3212.5000000000	22.5583420423	-2.8418808522
	3217.0000000000	13.9135369019	-1.2785498384
	3221.5000000000	9.6682327908	-0.6912558847
	3226.0000000000	7.2330598496	-0.4220768983
	3230.5000000000	5.6835175841	-0.2802977246
	3235.0000000000	4.6232532814	-0.1977545819
	3239.5000000000	3.8582603346	-0.1459746487
	3244.0000000000	3.2837063557	-0.1115772602
	3248.5000000000	2.8384699290	-0.0876724991
	3253.0000000000	2.4847118371	-0.0704454696
	3257.5000000000	2.1761429773	-0.0573856323
	3262.0000000000	1.9407130988	-0.0476735373
	3266.5000000000	1.7438450771	-0.0401284144
	3271.0000000000	1.5771998097	-0.0341610222
	3275.5000000000	1.4346402204	-0.0293679738
	3280.0000000000	1.1511381256	-0.0234825277
	3284.5000000000	1.0525671967	-0.0204246999
	3289.0000000000	0.9665341883	-0.0178891960
	3293.5000000000	0.8909459885	-0.0157668643
	3298.0000000000	0.7036832478	-0.0125066965
	3302.5000000000	0.6506603930	-0.0110970843
	3307.0000000000	0.6034996424	-0.0098943760
	3311.5000000000	0.5613565964	-0.0088615320
	3316.0000000000	0.4947784310	-0.0076109162
	3320.5000000000	0.4622479695	-0.0068643859
	3325.0000000000	0.3521470173	-0.0052321472
	3329.5000000000	0.3297391180	-0.0047378820
	3334.0000000000	0.3094151959	-0.0043042717
	3338.5000000000	0.2226179900	-0.0030851194
	3343.0000000000	0.1356242210	-0.0019020925
	3347.5000000000	0.1274534591	-0.0017328601
	3352.0000000000	0.1199992718	-0.0015831183
	3356.5000000000	0.1131802703	-0.0014501407
	3361.0000000000	0.0000000000	0.0000000000
	3365.5000000000	0.0000000000	0.0000000000
	3370.0000000000	0.0000000000	0.0000000000
	3374.5000000000	0.0000000000	0.0000000000
	3379.0000000000	0.0000000000	0.0000000000
	3383.5000000000	0.0000000000	0.0000000000
	3388.0000000000	0.0000000000	0.0000000000
	3392.5000000000	0.0000000000	0.0000000000
	3397.0000000000	0.0000000000	0.0000000000
	3401.5000000000	0.0000000000	0.0000000000
	3406.0000000000	0.0000000000	0.0000000000
	3410.5000000000	0.0000000000	0.0000000000
	3415.0000000000	0.0000000000	0.0000000000
	3419.5000000000	0.0000000000	0.0000000000
	3424.0000000000	0.0000000000	0.0000000000
	3428.5000000000	0.0000000000	0.0000000000
	3433.0000000000	0.0000000000	0.0000000000
	3437.5000000000	0.0000000000	0.0000000000
	3442.0000000000	0.0000000000	0.0000000000
	3446.5000000000	0.0000000000	0.0000000000
	3451.0000000000	0.0000000000	0.0000000000
	3455.5000000000	0.0000000000	0.0000000000
	3460.0000000000	0.0000000000	0.0000000000
	3464.5000000000	0.0000000000	0.0000000000
	3469.0000000000	0.0000000000	0.0000000000
	3473.5000000000	0.0000000000	0.0000000000
	3478.0000000000	0.0000000000	0.0000000000
	3482.5000000000	0.0000000000	0.0000000000
	3487.0000000000	0.0000000000	0.0000000000
	3491.5000000000	0.0000000000	0.0000000000
	3496.0000000000	0.0000000000	0.0000000000
	3500.5000000000	0.0000000000	0.0000000000
	3505.0000000000	0.0000000000	0.0000000000
	3509.5000000000	0.0000000000	0.0000000000
	3514.0000000000	0.0000000000	0.0000000000
	3518.5000000000	0.0000000000	0.0000000000
	3523.0000000000	0.0000000000	0.0000000000
	3527.5000000000	0.0000000000	0.0000000000
	3532.0000000000	0.0000000000	0.0000000000
	3536.5000000000	0.0000000000	0.0000000000
	3541.0000000000	0.0000000000	0.0000000000
	3545.5000000000	0.0000000000	0.0000000000
	3550.0000000000	0.0000000000	0.0000000000
	3554.5000000000	0.0000000000	0.0000000000
	3559.0000000000	0.0000000000	0.0000000000
	3563.5000000000	0.0000000000	0.0000000000
	3568.0000000000	0.0000000000	0.0000000000
	3572.5000000000	0.0000000000	0.0000000000
	3577.0000000000	0.0000000000	0.0000000000
	3581.5000000000	0.0000000000	0.0000000000
	3586.0000000000	0.0000000000	0.0000000000
	3590.5000000000	0.0000000000	0.0000000000
	3595.0000000000	0.0000000000	0.0000000000
	3599.5000000000	0.1111007947	0.0013971115
	3604.0000000000	0.1176649958	0.0015227132
	3608.5000000000	0.1248284653	0.0016638293
	3613.0000000000	0.1326664127	0.0018229304
	3617.5000000000	0.1412662238	0.0020029747
	3622.0000000000	0.1507299050	0.0022075238
	3626.5000000000	0.1611771183	0.0024408910
	3631.0000000000	0.1727489786	0.0027083340
	3635.5000000000	0.1856128388	0.0030163038
	3640.0000000000	0.1999683659	0.0033727739
	3644.5000000000	0.2160553256	0.0037876759
	3649.0000000000	0.2341636438	0.0042734844
	3653.5000000000	0.2546465407	0.0048460090
	3658.0000000000	0.2779378558	0.0055254830
	3662.5000000000	0.3045751673	0.0063380757
	3667.0000000000	0.3352310263	0.0073180269
	3671.5000000000	0.3707557307	0.0085107035
	3676.0000000000	0.4122367788	0.0099770541
	3680.5000000000	0.4610828619	0.0118002203
	3685.0000000000	0.5191446817	0.0140955566
	3689.5000000000	0.5888922446	0.0170261640
	3694.0000000000	0.6736809073	0.0208275962
	3698.5000000000	0.7781607411	0.0258482996
	3703.0000000000	0.9089245736	0.0326179922
	3707.5000000000	1.0755676859	0.0419676597
	3712.0000000000	1.2924866739	0.0552493374
	3716.5000000000	1.5820690434	0.0747592466
	3721.0000000000	1.9806472023	0.1046018398
	3725.5000000000	2.5503191286	0.1525831161
	3730.0000000000	3.4042481457	0.2347317783
	3734.5000000000	4.7661271643	0.3873143591
	3739.0000000000	7.1276952551	0.7034202784
	3743.5000000000	11.7367911869	1.4658490214
	3748.0000000000	22.4582677640	3.7508459321
	3752.5000000000	54.9500158803	12.6782640522
	3757.0000000000	155.5566084550	24.7915673209
	3761.5000000000	111.0577265472	-26.7266650439
	3766.0000000000	38.6815394916	-7.9378879198
	3770.5000000000	17.6880035150	-2.5965481095
	3775.0000000000	9.9835866655	-1.1002635832
	3779.5000000000	6.4385390356	-0.5554087656
	3784.0000000000	4.5459786062	-0.3150113258
	3788.5000000000	3.4300942914	-0.1934912752
	3793.0000000000	2.7258500301	-0.1255580469
	3797.5000000000	2.2604455133	-0.0844743544
	3802.0000000000	1.9440178545	-0.0579526334
	3806.5000000000	1.7264374320	-0.0398084195
	3811.0000000000	1.5782764431	-0.0266856110
	3815.5000000000	1.4816911966	-0.0166367716
	3820.0000000000	1.4257652297	-0.0084542227
	3824.5000000000	1.4040254811	-0.0013303259
	3829.0000000000	1.4131005085	0.0053291766
	3833.5000000000	1.4520342194	0.0120188555
	3838.0000000000	1.5220267518	0.0192146515
	3842.5000000000	1.6265133071	0.0274463789
	3847.0000000000	1.7715863572	0.0373811289
	3851.5000000000	1.9668592765	0.0499406656
	3856.0000000000	2.2269995012	0.0664896429
	3860.5000000000	2.5743878392	0.0891636951
	3865.0000000000	3.0438130282	0.1214794213
	3869.5000000000	3.6910806708	0.1695404699
	3874.0000000000	4.6096534778	0.2445887847
	3878.5000000000	5.9650382278	0.3688470276
	3883.0000000000	8.0720578179	0.5902595498
	3887.5000000000	11.5879790159	1.0244994350
	3892.0000000000	18.0666580238	1.9949608739
	3896.5000000000	31.8677534166	4.6041788499
	3901.0000000000	68.4670873925	13.6722709326
	3905.5000000000	193.7035038718	47.9483470264
	3910.0000000000	320.8326907474	-38.0048380242
	3914.5000000000	117.8823648831	-27.9980711047
	3919.0000000000	46.9797583449	-8.0951507405
	3923.5000000000	24.0955944961	-3.0869971829
	3928.0000000000	14.4637981836	-1.4573138999
	3932.5000000000	9.5972905696	-0.7935313190
	3937.0000000000	6.8177857770	-0.4771108673
	3941.5000000000	5.0871047222	-0.3083057941
	3946.0000000000	3.9386062067	-0.2103926152
	3950.5000000000	3.1383423791	-0.1498241944
	3955.0000000000	2.5588317320	-0.1103992456
	3959.5000000000	2.1259031627	-0.0836558382
	3964.0000000000	1.7940616386	-0.0648857848
	3968.5000000000	1.5341617347	-0.0513294386
	3973.0000000000	1.3268402399	-0.0412971699
	3977.5000000000	1.1588292679	-0.0337154434
	3982.0000000000	1.0207928242	-0.0278800961
	3986.5000000000	0.9060082544	-0.0233162857
	3991.0000000000	0.8095357699	-0.0196959428
	3995.5000000000	0.7276801215	-0.0167874876
