# Supplementary material for: Data of electronic, reactivity, optoelectronic, linear and non-linear optical parameters of doping graphene oxide nanosheet with aluminum atom
Source: Data Brief. 2022 Jan 19;41:107840. doi: 10.1016/j.dib.2022.107840 (PMC8801356; doi:10.1016/j.dib.2022.107840)
Supplement: Supplementary file 1 [file mmc1.zip › supplementary file/DATA OF THE IR SPECTRA/wB97XD/GON2.xlsx]

#	IR	Spectrum
#	X-Axis:	Frequency	(cm-1)
#	Y-Axis:	&epsilon;	(M-1	cm-1)
#	Peak	information
#	X	Y
#	33.5041000000	153.2693708409
#	58.9819000000	6.3782308539
#	75.9578000000	23.0673260171
#	88.1883000000	150.9884155520
#	113.4627000000	1.3712567956
#	141.1475000000	13.9143827404
#	146.5847000000	56.8099407614
#	184.4801000000	53.2366282783
#	230.6870000000	10.5507954546
#	250.8696000000	14.8272813112
#	270.6074000000	52.9870658348
#	283.2162000000	52.8677607605
#	287.4797000000	39.1016306248
#	315.3335000000	431.0558476104
#	325.0276000000	530.2183090089
#	329.0413000000	293.4518517999
#	351.8631000000	23.3221114766
#	359.1954000000	50.9465455105
#	376.9518000000	77.8021381351
#	394.1823000000	2.3358555645
#	397.6998000000	10.4434591834
#	417.7619000000	1.4782552378
#	429.5469000000	39.1679829057
#	452.0087000000	6.9318858564
#	476.9659000000	46.1481652889
#	493.9572000000	7.2154584106
#	504.2294000000	0.5387983379
#	510.1711000000	47.2264435027
#	537.9643000000	224.0024728218
#	548.0934000000	24.5408031896
#	563.5799000000	105.7935881601
#	570.6818000000	18.2139590122
#	587.6076000000	222.4779939452
#	595.1763000000	30.3198231838
#	621.7453000000	81.7635342517
#	635.2317000000	98.6541554333
#	648.6386000000	162.1385036625
#	673.1421000000	28.8710948440
#	678.6576000000	174.8131834208
#	685.4928000000	17.7921427005
#	692.9080000000	39.4968236381
#	708.5584000000	41.1085200660
#	730.7939000000	28.2076988087
#	743.8526000000	32.9758998308
#	750.0916000000	17.8394701984
#	765.6727000000	49.2140481174
#	771.7444000000	62.2210937865
#	773.0407000000	12.8634520126
#	787.4621000000	37.9109783069
#	809.5770000000	11.6896212489
#	817.3792000000	50.1962326110
#	834.4784000000	94.1015400466
#	840.7564000000	47.1321827943
#	864.0839000000	78.9823987296
#	868.8316000000	208.1349224925
#	872.8128000000	91.8000447657
#	908.8343000000	56.3270415521
#	918.3021000000	342.6394921318
#	938.8715000000	47.2147552681
#	948.2364000000	5.8601754081
#	970.3855000000	41.0535023993
#	979.3024000000	10.4902196026
#	985.1791000000	1.2881183853
#	998.3930000000	0.5246509922
#	1003.0333000000	4.6709798183
#	1012.9283000000	63.0550576020
#	1042.9121000000	2.7189862586
#	1112.8869000000	160.4241286215
#	1128.8965000000	64.8571516178
#	1147.6394000000	83.1115622130
#	1166.1449000000	41.9293093330
#	1167.2070000000	48.6459525278
#	1190.5947000000	751.6948113207
#	1195.1301000000	57.9885081599
#	1202.7432000000	86.2165809820
#	1208.3272000000	75.4145204793
#	1221.1142000000	125.4883012108
#	1235.4212000000	29.8857377195
#	1244.5463000000	5.7814459315
#	1254.6703000000	12.9770566742
#	1261.4067000000	223.7096314433
#	1278.3071000000	92.8632180979
#	1281.7055000000	25.5682018264
#	1342.6897000000	72.7557335292
#	1349.5770000000	99.3461423327
#	1356.2799000000	147.8581475566
#	1363.9012000000	79.7811502348
#	1372.2223000000	21.8849283929
#	1376.7615000000	22.3340639364
#	1402.2564000000	164.2389502153
#	1405.8041000000	140.3739928988
#	1445.9896000000	12.6734631261
#	1467.5180000000	0.7068010906
#	1467.7003000000	5.3335109147
#	1489.4192000000	2.0136902774
#	1508.2214000000	148.3496760568
#	1517.3029000000	7.7539770466
#	1549.0260000000	30.2792497865
#	1562.6731000000	10.5563717906
#	1583.4004000000	0.3925400766
#	1633.1845000000	23.9109630823
#	1650.6074000000	42.5591820679
#	1671.3544000000	180.7802002539
#	1685.5942000000	114.8709467167
#	1722.2236000000	1.0546671374
#	1724.9199000000	21.9989056578
#	1853.4005000000	523.2910997897
#	3186.7538000000	28.6748041170
#	3195.7728000000	11.2581158498
#	3196.9011000000	2.0591517962
#	3197.6652000000	3.0405185611
#	3201.1411000000	12.2176608545
#	3201.6830000000	16.7810518295
#	3216.4790000000	13.4316997424
#	3217.9466000000	27.9266171017
#	3218.7853000000	52.7058220712
#	3221.5721000000	33.1502030763
#	3253.2389000000	6.5169679113
#	3844.1607000000	101.6811714402
#	3925.4396000000	106.9270484513
#	Spectra
#	X	Y	DY/DX
	0.0000000000	0.0987896285	0.0044714836
	4.0000000000	0.1199624390	0.0062557863
	8.0000000000	0.1503973691	0.0092310243
	12.0000000000	0.1969473540	0.0146112907
	16.0000000000	0.2743349607	0.0254373600
	20.0000000000	0.4187920561	0.0506092474
	24.0000000000	0.7371057454	0.1217998278
	28.0000000000	1.6201907698	0.3682884750
	32.0000000000	3.9923619750	0.6454108106
	36.0000000000	3.3123436444	-0.7145829081
	40.0000000000	1.3541077850	-0.2670170548
	44.0000000000	0.7241835510	-0.0851315793
	48.0000000000	0.5193237478	-0.0260774968
	52.0000000000	0.4843087320	0.0082651358
	56.0000000000	0.6065380433	0.0553698415
	60.0000000000	0.7516377374	-0.0168558178
	64.0000000000	0.6933569942	0.0126972513
	68.0000000000	0.8892537842	0.0904841371
	72.0000000000	1.5460566437	0.2636156496
	76.0000000000	2.7393853905	0.1555788434
	80.0000000000	3.0664175710	0.2494397033
	84.0000000000	5.8944353724	1.3140878140
	88.0000000000	11.7529107417	0.2485360861
	92.0000000000	6.2336441339	-1.5183621967
	96.0000000000	2.5624139455	-0.4888867209
	100.0000000000	1.3496893017	-0.1791928226
	104.0000000000	0.8693928611	-0.0768887308
	108.0000000000	0.6661775417	-0.0284091284
	112.0000000000	0.6327651068	0.0003799937
	116.0000000000	0.5628466919	-0.0271645583
	120.0000000000	0.5051597554	-0.0017744054
	124.0000000000	0.5473147655	0.0187884631
	128.0000000000	0.6798250965	0.0473701692
	132.0000000000	0.9772149629	0.1114521278
	136.0000000000	1.7332187643	0.3030606026
	140.0000000000	3.7063090759	0.6402261924
	144.0000000000	6.4118696273	0.8954881986
	148.0000000000	7.0511078141	-1.0980494073
	152.0000000000	2.9789555455	-0.6347173848
	156.0000000000	1.5557183057	-0.2011858236
	160.0000000000	1.0590362050	-0.0696740020
	164.0000000000	0.9041832964	-0.0131363379
	168.0000000000	1.0352664863	0.0324127637
	172.0000000000	1.3433183841	0.1039935210
	176.0000000000	2.0669464003	0.2933287656
	180.0000000000	4.2786970640	0.9357764970
	184.0000000000	8.8910175869	0.4972286225
	188.0000000000	5.3074591925	-1.1857932799
	192.0000000000	2.4101210336	-0.3837438023
	196.0000000000	1.4713379710	-0.1345752919
	200.0000000000	1.1292098028	-0.0544440507
	204.0000000000	0.9858071826	-0.0213424569
	208.0000000000	0.9388300728	-0.0035208098
	212.0000000000	0.9519073126	0.0098849659
	216.0000000000	1.0208592510	0.0256308437
	220.0000000000	1.1911643328	0.0557909589
	224.0000000000	1.5528724227	0.1418486010
	228.0000000000	2.5426430881	0.3634432874
	232.0000000000	3.1228881360	-0.2434617048
	236.0000000000	2.1716350368	-0.1246981338
	240.0000000000	2.0487811579	0.0431418529
	244.0000000000	2.5125127384	0.2067919506
	248.0000000000	4.0075505282	0.5659112445
	252.0000000000	5.1807496871	-0.2878739313
	256.0000000000	3.9533368223	-0.1201634108
	260.0000000000	4.2423612689	0.2509142073
	264.0000000000	6.2233790076	0.8333523510
	268.0000000000	12.1784045468	2.1894877438
	272.0000000000	15.6607019655	-1.3327792512
	276.0000000000	11.4089758885	-0.1311838553
	280.0000000000	15.3799846626	2.1850664504
	284.0000000000	23.2129365394	0.2692617753
	288.0000000000	20.7292076210	-1.6859846317
	292.0000000000	13.6285696876	-1.0567775488
	296.0000000000	12.2738708460	0.2170350953
	300.0000000000	14.8541929222	1.0917278936
	304.0000000000	21.7886321907	2.5788460991
	308.0000000000	38.8489757000	6.7534815953
	312.0000000000	87.6702101894	19.3470829666
	316.0000000000	147.1258920681	-3.7560659837
	320.0000000000	122.2820206473	4.3083092698
	324.0000000000	193.9156344256	20.8217222892
	328.0000000000	186.1488475610	-14.9783548970
	332.0000000000	98.5552164059	-21.5786948256
	336.0000000000	43.9320241770	-7.6076545682
	340.0000000000	24.7268932598	-2.8747575901
	344.0000000000	17.2789710443	-1.0505830099
	348.0000000000	15.8695328991	0.3979507963
	352.0000000000	18.7749175899	0.2068551112
	356.0000000000	19.6202859870	1.2434229633
	360.0000000000	22.4406149424	-1.8321375484
	364.0000000000	13.0819342157	-1.5552463752
	368.0000000000	10.4604783625	0.1065783187
	372.0000000000	14.4014053067	2.1371605377
	376.0000000000	27.4782675202	2.5359395626
	380.0000000000	19.0527923784	-3.9672537737
	384.0000000000	8.9277990204	-1.3545366510
	388.0000000000	5.7739483271	-0.3835386758
	392.0000000000	5.3604775280	0.1598474701
	396.0000000000	6.5323207222	0.2905379634
	400.0000000000	5.3801206721	-0.7173600391
	404.0000000000	3.3924108638	-0.2849868482
	408.0000000000	2.7356730915	-0.0758867566
	412.0000000000	2.6827903182	0.0482029086
	416.0000000000	3.1851369065	0.1985642883
	420.0000000000	4.0148690305	0.2739942680
	424.0000000000	6.4876588559	1.1312642239
	428.0000000000	14.1206756697	2.1148168125
	432.0000000000	11.9905237395	-2.3606509519
	436.0000000000	5.4850318880	-0.8890641642
	440.0000000000	3.4196222430	-0.2645307437
	444.0000000000	2.8960266387	-0.0109902119
	448.0000000000	3.3959897386	0.2958274864
	452.0000000000	4.6805017560	0.0056120256
	456.0000000000	3.4195468919	-0.2948410823
	460.0000000000	2.8974937131	-0.0009445041
	464.0000000000	3.3098906360	0.1986000361
	468.0000000000	4.7493648193	0.5857983389
	472.0000000000	9.1173391432	1.8500886337
	476.0000000000	19.7015156164	2.0947091146
	480.0000000000	14.0000200921	-2.8443263959
	484.0000000000	6.9420947783	-0.8682992499
	488.0000000000	5.2292309580	-0.0420463905
	492.0000000000	6.2782176532	0.4831099436
	496.0000000000	6.5787463340	-0.3100801736
	500.0000000000	6.4066327010	0.3158899061
	504.0000000000	9.5948625834	1.4165039318
	508.0000000000	19.6334080997	3.4431765718
	512.0000000000	21.2459407960	-3.0896579621
	516.0000000000	11.6316137411	-1.2451863301
	520.0000000000	9.6647936775	0.0451288205
	524.0000000000	11.4997879609	0.8962269541
	528.0000000000	17.7851318586	2.4956345758
	532.0000000000	35.8613057646	7.5888598157
	536.0000000000	88.2595693937	16.8869425814
	540.0000000000	88.6247210953	-16.1594302438
	544.0000000000	41.7463500428	-5.6587456739
	548.0000000000	31.5394055809	-1.8591980290
	552.0000000000	22.1243572902	-1.5480647818
	556.0000000000	21.9764879897	1.5306371409
	560.0000000000	37.7454304385	7.0234579498
	564.0000000000	60.9452521056	-2.1018762975
	568.0000000000	37.6299584887	-4.0246994415
	572.0000000000	27.9384993878	-2.2563867247
	576.0000000000	23.4037386307	0.3829015809
	580.0000000000	32.3460187404	4.5756752907
	584.0000000000	69.3954150367	15.5402735443
	588.0000000000	120.2951563627	-4.7814867737
	592.0000000000	65.0619354586	-10.4720543144
	596.0000000000	40.1407067649	-5.5022587503
	600.0000000000	21.6070441197	-2.9863241917
	604.0000000000	14.3979406881	-0.9525146277
	608.0000000000	12.5881308802	-0.0285275778
	612.0000000000	14.2958955802	0.9618807488
	616.0000000000	22.2231492319	3.4710049110
	620.0000000000	45.8330722683	7.2018857650
	624.0000000000	45.0559867612	-6.0755454929
	628.0000000000	31.7635832315	0.0582458077
	632.0000000000	46.4967698457	7.5971182759
	636.0000000000	66.7267229245	-4.0594197959
	640.0000000000	43.4934708385	-2.6194932474
	644.0000000000	52.8068863667	7.8064031126
	648.0000000000	98.3526542439	6.2876610144
	652.0000000000	61.4548516740	-13.3034476476
	656.0000000000	28.8592760835	-4.1891269308
	660.0000000000	19.5622747034	-1.0079774775
	664.0000000000	18.9479935005	0.6716283562
	668.0000000000	26.1455716292	3.3055416737
	672.0000000000	49.1912774517	8.0196717515
	676.0000000000	89.2478580365	14.0770436505
	680.0000000000	105.8941139962	-13.7750022430
	684.0000000000	55.5102300653	-6.9441090548
	688.0000000000	37.4551911605	-2.3764812861
	692.0000000000	38.3059362525	0.6773110975
	696.0000000000	26.3815466794	-4.0996012039
	700.0000000000	16.9568343482	-0.7877937879
	704.0000000000	19.1325004308	2.0546147905
	708.0000000000	31.1072580665	1.3935028467
	712.0000000000	20.1600083320	-3.6902874718
	716.0000000000	11.2663667687	-1.1162799688
	720.0000000000	9.0839949631	-0.0950169191
	724.0000000000	10.4036649615	0.8700524392
	728.0000000000	17.6823673750	2.8863073642
	732.0000000000	22.8113735251	-1.9196045080
	736.0000000000	15.5371106358	-0.5913653493
	740.0000000000	19.2537621599	2.5729626020
	744.0000000000	30.4478080296	0.3469617496
	748.0000000000	25.2329254188	-0.5157070995
	752.0000000000	20.7448970392	-2.1665147315
	756.0000000000	15.9938168748	0.0263899767
	760.0000000000	21.4801676986	2.9128409206
	764.0000000000	42.5251947574	6.8552379747
	768.0000000000	54.2169929999	1.0494973865
	772.0000000000	63.4624946553	-2.2839010866
	776.0000000000	35.0808547821	-6.4848837629
	780.0000000000	21.1807226507	-1.0928441782
	784.0000000000	24.4187954452	2.8054272192
	788.0000000000	32.7942853355	-2.0188579921
	792.0000000000	17.8875664921	-2.8916824089
	796.0000000000	11.2517381286	-0.7793115771
	800.0000000000	9.9647865859	0.0600593588
	804.0000000000	11.8091532097	0.9566552564
	808.0000000000	18.5737708730	2.2437120799
	812.0000000000	25.0893771996	1.8896953995
	816.0000000000	41.6158276559	4.7700295583
	820.0000000000	35.7141688533	-5.1010116407
	824.0000000000	24.5715835104	-0.4501648282
	828.0000000000	31.0090640121	3.9905384524
	832.0000000000	62.7821956855	11.9667073234
	836.0000000000	81.2373528084	-6.2818649002
	840.0000000000	64.8519506765	-2.2382140729
	844.0000000000	40.9068246147	-6.3197445281
	848.0000000000	26.5898330652	-1.4047491748
	852.0000000000	26.1961125788	1.0681413541
	856.0000000000	36.0495820064	4.2444278627
	860.0000000000	67.2863405673	12.8930154582
	864.0000000000	139.5130646113	18.3888362474
	868.0000000000	213.2961628149	14.3578023272
	872.0000000000	179.5230218370	-19.3090069843
	876.0000000000	90.4726385794	-19.0679613263
	880.0000000000	43.0912077649	-6.5610941023
	884.0000000000	26.5656852835	-2.4535569852
	888.0000000000	20.2445563197	-0.9078347952
	892.0000000000	18.4340701324	-0.0365254859
	896.0000000000	19.9359195602	0.8319712758
	900.0000000000	25.9942743777	2.4171869600
	904.0000000000	42.8462652539	6.7997726120
	908.0000000000	82.6497215991	10.1555333516
	912.0000000000	109.6426493830	11.0201552437
	916.0000000000	219.3104823473	42.0333665105
	920.0000000000	240.2590858641	-42.2259660936
	924.0000000000	97.8753837380	-21.2248377968
	928.0000000000	48.3549619132	-6.4410718182
	932.0000000000	34.6913988991	-0.8597091473
	936.0000000000	41.9535080673	4.5792068078
	940.0000000000	48.1613624132	-5.2923769036
	944.0000000000	25.9275188265	-3.4320458611
	948.0000000000	18.6595956327	-1.2519957584
	952.0000000000	12.8342566649	-1.1641557559
	956.0000000000	10.2612452192	-0.2596958316
	960.0000000000	10.5902498603	0.4609867718
	964.0000000000	15.0480778853	2.0605192122
	968.0000000000	30.5699671951	5.6315063921
	972.0000000000	35.5047150252	-4.7866216877
	976.0000000000	20.5171957971	-1.4585445498
	980.0000000000	17.4439010204	-1.5416733476
	984.0000000000	10.8553200033	-1.1189248648
	988.0000000000	7.6722333800	-0.5417791056
	992.0000000000	6.5976088965	-0.0296387183
	996.0000000000	7.3418926030	0.4475018681
	1000.0000000000	10.3679615926	1.1326223894
	1004.0000000000	15.4466050942	1.1831427985
	1008.0000000000	25.6760756473	4.9270290469
	1012.0000000000	55.0925764568	5.6178714770
	1016.0000000000	36.9512939731	-8.4806974941
	1020.0000000000	15.3423607317	-2.9113195545
	1024.0000000000	8.2137072049	-1.0367418083
	1028.0000000000	5.4067205113	-0.4464098910
	1032.0000000000	4.5750456772	-0.1879901117
	1036.0000000000	4.1898155683	0.0043737365
	1040.0000000000	4.7853259132	0.3091401085
	1044.0000000000	5.3062728574	-0.3274684585
	1048.0000000000	3.8553649954	-0.2423292826
	1052.0000000000	3.3471636658	-0.0691570631
	1056.0000000000	3.2075311959	-0.0092971247
	1060.0000000000	3.2358164714	0.0211404021
	1064.0000000000	3.4529955469	0.0450657816
	1068.0000000000	3.6778067410	0.0676619522
	1072.0000000000	3.9727534072	0.0944142038
	1076.0000000000	4.4359120226	0.1291259993
	1080.0000000000	4.8771024655	0.1799828608
	1084.0000000000	5.7340240356	0.2540867078
	1088.0000000000	6.9763917697	0.3759486619
	1092.0000000000	8.8722650880	0.5950265637
	1096.0000000000	12.0337574060	1.0371490901
	1100.0000000000	17.9183462501	2.0779623927
	1104.0000000000	31.2651618040	5.0915030651
	1108.0000000000	68.3067771012	15.5244982187
	1112.0000000000	155.2933556079	16.0936072312
	1116.0000000000	107.0288746715	-22.3768803009
	1120.0000000000	53.8554886782	-5.7049295698
	1124.0000000000	50.3004189556	3.7255090021
	1128.0000000000	79.3230518650	5.6908166790
	1132.0000000000	57.4420276178	-9.4069320099
	1136.0000000000	35.7921222257	-2.0140852231
	1140.0000000000	36.9742816831	2.6353395912
	1144.0000000000	62.2953086290	11.1097346121
	1148.0000000000	99.6206510045	-3.2513147207
	1152.0000000000	58.2841133943	-8.3341266140
	1156.0000000000	42.4362995142	-0.6157722737
	1160.0000000000	50.5466743060	5.0502386584
	1164.0000000000	90.3686795905	14.9739126275
	1168.0000000000	115.0726157305	-9.2562695396
	1172.0000000000	77.3247965061	-4.4550694312
	1176.0000000000	78.9210206305	4.6575056851
	1180.0000000000	116.9827234765	15.7240448034
	1184.0000000000	230.5799374103	47.4092679305
	1188.0000000000	577.0745286565	128.5006893268
	1192.0000000000	750.3632663864	-96.5769997924
	1196.0000000000	370.4654138095	-65.1463392352
	1200.0000000000	227.9058739310	-9.7942728215
	1204.0000000000	203.0239525948	-12.4355945635
	1208.0000000000	171.4635619110	-8.1082858510
	1212.0000000000	112.7421453204	-11.8977367369
	1216.0000000000	101.2751407996	6.3032178866
	1220.0000000000	158.4490088147	13.4575523989
	1224.0000000000	116.1772285985	-21.5610703616
	1228.0000000000	61.9804067037	-6.4792424605
	1232.0000000000	53.7064071525	1.7804812055
	1236.0000000000	59.7997290817	-3.0414538741
	1240.0000000000	41.9348063497	-2.7537936179
	1244.0000000000	39.4162403688	0.4318228999
	1248.0000000000	42.3647742276	1.9735433115
	1252.0000000000	61.7447020124	8.4075800190
	1256.0000000000	112.4232240431	18.6626941027
	1260.0000000000	236.2249343001	33.1138181836
	1264.0000000000	190.1713747409	-38.7589956060
	1268.0000000000	88.9919128988	-12.3131859887
	1272.0000000000	70.7322131459	2.1777879491
	1276.0000000000	109.5458640913	16.6077257513
	1280.0000000000	127.6340408328	-12.4999605085
	1284.0000000000	68.1508071312	-13.2793593659
	1288.0000000000	33.8253835723	-4.8949554527
	1292.0000000000	21.1762747596	-1.9648282151
	1296.0000000000	15.6628613762	-0.9461371366
	1300.0000000000	12.8832416262	-0.4956389545
	1304.0000000000	11.4347656806	-0.2488515455
	1308.0000000000	10.7415800229	-0.0815268549
	1312.0000000000	10.6998450609	0.0595616281
	1316.0000000000	11.2314958355	0.2108443156
	1320.0000000000	12.4521250718	0.4121848318
	1324.0000000000	14.6866507602	0.7345884568
	1328.0000000000	18.6486380856	1.3489701416
	1332.0000000000	26.4475168185	2.7690643883
	1336.0000000000	44.2457194887	6.9270153447
	1340.0000000000	92.3598829429	17.9529400356
	1344.0000000000	140.7933393033	0.9176541814
	1348.0000000000	174.6106374538	17.0116822770
	1352.0000000000	193.9689339235	0.6357848134
	1356.0000000000	237.8660420681	1.9942497666
	1360.0000000000	168.8817465658	-13.4611635699
	1364.0000000000	154.3025138837	-8.5105465699
	1368.0000000000	93.9057024846	-10.7817968836
	1372.0000000000	77.8657768795	-1.5614603402
	1376.0000000000	67.8764117209	-2.8581363399
	1380.0000000000	45.8930128012	-5.4129877012
	1384.0000000000	33.8844777844	-1.0024492250
	1388.0000000000	35.2695652403	1.6452695723
	1392.0000000000	48.7315202105	5.5996601813
	1396.0000000000	89.4199935900	17.0081586322
	1400.0000000000	212.2360470212	44.9784360635
	1404.0000000000	314.6614937249	-4.2733463398
	1408.0000000000	200.8335001827	-43.1214265472
	1412.0000000000	82.9157076542	-16.6084079566
	1416.0000000000	41.9045187864	-6.0311063566
	1420.0000000000	25.5445013797	-2.7120395218
	1424.0000000000	17.5046177453	-1.4085817280
	1428.0000000000	13.2555747997	-0.7799229776
	1432.0000000000	10.9573992124	-0.3875971059
	1436.0000000000	10.1613902026	0.0148296433
	1440.0000000000	11.5950352266	0.8842189196
	1444.0000000000	18.5937053891	2.3729279468
	1448.0000000000	18.0179040642	-2.6409778578
	1452.0000000000	9.9552370873	-1.1542849755
	1456.0000000000	7.3286646731	-0.3052424408
	1460.0000000000	7.0268542019	0.1572955122
	1464.0000000000	9.0798700625	0.9693848915
	1468.0000000000	12.4304139085	-0.2985957395
	1472.0000000000	8.4990136292	-0.8109657418
	1476.0000000000	6.8681172742	-0.1234356667
	1480.0000000000	7.0441145973	0.1918519629
	1484.0000000000	8.4695698774	0.5565407128
	1488.0000000000	11.7847515444	1.0167472658
	1492.0000000000	15.0449181485	0.8563077224
	1496.0000000000	21.5332785587	2.6234120517
	1500.0000000000	39.5933368164	7.2852877578
	1504.0000000000	94.2792425871	22.9781613139
	1508.0000000000	196.4867059121	5.6101928957
	1512.0000000000	107.8681587374	-24.6686050490
	1516.0000000000	51.5593464325	-6.8618312580
	1520.0000000000	28.8904546510	-4.6287474671
	1524.0000000000	16.4118610044	-1.9045075508
	1528.0000000000	11.4207141263	-0.8078251007
	1532.0000000000	9.3370603383	-0.2753525963
	1536.0000000000	9.1152275523	0.1909459372
	1540.0000000000	11.3347765644	1.0605270394
	1544.0000000000	19.9136750028	3.7577230328
	1548.0000000000	42.1539269694	4.6106286638
	1552.0000000000	30.6205576193	-6.0488322626
	1556.0000000000	16.2788694007	-1.3901755388
	1560.0000000000	16.9096971245	1.4783254633
	1564.0000000000	17.6037064622	-2.2835647396
	1568.0000000000	8.7555497060	-1.4208649469
	1572.0000000000	5.2776244956	-0.4990565830
	1576.0000000000	3.9748462662	-0.1980635783
	1580.0000000000	3.5249024086	-0.0344595202
	1584.0000000000	3.4150413801	-0.0943898853
	1588.0000000000	2.9696529530	-0.0791774657
	1592.0000000000	2.7982752920	-0.0150717150
	1596.0000000000	2.8091828583	0.0182099761
	1600.0000000000	2.9360125273	0.0450907222
	1604.0000000000	3.1737884912	0.0748438123
	1608.0000000000	3.5386117765	0.1150000879
	1612.0000000000	4.1129334894	0.1774603324
	1616.0000000000	5.0233471864	0.2901003062
	1620.0000000000	6.5985807963	0.5314677500
	1624.0000000000	9.7853202234	1.1780877894
	1628.0000000000	17.9369061631	3.3328168235
	1632.0000000000	37.8218486512	4.6731955862
	1636.0000000000	31.6635703511	-4.5598370976
	1640.0000000000	22.1033472844	-0.3261349317
	1644.0000000000	27.7817130098	3.4156908619
	1648.0000000000	54.7070914260	10.1969955656
	1652.0000000000	69.1612844264	-7.3766845432
	1656.0000000000	42.6035127271	-3.0248251203
	1660.0000000000	43.3281540359	3.0962894880
	1664.0000000000	71.2197150229	12.3212031443
	1668.0000000000	165.7846659203	38.3669295374
	1672.0000000000	271.1477445972	-18.4521746933
	1676.0000000000	138.3381297846	-23.2577517179
	1680.0000000000	104.5762152694	4.5572941957
	1684.0000000000	170.0027251888	21.4238686991
	1688.0000000000	138.7877443491	-28.8478011707
	1692.0000000000	57.7962161264	-11.4568594729
	1696.0000000000	30.1568688342	-4.1213615298
	1700.0000000000	19.0172915071	-1.8342078921
	1704.0000000000	13.7563090367	-0.9122546541
	1708.0000000000	11.1811611130	-0.4091020888
	1712.0000000000	10.3843481258	0.0394601183
	1716.0000000000	11.9289502044	0.8563071217
	1720.0000000000	19.3164853797	3.2605471422
	1724.0000000000	36.8865070225	3.0225534978
	1728.0000000000	25.0012392879	-5.2138264804
	1732.0000000000	11.6637356945	-1.8225845750
	1736.0000000000	7.1195397550	-0.6813404702
	1740.0000000000	5.2376228842	-0.3197695631
	1744.0000000000	4.2867127380	-0.1746237970
	1748.0000000000	3.7446930610	-0.1037725141
	1752.0000000000	3.4168397310	-0.0634610360
	1756.0000000000	3.2182970633	-0.0374498815
	1760.0000000000	3.1076665798	-0.0187267174
	1764.0000000000	3.0634188104	-0.0038490433
	1768.0000000000	3.0743210299	0.0090918964
	1772.0000000000	3.1351948682	0.0213035670
	1776.0000000000	3.2449691819	0.0336764697
	1780.0000000000	3.4058586125	0.0469891756
	1784.0000000000	3.6231976735	0.0620427540
	1788.0000000000	3.9057629168	0.0797768588
	1792.0000000000	4.2665803074	0.1014014716
	1796.0000000000	4.7039395600	0.1288287201
	1800.0000000000	5.2863072625	0.1639323335
	1804.0000000000	6.0306850880	0.2105649576
	1808.0000000000	6.9934800956	0.2742972449
	1812.0000000000	8.2222527434	0.3646002959
	1816.0000000000	9.9256167376	0.4957371400
	1820.0000000000	12.2783504604	0.6952704489
	1824.0000000000	15.6450217995	1.0143482674
	1828.0000000000	20.6863071301	1.5571281743
	1832.0000000000	28.5351164584	2.5585268028
	1836.0000000000	42.3339101474	4.6014253423
	1840.0000000000	68.8908864242	9.4173977866
	1844.0000000000	128.9488229869	23.2004802229
	1848.0000000000	297.6780843731	71.1784377938
	1852.0000000000	748.4785465294	116.7160388524
	1856.0000000000	590.7458388545	-134.9509329469
	1860.0000000000	225.7621820356	-50.0301229079
	1864.0000000000	104.7668256502	-17.2996665430
	1868.0000000000	58.6931502797	-7.4759650997
	1872.0000000000	37.1670967361	-3.8176297116
	1876.0000000000	25.5455586561	-2.1902992918
	1880.0000000000	18.6026738042	-1.3664058323
	1884.0000000000	14.1368018918	-0.9073914158
	1888.0000000000	11.0813865763	-0.6321035480
	1892.0000000000	8.9268347760	-0.4576219700
	1896.0000000000	7.3430839320	-0.3417367464
	1900.0000000000	6.1453847662	-0.2618240943
	1904.0000000000	5.2179724704	-0.2049651319
	1908.0000000000	4.4853649540	-0.1634234711
	1912.0000000000	3.8966654307	-0.1323763316
	1916.0000000000	3.4165553684	-0.1087121250
	1920.0000000000	3.0199104698	-0.0903627207
	1924.0000000000	2.6884666966	-0.0759173677
	1928.0000000000	2.4086912422	-0.0643914756
	1932.0000000000	2.1703856850	-0.0550837895
	1936.0000000000	1.9657472840	-0.0474857149
	1940.0000000000	1.7887245167	-0.0412223264
	1944.0000000000	1.6345660473	-0.0360131361
	1948.0000000000	1.4994995491	-0.0316454819
	1952.0000000000	1.3804993697	-0.0279561481
	1956.0000000000	1.2751160372	-0.0248184614
	1960.0000000000	1.1813494948	-0.0221330957
	1964.0000000000	1.0975537064	-0.0198214271
	1968.0000000000	1.0223640665	-0.0178206717
	1972.0000000000	0.9546415944	-0.0160802856
	1976.0000000000	0.8934296194	-0.0145592695
	1980.0000000000	0.8379198636	-0.0132241314
	1984.0000000000	0.7874256613	-0.0120473308
	1988.0000000000	0.7413606516	-0.0110060810
	1992.0000000000	0.6992217001	-0.0100814187
	1996.0000000000	0.6605751197	-0.0092574766
	2000.0000000000	0.6250454797	-0.0085209089
	2004.0000000000	0.5923064635	-0.0078604366
	2008.0000000000	0.5620733575	-0.0072664833
	2012.0000000000	0.5340968453	-0.0067308829
	2016.0000000000	0.0000000000	0.0000000000
	2020.0000000000	0.0000000000	0.0000000000
	2024.0000000000	0.0000000000	0.0000000000
	2028.0000000000	0.0000000000	0.0000000000
	2032.0000000000	0.0000000000	0.0000000000
	2036.0000000000	0.0000000000	0.0000000000
	2040.0000000000	0.0000000000	0.0000000000
	2044.0000000000	0.0000000000	0.0000000000
	2048.0000000000	0.0000000000	0.0000000000
	2052.0000000000	0.0000000000	0.0000000000
	2056.0000000000	0.0000000000	0.0000000000
	2060.0000000000	0.0000000000	0.0000000000
	2064.0000000000	0.0000000000	0.0000000000
	2068.0000000000	0.0000000000	0.0000000000
	2072.0000000000	0.0000000000	0.0000000000
	2076.0000000000	0.0000000000	0.0000000000
	2080.0000000000	0.0000000000	0.0000000000
	2084.0000000000	0.0000000000	0.0000000000
	2088.0000000000	0.0000000000	0.0000000000
	2092.0000000000	0.0000000000	0.0000000000
	2096.0000000000	0.0000000000	0.0000000000
	2100.0000000000	0.0000000000	0.0000000000
	2104.0000000000	0.0000000000	0.0000000000
	2108.0000000000	0.0000000000	0.0000000000
	2112.0000000000	0.0000000000	0.0000000000
	2116.0000000000	0.0000000000	0.0000000000
	2120.0000000000	0.0000000000	0.0000000000
	2124.0000000000	0.0000000000	0.0000000000
	2128.0000000000	0.0000000000	0.0000000000
	2132.0000000000	0.0000000000	0.0000000000
	2136.0000000000	0.0000000000	0.0000000000
	2140.0000000000	0.0000000000	0.0000000000
	2144.0000000000	0.0000000000	0.0000000000
	2148.0000000000	0.0000000000	0.0000000000
	2152.0000000000	0.0000000000	0.0000000000
	2156.0000000000	0.0000000000	0.0000000000
	2160.0000000000	0.0000000000	0.0000000000
	2164.0000000000	0.0000000000	0.0000000000
	2168.0000000000	0.0000000000	0.0000000000
	2172.0000000000	0.0000000000	0.0000000000
	2176.0000000000	0.0000000000	0.0000000000
	2180.0000000000	0.0000000000	0.0000000000
	2184.0000000000	0.0000000000	0.0000000000
	2188.0000000000	0.0000000000	0.0000000000
	2192.0000000000	0.0000000000	0.0000000000
	2196.0000000000	0.0000000000	0.0000000000
	2200.0000000000	0.0000000000	0.0000000000
	2204.0000000000	0.0000000000	0.0000000000
	2208.0000000000	0.0000000000	0.0000000000
	2212.0000000000	0.0000000000	0.0000000000
	2216.0000000000	0.0000000000	0.0000000000
	2220.0000000000	0.0000000000	0.0000000000
	2224.0000000000	0.0000000000	0.0000000000
	2228.0000000000	0.0000000000	0.0000000000
	2232.0000000000	0.0000000000	0.0000000000
	2236.0000000000	0.0000000000	0.0000000000
	2240.0000000000	0.0000000000	0.0000000000
	2244.0000000000	0.0000000000	0.0000000000
	2248.0000000000	0.0000000000	0.0000000000
	2252.0000000000	0.0000000000	0.0000000000
	2256.0000000000	0.0000000000	0.0000000000
	2260.0000000000	0.0000000000	0.0000000000
	2264.0000000000	0.0000000000	0.0000000000
	2268.0000000000	0.0000000000	0.0000000000
	2272.0000000000	0.0000000000	0.0000000000
	2276.0000000000	0.0000000000	0.0000000000
	2280.0000000000	0.0000000000	0.0000000000
	2284.0000000000	0.0000000000	0.0000000000
	2288.0000000000	0.0000000000	0.0000000000
	2292.0000000000	0.0000000000	0.0000000000
	2296.0000000000	0.0000000000	0.0000000000
	2300.0000000000	0.0000000000	0.0000000000
	2304.0000000000	0.0000000000	0.0000000000
	2308.0000000000	0.0000000000	0.0000000000
	2312.0000000000	0.0000000000	0.0000000000
	2316.0000000000	0.0000000000	0.0000000000
	2320.0000000000	0.0000000000	0.0000000000
	2324.0000000000	0.0000000000	0.0000000000
	2328.0000000000	0.0000000000	0.0000000000
	2332.0000000000	0.0000000000	0.0000000000
	2336.0000000000	0.0000000000	0.0000000000
	2340.0000000000	0.0000000000	0.0000000000
	2344.0000000000	0.0000000000	0.0000000000
	2348.0000000000	0.0000000000	0.0000000000
	2352.0000000000	0.0000000000	0.0000000000
	2356.0000000000	0.0000000000	0.0000000000
	2360.0000000000	0.0000000000	0.0000000000
	2364.0000000000	0.0000000000	0.0000000000
	2368.0000000000	0.0000000000	0.0000000000
	2372.0000000000	0.0000000000	0.0000000000
	2376.0000000000	0.0000000000	0.0000000000
	2380.0000000000	0.0000000000	0.0000000000
	2384.0000000000	0.0000000000	0.0000000000
	2388.0000000000	0.0000000000	0.0000000000
	2392.0000000000	0.0000000000	0.0000000000
	2396.0000000000	0.0000000000	0.0000000000
	2400.0000000000	0.0000000000	0.0000000000
	2404.0000000000	0.0000000000	0.0000000000
	2408.0000000000	0.0000000000	0.0000000000
	2412.0000000000	0.0000000000	0.0000000000
	2416.0000000000	0.0000000000	0.0000000000
	2420.0000000000	0.0000000000	0.0000000000
	2424.0000000000	0.0000000000	0.0000000000
	2428.0000000000	0.0000000000	0.0000000000
	2432.0000000000	0.0000000000	0.0000000000
	2436.0000000000	0.0000000000	0.0000000000
	2440.0000000000	0.0000000000	0.0000000000
	2444.0000000000	0.0000000000	0.0000000000
	2448.0000000000	0.0000000000	0.0000000000
	2452.0000000000	0.0000000000	0.0000000000
	2456.0000000000	0.0000000000	0.0000000000
	2460.0000000000	0.0000000000	0.0000000000
	2464.0000000000	0.0000000000	0.0000000000
	2468.0000000000	0.0000000000	0.0000000000
	2472.0000000000	0.0000000000	0.0000000000
	2476.0000000000	0.0000000000	0.0000000000
	2480.0000000000	0.0000000000	0.0000000000
	2484.0000000000	0.0000000000	0.0000000000
	2488.0000000000	0.0000000000	0.0000000000
	2492.0000000000	0.0000000000	0.0000000000
	2496.0000000000	0.0000000000	0.0000000000
	2500.0000000000	0.0000000000	0.0000000000
	2504.0000000000	0.0000000000	0.0000000000
	2508.0000000000	0.0000000000	0.0000000000
	2512.0000000000	0.0000000000	0.0000000000
	2516.0000000000	0.0000000000	0.0000000000
	2520.0000000000	0.0000000000	0.0000000000
	2524.0000000000	0.0000000000	0.0000000000
	2528.0000000000	0.0000000000	0.0000000000
	2532.0000000000	0.0000000000	0.0000000000
	2536.0000000000	0.0000000000	0.0000000000
	2540.0000000000	0.0000000000	0.0000000000
	2544.0000000000	0.0000000000	0.0000000000
	2548.0000000000	0.0000000000	0.0000000000
	2552.0000000000	0.0000000000	0.0000000000
	2556.0000000000	0.0000000000	0.0000000000
	2560.0000000000	0.0000000000	0.0000000000
	2564.0000000000	0.0000000000	0.0000000000
	2568.0000000000	0.0000000000	0.0000000000
	2572.0000000000	0.0000000000	0.0000000000
	2576.0000000000	0.0000000000	0.0000000000
	2580.0000000000	0.0000000000	0.0000000000
	2584.0000000000	0.0000000000	0.0000000000
	2588.0000000000	0.0000000000	0.0000000000
	2592.0000000000	0.0000000000	0.0000000000
	2596.0000000000	0.0000000000	0.0000000000
	2600.0000000000	0.0000000000	0.0000000000
	2604.0000000000	0.0000000000	0.0000000000
	2608.0000000000	0.0000000000	0.0000000000
	2612.0000000000	0.0000000000	0.0000000000
	2616.0000000000	0.0000000000	0.0000000000
	2620.0000000000	0.0000000000	0.0000000000
	2624.0000000000	0.0000000000	0.0000000000
	2628.0000000000	0.0000000000	0.0000000000
	2632.0000000000	0.0000000000	0.0000000000
	2636.0000000000	0.0000000000	0.0000000000
	2640.0000000000	0.0000000000	0.0000000000
	2644.0000000000	0.0000000000	0.0000000000
	2648.0000000000	0.0000000000	0.0000000000
	2652.0000000000	0.0000000000	0.0000000000
	2656.0000000000	0.0000000000	0.0000000000
	2660.0000000000	0.0000000000	0.0000000000
	2664.0000000000	0.0000000000	0.0000000000
	2668.0000000000	0.0000000000	0.0000000000
	2672.0000000000	0.0000000000	0.0000000000
	2676.0000000000	0.0000000000	0.0000000000
	2680.0000000000	0.0000000000	0.0000000000
	2684.0000000000	0.0000000000	0.0000000000
	2688.0000000000	0.0000000000	0.0000000000
	2692.0000000000	0.0000000000	0.0000000000
	2696.0000000000	0.0000000000	0.0000000000
	2700.0000000000	0.0000000000	0.0000000000
	2704.0000000000	0.0000000000	0.0000000000
	2708.0000000000	0.0000000000	0.0000000000
	2712.0000000000	0.0000000000	0.0000000000
	2716.0000000000	0.0000000000	0.0000000000
	2720.0000000000	0.0000000000	0.0000000000
	2724.0000000000	0.0000000000	0.0000000000
	2728.0000000000	0.0000000000	0.0000000000
	2732.0000000000	0.0000000000	0.0000000000
	2736.0000000000	0.0000000000	0.0000000000
	2740.0000000000	0.0000000000	0.0000000000
	2744.0000000000	0.0000000000	0.0000000000
	2748.0000000000	0.0000000000	0.0000000000
	2752.0000000000	0.0000000000	0.0000000000
	2756.0000000000	0.0000000000	0.0000000000
	2760.0000000000	0.0000000000	0.0000000000
	2764.0000000000	0.0000000000	0.0000000000
	2768.0000000000	0.0000000000	0.0000000000
	2772.0000000000	0.0000000000	0.0000000000
	2776.0000000000	0.0000000000	0.0000000000
	2780.0000000000	0.0000000000	0.0000000000
	2784.0000000000	0.0000000000	0.0000000000
	2788.0000000000	0.0000000000	0.0000000000
	2792.0000000000	0.0000000000	0.0000000000
	2796.0000000000	0.0000000000	0.0000000000
	2800.0000000000	0.0000000000	0.0000000000
	2804.0000000000	0.0000000000	0.0000000000
	2808.0000000000	0.0000000000	0.0000000000
	2812.0000000000	0.0000000000	0.0000000000
	2816.0000000000	0.0000000000	0.0000000000
	2820.0000000000	0.0000000000	0.0000000000
	2824.0000000000	0.0000000000	0.0000000000
	2828.0000000000	0.0000000000	0.0000000000
	2832.0000000000	0.0000000000	0.0000000000
	2836.0000000000	0.0000000000	0.0000000000
	2840.0000000000	0.0000000000	0.0000000000
	2844.0000000000	0.0000000000	0.0000000000
	2848.0000000000	0.0000000000	0.0000000000
	2852.0000000000	0.0000000000	0.0000000000
	2856.0000000000	0.0000000000	0.0000000000
	2860.0000000000	0.0000000000	0.0000000000
	2864.0000000000	0.0000000000	0.0000000000
	2868.0000000000	0.0000000000	0.0000000000
	2872.0000000000	0.0000000000	0.0000000000
	2876.0000000000	0.0000000000	0.0000000000
	2880.0000000000	0.0000000000	0.0000000000
	2884.0000000000	0.0000000000	0.0000000000
	2888.0000000000	0.0000000000	0.0000000000
	2892.0000000000	0.0000000000	0.0000000000
	2896.0000000000	0.0000000000	0.0000000000
	2900.0000000000	0.0000000000	0.0000000000
	2904.0000000000	0.0000000000	0.0000000000
	2908.0000000000	0.0000000000	0.0000000000
	2912.0000000000	0.0000000000	0.0000000000
	2916.0000000000	0.0000000000	0.0000000000
	2920.0000000000	0.0000000000	0.0000000000
	2924.0000000000	0.0000000000	0.0000000000
	2928.0000000000	0.0000000000	0.0000000000
	2932.0000000000	0.0000000000	0.0000000000
	2936.0000000000	0.0000000000	0.0000000000
	2940.0000000000	0.0000000000	0.0000000000
	2944.0000000000	0.0000000000	0.0000000000
	2948.0000000000	0.0000000000	0.0000000000
	2952.0000000000	0.0000000000	0.0000000000
	2956.0000000000	0.0000000000	0.0000000000
	2960.0000000000	0.0000000000	0.0000000000
	2964.0000000000	0.0000000000	0.0000000000
	2968.0000000000	0.0000000000	0.0000000000
	2972.0000000000	0.0000000000	0.0000000000
	2976.0000000000	0.0000000000	0.0000000000
	2980.0000000000	0.0000000000	0.0000000000
	2984.0000000000	0.0000000000	0.0000000000
	2988.0000000000	0.0000000000	0.0000000000
	2992.0000000000	0.0000000000	0.0000000000
	2996.0000000000	0.0000000000	0.0000000000
	3000.0000000000	0.0000000000	0.0000000000
	3004.0000000000	0.0000000000	0.0000000000
	3008.0000000000	0.0000000000	0.0000000000
	3012.0000000000	0.0000000000	0.0000000000
	3016.0000000000	0.0000000000	0.0000000000
	3020.0000000000	0.0000000000	0.0000000000
	3024.0000000000	0.0000000000	0.0000000000
	3028.0000000000	0.0502241119	0.0006323281
	3032.0000000000	0.0528522467	0.0006825934
	3036.0000000000	0.0752153469	0.0009825631
	3040.0000000000	0.0884269594	0.0011796830
	3044.0000000000	0.1452127333	0.0019379027
	3048.0000000000	0.1532866989	0.0021020508
	3052.0000000000	0.1620546039	0.0022853116
	3056.0000000000	0.1715984796	0.0024905559
	3060.0000000000	0.3495567587	0.0048380297
	3064.0000000000	0.4293308273	0.0060227553
	3068.0000000000	0.4544854711	0.0065650563
	3072.0000000000	0.4819416882	0.0071752259
	3076.0000000000	0.5119924581	0.0078643558
	3080.0000000000	0.5449795140	0.0086458147
	3084.0000000000	0.5813035474	0.0095358212
	3088.0000000000	0.6214370292	0.0105541881
	3092.0000000000	0.6659404563	0.0117253023
	3096.0000000000	0.7273612465	0.0132304124
	3100.0000000000	0.7833758554	0.0148175586
	3104.0000000000	0.8462613006	0.0166748330
	3108.0000000000	0.9172157470	0.0188636187
	3112.0000000000	0.9977169566	0.0214632401
	3116.0000000000	1.0896064174	0.0245775417
	3120.0000000000	1.1952053114	0.0283444391
	3124.0000000000	1.3174772150	0.0329500784
	3128.0000000000	1.4602609207	0.0386503170
	3132.0000000000	1.6286111276	0.0458041840
	3136.0000000000	1.8293098125	0.0549275761
	3140.0000000000	2.0716565116	0.0667824280
	3144.0000000000	2.3687316031	0.0825307630
	3148.0000000000	2.7394971409	0.1040134017
	3152.0000000000	3.2124579594	0.1342824194
	3156.0000000000	3.8324104123	0.1786867741
	3160.0000000000	4.6737633570	0.2472674432
	3164.0000000000	5.8691566495	0.3605804214
	3168.0000000000	7.6778836093	0.5656809797
	3172.0000000000	10.6735525445	0.9872651879
	3176.0000000000	16.3578942668	2.0249995898
	3180.0000000000	29.6065911234	5.2423522995
	3184.0000000000	66.7540033315	13.8925840498
	3188.0000000000	93.3035240176	-7.2545332183
	3192.0000000000	70.6348379864	1.0768014960
	3196.0000000000	94.9199091916	6.3228245569
	3200.0000000000	117.3800708333	5.9380900776
	3204.0000000000	95.1570037159	-12.2620666901
	3208.0000000000	72.3533013644	1.2336740168
	3212.0000000000	107.5212237853	18.3222641435
	3216.0000000000	239.3981009635	44.2349612294
	3220.0000000000	303.6207397038	-23.3337935008
	3224.0000000000	158.5832411444	-35.5935911919
	3228.0000000000	67.4773792852	-12.6756384675
	3232.0000000000	35.5279055793	-4.8320867103
	3236.0000000000	22.2592694521	-2.2139974105
	3240.0000000000	15.9535422603	-1.0604119261
	3244.0000000000	13.3317034218	-0.2460158606
	3248.0000000000	14.6837371683	1.1241261202
	3252.0000000000	22.9889856217	2.0174318653
	3256.0000000000	17.4762889806	-3.1608707683
	3260.0000000000	8.9233257770	-1.2322465153
	3264.0000000000	5.7289685353	-0.5089177308
	3268.0000000000	4.2422543148	-0.2722194390
	3272.0000000000	3.3777281060	-0.1722930766
	3276.0000000000	2.8015455039	-0.1207467948
	3280.0000000000	2.3843821656	-0.0902053553
	3284.0000000000	2.0659365854	-0.0703073070
	3288.0000000000	1.8139538088	-0.0564559264
	3292.0000000000	1.6093455201	-0.0463442237
	3296.0000000000	1.4399348331	-0.0386976153
	3300.0000000000	1.2975019935	-0.0327568479
	3304.0000000000	1.1762524969	-0.0280419411
	3308.0000000000	1.0719604684	-0.0242347331
	3312.0000000000	0.9814592716	-0.0211161060
	3316.0000000000	0.9023229400	-0.0185303644
	3320.0000000000	0.8326584773	-0.0163639786
	3324.0000000000	0.7709656623	-0.0145323480
	3328.0000000000	0.7160396203	-0.0129712548
	3332.0000000000	0.6669014168	-0.0116311722
	3336.0000000000	0.6227475555	-0.0104733711
	3340.0000000000	0.5829125497	-0.0094671958
	3344.0000000000	0.5468407352	-0.0085881167
	3348.0000000000	0.4653803200	-0.0072128354
	3352.0000000000	0.4378314621	-0.0065749003
	3356.0000000000	0.3932699702	-0.0057687183
	3360.0000000000	0.3626421533	-0.0051803984
	3364.0000000000	0.2941078040	-0.0041588580
	3368.0000000000	0.2781564675	-0.0038231372
	3372.0000000000	0.2634755231	-0.0035228322
	3376.0000000000	0.2499327311	-0.0032533596
	3380.0000000000	0.0772090290	-0.0010315474
	3384.0000000000	0.0171705965	-0.0002623799
	3388.0000000000	0.0161672876	-0.0002397288
	3392.0000000000	0.0152493915	-0.0002196110
	3396.0000000000	0.0144074836	-0.0002016821
	3400.0000000000	0.0136334041	-0.0001856525
	3404.0000000000	0.0129200593	-0.0001712772
	3408.0000000000	0.0122612593	-0.0001583482
	3412.0000000000	0.0116515826	-0.0001466882
	3416.0000000000	0.0000000000	0.0000000000
	3420.0000000000	0.0000000000	0.0000000000
	3424.0000000000	0.0000000000	0.0000000000
	3428.0000000000	0.0000000000	0.0000000000
	3432.0000000000	0.0000000000	0.0000000000
	3436.0000000000	0.0000000000	0.0000000000
	3440.0000000000	0.0000000000	0.0000000000
	3444.0000000000	0.0000000000	0.0000000000
	3448.0000000000	0.0000000000	0.0000000000
	3452.0000000000	0.0000000000	0.0000000000
	3456.0000000000	0.0000000000	0.0000000000
	3460.0000000000	0.0000000000	0.0000000000
	3464.0000000000	0.0000000000	0.0000000000
	3468.0000000000	0.0000000000	0.0000000000
	3472.0000000000	0.0000000000	0.0000000000
	3476.0000000000	0.0000000000	0.0000000000
	3480.0000000000	0.0000000000	0.0000000000
	3484.0000000000	0.0000000000	0.0000000000
	3488.0000000000	0.0000000000	0.0000000000
	3492.0000000000	0.0000000000	0.0000000000
	3496.0000000000	0.0000000000	0.0000000000
	3500.0000000000	0.0000000000	0.0000000000
	3504.0000000000	0.0000000000	0.0000000000
	3508.0000000000	0.0000000000	0.0000000000
	3512.0000000000	0.0000000000	0.0000000000
	3516.0000000000	0.0000000000	0.0000000000
	3520.0000000000	0.0000000000	0.0000000000
	3524.0000000000	0.0000000000	0.0000000000
	3528.0000000000	0.0000000000	0.0000000000
	3532.0000000000	0.0000000000	0.0000000000
	3536.0000000000	0.0000000000	0.0000000000
	3540.0000000000	0.0000000000	0.0000000000
	3544.0000000000	0.0000000000	0.0000000000
	3548.0000000000	0.0000000000	0.0000000000
	3552.0000000000	0.0000000000	0.0000000000
	3556.0000000000	0.0000000000	0.0000000000
	3560.0000000000	0.0000000000	0.0000000000
	3564.0000000000	0.0000000000	0.0000000000
	3568.0000000000	0.0000000000	0.0000000000
	3572.0000000000	0.0000000000	0.0000000000
	3576.0000000000	0.0000000000	0.0000000000
	3580.0000000000	0.0000000000	0.0000000000
	3584.0000000000	0.0000000000	0.0000000000
	3588.0000000000	0.0000000000	0.0000000000
	3592.0000000000	0.0000000000	0.0000000000
	3596.0000000000	0.0000000000	0.0000000000
	3600.0000000000	0.0000000000	0.0000000000
	3604.0000000000	0.0000000000	0.0000000000
	3608.0000000000	0.0000000000	0.0000000000
	3612.0000000000	0.0000000000	0.0000000000
	3616.0000000000	0.0000000000	0.0000000000
	3620.0000000000	0.0000000000	0.0000000000
	3624.0000000000	0.0000000000	0.0000000000
	3628.0000000000	0.0000000000	0.0000000000
	3632.0000000000	0.0000000000	0.0000000000
	3636.0000000000	0.0000000000	0.0000000000
	3640.0000000000	0.0000000000	0.0000000000
	3644.0000000000	0.0000000000	0.0000000000
	3648.0000000000	0.0000000000	0.0000000000
	3652.0000000000	0.0000000000	0.0000000000
	3656.0000000000	0.0000000000	0.0000000000
	3660.0000000000	0.0000000000	0.0000000000
	3664.0000000000	0.0000000000	0.0000000000
	3668.0000000000	0.0000000000	0.0000000000
	3672.0000000000	0.0000000000	0.0000000000
	3676.0000000000	0.0000000000	0.0000000000
	3680.0000000000	0.0000000000	0.0000000000
	3684.0000000000	0.0000000000	0.0000000000
	3688.0000000000	0.2220245034	0.0028416743
	3692.0000000000	0.2338429271	0.0030715085
	3696.0000000000	0.2466304974	0.0033268048
	3700.0000000000	0.2604961204	0.0036111884
	3704.0000000000	0.2755644362	0.0039289214
	3708.0000000000	0.2919786274	0.0042850377
	3712.0000000000	0.3099038293	0.0046855110
	3716.0000000000	0.3295312945	0.0051374658
	3720.0000000000	0.3510835100	0.0056494447
	3724.0000000000	0.3748205214	0.0062317484
	3728.0000000000	0.4010478038	0.0068968733
	3732.0000000000	0.4301261244	0.0076600763
	3736.0000000000	0.4624839963	0.0085401136
	3740.0000000000	0.4986335296	0.0095602135
	3744.0000000000	0.5391907826	0.0107493700
	3748.0000000000	0.5849021323	0.0121440842
	3752.0000000000	0.6366787883	0.0137907304
	3756.0000000000	0.6956424529	0.0157488167
	3760.0000000000	0.7631864371	0.0180955326
	3764.0000000000	0.8410585065	0.0209321896
	3768.0000000000	1.1660352401	0.0273712511
	3772.0000000000	1.2842194326	0.0318776106
	3776.0000000000	1.4224935808	0.0374652801
	3780.0000000000	1.5858443693	0.0444847515
	3784.0000000000	1.7809338720	0.0534332032
	3788.0000000000	2.0168280839	0.0650315814
	3792.0000000000	2.3061243831	0.0803516486
	3796.0000000000	2.6667483535	0.1010325257
	3800.0000000000	3.1249150424	0.1296641631
	3804.0000000000	3.7202017742	0.1704970825
	3808.0000000000	4.5146392659	0.2308253905
	3812.0000000000	5.6098958993	0.3238506704
	3816.0000000000	7.1819028738	0.4750603917
	3820.0000000000	9.5562743663	0.7377504749
	3824.0000000000	13.3892945246	1.2351830425
	3828.0000000000	20.1589880220	2.2919979404
	3832.0000000000	33.7246338332	4.9204868225
	3836.0000000000	66.3199421254	12.9777756155
	3840.0000000000	163.4384834956	40.6478651912
	3844.0000000000	338.9468166628	6.8015113077
	3848.0000000000	177.2147607075	-43.9998610332
	3852.0000000000	71.0245765980	-14.1300983268
	3856.0000000000	35.8949696324	-5.2255960600
	3860.0000000000	21.6540550153	-2.3684264774
	3864.0000000000	14.7620332410	-1.2316096630
	3868.0000000000	11.0270786581	-0.6957863937
	3872.0000000000	8.8750370682	-0.4067016257
	3876.0000000000	7.6261181580	-0.2303231067
	3880.0000000000	6.9621680506	-0.1075101611
	3884.0000000000	6.7361147149	-0.0074564386
	3888.0000000000	6.8994308609	0.0902477984
	3892.0000000000	7.4803487900	0.2048603268
	3896.0000000000	8.5952157577	0.3627869542
	3900.0000000000	10.5014833157	0.6114512730
	3904.0000000000	13.7375464095	1.0524907394
	3908.0000000000	19.4970662121	1.9386107134
	3912.0000000000	30.7620827257	4.0104671252
	3916.0000000000	56.3988106299	9.9133540548
	3920.0000000000	128.5540416005	30.4286520166
	3924.0000000000	322.7664250513	51.2650611986
	3928.0000000000	258.7025315841	-58.5768447193
	3932.0000000000	99.2435957980	-21.9160985817
	3936.0000000000	46.2634974398	-7.5701255067
	3940.0000000000	26.1051549716	-3.2712086789
	3944.0000000000	16.6814795329	-1.6727257062
	3948.0000000000	11.5839516398	-0.9621560229
	3952.0000000000	8.5293038192	-0.6023743895
	3956.0000000000	6.5570582595	-0.4017854372
	3960.0000000000	5.2097467882	-0.2814267823
	3964.0000000000	4.2479073527	-0.2049242965
	3968.0000000000	3.5366080169	-0.1539921966
	3972.0000000000	2.9952002582	-0.1187703809
	3976.0000000000	2.5731012739	-0.0936280706
	3980.0000000000	2.2372877406	-0.0751923382
	3984.0000000000	1.9654573967	-0.0613594741
	3988.0000000000	1.7421053957	-0.0507712226
	3992.0000000000	1.5561786676	-0.0425239804
	3996.0000000000	1.3996230387	-0.0360006729
