# Supplementary material for: Data of electronic, reactivity, optoelectronic, linear and non-linear optical parameters of doping graphene oxide nanosheet with aluminum atom
Source: Data Brief. 2022 Jan 19;41:107840. doi: 10.1016/j.dib.2022.107840 (PMC8801356; doi:10.1016/j.dib.2022.107840)
Supplement: Supplementary file 1 [file mmc1.zip › supplementary file/DATA OF THE IR SPECTRA/wB97XD/GON2-Al1.xlsx]

#	IR	Spectrum
#	X-Axis:	Frequency	(cm-1)
#	Y-Axis:	&epsilon;	(M-1	cm-1)
#	Peak	information
#	X	Y
#	17.6957000000	307.3709663440
#	36.0199000000	99.3364924416
#	44.0606000000	19.7565741664
#	61.0784000000	14.9051135208
#	75.5192000000	228.2253197614
#	113.2142000000	287.7784822948
#	133.2613000000	170.1120412351
#	158.1717000000	238.5819130983
#	168.0392000000	57.3508281907
#	194.9902000000	62.5200679902
#	213.5377000000	96.8701284870
#	217.5909000000	86.0781486381
#	261.3623000000	36.0990274441
#	265.1872000000	50.9229336259
#	271.2779000000	22.4530341158
#	293.1753000000	31.7205585492
#	310.1841000000	101.7489957606
#	334.4663000000	217.1989517458
#	347.3960000000	48.3280751637
#	358.4879000000	29.1831209092
#	370.4988000000	1220.2556314109
#	384.5262000000	325.8031423941
#	388.3021000000	66.7971306545
#	406.9912000000	138.3027535072
#	415.5739000000	123.6541271058
#	442.0309000000	31.6954419104
#	446.0587000000	309.1036253034
#	450.9605000000	96.7712651335
#	464.9428000000	79.0298176722
#	482.5317000000	269.3183062605
#	488.1891000000	34.8160735335
#	510.0714000000	290.6971977648
#	533.9675000000	136.9051762435
#	556.1862000000	69.1692025167
#	567.3784000000	71.6129016089
#	584.5252000000	79.2344113209
#	590.1229000000	40.3663216404
#	598.0348000000	38.7949656002
#	615.8837000000	84.3372768113
#	645.7542000000	131.2547996231
#	664.0827000000	5.6277139582
#	680.8324000000	37.9841935800
#	685.5682000000	51.7755393660
#	695.5271000000	26.5928432481
#	708.6690000000	104.8890936300
#	713.5471000000	326.7478185413
#	729.7240000000	52.5788235716
#	744.0016000000	558.0077175502
#	756.4303000000	86.8091642964
#	772.2529000000	41.4549654398
#	782.5507000000	166.5079334220
#	795.8505000000	104.0180141075
#	810.2692000000	249.4479939123
#	826.6261000000	71.3030387998
#	857.5853000000	54.2280789092
#	867.3305000000	168.2838189982
#	876.7547000000	70.4710133451
#	886.6065000000	24.5445582831
#	899.3000000000	360.6126010966
#	904.8649000000	63.5206890184
#	928.1398000000	204.4245309969
#	949.1132000000	297.7370580640
#	977.6496000000	3.6084749760
#	1006.6384000000	0.8659349086
#	1013.0677000000	7.0808056135
#	1016.6747000000	63.9704627660
#	1026.2267000000	23.7686015732
#	1040.0495000000	20.4220574827
#	1059.9912000000	185.3289945920
#	1111.1206000000	250.9661793098
#	1141.2558000000	948.3405719355
#	1141.9018000000	42.5529228677
#	1169.9769000000	750.1313143259
#	1180.1632000000	39.7214665196
#	1189.6105000000	90.1271902235
#	1199.4017000000	640.2032442285
#	1202.6669000000	124.9839925166
#	1213.9373000000	180.0951033422
#	1222.7662000000	2336.2159539414
#	1233.0910000000	529.8576995385
#	1235.8448000000	155.8955954687
#	1259.2076000000	11.4133714866
#	1262.9165000000	140.2427496459
#	1279.3363000000	15.9970514706
#	1294.5134000000	66.1749274092
#	1309.5225000000	2227.4721519852
#	1325.3374000000	231.4733375690
#	1341.6656000000	64.1367752169
#	1363.8465000000	14.9461284187
#	1401.4736000000	296.6895155281
#	1408.4945000000	149.1587270709
#	1440.2508000000	107.4218574688
#	1447.1025000000	1043.5585023795
#	1453.7171000000	67.5631916691
#	1459.1192000000	50.8342772935
#	1486.1046000000	201.6063558011
#	1501.6745000000	93.2855276079
#	1506.2415000000	78.9146324418
#	1523.8916000000	113.2517076881
#	1552.7949000000	406.7944952321
#	1607.0928000000	181.6108629694
#	1619.4166000000	160.6778982810
#	1643.5027000000	225.1652485462
#	1653.8252000000	461.2906247382
#	1733.2337000000	1.0157436188
#	1737.9943000000	7.5723050808
#	1768.1120000000	574.0126502309
#	3129.6403000000	56.7720804038
#	3130.6329000000	22.3099855953
#	3171.9645000000	40.8487674221
#	3185.1201000000	32.0303340076
#	3192.7199000000	14.6750980919
#	3193.5912000000	5.5888693418
#	3194.9883000000	1.0655913004
#	3197.6728000000	10.2054436700
#	3212.7354000000	23.9676609442
#	3214.4225000000	35.2284259688
#	3216.1454000000	59.7000718602
#	3754.6882000000	24.2370439522
#	3913.8214000000	135.2581594358
#	Spectra
#	X	Y	DY/DX
	-500.0000000000	0.0000000000	0.0000000000
	-495.5000000000	0.0000000000	0.0000000000
	-491.0000000000	0.0000000000	0.0000000000
	-486.5000000000	0.0000000000	0.0000000000
	-482.0000000000	0.0000000000	0.0000000000
	-477.5000000000	0.0000000000	0.0000000000
	-473.0000000000	0.0000000000	0.0000000000
	-468.5000000000	0.0000000000	0.0000000000
	-464.0000000000	0.0000000000	0.0000000000
	-459.5000000000	0.0000000000	0.0000000000
	-455.0000000000	0.0000000000	0.0000000000
	-450.5000000000	0.0000000000	0.0000000000
	-446.0000000000	0.0000000000	0.0000000000
	-441.5000000000	0.0000000000	0.0000000000
	-437.0000000000	0.0000000000	0.0000000000
	-432.5000000000	0.0000000000	0.0000000000
	-428.0000000000	0.0000000000	0.0000000000
	-423.5000000000	0.0000000000	0.0000000000
	-419.0000000000	0.0000000000	0.0000000000
	-414.5000000000	0.0000000000	0.0000000000
	-410.0000000000	0.0000000000	0.0000000000
	-405.5000000000	0.0000000000	0.0000000000
	-401.0000000000	0.0000000000	0.0000000000
	-396.5000000000	0.0000000000	0.0000000000
	-392.0000000000	0.0000000000	0.0000000000
	-387.5000000000	0.0000000000	0.0000000000
	-383.0000000000	0.0000000000	0.0000000000
	-378.5000000000	0.0000000000	0.0000000000
	-374.0000000000	0.0000000000	0.0000000000
	-369.5000000000	0.0000000000	0.0000000000
	-365.0000000000	0.0000000000	0.0000000000
	-360.5000000000	0.0000000000	0.0000000000
	-356.0000000000	0.0000000000	0.0000000000
	-351.5000000000	0.0000000000	0.0000000000
	-347.0000000000	0.0000000000	0.0000000000
	-342.5000000000	0.0000000000	0.0000000000
	-338.0000000000	0.0000000000	0.0000000000
	-333.5000000000	0.0000000000	0.0000000000
	-329.0000000000	0.0000000000	0.0000000000
	-324.5000000000	0.0000000000	0.0000000000
	-320.0000000000	0.0000000000	0.0000000000
	-315.5000000000	0.0000000000	0.0000000000
	-311.0000000000	0.0000000000	0.0000000000
	-306.5000000000	0.0000000000	0.0000000000
	-302.0000000000	0.0000000000	0.0000000000
	-297.5000000000	0.0000000000	0.0000000000
	-293.0000000000	0.0000000000	0.0000000000
	-288.5000000000	0.0000000000	0.0000000000
	-284.0000000000	0.0000000000	0.0000000000
	-279.5000000000	0.0000000000	0.0000000000
	-275.0000000000	0.0000000000	0.0000000000
	-270.5000000000	0.0000000000	0.0000000000
	-266.0000000000	0.0000000000	0.0000000000
	-261.5000000000	0.0000000000	0.0000000000
	-257.0000000000	0.0000000000	0.0000000000
	-252.5000000000	0.0000000000	0.0000000000
	-248.0000000000	0.0000000000	0.0000000000
	-243.5000000000	0.0000000000	0.0000000000
	-239.0000000000	0.0000000000	0.0000000000
	-234.5000000000	0.0000000000	0.0000000000
	-230.0000000000	0.0000000000	0.0000000000
	-225.5000000000	0.0000000000	0.0000000000
	-221.0000000000	0.0000000000	0.0000000000
	-216.5000000000	0.0000000000	0.0000000000
	-212.0000000000	0.0000000000	0.0000000000
	-207.5000000000	0.0000000000	0.0000000000
	-203.0000000000	0.0000000000	0.0000000000
	-198.5000000000	0.0000000000	0.0000000000
	-194.0000000000	0.0000000000	0.0000000000
	-189.5000000000	0.0000000000	0.0000000000
	-185.0000000000	0.0000000000	0.0000000000
	-180.5000000000	0.0000000000	0.0000000000
	-176.0000000000	0.0000000000	0.0000000000
	-171.5000000000	0.0000000000	0.0000000000
	-167.0000000000	0.0000000000	0.0000000000
	-162.5000000000	0.0000000000	0.0000000000
	-158.0000000000	0.0000000000	0.0000000000
	-153.5000000000	0.0000000000	0.0000000000
	-149.0000000000	0.0000000000	0.0000000000
	-144.5000000000	0.0000000000	0.0000000000
	-140.0000000000	0.0030296937	0.0000383999
	-135.5000000000	0.0032101745	0.0000418809
	-131.0000000000	0.0034072719	0.0000457956
	-126.5000000000	0.0036230897	0.0000502138
	-122.0000000000	0.0058449666	0.0000803247
	-117.5000000000	0.0062239687	0.0000882884
	-113.0000000000	0.0071300011	0.0001035647
	-108.5000000000	0.0076200388	0.0001144736
	-104.0000000000	0.0081626536	0.0001269778
	-99.5000000000	0.0087656849	0.0001413815
	-95.0000000000	0.0099561509	0.0001646903
	-90.5000000000	0.0107411761	0.0001847245
	-86.0000000000	0.0116237881	0.0002081751
	-81.5000000000	0.0223042649	0.0003590672
	-77.0000000000	0.0240164829	0.0004030934
	-72.5000000000	0.0259438620	0.0004549716
	-68.0000000000	0.0281258391	0.0005166107
	-63.5000000000	0.0306117299	0.0005905254
	-59.0000000000	0.0334639676	0.0006800799
	-54.5000000000	0.0367626902	0.0007898529
	-50.0000000000	0.0406123700	0.0009261963
	-45.5000000000	0.0630675408	0.0013237361
	-41.0000000000	0.0695441410	0.0015646370
	-36.5000000000	0.0772548863	0.0018762917
	-32.0000000000	0.0865819914	0.0022893514
	-27.5000000000	0.0980831773	0.0028528812
	-23.0000000000	0.1254639622	0.0038136207
	-18.5000000000	0.1451203587	0.0050033773
	-14.0000000000	0.1714658379	0.0068496501
	-9.5000000000	0.2085736337	0.0099218234
	-5.0000000000	0.2644680945	0.0155246518
	-0.5000000000	0.3777125149	0.0273564928
	4.0000000000	0.5544146461	0.0558270299
	8.5000000000	0.9706597900	0.1454313175
	13.0000000000	2.2477719150	0.5013162237
	17.5000000000	5.0376944824	0.1348084163
	22.0000000000	2.6459418498	-0.5058956491
	26.5000000000	1.5419390624	-0.0576773430
	31.0000000000	1.9284130829	0.2575870141
	35.5000000000	3.7326108736	0.2086002124
	40.0000000000	2.4628186703	-0.2924920681
	44.5000000000	1.8912588061	-0.1317191968
	49.0000000000	1.2677006849	-0.0740034383
	53.5000000000	1.2175655322	0.0434573461
	58.0000000000	1.7345500040	0.1897768252
	62.5000000000	2.4674058979	0.0705014744
	67.0000000000	3.4401776283	0.4684230734
	71.5000000000	8.0719070662	1.8535369235
	76.0000000000	15.3863945662	-0.8583162577
	80.5000000000	6.6137652488	-1.4018337617
	85.0000000000	3.1747448609	-0.3594172350
	89.5000000000	2.3079215763	-0.0757441765
	94.0000000000	2.2905788994	0.0618634778
	98.5000000000	2.9069021194	0.2287377817
	103.0000000000	4.7026048637	0.6443378462
	107.5000000000	10.3228472240	2.2111034492
	112.0000000000	27.0949284064	3.6559204311
	116.5000000000	18.5232456998	-4.0026852874
	121.0000000000	8.4625559136	-0.9000260271
	125.5000000000	7.6180662261	0.4721616354
	130.0000000000	14.2830899942	2.7674745640
	134.5000000000	20.1480052433	-2.5364145399
	139.0000000000	8.8537256633	-1.4068482902
	143.5000000000	5.8275863790	-0.1638004304
	148.0000000000	6.7017415673	0.5910326667
	152.5000000000	12.8180469962	2.5325698720
	157.0000000000	32.2336098639	4.1728160457
	161.5000000000	22.6108070607	-4.2617114617
	166.0000000000	14.3722992329	-0.0311371648
	170.5000000000	10.1853533652	-1.7906074351
	175.0000000000	5.0103637693	-0.5995621404
	179.5000000000	3.5052653039	-0.1458237211
	184.0000000000	3.4229811420	0.1122366655
	188.5000000000	4.8908748004	0.6362368946
	193.0000000000	10.5341167622	1.7409448462
	197.5000000000	10.0885878138	-1.5499176034
	202.0000000000	6.2709024149	-0.1571750936
	206.5000000000	8.0720345547	1.0511314403
	211.0000000000	18.6683514561	3.7835774774
	215.5000000000	28.4798354465	-0.2730863120
	220.0000000000	18.0638451031	-3.7544536924
	224.5000000000	7.3467917470	-1.2211759587
	229.0000000000	4.1845924088	-0.3997871412
	233.5000000000	3.0318779020	-0.1534469877
	238.0000000000	2.5964560161	-0.0468684697
	242.5000000000	2.5535757231	0.0269557780
	247.0000000000	2.8996328802	0.1223696245
	251.5000000000	3.8550253776	0.3392616107
	256.0000000000	6.7266782602	1.0893413891
	260.5000000000	15.0349272943	2.1433531113
	265.0000000000	19.4322976836	-0.4656270844
	269.5000000000	13.3381061243	-0.7993016698
	274.0000000000	8.5263926789	-1.2486645549
	278.5000000000	5.2385225552	-0.3171947036
	283.0000000000	4.8142530021	0.0931750896
	287.5000000000	6.3862711137	0.6661844109
	292.0000000000	11.5562117242	1.1504705307
	296.5000000000	9.9325920864	-0.8308386217
	301.0000000000	9.3485851574	0.5453887313
	305.5000000000	16.1194905691	2.8655813028
	310.0000000000	32.2721324289	0.7798363523
	314.5000000000	18.6291060183	-2.8442522789
	319.0000000000	12.5777420121	-0.2847007652
	323.5000000000	14.3220067243	1.0478283403
	328.0000000000	24.3312178745	4.0068212608
	332.5000000000	58.5588201364	10.3533782522
	337.0000000000	54.9068291902	-9.4845742844
	341.5000000000	30.1402376325	-1.6583699370
	346.0000000000	33.3415900480	1.9669015628
	350.5000000000	32.7115995820	-0.7132753211
	355.0000000000	38.7158975058	3.5338083142
	359.5000000000	61.8678040567	6.2640851680
	364.0000000000	118.8400834295	23.5648702192
	368.5000000000	325.0599345341	63.2306305211
	373.0000000000	298.4013763442	-61.3753198707
	377.5000000000	129.3261862747	-14.5821763684
	382.0000000000	130.2457740492	12.5233995729
	386.5000000000	133.6524481188	-16.3083065399
	391.0000000000	65.8839653065	-11.1898610451
	395.5000000000	36.9518959110	-2.9226847687
	400.0000000000	33.3858565021	1.3210374165
	404.5000000000	53.7646754537	7.9168114179
	409.0000000000	61.8920557369	-5.5422057121
	413.5000000000	58.1105511390	4.0150038352
	418.0000000000	47.5450990140	-8.1096973120
	422.5000000000	24.0388489643	-2.5381226021
	427.0000000000	18.4388476169	-0.3278297252
	431.5000000000	19.9483857440	1.0301579963
	436.0000000000	29.6420358099	3.7653102084
	440.5000000000	62.7036379223	12.1738542011
	445.0000000000	137.7708776438	14.7250492689
	449.5000000000	112.0287183013	-11.8836486467
	454.0000000000	58.7462625322	-10.0919357728
	458.5000000000	35.4677782121	-1.2013742991
	463.0000000000	44.2361933209	4.2276810975
	467.5000000000	40.1181923201	-4.7520722271
	472.0000000000	30.3868404493	0.5036085429
	476.5000000000	46.0585737881	7.5144570645
	481.0000000000	110.0371363656	16.9364920808
	485.5000000000	90.8367028698	-14.9588734911
	490.0000000000	46.3639004938	-7.1614915381
	494.5000000000	27.2020558338	-1.7555811528
	499.0000000000	26.4264718614	1.3458114894
	503.5000000000	43.1939683683	7.2604214387
	508.0000000000	108.3882366593	20.5021438787
	512.5000000000	100.6025961992	-20.7970468776
	517.0000000000	39.4699913910	-6.6797075132
	521.5000000000	23.6286774299	-1.3758812033
	526.0000000000	23.9605220796	1.6494882513
	530.5000000000	44.3239294497	8.5459241976
	535.0000000000	66.3696583652	-7.3205684934
	539.5000000000	28.6356333529	-5.0679773867
	544.0000000000	16.7373554977	-1.0248919404
	548.5000000000	16.4947986887	0.9926468509
	553.0000000000	28.9575537800	5.0246424449
	557.5000000000	40.4145061748	-3.6935170642
	562.0000000000	28.4755252730	0.5344554208
	566.5000000000	43.6557855070	2.9781915036
	571.0000000000	28.8144458609	-4.5811953475
	575.5000000000	19.4337874436	-0.0597672940
	580.0000000000	27.9527886466	4.4097417439
	584.5000000000	53.9426911062	1.7692660022
	589.0000000000	44.9171208082	-1.3940545949
	593.5000000000	32.1247808843	-1.9774374351
	598.0000000000	32.7556047960	-1.0167922801
	602.5000000000	19.4160089933	-2.2108140683
	607.0000000000	16.1356763953	0.5887584142
	611.5000000000	26.6438369844	4.7891791633
	616.0000000000	50.3510864818	-0.7435925609
	620.5000000000	24.5929512444	-4.7304536471
	625.0000000000	13.1338103284	-1.1394011199
	629.5000000000	10.8660494672	-0.0139223321
	634.0000000000	12.7891914263	0.9486583275
	638.5000000000	21.6880177690	3.5320639800
	643.0000000000	54.0906574468	11.6198505632
	647.5000000000	66.0315221023	-11.2594531943
	652.0000000000	26.1785829197	-4.7266137614
	656.5000000000	14.6075833257	-1.1808724353
	661.0000000000	12.5200435466	0.1368771568
	665.5000000000	12.8955255277	-0.3321763411
	670.0000000000	12.7346817779	0.4410160643
	674.5000000000	17.7692418375	2.0911012910
	679.0000000000	35.4968716063	5.6452098457
	683.5000000000	50.3679453903	1.9737720085
	688.0000000000	42.4966701424	-4.7476555047
	692.5000000000	35.3306337096	1.5948387736
	697.0000000000	41.4918915076	-0.5128788744
	701.5000000000	48.5257874983	5.0144518872
	706.0000000000	99.2722665616	19.2582342567
	710.5000000000	191.7440862681	20.9762281498
	715.0000000000	209.5032521852	-32.1084468636
	719.5000000000	87.8355424516	-14.3165420432
	724.0000000000	58.2433674773	-0.8757385970
	728.5000000000	72.7482039674	5.1365161832
	733.0000000000	76.2679553131	1.0970881475
	737.5000000000	117.9615178768	20.4088757705
	742.0000000000	303.4001684671	57.3890420699
	746.5000000000	276.3865639227	-56.9996323328
	751.0000000000	117.7381928982	-14.2998343161
	755.5000000000	102.4989671552	0.1799863427
	760.0000000000	64.4834535284	-9.6810811412
	764.5000000000	41.1587420330	-1.6702151930
	769.0000000000	46.1244405455	4.0021000481
	773.5000000000	60.2687389475	-0.6676789367
	778.0000000000	73.8318407223	10.1380773553
	782.5000000000	133.8282209245	0.8655300422
	787.0000000000	76.3240982405	-10.2642104595
	791.5000000000	66.6936775714	5.2389228575
	796.0000000000	100.2731139827	-1.0355112413
	800.5000000000	67.4546569221	-3.7105373612
	805.0000000000	85.6400230836	13.0968962229
	809.5000000000	184.3322435328	14.9838486037
	814.0000000000	108.1141474687	-23.1362838303
	818.5000000000	51.7672085175	-4.8250817663
	823.0000000000	51.4393798951	4.6366035655
	827.5000000000	65.2093988047	-6.0513016518
	832.0000000000	31.7647328635	-4.7496478369
	836.5000000000	19.8386365851	-1.2871615235
	841.0000000000	16.9018403026	-0.1544751512
	845.5000000000	18.0499666418	0.7003292845
	850.0000000000	24.4406316951	2.4571967030
	854.5000000000	45.9016333618	7.8230366800
	859.0000000000	70.0066281134	-0.6489112152
	863.5000000000	91.6023230103	14.3549017845
	868.0000000000	147.2029479217	-8.7668868570
	872.5000000000	87.1579149950	-4.8652485763
	877.0000000000	89.5865623508	-3.7145022865
	881.5000000000	58.4802081870	-3.4464656527
	886.0000000000	62.6107297724	2.7051356392
	890.5000000000	74.1328679559	6.3115008047
	895.0000000000	151.2983593196	32.7471471237
	899.5000000000	309.4753891803	-2.9718828975
	904.0000000000	176.9479953197	-24.0634751504
	908.5000000000	84.6446045700	-14.3790256381
	913.0000000000	48.5934111414	-3.5238716394
	917.5000000000	44.3307102586	1.4962353597
	922.0000000000	67.5284079176	10.5052264317
	926.5000000000	157.7954421807	24.7083641224
	931.0000000000	127.5585911209	-24.9241352191
	935.5000000000	62.8778910910	-5.4945204648
	940.0000000000	61.2802734873	4.5506708480
	944.5000000000	118.5104704008	24.8003149329
	949.0000000000	254.1150805348	2.8260275413
	953.5000000000	118.6059401230	-28.0353848583
	958.0000000000	47.3529307894	-7.9443793519
	962.5000000000	25.3795198171	-2.8842933037
	967.0000000000	16.5756830267	-1.2821562905
	971.5000000000	12.5441583875	-0.5094517265
	976.0000000000	11.7751599442	0.0466719795
	980.5000000000	9.7498962896	-0.7190261392
	985.0000000000	8.2621063460	-0.2593816282
	989.5000000000	7.5738993467	-0.0546272283
	994.0000000000	7.6706732995	0.1003254547
	998.5000000000	8.5869303264	0.3318176543
	1003.0000000000	11.1051520196	0.8750968737
	1007.5000000000	17.5239772801	2.1787526179
	1012.0000000000	36.8043630555	6.7919038195
	1016.5000000000	68.6692527542	0.9561112152
	1021.0000000000	41.3629909684	-4.6825644675
	1025.5000000000	37.9670037106	0.2094704982
	1030.0000000000	25.4693244351	-2.8218901947
	1034.5000000000	21.2181491584	0.7436555908
	1039.0000000000	31.0145095257	2.2711046628
	1043.5000000000	27.2008830523	-1.6791458802
	1048.0000000000	27.5164331746	1.7650583951
	1052.5000000000	46.1800402905	7.6101318851
	1057.0000000000	117.1286509774	26.1309548292
	1061.5000000000	156.8378063193	-24.5427885706
	1066.0000000000	62.1032572576	-11.9056724221
	1070.5000000000	32.1998749503	-3.3621784968
	1075.0000000000	23.4761431826	-1.0962481945
	1079.5000000000	20.8014966014	-0.2471544200
	1084.0000000000	20.8405378424	0.2401272274
	1088.5000000000	22.8313220879	0.7075415242
	1093.0000000000	27.4606848377	1.4226825563
	1097.5000000000	36.8576249405	2.9945574921
	1102.0000000000	58.8794608315	7.7623534451
	1106.5000000000	126.7421600242	26.4702712688
	1111.0000000000	269.2192849969	4.9197913037
	1115.5000000000	144.9676514741	-25.3575175105
	1120.0000000000	87.5579814321	-4.2705660358
	1124.5000000000	87.5318856623	3.6396926509
	1129.0000000000	122.6785051560	13.1564165018
	1133.5000000000	232.3307063974	41.7247787741
	1138.0000000000	614.8088487200	144.0906517166
	1142.5000000000	929.5534033542	-122.9783730558
	1147.0000000000	363.3090175872	-73.4865773224
	1151.5000000000	186.4461791090	-18.0858725404
	1156.0000000000	149.9079451198	-0.1797266600
	1160.5000000000	184.6116994900	17.6010012956
	1165.0000000000	360.3355838868	72.2352701463
	1169.5000000000	813.3524173494	45.4317997391
	1174.0000000000	454.5057544901	-89.6288715113
	1178.5000000000	251.0439324606	-15.5098502439
	1183.0000000000	205.6127261783	-4.0383937090
	1187.5000000000	248.4414326298	22.2292495438
	1192.0000000000	327.9391320133	19.5524927330
	1196.5000000000	601.0158459509	111.3204291148
	1201.0000000000	826.4688114428	-71.5333191924
	1205.5000000000	487.6273615637	-46.0167134475
	1210.0000000000	471.7750782395	36.5914152896
	1214.5000000000	761.5851802398	74.4821463961
	1219.0000000000	1486.8966020184	312.5128750186
	1223.5000000000	2560.9895124618	-202.1951222997
	1228.0000000000	1209.5029473781	-163.6011292607
	1232.5000000000	1046.9478442029	-0.0186151931
	1237.0000000000	657.7354855349	-117.0438235021
	1241.5000000000	300.1665372625	-44.3153830596
	1246.0000000000	177.4267898041	-15.9028620516
	1250.5000000000	131.8747624758	-5.5505405656
	1255.0000000000	125.5563031441	3.4400856137
	1259.5000000000	174.9727849120	19.1238823981
	1264.0000000000	214.5251789871	-20.3164022968
	1268.5000000000	118.4565123346	-12.5164798117
	1273.0000000000	90.3605154199	-1.7808112723
	1277.5000000000	95.6122500006	3.3937898785
	1282.0000000000	102.3264600717	0.6476038772
	1286.5000000000	119.5844440840	7.5550257713
	1291.0000000000	181.1099674425	21.2934393391
	1295.5000000000	284.6480914222	16.6763558014
	1300.0000000000	428.9365273260	61.6281587248
	1304.5000000000	1016.0365598788	237.7916609034
	1309.0000000000	2519.4096324921	160.4304182418
	1313.5000000000	1314.9660358417	-313.9176875850
	1318.0000000000	536.9444951414	-76.1400433164
	1322.5000000000	411.8399537223	10.9622816025
	1327.0000000000	369.6304290432	-53.3129845036
	1331.5000000000	180.9408574544	-23.4933276309
	1336.0000000000	124.9116345034	-3.7330723029
	1340.5000000000	138.3967018590	4.5002991017
	1345.0000000000	97.6179271725	-13.5000813774
	1349.5000000000	59.7425195375	-4.6878437241
	1354.0000000000	46.2850010611	-1.7231474816
	1358.5000000000	42.9567917965	0.3659771340
	1363.0000000000	49.1515780016	1.1003851564
	1367.5000000000	40.1171367936	-2.6218637921
	1372.0000000000	33.7180668804	-0.5343449533
	1376.5000000000	33.4063347838	0.3775059233
	1381.0000000000	36.9761782416	1.2605497457
	1385.5000000000	44.2814574240	2.8716995105
	1390.0000000000	64.7558832300	6.9476338226
	1394.5000000000	120.9663494909	21.2331275772
	1399.0000000000	307.0415976755	63.5066752204
	1403.5000000000	378.6431842648	-39.9217781916
	1408.0000000000	301.3339000799	-10.2280046121
	1412.5000000000	160.7803825640	-28.2599883847
	1417.0000000000	90.0467644676	-7.2119547157
	1421.5000000000	74.9557309272	-0.4694142727
	1426.0000000000	82.4341306070	3.8802935566
	1430.5000000000	113.5928973098	10.9067323030
	1435.0000000000	199.0496915209	31.0268050987
	1439.5000000000	435.5588885815	70.9269039214
	1444.0000000000	917.3326646289	182.5274003188
	1448.5000000000	1243.3281505867	-177.6134379546
	1453.0000000000	538.5497676991	-85.7664916583
	1457.5000000000	289.1982648997	-30.3139387270
	1462.0000000000	166.4439022728	-23.9983392387
	1466.5000000000	97.9643078116	-8.5261599008
	1471.0000000000	73.8638062957	-2.1942178245
	1475.5000000000	75.2147428717	3.1717677151
	1480.0000000000	113.9770376609	16.9030285183
	1484.5000000000	257.6899470394	38.6803424219
	1489.0000000000	207.5584093369	-38.8632863204
	1493.5000000000	110.4829258074	-6.6411514732
	1498.0000000000	130.5375608286	16.2326979059
	1502.5000000000	205.0951828100	0.7866248296
	1507.0000000000	173.9186163539	-19.6196007805
	1511.5000000000	89.0314529867	-10.4654272307
	1516.0000000000	72.9360735911	2.3277823590
	1520.5000000000	118.7345906006	20.1392988922
	1525.0000000000	167.4490241098	-18.0468502020
	1529.5000000000	80.2142068919	-11.1846693328
	1534.0000000000	56.0023494752	-1.4172899753
	1538.5000000000	60.8593487673	3.5856317307
	1543.0000000000	94.3028451229	12.9022054145
	1547.5000000000	212.2545574669	47.3778131161
	1552.0000000000	538.3593247598	50.0744063845
	1556.5000000000	305.6452257499	-73.5364100637
	1561.0000000000	115.8737922368	-20.7214040572
	1565.5000000000	60.0066852987	-7.0044925967
	1570.0000000000	39.1020610867	-2.9337974633
	1574.5000000000	30.0039574114	-1.3170415995
	1579.0000000000	26.1593487223	-0.4611710015
	1583.5000000000	25.5639109531	0.1910428702
	1588.0000000000	28.0722298773	0.9778026131
	1592.5000000000	35.3464742884	2.4512665166
	1597.0000000000	53.6814663390	6.4526710902
	1601.5000000000	108.7394847060	21.4777341120
	1606.0000000000	266.8874221503	32.6603404761
	1610.5000000000	198.7150483374	-28.6831283298
	1615.0000000000	169.9658456275	15.5942464518
	1619.5000000000	270.0135553020	-4.6760273648
	1624.0000000000	138.5964193319	-23.6492471346
	1628.5000000000	85.4202115657	-3.6748103242
	1633.0000000000	90.7535425015	6.0189389533
	1637.5000000000	153.4532638809	25.6598304135
	1642.0000000000	361.4566805968	55.7495436179
	1646.5000000000	366.8032779341	-17.8217001211
	1651.0000000000	519.8762378029	88.8176527614
	1655.5000000000	601.0979255795	-105.1928565542
	1660.0000000000	219.0357494172	-46.7644109897
	1664.5000000000	97.8147159787	-14.5089440461
	1669.0000000000	55.3810377712	-5.9556762339
	1673.5000000000	36.2999257642	-2.9768751692
	1678.0000000000	26.1584956663	-1.6895229415
	1682.5000000000	20.1630788109	-1.0418022690
	1687.0000000000	16.2772638554	-0.6758704737
	1691.5000000000	13.7791294642	-0.4508378312
	1696.0000000000	12.1097984176	-0.3000633550
	1700.5000000000	11.0180080033	-0.1900958946
	1705.0000000000	10.3669232566	-0.1016608400
	1709.5000000000	10.0906351306	-0.0215476102
	1714.0000000000	9.8417981683	0.0665502930
	1718.5000000000	10.3638144920	0.1710286229
	1723.0000000000	11.4665700830	0.3348464759
	1727.5000000000	13.6475790598	0.6896799633
	1732.0000000000	18.4844830282	1.5220935341
	1736.5000000000	27.4146498383	2.2203715223
	1741.0000000000	28.7330282241	-0.5127387146
	1745.5000000000	31.5324716209	1.6994987341
	1750.0000000000	44.1121040410	4.0868858043
	1754.5000000000	72.4136748073	9.3416725432
	1759.0000000000	144.1890918040	26.0730546242
	1763.5000000000	379.3166035285	93.3636912530
	1768.0000000000	880.0560019517	12.2539827595
	1772.5000000000	400.4064984074	-99.3598421539
	1777.0000000000	149.3450525298	-27.7340510432
	1781.5000000000	73.0762860873	-9.9005538056
	1786.0000000000	42.8145822357	-4.4746924893
	1790.5000000000	28.0742352921	-2.3687979271
	1795.0000000000	19.8525337696	-1.3979567744
	1799.5000000000	14.8127042661	-0.8922281832
	1804.0000000000	11.3035394656	-0.6014817802
	1808.5000000000	9.0228962278	-0.4256616995
	1813.0000000000	7.3798919007	-0.3123803538
	1817.5000000000	5.7619688455	-0.2313216110
	1822.0000000000	4.8466725262	-0.1785099033
	1826.5000000000	4.1331633173	-0.1406106623
	1831.0000000000	3.5662576587	-0.1127155740
	1835.5000000000	3.1084073298	-0.0917324624
	1840.0000000000	2.7333499884	-0.0756478575
	1844.5000000000	2.4222731610	-0.0631126000
	1849.0000000000	2.1614164954	-0.0531997237
	1853.5000000000	1.9405278152	-0.0452581002
	1858.0000000000	1.7518425907	-0.0388212809
	1862.5000000000	1.5893935316	-0.0335491895
	1867.0000000000	1.4485337207	-0.0291899306
	1871.5000000000	1.3256010399	-0.0255542349
	1876.0000000000	1.2176780091	-0.0224980267
	1880.5000000000	1.1224172578	-0.0199103222
	1885.0000000000	1.0379129093	-0.0177046928
	1889.5000000000	0.9626045784	-0.0158131553
	1894.0000000000	0.8942613044	-0.0141700069
	1898.5000000000	0.8266746770	-0.0126683040
	1903.0000000000	0.7724849781	-0.0114436610
	1907.5000000000	0.7234526977	-0.0103718744
	1912.0000000000	0.6789437028	-0.0094298262
	1916.5000000000	0.6384183871	-0.0085984692
	1921.0000000000	0.6014152567	-0.0078620149
	1925.5000000000	0.5675377471	-0.0072073017
	1930.0000000000	0.0000000000	0.0000000000
	1934.5000000000	0.0000000000	0.0000000000
	1939.0000000000	0.0000000000	0.0000000000
	1943.5000000000	0.0000000000	0.0000000000
	1948.0000000000	0.0000000000	0.0000000000
	1952.5000000000	0.0000000000	0.0000000000
	1957.0000000000	0.0000000000	0.0000000000
	1961.5000000000	0.0000000000	0.0000000000
	1966.0000000000	0.0000000000	0.0000000000
	1970.5000000000	0.0000000000	0.0000000000
	1975.0000000000	0.0000000000	0.0000000000
	1979.5000000000	0.0000000000	0.0000000000
	1984.0000000000	0.0000000000	0.0000000000
	1988.5000000000	0.0000000000	0.0000000000
	1993.0000000000	0.0000000000	0.0000000000
	1997.5000000000	0.0000000000	0.0000000000
	2002.0000000000	0.0000000000	0.0000000000
	2006.5000000000	0.0000000000	0.0000000000
	2011.0000000000	0.0000000000	0.0000000000
	2015.5000000000	0.0000000000	0.0000000000
	2020.0000000000	0.0000000000	0.0000000000
	2024.5000000000	0.0000000000	0.0000000000
	2029.0000000000	0.0000000000	0.0000000000
	2033.5000000000	0.0000000000	0.0000000000
	2038.0000000000	0.0000000000	0.0000000000
	2042.5000000000	0.0000000000	0.0000000000
	2047.0000000000	0.0000000000	0.0000000000
	2051.5000000000	0.0000000000	0.0000000000
	2056.0000000000	0.0000000000	0.0000000000
	2060.5000000000	0.0000000000	0.0000000000
	2065.0000000000	0.0000000000	0.0000000000
	2069.5000000000	0.0000000000	0.0000000000
	2074.0000000000	0.0000000000	0.0000000000
	2078.5000000000	0.0000000000	0.0000000000
	2083.0000000000	0.0000000000	0.0000000000
	2087.5000000000	0.0000000000	0.0000000000
	2092.0000000000	0.0000000000	0.0000000000
	2096.5000000000	0.0000000000	0.0000000000
	2101.0000000000	0.0000000000	0.0000000000
	2105.5000000000	0.0000000000	0.0000000000
	2110.0000000000	0.0000000000	0.0000000000
	2114.5000000000	0.0000000000	0.0000000000
	2119.0000000000	0.0000000000	0.0000000000
	2123.5000000000	0.0000000000	0.0000000000
	2128.0000000000	0.0000000000	0.0000000000
	2132.5000000000	0.0000000000	0.0000000000
	2137.0000000000	0.0000000000	0.0000000000
	2141.5000000000	0.0000000000	0.0000000000
	2146.0000000000	0.0000000000	0.0000000000
	2150.5000000000	0.0000000000	0.0000000000
	2155.0000000000	0.0000000000	0.0000000000
	2159.5000000000	0.0000000000	0.0000000000
	2164.0000000000	0.0000000000	0.0000000000
	2168.5000000000	0.0000000000	0.0000000000
	2173.0000000000	0.0000000000	0.0000000000
	2177.5000000000	0.0000000000	0.0000000000
	2182.0000000000	0.0000000000	0.0000000000
	2186.5000000000	0.0000000000	0.0000000000
	2191.0000000000	0.0000000000	0.0000000000
	2195.5000000000	0.0000000000	0.0000000000
	2200.0000000000	0.0000000000	0.0000000000
	2204.5000000000	0.0000000000	0.0000000000
	2209.0000000000	0.0000000000	0.0000000000
	2213.5000000000	0.0000000000	0.0000000000
	2218.0000000000	0.0000000000	0.0000000000
	2222.5000000000	0.0000000000	0.0000000000
	2227.0000000000	0.0000000000	0.0000000000
	2231.5000000000	0.0000000000	0.0000000000
	2236.0000000000	0.0000000000	0.0000000000
	2240.5000000000	0.0000000000	0.0000000000
	2245.0000000000	0.0000000000	0.0000000000
	2249.5000000000	0.0000000000	0.0000000000
	2254.0000000000	0.0000000000	0.0000000000
	2258.5000000000	0.0000000000	0.0000000000
	2263.0000000000	0.0000000000	0.0000000000
	2267.5000000000	0.0000000000	0.0000000000
	2272.0000000000	0.0000000000	0.0000000000
	2276.5000000000	0.0000000000	0.0000000000
	2281.0000000000	0.0000000000	0.0000000000
	2285.5000000000	0.0000000000	0.0000000000
	2290.0000000000	0.0000000000	0.0000000000
	2294.5000000000	0.0000000000	0.0000000000
	2299.0000000000	0.0000000000	0.0000000000
	2303.5000000000	0.0000000000	0.0000000000
	2308.0000000000	0.0000000000	0.0000000000
	2312.5000000000	0.0000000000	0.0000000000
	2317.0000000000	0.0000000000	0.0000000000
	2321.5000000000	0.0000000000	0.0000000000
	2326.0000000000	0.0000000000	0.0000000000
	2330.5000000000	0.0000000000	0.0000000000
	2335.0000000000	0.0000000000	0.0000000000
	2339.5000000000	0.0000000000	0.0000000000
	2344.0000000000	0.0000000000	0.0000000000
	2348.5000000000	0.0000000000	0.0000000000
	2353.0000000000	0.0000000000	0.0000000000
	2357.5000000000	0.0000000000	0.0000000000
	2362.0000000000	0.0000000000	0.0000000000
	2366.5000000000	0.0000000000	0.0000000000
	2371.0000000000	0.0000000000	0.0000000000
	2375.5000000000	0.0000000000	0.0000000000
	2380.0000000000	0.0000000000	0.0000000000
	2384.5000000000	0.0000000000	0.0000000000
	2389.0000000000	0.0000000000	0.0000000000
	2393.5000000000	0.0000000000	0.0000000000
	2398.0000000000	0.0000000000	0.0000000000
	2402.5000000000	0.0000000000	0.0000000000
	2407.0000000000	0.0000000000	0.0000000000
	2411.5000000000	0.0000000000	0.0000000000
	2416.0000000000	0.0000000000	0.0000000000
	2420.5000000000	0.0000000000	0.0000000000
	2425.0000000000	0.0000000000	0.0000000000
	2429.5000000000	0.0000000000	0.0000000000
	2434.0000000000	0.0000000000	0.0000000000
	2438.5000000000	0.0000000000	0.0000000000
	2443.0000000000	0.0000000000	0.0000000000
	2447.5000000000	0.0000000000	0.0000000000
	2452.0000000000	0.0000000000	0.0000000000
	2456.5000000000	0.0000000000	0.0000000000
	2461.0000000000	0.0000000000	0.0000000000
	2465.5000000000	0.0000000000	0.0000000000
	2470.0000000000	0.0000000000	0.0000000000
	2474.5000000000	0.0000000000	0.0000000000
	2479.0000000000	0.0000000000	0.0000000000
	2483.5000000000	0.0000000000	0.0000000000
	2488.0000000000	0.0000000000	0.0000000000
	2492.5000000000	0.0000000000	0.0000000000
	2497.0000000000	0.0000000000	0.0000000000
	2501.5000000000	0.0000000000	0.0000000000
	2506.0000000000	0.0000000000	0.0000000000
	2510.5000000000	0.0000000000	0.0000000000
	2515.0000000000	0.0000000000	0.0000000000
	2519.5000000000	0.0000000000	0.0000000000
	2524.0000000000	0.0000000000	0.0000000000
	2528.5000000000	0.0000000000	0.0000000000
	2533.0000000000	0.0000000000	0.0000000000
	2537.5000000000	0.0000000000	0.0000000000
	2542.0000000000	0.0000000000	0.0000000000
	2546.5000000000	0.0000000000	0.0000000000
	2551.0000000000	0.0000000000	0.0000000000
	2555.5000000000	0.0000000000	0.0000000000
	2560.0000000000	0.0000000000	0.0000000000
	2564.5000000000	0.0000000000	0.0000000000
	2569.0000000000	0.0000000000	0.0000000000
	2573.5000000000	0.0000000000	0.0000000000
	2578.0000000000	0.0000000000	0.0000000000
	2582.5000000000	0.0000000000	0.0000000000
	2587.0000000000	0.0000000000	0.0000000000
	2591.5000000000	0.0000000000	0.0000000000
	2596.0000000000	0.0000000000	0.0000000000
	2600.5000000000	0.0000000000	0.0000000000
	2605.0000000000	0.0000000000	0.0000000000
	2609.5000000000	0.0000000000	0.0000000000
	2614.0000000000	0.0000000000	0.0000000000
	2618.5000000000	0.0000000000	0.0000000000
	2623.0000000000	0.0000000000	0.0000000000
	2627.5000000000	0.0000000000	0.0000000000
	2632.0000000000	0.0000000000	0.0000000000
	2636.5000000000	0.0000000000	0.0000000000
	2641.0000000000	0.0000000000	0.0000000000
	2645.5000000000	0.0000000000	0.0000000000
	2650.0000000000	0.0000000000	0.0000000000
	2654.5000000000	0.0000000000	0.0000000000
	2659.0000000000	0.0000000000	0.0000000000
	2663.5000000000	0.0000000000	0.0000000000
	2668.0000000000	0.0000000000	0.0000000000
	2672.5000000000	0.0000000000	0.0000000000
	2677.0000000000	0.0000000000	0.0000000000
	2681.5000000000	0.0000000000	0.0000000000
	2686.0000000000	0.0000000000	0.0000000000
	2690.5000000000	0.0000000000	0.0000000000
	2695.0000000000	0.0000000000	0.0000000000
	2699.5000000000	0.0000000000	0.0000000000
	2704.0000000000	0.0000000000	0.0000000000
	2708.5000000000	0.0000000000	0.0000000000
	2713.0000000000	0.0000000000	0.0000000000
	2717.5000000000	0.0000000000	0.0000000000
	2722.0000000000	0.0000000000	0.0000000000
	2726.5000000000	0.0000000000	0.0000000000
	2731.0000000000	0.0000000000	0.0000000000
	2735.5000000000	0.0000000000	0.0000000000
	2740.0000000000	0.0000000000	0.0000000000
	2744.5000000000	0.0000000000	0.0000000000
	2749.0000000000	0.0000000000	0.0000000000
	2753.5000000000	0.0000000000	0.0000000000
	2758.0000000000	0.0000000000	0.0000000000
	2762.5000000000	0.0000000000	0.0000000000
	2767.0000000000	0.0000000000	0.0000000000
	2771.5000000000	0.0000000000	0.0000000000
	2776.0000000000	0.0000000000	0.0000000000
	2780.5000000000	0.0000000000	0.0000000000
	2785.0000000000	0.0000000000	0.0000000000
	2789.5000000000	0.0000000000	0.0000000000
	2794.0000000000	0.0000000000	0.0000000000
	2798.5000000000	0.0000000000	0.0000000000
	2803.0000000000	0.0000000000	0.0000000000
	2807.5000000000	0.0000000000	0.0000000000
	2812.0000000000	0.0000000000	0.0000000000
	2816.5000000000	0.0000000000	0.0000000000
	2821.0000000000	0.0000000000	0.0000000000
	2825.5000000000	0.0000000000	0.0000000000
	2830.0000000000	0.0000000000	0.0000000000
	2834.5000000000	0.0000000000	0.0000000000
	2839.0000000000	0.0000000000	0.0000000000
	2843.5000000000	0.0000000000	0.0000000000
	2848.0000000000	0.0000000000	0.0000000000
	2852.5000000000	0.0000000000	0.0000000000
	2857.0000000000	0.0000000000	0.0000000000
	2861.5000000000	0.0000000000	0.0000000000
	2866.0000000000	0.0000000000	0.0000000000
	2870.5000000000	0.0000000000	0.0000000000
	2875.0000000000	0.0000000000	0.0000000000
	2879.5000000000	0.0000000000	0.0000000000
	2884.0000000000	0.0000000000	0.0000000000
	2888.5000000000	0.0000000000	0.0000000000
	2893.0000000000	0.0000000000	0.0000000000
	2897.5000000000	0.0000000000	0.0000000000
	2902.0000000000	0.0000000000	0.0000000000
	2906.5000000000	0.0000000000	0.0000000000
	2911.0000000000	0.0000000000	0.0000000000
	2915.5000000000	0.0000000000	0.0000000000
	2920.0000000000	0.0000000000	0.0000000000
	2924.5000000000	0.0000000000	0.0000000000
	2929.0000000000	0.0000000000	0.0000000000
	2933.5000000000	0.0000000000	0.0000000000
	2938.0000000000	0.0000000000	0.0000000000
	2942.5000000000	0.0000000000	0.0000000000
	2947.0000000000	0.0000000000	0.0000000000
	2951.5000000000	0.0000000000	0.0000000000
	2956.0000000000	0.0000000000	0.0000000000
	2960.5000000000	0.0000000000	0.0000000000
	2965.0000000000	0.0000000000	0.0000000000
	2969.5000000000	0.0000000000	0.0000000000
	2974.0000000000	0.1410319668	0.0018078797
	2978.5000000000	0.1495333549	0.0019737494
	2983.0000000000	0.1588270671	0.0021605414
	2987.5000000000	0.1690146840	0.0023716606
	2992.0000000000	0.1802145979	0.0026111985
	2996.5000000000	0.1925654645	0.0028841011
	3001.0000000000	0.2062305110	0.0031963838
	3005.5000000000	0.2214029503	0.0035554111
	3010.0000000000	0.2383128401	0.0039702638
	3014.5000000000	0.3296209109	0.0053710132
	3019.0000000000	0.3552082151	0.0060176302
	3023.5000000000	0.3839435779	0.0067737486
	3028.0000000000	0.4736164878	0.0083920125
	3032.5000000000	0.5138325033	0.0095136680
	3037.0000000000	0.5982964711	0.0113457268
	3041.5000000000	0.6714842123	0.0132333794
	3046.0000000000	0.7354309171	0.0152530381
	3050.5000000000	0.8094334188	0.0177218001
	3055.0000000000	1.0003893478	0.0220924299
	3059.5000000000	1.2167326891	0.0274216184
	3064.0000000000	1.3512073116	0.0325518398
	3068.5000000000	1.5118912361	0.0391496888
	3073.0000000000	1.7066271556	0.0478062108
	3077.5000000000	1.9465730734	0.0594306458
	3082.0000000000	2.2480831573	0.0754723421
	3086.5000000000	2.6359777559	0.0983396141
	3091.0000000000	3.1495165078	0.1322360910
	3095.5000000000	3.8539694471	0.1849463561
	3100.0000000000	4.8646844045	0.2719702117
	3104.5000000000	6.4017390130	0.4271016628
	3109.0000000000	8.9286127669	0.7331412938
	3113.5000000000	13.5586122673	1.4268235816
	3118.0000000000	23.4967423021	3.3411139272
	3122.5000000000	50.5277242031	10.2335438483
	3127.0000000000	142.6535887932	32.9737970040
	3131.5000000000	187.0396296655	-30.0739764231
	3136.0000000000	68.4458704037	-14.8735744867
	3140.5000000000	30.8492489245	-4.2823230789
	3145.0000000000	19.0639339529	-1.4823305323
	3149.5000000000	15.0743697968	-0.4180060674
	3154.0000000000	14.7723974054	0.2751773184
	3158.5000000000	17.9064853932	1.2205768198
	3163.0000000000	27.8822190365	3.6917150896
	3167.5000000000	60.9597417881	12.9996461158
	3172.0000000000	127.2593046429	0.8319707718
	3176.5000000000	74.1325005766	-8.6126742322
	3181.0000000000	74.5530938093	8.5826725638
	3185.5000000000	119.5159201124	-1.8700819218
	3190.0000000000	93.6090106957	1.4661229848
	3194.5000000000	99.0447940952	-5.0773254158
	3199.0000000000	74.0001671177	-6.8294747255
	3203.5000000000	60.3391996370	2.0342051818
	3208.0000000000	99.7128523751	17.9617995668
	3212.5000000000	244.7833315699	39.4487239514
	3217.0000000000	265.0749364062	-40.2002318750
	3221.5000000000	98.9348524789	-21.7778024151
	3226.0000000000	42.7813473749	-6.6430317897
	3230.5000000000	23.5437947886	-2.6786184942
	3235.0000000000	14.9997135873	-1.3279812680
	3239.5000000000	10.4757639693	-0.7550956383
	3244.0000000000	7.7823085263	-0.4720245971
	3248.5000000000	6.0411484715	-0.3160288247
	3253.0000000000	4.8454712323	-0.2228036555
	3257.5000000000	3.9856824050	-0.1635111459
	3262.0000000000	3.3446597785	-0.1238987391
	3266.5000000000	2.8526367410	-0.0963609334
	3271.0000000000	2.4658589870	-0.0765798639
	3275.5000000000	2.1556990393	-0.0619757942
	3280.0000000000	1.9027516406	-0.0509401428
	3284.5000000000	1.6934620532	-0.0424328179
	3289.0000000000	1.5181151360	-0.0357600054
	3293.5000000000	1.2414488141	-0.0288803637
	3298.0000000000	1.1211905579	-0.0247141350
	3302.5000000000	1.0178642658	-0.0213215646
	3307.0000000000	0.9283978362	-0.0185295547
	3311.5000000000	0.8503915004	-0.0162097692
	3316.0000000000	0.7819475746	-0.0142656294
	3320.5000000000	0.7215486965	-0.0126234684
	3325.0000000000	0.6679693318	-0.0112264031
	3329.5000000000	0.6202105152	-0.0100300161
	3334.0000000000	0.5090899073	-0.0081560005
	3338.5000000000	0.4742920061	-0.0073294614
	3343.0000000000	0.4429621941	-0.0066114320
	3347.5000000000	0.3610547302	-0.0053248567
	3352.0000000000	0.3382373912	-0.0048270605
	3356.5000000000	0.2822005289	-0.0039575612
	3361.0000000000	0.2482543729	-0.0033978308
	3365.5000000000	0.2336424099	-0.0031023470
	3370.0000000000	0.2202833642	-0.0028401502
	3374.5000000000	0.1060618806	-0.0013386949
	3379.0000000000	0.0000000000	0.0000000000
	3383.5000000000	0.0000000000	0.0000000000
	3388.0000000000	0.0000000000	0.0000000000
	3392.5000000000	0.0000000000	0.0000000000
	3397.0000000000	0.0000000000	0.0000000000
	3401.5000000000	0.0000000000	0.0000000000
	3406.0000000000	0.0000000000	0.0000000000
	3410.5000000000	0.0000000000	0.0000000000
	3415.0000000000	0.0000000000	0.0000000000
	3419.5000000000	0.0000000000	0.0000000000
	3424.0000000000	0.0000000000	0.0000000000
	3428.5000000000	0.0000000000	0.0000000000
	3433.0000000000	0.0000000000	0.0000000000
	3437.5000000000	0.0000000000	0.0000000000
	3442.0000000000	0.0000000000	0.0000000000
	3446.5000000000	0.0000000000	0.0000000000
	3451.0000000000	0.0000000000	0.0000000000
	3455.5000000000	0.0000000000	0.0000000000
	3460.0000000000	0.0000000000	0.0000000000
	3464.5000000000	0.0000000000	0.0000000000
	3469.0000000000	0.0000000000	0.0000000000
	3473.5000000000	0.0000000000	0.0000000000
	3478.0000000000	0.0000000000	0.0000000000
	3482.5000000000	0.0000000000	0.0000000000
	3487.0000000000	0.0000000000	0.0000000000
	3491.5000000000	0.0000000000	0.0000000000
	3496.0000000000	0.0000000000	0.0000000000
	3500.5000000000	0.0000000000	0.0000000000
	3505.0000000000	0.0000000000	0.0000000000
	3509.5000000000	0.0000000000	0.0000000000
	3514.0000000000	0.0000000000	0.0000000000
	3518.5000000000	0.0000000000	0.0000000000
	3523.0000000000	0.0000000000	0.0000000000
	3527.5000000000	0.0000000000	0.0000000000
	3532.0000000000	0.0000000000	0.0000000000
	3536.5000000000	0.0000000000	0.0000000000
	3541.0000000000	0.0000000000	0.0000000000
	3545.5000000000	0.0000000000	0.0000000000
	3550.0000000000	0.0000000000	0.0000000000
	3554.5000000000	0.0000000000	0.0000000000
	3559.0000000000	0.0000000000	0.0000000000
	3563.5000000000	0.0000000000	0.0000000000
	3568.0000000000	0.0000000000	0.0000000000
	3572.5000000000	0.0000000000	0.0000000000
	3577.0000000000	0.0000000000	0.0000000000
	3581.5000000000	0.0000000000	0.0000000000
	3586.0000000000	0.0000000000	0.0000000000
	3590.5000000000	0.0000000000	0.0000000000
	3595.0000000000	0.0494336462	0.0006187389
	3599.5000000000	0.0523401403	0.0006740898
	3604.0000000000	0.0555106491	0.0007362429
	3608.5000000000	0.0589781361	0.0008062759
	3613.0000000000	0.0627808728	0.0008854778
	3617.5000000000	0.0669634991	0.0009753990
	3622.0000000000	0.0715783371	0.0010779157
	3626.5000000000	0.0766870341	0.0011953118
	3631.0000000000	0.0823626295	0.0013303869
	3635.5000000000	0.0886921767	0.0014865967
	3640.0000000000	0.0957800965	0.0016682401
	3644.5000000000	0.1037525051	0.0018807088
	3649.0000000000	0.1127628544	0.0021308256
	3653.5000000000	0.1229993585	0.0024273078
	3658.0000000000	0.1346948845	0.0027814097
	3662.5000000000	0.1481402863	0.0032078273
	3667.0000000000	0.1637026233	0.0037259903
	3671.5000000000	0.1818504170	0.0043619393
	3676.0000000000	0.2031892340	0.0051511036
	3680.5000000000	0.2285127094	0.0061424954
	3685.0000000000	0.2588771630	0.0074051868
	3689.5000000000	0.2957131346	0.0090385655
	3694.0000000000	0.3409962551	0.0111890384
	3698.5000000000	0.3975164042	0.0140781154
	3703.0000000000	0.4693153499	0.0180513720
	3707.5000000000	0.5624247778	0.0236674567
	3712.0000000000	0.6861648581	0.0318679463
	3716.5000000000	0.8555461947	0.0443205771
	3721.0000000000	1.0959861617	0.0641619032
	3725.5000000000	1.4532672552	0.0977434310
	3730.0000000000	2.0165471423	0.1591825566
	3734.5000000000	2.9779833152	0.2838777856
	3739.0000000000	4.8121723932	0.5760295483
	3743.5000000000	8.9347085231	1.4161533673
	3748.0000000000	20.7693538137	4.5745092594
	3752.5000000000	60.6769045899	12.7738890081
	3757.0000000000	59.3939318516	-12.7974467974
	3761.5000000000	20.5300103521	-4.4090653265
	3766.0000000000	9.0976566775	-1.3724760292
	3770.5000000000	5.0986777086	-0.5587206035
	3775.0000000000	3.3236328796	-0.2735062738
	3779.5000000000	2.4033415352	-0.1508505236
	3784.0000000000	1.8762182625	-0.0898476095
	3788.5000000000	1.5548211252	-0.0560328818
	3793.0000000000	1.3521919077	-0.0355968387
	3797.5000000000	1.2238933438	-0.0222939010
	3802.0000000000	1.1455767090	-0.0130154170
	3806.5000000000	1.1032664088	-0.0060844578
	3811.0000000000	1.0887734680	-0.0005270876
	3815.5000000000	1.0973873624	0.0042673271
	3820.0000000000	1.1266677468	0.0087175044
	3824.5000000000	1.1758118095	0.0131443423
	3829.0000000000	1.2453529036	0.0178286312
	3833.5000000000	1.3370772565	0.0230527117
	3838.0000000000	1.4541150038	0.0291379067
	3842.5000000000	1.6012071333	0.0364867361
	3847.0000000000	1.7851908970	0.0456396548
	3851.5000000000	2.0157981449	0.0573603178
	3856.0000000000	2.3069432099	0.0727730862
	3860.5000000000	2.6788235471	0.0935966255
	3865.0000000000	3.1614370189	0.1225598170
	3869.5000000000	3.8006892809	0.1641793929
	3874.0000000000	4.6694906225	0.2262961390
	3878.5000000000	5.8890615881	0.3233116464
	3883.0000000000	7.6726818958	0.4835571069
	3887.5000000000	10.4232979560	0.7677429950
	3892.0000000000	14.9753252576	1.3210161374
	3896.5000000000	23.2805273532	2.5442209336
	3901.0000000000	40.7353520510	5.7814925370
	3905.5000000000	86.1308462902	16.8040562212
	3910.0000000000	239.8175192906	59.8781655882
	3914.5000000000	445.8171480932	-36.7550367157
	3919.0000000000	171.3666518268	-41.4517940128
	3923.5000000000	66.9025746740	-11.8080054722
	3928.0000000000	33.8085453512	-4.4173789998
	3932.5000000000	20.1089584307	-2.0587414843
	3937.0000000000	13.2627076285	-1.1112964674
	3941.5000000000	9.3818103311	-0.6640423199
	3946.0000000000	6.9784335833	-0.4271312882
	3950.5000000000	5.3900342606	-0.2904518475
	3955.0000000000	4.2867663652	-0.2062574041
	3959.5000000000	3.4898641705	-0.1516380441
	3964.0000000000	2.8957667127	-0.1146895964
	3968.5000000000	2.4411749232	-0.0888164740
	3973.0000000000	2.0856558489	-0.0701662592
	3977.5000000000	1.8024132945	-0.0563872107
	3982.0000000000	1.5731247974	-0.0459888738
	3986.5000000000	1.3849211121	-0.0379957451
	3991.0000000000	1.2285500574	-0.0317512590
	3995.5000000000	1.0972226465	-0.0268025523
