# Supplementary material for: Data of electronic, reactivity, optoelectronic, linear and non-linear optical parameters of doping graphene oxide nanosheet with aluminum atom
Source: Data Brief. 2022 Jan 19;41:107840. doi: 10.1016/j.dib.2022.107840 (PMC8801356; doi:10.1016/j.dib.2022.107840)
Supplement: Supplementary file 1 [file mmc1.zip › supplementary file/DATA OF THE IR SPECTRA/wB97XD/GON2-Al2.xlsx]

#	IR	Spectrum
#	X-Axis:	Frequency	(cm-1)
#	Y-Axis:	&epsilon;	(M-1	cm-1)
#	Peak	information
#	X	Y
#	21.1706000000	72.6249495176
#	37.8189000000	67.7753141064
#	61.9226000000	40.0791329788
#	77.6996000000	36.0947336806
#	98.4730000000	81.1548430821
#	115.3994000000	14.1358152213
#	127.5031000000	43.6601551319
#	133.7143000000	244.8010764030
#	160.2393000000	98.8764414007
#	178.4949000000	52.7442459915
#	223.6467000000	3.1234240611
#	244.2991000000	51.1291414727
#	254.2239000000	72.6780412774
#	260.3930000000	71.7651214909
#	295.8654000000	1868.9768581405
#	303.1387000000	41.6681539965
#	308.6826000000	94.1612891194
#	334.7308000000	182.7385870891
#	335.6655000000	5.6572783330
#	350.5846000000	146.4432604939
#	364.9894000000	73.4146950210
#	367.8998000000	42.7003468453
#	401.6591000000	17.6566440300
#	416.9502000000	43.9632434598
#	437.0836000000	13.4627818534
#	445.8770000000	23.4965169778
#	455.7745000000	61.6115410751
#	467.9521000000	9.8841469895
#	475.5428000000	206.2748084541
#	513.8588000000	55.5913026128
#	516.5343000000	143.4759270356
#	542.7233000000	93.9794636461
#	551.0054000000	709.2564999348
#	559.8529000000	29.1359535175
#	566.9916000000	846.8279291700
#	587.8243000000	118.8971805230
#	610.2603000000	80.1971377943
#	629.1523000000	91.9590307933
#	641.3670000000	210.7019012790
#	660.0571000000	15.1590030739
#	664.8563000000	162.8193948821
#	679.2692000000	46.1676372003
#	699.9417000000	50.0676877542
#	712.9479000000	96.4536675497
#	729.9186000000	25.1261684617
#	742.3182000000	79.8488703151
#	745.5053000000	18.2884877400
#	760.3756000000	100.6568174649
#	779.6585000000	9.0215223051
#	783.5724000000	94.2821081888
#	789.1283000000	42.1376678949
#	809.7788000000	18.2877621298
#	819.4546000000	248.4414987133
#	837.9984000000	5.3138113067
#	851.8108000000	81.4406558962
#	862.5618000000	176.3774694867
#	868.2547000000	15.6689540505
#	874.2883000000	266.0128182761
#	894.1816000000	212.9584328785
#	903.2056000000	790.3153953372
#	932.5340000000	185.4289863452
#	939.6334000000	245.3489838447
#	956.0341000000	66.3297117764
#	973.1203000000	39.7451464227
#	982.2392000000	1.7582378432
#	999.3693000000	60.7250124469
#	1003.4754000000	6.9548808111
#	1006.1645000000	14.5799340993
#	1011.9324000000	6.9456421511
#	1015.6486000000	20.8482781904
#	1094.8269000000	326.7435872307
#	1120.4832000000	65.4822848574
#	1126.2577000000	27.4220712343
#	1145.6789000000	55.7119142989
#	1175.1688000000	479.2519853333
#	1182.9486000000	97.2099547923
#	1198.5311000000	215.4215364998
#	1204.3338000000	159.4942352200
#	1219.3040000000	84.8734722434
#	1229.5427000000	12.5420740838
#	1231.2732000000	5.8230334253
#	1250.5472000000	25.2797980928
#	1267.5794000000	11.7760893204
#	1275.5528000000	18.1402948072
#	1284.3408000000	2.4976816479
#	1333.1661000000	36.2636826261
#	1351.3421000000	141.2680342400
#	1363.1374000000	25.1631558251
#	1369.6820000000	17.1910131755
#	1389.8777000000	16.3921254269
#	1408.8024000000	54.0719872348
#	1427.1291000000	24.3048891622
#	1451.6297000000	46.3981938573
#	1457.8499000000	9.5700665561
#	1469.1039000000	1.4905550454
#	1497.5550000000	38.3879152016
#	1546.4747000000	313.8717810237
#	1549.8639000000	142.3336064451
#	1603.5119000000	74.4759112648
#	1618.7212000000	139.7710090878
#	1638.9776000000	32.8395909146
#	1693.9106000000	12.2862967699
#	1700.2882000000	21.8523263549
#	1728.5575000000	24.1223000328
#	1746.1941000000	16.4065721656
#	1762.7108000000	4.9679880687
#	1850.7357000000	436.1926462870
#	3164.7626000000	27.0480003514
#	3186.7907000000	16.7448020867
#	3197.5879000000	3.6773809481
#	3199.2757000000	1.6984963792
#	3202.0358000000	3.8398455049
#	3202.8145000000	5.1120306378
#	3208.7985000000	27.0780101825
#	3218.6978000000	4.3437573147
#	3219.3558000000	38.2145501607
#	3221.0801000000	64.8674004830
#	3222.7861000000	34.7412553151
#	3843.2662000000	102.6143526510
#	4035.3988000000	148.1347704733
#	Spectra
#	X	Y	DY/DX
	-500.0000000000	0.0000000000	0.0000000000
	-495.0000000000	0.0000000000	0.0000000000
	-490.0000000000	0.0000000000	0.0000000000
	-485.0000000000	0.0000000000	0.0000000000
	-480.0000000000	0.0000000000	0.0000000000
	-475.0000000000	0.0000000000	0.0000000000
	-470.0000000000	0.0000000000	0.0000000000
	-465.0000000000	0.0000000000	0.0000000000
	-460.0000000000	0.0000000000	0.0000000000
	-455.0000000000	0.0000000000	0.0000000000
	-450.0000000000	0.0000000000	0.0000000000
	-445.0000000000	0.0000000000	0.0000000000
	-440.0000000000	0.0000000000	0.0000000000
	-435.0000000000	0.0000000000	0.0000000000
	-430.0000000000	0.0000000000	0.0000000000
	-425.0000000000	0.0000000000	0.0000000000
	-420.0000000000	0.0000000000	0.0000000000
	-415.0000000000	0.0000000000	0.0000000000
	-410.0000000000	0.0000000000	0.0000000000
	-405.0000000000	0.0000000000	0.0000000000
	-400.0000000000	0.0000000000	0.0000000000
	-395.0000000000	0.0000000000	0.0000000000
	-390.0000000000	0.0000000000	0.0000000000
	-385.0000000000	0.0000000000	0.0000000000
	-380.0000000000	0.0000000000	0.0000000000
	-375.0000000000	0.0000000000	0.0000000000
	-370.0000000000	0.0000000000	0.0000000000
	-365.0000000000	0.0000000000	0.0000000000
	-360.0000000000	0.0000000000	0.0000000000
	-355.0000000000	0.0000000000	0.0000000000
	-350.0000000000	0.0000000000	0.0000000000
	-345.0000000000	0.0000000000	0.0000000000
	-340.0000000000	0.0000000000	0.0000000000
	-335.0000000000	0.0000000000	0.0000000000
	-330.0000000000	0.0000000000	0.0000000000
	-325.0000000000	0.0000000000	0.0000000000
	-320.0000000000	0.0000000000	0.0000000000
	-315.0000000000	0.0000000000	0.0000000000
	-310.0000000000	0.0000000000	0.0000000000
	-305.0000000000	0.0000000000	0.0000000000
	-300.0000000000	0.0000000000	0.0000000000
	-295.0000000000	0.0000000000	0.0000000000
	-290.0000000000	0.0000000000	0.0000000000
	-285.0000000000	0.0000000000	0.0000000000
	-280.0000000000	0.0000000000	0.0000000000
	-275.0000000000	0.0000000000	0.0000000000
	-270.0000000000	0.0000000000	0.0000000000
	-265.0000000000	0.0000000000	0.0000000000
	-260.0000000000	0.0000000000	0.0000000000
	-255.0000000000	0.0000000000	0.0000000000
	-250.0000000000	0.0000000000	0.0000000000
	-245.0000000000	0.0000000000	0.0000000000
	-240.0000000000	0.0000000000	0.0000000000
	-235.0000000000	0.0000000000	0.0000000000
	-230.0000000000	0.0000000000	0.0000000000
	-225.0000000000	0.0000000000	0.0000000000
	-220.0000000000	0.0000000000	0.0000000000
	-215.0000000000	0.0000000000	0.0000000000
	-210.0000000000	0.0000000000	0.0000000000
	-205.0000000000	0.0000000000	0.0000000000
	-200.0000000000	0.0000000000	0.0000000000
	-195.0000000000	0.0000000000	0.0000000000
	-190.0000000000	0.0000000000	0.0000000000
	-185.0000000000	0.0000000000	0.0000000000
	-180.0000000000	0.0000000000	0.0000000000
	-175.0000000000	0.0000000000	0.0000000000
	-170.0000000000	0.0000000000	0.0000000000
	-165.0000000000	0.0000000000	0.0000000000
	-160.0000000000	0.0000000000	0.0000000000
	-155.0000000000	0.0000000000	0.0000000000
	-150.0000000000	0.0000000000	0.0000000000
	-145.0000000000	0.0000000000	0.0000000000
	-140.0000000000	0.0000000000	0.0000000000
	-135.0000000000	0.0008732183	0.0000111755
	-130.0000000000	0.0009318962	0.0000123204
	-125.0000000000	0.0009966921	0.0000136272
	-120.0000000000	0.0024939981	0.0000331789
	-115.0000000000	0.0026685788	0.0000367340
	-110.0000000000	0.0028622174	0.0000408174
	-105.0000000000	0.0030778027	0.0000455316
	-100.0000000000	0.0033187947	0.0000510037
	-95.0000000000	0.0049854181	0.0000751744
	-90.0000000000	0.0053839785	0.0000844948
	-85.0000000000	0.0058330799	0.0000954462
	-80.0000000000	0.0079038848	0.0001282053
	-75.0000000000	0.0085873125	0.0001456737
	-70.0000000000	0.0093663184	0.0001665673
	-65.0000000000	0.0102601913	0.0001917948
	-60.0000000000	0.0157014013	0.0002781730
	-55.0000000000	0.0171975834	0.0003217950
	-50.0000000000	0.0189365430	0.0003757655
	-45.0000000000	0.0209782014	0.0004435653
	-40.0000000000	0.0243392331	0.0005422983
	-35.0000000000	0.0273236810	0.0006567492
	-30.0000000000	0.0340789555	0.0008491881
	-25.0000000000	0.0568321111	0.0012907022
	-20.0000000000	0.0640592891	0.0016197705
	-15.0000000000	0.0732849137	0.0021036904
	-10.0000000000	0.0855465045	0.0028619946
	-5.0000000000	0.1027784834	0.0041556599
	0.0000000000	0.1290259334	0.0066383589
	5.0000000000	0.1833092493	0.0124027408
	10.0000000000	0.2785634195	0.0289846499
	15.0000000000	0.5523984538	0.0977535641
	20.0000000000	1.4428941466	0.1795323972
	25.0000000000	1.0172811495	-0.1419954887
	30.0000000000	0.8333120918	0.0555174058
	35.0000000000	1.7607240372	0.3423299363
	40.0000000000	1.9852234763	-0.3551255573
	45.0000000000	0.8476365705	-0.0963263971
	50.0000000000	0.6638731871	0.0069604181
	55.0000000000	0.9241596835	0.1147571577
	60.0000000000	2.1610721519	0.3542414960
	65.0000000000	1.8843463838	-0.2886470997
	70.0000000000	1.3002452237	0.0337933509
	75.0000000000	2.2965832906	0.3829549402
	80.0000000000	2.5181375815	-0.3648361618
	85.0000000000	1.5227377537	-0.0350891995
	90.0000000000	1.9470115085	0.2236753781
	95.0000000000	4.6286354079	0.9880770030
	100.0000000000	6.8381648990	-0.9710341758
	105.0000000000	2.9676441290	-0.3420867308
	110.0000000000	2.4778699216	0.0964656072
	115.0000000000	3.6923932488	0.2210498419
	120.0000000000	4.3806728682	0.3559241938
	125.0000000000	9.0583249436	1.6772182935
	130.0000000000	19.2706035228	3.0150147710
	135.0000000000	27.3871856670	-3.9463843528
	140.0000000000	9.7152757476	-1.8640195575
	145.0000000000	4.9011559382	-0.4075212923
	150.0000000000	4.2614751021	0.1227101475
	155.0000000000	6.8980817782	1.1480743072
	160.0000000000	15.3307267250	0.3997250634
	165.0000000000	7.4611014035	-1.3325425975
	170.0000000000	4.4925778780	-0.0719710827
	175.0000000000	6.6031113717	1.0249720762
	180.0000000000	8.7290624465	-1.2261072518
	185.0000000000	3.6628376008	-0.5176584182
	190.0000000000	2.2568058390	-0.1384422469
	195.0000000000	1.8783366576	-0.0421483177
	200.0000000000	1.7702276607	-0.0049889938
	205.0000000000	1.8173534537	0.0171121651
	210.0000000000	1.9610972110	0.0375582207
	215.0000000000	2.2191660746	0.0695899574
	220.0000000000	2.7477692843	0.1566961282
	225.0000000000	3.4267981179	0.0347022382
	230.0000000000	3.8354298588	0.1692217533
	235.0000000000	5.2990871807	0.4626233553
	240.0000000000	9.7143342469	1.5491427048
	245.0000000000	17.4959948190	-0.1854170635
	250.0000000000	17.3706145006	1.5647181867
	255.0000000000	27.6219809217	-0.0529989140
	260.0000000000	28.4215685960	-0.1721382165
	265.0000000000	17.9511410750	-1.5476733603
	270.0000000000	15.6923843158	0.3183342492
	275.0000000000	19.9487094884	1.4091711712
	280.0000000000	31.1758644169	3.3694173260
	285.0000000000	59.8472015525	9.3443836879
	290.0000000000	155.4722421374	35.6282787805
	295.0000000000	463.1102847969	47.9939060557
	300.0000000000	244.3155294694	-55.3435617898
	305.0000000000	101.5209712111	-12.4116618626
	310.0000000000	63.3276282814	-8.5021624012
	315.0000000000	31.5927661221	-3.5627728386
	320.0000000000	21.2644124739	-1.0084035074
	325.0000000000	20.2105482138	0.6828008366
	330.0000000000	32.5784403122	5.2805507902
	335.0000000000	63.6868125770	-1.5706245612
	340.0000000000	31.2678197775	-4.0758503980
	345.0000000000	27.4714524306	2.3173013462
	350.0000000000	52.4938458668	2.8382247889
	355.0000000000	29.2977924765	-4.5386868478
	360.0000000000	22.4979927630	1.3917958913
	365.0000000000	38.5102675295	1.5775560028
	370.0000000000	24.3000406329	-4.6423267876
	375.0000000000	10.1665780361	-1.3824613496
	380.0000000000	6.0904435922	-0.4570101720
	385.0000000000	4.6457049068	-0.1730096125
	390.0000000000	4.2115121895	-0.0004171414
	395.0000000000	5.1001624178	0.3334363686
	400.0000000000	8.7759608639	0.9809965820
	405.0000000000	7.7662081460	-0.6670106286
	410.0000000000	7.8805637912	0.6365986955
	415.0000000000	16.1978993066	2.4882082709
	420.0000000000	13.4220160050	-2.3813793374
	425.0000000000	6.9236721643	-0.4925858466
	430.0000000000	6.3657037582	0.2037866341
	435.0000000000	9.5275889824	1.0431909455
	440.0000000000	11.2469134965	0.0843644747
	445.0000000000	16.5329139311	1.2719796362
	450.0000000000	17.2963133668	0.8660623704
	455.0000000000	31.0383849648	2.2530347585
	460.0000000000	20.6841192605	-2.1368387861
	465.0000000000	20.0925410059	1.6927004486
	470.0000000000	37.1390253329	6.0681629083
	475.0000000000	88.7849161365	5.3198361693
	480.0000000000	42.7505270845	-9.4263597615
	485.0000000000	18.0797881633	-2.2075239901
	490.0000000000	12.0142988320	-0.5622091052
	495.0000000000	10.8511674520	0.0522321488
	500.0000000000	12.4233944035	0.6161631733
	505.0000000000	18.2384727156	1.9387376995
	510.0000000000	38.1917823338	7.3015719953
	515.0000000000	88.0553941406	6.6869859684
	520.0000000000	55.5237130865	-10.1851981017
	525.0000000000	29.8086190439	-1.7189916121
	530.0000000000	28.8501569555	1.0510321138
	535.0000000000	41.0879031971	4.3024137295
	540.0000000000	82.9910854698	13.8897157822
	545.0000000000	154.8728615810	18.0371273743
	550.0000000000	355.4483936426	38.2354508674
	555.0000000000	224.0552891373	-35.3261419523
	560.0000000000	178.0106721547	11.2970883550
	565.0000000000	369.3241220958	61.8661772190
	570.0000000000	287.7897734657	-65.3187616255
	575.0000000000	101.3302230047	-16.6911521377
	580.0000000000	58.2751047647	-2.9399046799
	585.0000000000	68.2528994945	7.2525934473
	590.0000000000	66.7301330522	-10.8364811016
	595.0000000000	31.0782247544	-3.3623870139
	600.0000000000	23.0838736044	-0.2677205565
	605.0000000000	29.1575910022	3.2823874700
	610.0000000000	54.6236707779	1.3263640080
	615.0000000000	30.9576689221	-3.8927212918
	620.0000000000	24.1908129796	0.6196952975
	625.0000000000	39.2193229138	6.3483085799
	630.0000000000	67.9354304900	-3.0175407440
	635.0000000000	55.7071959042	3.7177467383
	640.0000000000	117.6278827460	15.1944795525
	645.0000000000	75.1487708913	-15.9425268278
	650.0000000000	33.6210488023	-3.1231888335
	655.0000000000	30.7236133124	1.8124853660
	660.0000000000	56.6685367414	8.8871608282
	665.0000000000	105.9553676006	-2.5483041438
	670.0000000000	46.6830505168	-8.1298976052
	675.0000000000	31.3604166810	0.9158166584
	680.0000000000	38.3052308870	-3.0223188719
	685.0000000000	19.1253189482	-2.1533911161
	690.0000000000	14.8262238693	0.1275485773
	695.0000000000	21.2673380691	2.9300291901
	700.0000000000	40.9184140447	0.3752886607
	705.0000000000	28.7399278212	-0.4581658585
	710.0000000000	47.8312308879	8.5646845166
	715.0000000000	54.7698489070	-9.6225251037
	720.0000000000	22.9872416039	-2.6701001670
	725.0000000000	19.3512301270	0.9681915243
	730.0000000000	28.5058915949	0.3467252819
	735.0000000000	25.6756160851	1.2136230214
	740.0000000000	51.2562134050	9.1011401955
	745.0000000000	56.6257539299	-7.0892939738
	750.0000000000	29.7754436358	-2.1048135710
	755.0000000000	35.2879629798	4.7620582200
	760.0000000000	75.0123342440	2.8907193639
	765.0000000000	37.8863483414	-6.7657061282
	770.0000000000	21.9834623489	-0.8057089985
	775.0000000000	25.8011510002	2.5477468237
	780.0000000000	54.3529685132	9.2692181267
	785.0000000000	80.6463698653	-5.9960751906
	790.0000000000	54.4462743733	-6.7950729576
	795.0000000000	26.4096247034	-2.7934614872
	800.0000000000	20.7508755623	0.0646778847
	805.0000000000	26.5138730230	2.5635451341
	810.0000000000	47.1712174980	4.3405810956
	815.0000000000	90.9013383438	18.4467320273
	820.0000000000	182.6787999716	-11.7417055699
	825.0000000000	69.9655255857	-14.1405912572
	830.0000000000	33.4423149505	-3.1641357518
	835.0000000000	26.4864649753	-0.0192059653
	840.0000000000	27.8775059054	0.3184578235
	845.0000000000	36.8585904693	3.9470181354
	850.0000000000	77.7674347307	11.5433974931
	855.0000000000	84.9165721352	-1.9173440633
	860.0000000000	132.9980390380	21.5707158355
	865.0000000000	152.8072516304	-14.0850558249
	870.0000000000	152.3722124553	15.9715819223
	875.0000000000	234.6298995345	-17.9134414049
	880.0000000000	108.5265879399	-13.4457154578
	885.0000000000	88.4808223971	3.3519782290
	890.0000000000	150.7080982167	25.2661868653
	895.0000000000	291.5547851863	7.1526174789
	900.0000000000	441.7904753161	79.2848997788
	905.0000000000	546.5445520114	-99.2607646451
	910.0000000000	182.2899143689	-35.5160796873
	915.0000000000	86.5663059149	-9.1437479081
	920.0000000000	62.8259753448	-1.3057891870
	925.0000000000	73.4698399372	6.6176429489
	930.0000000000	155.6520267422	28.3218084677
	935.0000000000	209.5964032581	-3.6663157908
	940.0000000000	245.7568508301	-16.0136136318
	945.0000000000	100.9757615088	-18.3724797256
	950.0000000000	58.3563222436	-1.4369123055
	955.0000000000	76.6625374168	4.3078798790
	960.0000000000	46.7920633585	-7.5491999324
	965.0000000000	28.1400511764	-0.9534356046
	970.0000000000	35.4210309429	4.2115255057
	975.0000000000	39.3348943306	-5.5715007334
	980.0000000000	20.0198094274	-1.6430285570
	985.0000000000	15.5440419182	-0.3795312645
	990.0000000000	17.3835918466	1.2512972642
	995.0000000000	33.4010004135	6.2835764960
	1000.0000000000	65.2434172166	-2.1491641567
	1005.0000000000	42.8192595065	-2.8637207152
	1010.0000000000	29.8502027112	-0.7524794630
	1015.0000000000	31.4265551295	-0.4542130994
	1020.0000000000	16.6386474922	-2.7031309080
	1025.0000000000	9.0784046927	-0.7615289169
	1030.0000000000	6.6891017682	-0.2867823582
	1035.0000000000	5.5999512630	-0.1204925312
	1040.0000000000	5.3628625811	-0.0365911999
	1045.0000000000	5.4314921032	0.0214064574
	1050.0000000000	5.6688799678	0.0740534334
	1055.0000000000	6.0860163346	0.1376438532
	1060.0000000000	7.0361531226	0.2267412602
	1065.0000000000	8.1203097239	0.3758622619
	1070.0000000000	10.6015453045	0.6435063468
	1075.0000000000	15.0590504311	1.2171716896
	1080.0000000000	24.2197973339	2.7045766386
	1085.0000000000	47.6089592141	7.7775846809
	1090.0000000000	130.2595988481	31.1211465428
	1095.0000000000	314.1275866920	-6.4826994651
	1100.0000000000	121.9251217706	-27.7212098424
	1105.0000000000	49.8120976164	-6.4109370334
	1110.0000000000	33.6915344737	-0.8413816336
	1115.0000000000	41.4364317837	4.7707737012
	1120.0000000000	83.6160495423	5.1285249912
	1125.0000000000	64.6426654406	-3.4431221712
	1130.0000000000	37.1369022598	-4.8540410553
	1135.0000000000	26.2668648647	-0.1697077354
	1140.0000000000	34.5859856154	4.1289308829
	1145.0000000000	70.4892812025	4.7915701907
	1150.0000000000	45.3943667273	-5.4323243165
	1155.0000000000	35.2945086439	0.3578512814
	1160.0000000000	45.1657684215	3.7506505005
	1165.0000000000	79.6919516832	11.6369220317
	1170.0000000000	201.7427003208	45.7369406294
	1175.0000000000	519.7836902624	14.9550306306
	1180.0000000000	280.3948484891	-31.9635866453
	1185.0000000000	176.0794622075	-24.9602089685
	1190.0000000000	113.0429437265	0.0254775877
	1195.0000000000	184.6066470133	32.7128097105
	1200.0000000000	296.6207634262	-13.9840262515
	1205.0000000000	243.9414179523	-26.9264333530
	1210.0000000000	104.2107213947	-14.7106689904
	1215.0000000000	83.6495003374	5.3963492055
	1220.0000000000	113.9325607451	-8.9816280079
	1225.0000000000	53.9969892309	-6.1508638739
	1230.0000000000	42.7570968231	-2.2756274772
	1235.0000000000	24.5640895977	-2.7890469686
	1240.0000000000	17.2547912044	-0.4722063088
	1245.0000000000	19.6163371247	1.7455567243
	1250.0000000000	35.4970829655	1.5918866782
	1255.0000000000	20.1580578793	-3.0076321229
	1260.0000000000	13.3665252335	-0.1567196794
	1265.0000000000	18.1599747623	2.1520088695
	1270.0000000000	21.6376698830	-0.6321523017
	1275.0000000000	27.4167526906	0.6935196980
	1280.0000000000	15.4261939974	-2.1548768665
	1285.0000000000	10.0767462233	-0.8712269160
	1290.0000000000	6.2936708444	-0.4472598261
	1295.0000000000	5.0131840428	-0.1410263757
	1300.0000000000	4.6297342363	-0.0280155999
	1305.0000000000	4.6833024875	0.0482217267
	1310.0000000000	5.1002290862	0.1369011810
	1315.0000000000	6.1208591575	0.2888558450
	1320.0000000000	8.3180922053	0.6501137653
	1325.0000000000	13.9521915478	1.8829758219
	1330.0000000000	33.5514751519	6.7964830424
	1335.0000000000	46.3203331332	-5.4268977573
	1340.0000000000	31.4383087788	0.6379934991
	1345.0000000000	54.4542585296	10.1614929535
	1350.0000000000	155.4682354009	22.6078850389
	1355.0000000000	99.9725607106	-21.1972505768
	1360.0000000000	52.7557092988	-0.5704701781
	1365.0000000000	48.2902058332	-4.2809299835
	1370.0000000000	37.5570947055	-3.0940280092
	1375.0000000000	18.1984701310	-2.3953855057
	1380.0000000000	12.3210578069	-0.2728403636
	1385.0000000000	15.2290472929	1.7246418077
	1390.0000000000	27.1075763363	-0.1935661831
	1395.0000000000	16.4569387673	-1.2187953009
	1400.0000000000	17.5547204460	1.6492166477
	1405.0000000000	39.6061946865	8.5434255210
	1410.0000000000	65.4544812210	-8.2294983353
	1415.0000000000	25.4291461823	-4.0036595326
	1420.0000000000	17.7517525772	0.3785448662
	1425.0000000000	30.5627424051	4.4977774330
	1430.0000000000	26.0796775879	-4.7243933587
	1435.0000000000	13.0005343956	-0.9647961137
	1440.0000000000	12.2516589934	0.5772839807
	1445.0000000000	20.7886948404	3.4186985589
	1450.0000000000	56.0889008860	9.1740086237
	1455.0000000000	45.4973594094	-6.5220037734
	1460.0000000000	23.8293809817	-3.9979157550
	1465.0000000000	12.0373144592	-0.9947852078
	1470.0000000000	9.4036252418	-0.5519500850
	1475.0000000000	7.2747397295	-0.1819862364
	1480.0000000000	7.3142057001	0.1684591022
	1485.0000000000	9.1992429570	0.6537337144
	1490.0000000000	15.6108391456	2.3010031801
	1495.0000000000	40.4113039183	8.1209326642
	1500.0000000000	41.9273091716	-7.9099787148
	1505.0000000000	17.7977663263	-2.0893162789
	1510.0000000000	12.7634141688	-0.3230780679
	1515.0000000000	12.7208793546	0.2847944995
	1520.0000000000	15.3501925505	0.7840468680
	1525.0000000000	21.0228455982	1.5795299393
	1530.0000000000	32.6970323592	3.3698137601
	1535.0000000000	60.2019441859	8.6862514313
	1540.0000000000	144.8507632806	30.6693985364
	1545.0000000000	449.0512212303	79.0005156191
	1550.0000000000	429.4143660181	-61.9132618305
	1555.0000000000	150.0599314290	-32.0308297763
	1560.0000000000	61.8829120134	-8.9306993704
	1565.0000000000	33.9079956156	-3.3795628118
	1570.0000000000	22.3234905593	-1.5308159479
	1575.0000000000	16.9444175966	-0.7108302072
	1580.0000000000	14.6970356131	-0.2122711997
	1585.0000000000	14.7997388203	0.2749287654
	1590.0000000000	18.0455673084	1.1475464708
	1595.0000000000	29.1096259228	3.8812683106
	1600.0000000000	71.2757150414	15.2471969618
	1605.0000000000	110.0980765139	-12.8514209569
	1610.0000000000	66.2135263058	0.0709647752
	1615.0000000000	119.9198464952	24.5036357501
	1620.0000000000	187.6857663007	-26.2954240146
	1625.0000000000	65.4939902586	-12.7022275372
	1630.0000000000	33.6799160765	-2.2124440820
	1635.0000000000	37.8759529465	4.4440353943
	1640.0000000000	53.2249418520	-5.9388267426
	1645.0000000000	21.1472426838	-3.6724633076
	1650.0000000000	10.8021087110	-1.1013251649
	1655.0000000000	7.1914003291	-0.4651378638
	1660.0000000000	5.4906901700	-0.2341575392
	1665.0000000000	4.6366352967	-0.1172958326
	1670.0000000000	4.2657624087	-0.0325949734
	1675.0000000000	4.3299057532	0.0643423731
	1680.0000000000	5.0430348632	0.2462317978
	1685.0000000000	7.3409306468	0.7849936838
	1690.0000000000	15.5804782448	3.0023868804
	1695.0000000000	31.0634346386	0.6995688266
	1700.0000000000	40.1297553492	-0.0634278987
	1705.0000000000	18.5096527540	-3.5767692282
	1710.0000000000	8.8977291089	-0.7687156757
	1715.0000000000	7.3949700537	0.0784527232
	1720.0000000000	9.9901377724	1.1316197486
	1725.0000000000	23.4190163491	5.0083784122
	1730.0000000000	35.5084012976	-4.9728155704
	1735.0000000000	14.8488115186	-1.8205896040
	1740.0000000000	13.2098989468	1.0594271522
	1745.0000000000	26.8844873522	2.9285690340
	1750.0000000000	16.6429213998	-3.2587107773
	1755.0000000000	8.4247168648	-0.5179095195
	1760.0000000000	9.5374648377	0.9334038532
	1765.0000000000	9.1105534371	-1.3371595773
	1770.0000000000	4.8187263010	-0.4063474607
	1775.0000000000	3.7119320270	-0.1048276898
	1780.0000000000	3.3315439807	-0.0113309111
	1785.0000000000	3.3992946532	0.0350311135
	1790.0000000000	3.6652157491	0.0708425347
	1795.0000000000	4.1103584418	0.1081265693
	1800.0000000000	4.7329760404	0.1549591424
	1805.0000000000	5.6591740459	0.2194750135
	1810.0000000000	6.9807849292	0.3162008740
	1815.0000000000	8.9172742794	0.4714326910
	1820.0000000000	11.8799158677	0.7396506678
	1825.0000000000	16.7025331759	1.2470149756
	1830.0000000000	25.2755923794	2.3292451001
	1835.0000000000	42.6139168933	5.0641625379
	1840.0000000000	85.4014260524	13.9427132719
	1845.0000000000	228.9701661750	53.6808615195
	1850.0000000000	676.5856269484	60.1711203806
	1855.0000000000	327.4338259922	-81.6666719240
	1860.0000000000	109.9839128272	-19.9967011185
	1865.0000000000	51.0547435857	-6.6284897879
	1870.0000000000	28.9702027886	-2.8778704782
	1875.0000000000	18.5629189095	-1.4856376174
	1880.0000000000	12.8822549610	-0.8613066397
	1885.0000000000	9.4548909537	-0.5421787575
	1890.0000000000	7.2100737616	-0.3625256663
	1895.0000000000	5.6894679530	-0.2542174408
	1900.0000000000	4.6034843074	-0.1850408242
	1905.0000000000	3.8011718404	-0.1388270620
	1910.0000000000	3.1769811399	-0.1066158366
	1915.0000000000	2.7041566918	-0.0837390687
	1920.0000000000	2.3294860047	-0.0669613018
	1925.0000000000	2.0229802208	-0.0543229619
	1930.0000000000	1.7764381186	-0.0447093002
	1935.0000000000	1.5723352794	-0.0372352275
	1940.0000000000	1.4014677937	-0.0313374839
	1945.0000000000	1.2569966596	-0.0266216868
	1950.0000000000	1.1337547336	-0.0228061191
	1955.0000000000	1.0277794532	-0.0196859134
	1960.0000000000	0.9359910596	-0.0171096752
	1965.0000000000	0.8559667766	-0.0149638883
	1970.0000000000	0.7857795931	-0.0131623075
	1975.0000000000	0.7238813674	-0.0116386136
	1980.0000000000	0.6690168577	-0.0103412443
	1985.0000000000	0.6201596746	-0.0092297019
	1990.0000000000	0.5764639913	-0.0082718804
	1995.0000000000	0.5372277345	-0.0074421051
	2000.0000000000	0.5018642392	-0.0067196790
	2005.0000000000	0.4698802145	-0.0060877923
	2010.0000000000	0.4408584649	-0.0055326969
	2015.0000000000	0.0000000000	0.0000000000
	2020.0000000000	0.0000000000	0.0000000000
	2025.0000000000	0.0000000000	0.0000000000
	2030.0000000000	0.0000000000	0.0000000000
	2035.0000000000	0.0000000000	0.0000000000
	2040.0000000000	0.0000000000	0.0000000000
	2045.0000000000	0.0000000000	0.0000000000
	2050.0000000000	0.0000000000	0.0000000000
	2055.0000000000	0.0000000000	0.0000000000
	2060.0000000000	0.0000000000	0.0000000000
	2065.0000000000	0.0000000000	0.0000000000
	2070.0000000000	0.0000000000	0.0000000000
	2075.0000000000	0.0000000000	0.0000000000
	2080.0000000000	0.0000000000	0.0000000000
	2085.0000000000	0.0000000000	0.0000000000
	2090.0000000000	0.0000000000	0.0000000000
	2095.0000000000	0.0000000000	0.0000000000
	2100.0000000000	0.0000000000	0.0000000000
	2105.0000000000	0.0000000000	0.0000000000
	2110.0000000000	0.0000000000	0.0000000000
	2115.0000000000	0.0000000000	0.0000000000
	2120.0000000000	0.0000000000	0.0000000000
	2125.0000000000	0.0000000000	0.0000000000
	2130.0000000000	0.0000000000	0.0000000000
	2135.0000000000	0.0000000000	0.0000000000
	2140.0000000000	0.0000000000	0.0000000000
	2145.0000000000	0.0000000000	0.0000000000
	2150.0000000000	0.0000000000	0.0000000000
	2155.0000000000	0.0000000000	0.0000000000
	2160.0000000000	0.0000000000	0.0000000000
	2165.0000000000	0.0000000000	0.0000000000
	2170.0000000000	0.0000000000	0.0000000000
	2175.0000000000	0.0000000000	0.0000000000
	2180.0000000000	0.0000000000	0.0000000000
	2185.0000000000	0.0000000000	0.0000000000
	2190.0000000000	0.0000000000	0.0000000000
	2195.0000000000	0.0000000000	0.0000000000
	2200.0000000000	0.0000000000	0.0000000000
	2205.0000000000	0.0000000000	0.0000000000
	2210.0000000000	0.0000000000	0.0000000000
	2215.0000000000	0.0000000000	0.0000000000
	2220.0000000000	0.0000000000	0.0000000000
	2225.0000000000	0.0000000000	0.0000000000
	2230.0000000000	0.0000000000	0.0000000000
	2235.0000000000	0.0000000000	0.0000000000
	2240.0000000000	0.0000000000	0.0000000000
	2245.0000000000	0.0000000000	0.0000000000
	2250.0000000000	0.0000000000	0.0000000000
	2255.0000000000	0.0000000000	0.0000000000
	2260.0000000000	0.0000000000	0.0000000000
	2265.0000000000	0.0000000000	0.0000000000
	2270.0000000000	0.0000000000	0.0000000000
	2275.0000000000	0.0000000000	0.0000000000
	2280.0000000000	0.0000000000	0.0000000000
	2285.0000000000	0.0000000000	0.0000000000
	2290.0000000000	0.0000000000	0.0000000000
	2295.0000000000	0.0000000000	0.0000000000
	2300.0000000000	0.0000000000	0.0000000000
	2305.0000000000	0.0000000000	0.0000000000
	2310.0000000000	0.0000000000	0.0000000000
	2315.0000000000	0.0000000000	0.0000000000
	2320.0000000000	0.0000000000	0.0000000000
	2325.0000000000	0.0000000000	0.0000000000
	2330.0000000000	0.0000000000	0.0000000000
	2335.0000000000	0.0000000000	0.0000000000
	2340.0000000000	0.0000000000	0.0000000000
	2345.0000000000	0.0000000000	0.0000000000
	2350.0000000000	0.0000000000	0.0000000000
	2355.0000000000	0.0000000000	0.0000000000
	2360.0000000000	0.0000000000	0.0000000000
	2365.0000000000	0.0000000000	0.0000000000
	2370.0000000000	0.0000000000	0.0000000000
	2375.0000000000	0.0000000000	0.0000000000
	2380.0000000000	0.0000000000	0.0000000000
	2385.0000000000	0.0000000000	0.0000000000
	2390.0000000000	0.0000000000	0.0000000000
	2395.0000000000	0.0000000000	0.0000000000
	2400.0000000000	0.0000000000	0.0000000000
	2405.0000000000	0.0000000000	0.0000000000
	2410.0000000000	0.0000000000	0.0000000000
	2415.0000000000	0.0000000000	0.0000000000
	2420.0000000000	0.0000000000	0.0000000000
	2425.0000000000	0.0000000000	0.0000000000
	2430.0000000000	0.0000000000	0.0000000000
	2435.0000000000	0.0000000000	0.0000000000
	2440.0000000000	0.0000000000	0.0000000000
	2445.0000000000	0.0000000000	0.0000000000
	2450.0000000000	0.0000000000	0.0000000000
	2455.0000000000	0.0000000000	0.0000000000
	2460.0000000000	0.0000000000	0.0000000000
	2465.0000000000	0.0000000000	0.0000000000
	2470.0000000000	0.0000000000	0.0000000000
	2475.0000000000	0.0000000000	0.0000000000
	2480.0000000000	0.0000000000	0.0000000000
	2485.0000000000	0.0000000000	0.0000000000
	2490.0000000000	0.0000000000	0.0000000000
	2495.0000000000	0.0000000000	0.0000000000
	2500.0000000000	0.0000000000	0.0000000000
	2505.0000000000	0.0000000000	0.0000000000
	2510.0000000000	0.0000000000	0.0000000000
	2515.0000000000	0.0000000000	0.0000000000
	2520.0000000000	0.0000000000	0.0000000000
	2525.0000000000	0.0000000000	0.0000000000
	2530.0000000000	0.0000000000	0.0000000000
	2535.0000000000	0.0000000000	0.0000000000
	2540.0000000000	0.0000000000	0.0000000000
	2545.0000000000	0.0000000000	0.0000000000
	2550.0000000000	0.0000000000	0.0000000000
	2555.0000000000	0.0000000000	0.0000000000
	2560.0000000000	0.0000000000	0.0000000000
	2565.0000000000	0.0000000000	0.0000000000
	2570.0000000000	0.0000000000	0.0000000000
	2575.0000000000	0.0000000000	0.0000000000
	2580.0000000000	0.0000000000	0.0000000000
	2585.0000000000	0.0000000000	0.0000000000
	2590.0000000000	0.0000000000	0.0000000000
	2595.0000000000	0.0000000000	0.0000000000
	2600.0000000000	0.0000000000	0.0000000000
	2605.0000000000	0.0000000000	0.0000000000
	2610.0000000000	0.0000000000	0.0000000000
	2615.0000000000	0.0000000000	0.0000000000
	2620.0000000000	0.0000000000	0.0000000000
	2625.0000000000	0.0000000000	0.0000000000
	2630.0000000000	0.0000000000	0.0000000000
	2635.0000000000	0.0000000000	0.0000000000
	2640.0000000000	0.0000000000	0.0000000000
	2645.0000000000	0.0000000000	0.0000000000
	2650.0000000000	0.0000000000	0.0000000000
	2655.0000000000	0.0000000000	0.0000000000
	2660.0000000000	0.0000000000	0.0000000000
	2665.0000000000	0.0000000000	0.0000000000
	2670.0000000000	0.0000000000	0.0000000000
	2675.0000000000	0.0000000000	0.0000000000
	2680.0000000000	0.0000000000	0.0000000000
	2685.0000000000	0.0000000000	0.0000000000
	2690.0000000000	0.0000000000	0.0000000000
	2695.0000000000	0.0000000000	0.0000000000
	2700.0000000000	0.0000000000	0.0000000000
	2705.0000000000	0.0000000000	0.0000000000
	2710.0000000000	0.0000000000	0.0000000000
	2715.0000000000	0.0000000000	0.0000000000
	2720.0000000000	0.0000000000	0.0000000000
	2725.0000000000	0.0000000000	0.0000000000
	2730.0000000000	0.0000000000	0.0000000000
	2735.0000000000	0.0000000000	0.0000000000
	2740.0000000000	0.0000000000	0.0000000000
	2745.0000000000	0.0000000000	0.0000000000
	2750.0000000000	0.0000000000	0.0000000000
	2755.0000000000	0.0000000000	0.0000000000
	2760.0000000000	0.0000000000	0.0000000000
	2765.0000000000	0.0000000000	0.0000000000
	2770.0000000000	0.0000000000	0.0000000000
	2775.0000000000	0.0000000000	0.0000000000
	2780.0000000000	0.0000000000	0.0000000000
	2785.0000000000	0.0000000000	0.0000000000
	2790.0000000000	0.0000000000	0.0000000000
	2795.0000000000	0.0000000000	0.0000000000
	2800.0000000000	0.0000000000	0.0000000000
	2805.0000000000	0.0000000000	0.0000000000
	2810.0000000000	0.0000000000	0.0000000000
	2815.0000000000	0.0000000000	0.0000000000
	2820.0000000000	0.0000000000	0.0000000000
	2825.0000000000	0.0000000000	0.0000000000
	2830.0000000000	0.0000000000	0.0000000000
	2835.0000000000	0.0000000000	0.0000000000
	2840.0000000000	0.0000000000	0.0000000000
	2845.0000000000	0.0000000000	0.0000000000
	2850.0000000000	0.0000000000	0.0000000000
	2855.0000000000	0.0000000000	0.0000000000
	2860.0000000000	0.0000000000	0.0000000000
	2865.0000000000	0.0000000000	0.0000000000
	2870.0000000000	0.0000000000	0.0000000000
	2875.0000000000	0.0000000000	0.0000000000
	2880.0000000000	0.0000000000	0.0000000000
	2885.0000000000	0.0000000000	0.0000000000
	2890.0000000000	0.0000000000	0.0000000000
	2895.0000000000	0.0000000000	0.0000000000
	2900.0000000000	0.0000000000	0.0000000000
	2905.0000000000	0.0000000000	0.0000000000
	2910.0000000000	0.0000000000	0.0000000000
	2915.0000000000	0.0000000000	0.0000000000
	2920.0000000000	0.0000000000	0.0000000000
	2925.0000000000	0.0000000000	0.0000000000
	2930.0000000000	0.0000000000	0.0000000000
	2935.0000000000	0.0000000000	0.0000000000
	2940.0000000000	0.0000000000	0.0000000000
	2945.0000000000	0.0000000000	0.0000000000
	2950.0000000000	0.0000000000	0.0000000000
	2955.0000000000	0.0000000000	0.0000000000
	2960.0000000000	0.0000000000	0.0000000000
	2965.0000000000	0.0000000000	0.0000000000
	2970.0000000000	0.0000000000	0.0000000000
	2975.0000000000	0.0000000000	0.0000000000
	2980.0000000000	0.0000000000	0.0000000000
	2985.0000000000	0.0000000000	0.0000000000
	2990.0000000000	0.0000000000	0.0000000000
	2995.0000000000	0.0000000000	0.0000000000
	3000.0000000000	0.0000000000	0.0000000000
	3005.0000000000	0.0464559219	0.0005811976
	3010.0000000000	0.0495041291	0.0006393157
	3015.0000000000	0.0528624193	0.0007054463
	3020.0000000000	0.0565743110	0.0007810187
	3025.0000000000	0.0606912315	0.0008677795
	3030.0000000000	0.0953418239	0.0013511651
	3035.0000000000	0.1024762377	0.0015063653
	3040.0000000000	0.1199726720	0.0018068175
	3045.0000000000	0.1455605364	0.0022322875
	3050.0000000000	0.2051347190	0.0031141947
	3055.0000000000	0.2216582187	0.0035056880
	3060.0000000000	0.3151059897	0.0049056982
	3065.0000000000	0.5222941877	0.0078584034
	3070.0000000000	0.5640161326	0.0088580526
	3075.0000000000	0.6111840003	0.0100436539
	3080.0000000000	0.6648413405	0.0114629920
	3085.0000000000	0.7263090873	0.0131802013
	3090.0000000000	0.7972841263	0.0152830117
	3095.0000000000	0.8799833919	0.0178940600
	3100.0000000000	0.9773602281	0.0211891105
	3105.0000000000	1.0934393513	0.0254274607
	3110.0000000000	1.2338540947	0.0310048021
	3115.0000000000	1.4067443379	0.0385495731
	3120.0000000000	1.6243318538	0.0491086223
	3125.0000000000	1.9058484872	0.0645293482
	3130.0000000000	2.2833724594	0.0883112874
	3135.0000000000	2.8145043991	0.1276984592
	3140.0000000000	3.6130423027	0.1994914894
	3145.0000000000	4.9343692325	0.3489679232
	3150.0000000000	7.4621444864	0.7259175649
	3155.0000000000	13.5510828526	1.9869384801
	3160.0000000000	34.2665682137	7.7212571106
	3165.0000000000	78.5385853119	-1.9236767676
	3170.0000000000	33.6943751527	-6.1305297620
	3175.0000000000	19.5712210475	-0.6754454050
	3180.0000000000	23.3295433102	2.4353384888
	3185.0000000000	50.7463442632	7.6669748399
	3190.0000000000	45.0186437920	-5.3257373031
	3195.0000000000	40.1681058136	2.9946056407
	3200.0000000000	61.7795252653	5.0380987627
	3205.0000000000	87.9204204810	7.6935805338
	3210.0000000000	126.0864605542	-3.0823394756
	3215.0000000000	156.8153042635	24.8988332691
	3220.0000000000	360.1257069259	25.2008818641
	3225.0000000000	211.9277514613	-48.6284245612
	3230.0000000000	71.6534375272	-13.1903256908
	3235.0000000000	33.2433668500	-4.2656582185
	3240.0000000000	19.0821148387	-1.8419746438
	3245.0000000000	12.4100480075	-0.9555227547
	3250.0000000000	8.7419845770	-0.5590391497
	3255.0000000000	6.5065873489	-0.3556770445
	3260.0000000000	5.0409823651	-0.2406342502
	3265.0000000000	4.0263703779	-0.1706106621
	3270.0000000000	3.2938526028	-0.1255041234
	3275.0000000000	2.7470536077	-0.0951075308
	3280.0000000000	2.3276568716	-0.0738573248
	3285.0000000000	1.9986567714	-0.0585415910
	3290.0000000000	1.7356294635	-0.0472158016
	3295.0000000000	1.5219137737	-0.0386547420
	3300.0000000000	1.3458195206	-0.0320596921
	3305.0000000000	1.1989428718	-0.0268944521
	3310.0000000000	1.0751133932	-0.0227897327
	3315.0000000000	0.9697155241	-0.0194854168
	3320.0000000000	0.8792394665	-0.0167945992
	3325.0000000000	0.7547956033	-0.0140045234
	3330.0000000000	0.6893795153	-0.0122163821
	3335.0000000000	0.6321447272	-0.0107210636
	3340.0000000000	0.5817777463	-0.0094608581
	3345.0000000000	0.5372190894	-0.0083912091
	3350.0000000000	0.4698559711	-0.0071374834
	3355.0000000000	0.4361059328	-0.0063813680
	3360.0000000000	0.3967813955	-0.0056162725
	3365.0000000000	0.3550889506	-0.0048744678
	3370.0000000000	0.2855997722	-0.0038306598
	3375.0000000000	0.2673683624	-0.0034698340
	3380.0000000000	0.1773479211	-0.0022390555
	3385.0000000000	0.0000000000	0.0000000000
	3390.0000000000	0.0000000000	0.0000000000
	3395.0000000000	0.0000000000	0.0000000000
	3400.0000000000	0.0000000000	0.0000000000
	3405.0000000000	0.0000000000	0.0000000000
	3410.0000000000	0.0000000000	0.0000000000
	3415.0000000000	0.0000000000	0.0000000000
	3420.0000000000	0.0000000000	0.0000000000
	3425.0000000000	0.0000000000	0.0000000000
	3430.0000000000	0.0000000000	0.0000000000
	3435.0000000000	0.0000000000	0.0000000000
	3440.0000000000	0.0000000000	0.0000000000
	3445.0000000000	0.0000000000	0.0000000000
	3450.0000000000	0.0000000000	0.0000000000
	3455.0000000000	0.0000000000	0.0000000000
	3460.0000000000	0.0000000000	0.0000000000
	3465.0000000000	0.0000000000	0.0000000000
	3470.0000000000	0.0000000000	0.0000000000
	3475.0000000000	0.0000000000	0.0000000000
	3480.0000000000	0.0000000000	0.0000000000
	3485.0000000000	0.0000000000	0.0000000000
	3490.0000000000	0.0000000000	0.0000000000
	3495.0000000000	0.0000000000	0.0000000000
	3500.0000000000	0.0000000000	0.0000000000
	3505.0000000000	0.0000000000	0.0000000000
	3510.0000000000	0.0000000000	0.0000000000
	3515.0000000000	0.0000000000	0.0000000000
	3520.0000000000	0.0000000000	0.0000000000
	3525.0000000000	0.0000000000	0.0000000000
	3530.0000000000	0.0000000000	0.0000000000
	3535.0000000000	0.0000000000	0.0000000000
	3540.0000000000	0.0000000000	0.0000000000
	3545.0000000000	0.0000000000	0.0000000000
	3550.0000000000	0.0000000000	0.0000000000
	3555.0000000000	0.0000000000	0.0000000000
	3560.0000000000	0.0000000000	0.0000000000
	3565.0000000000	0.0000000000	0.0000000000
	3570.0000000000	0.0000000000	0.0000000000
	3575.0000000000	0.0000000000	0.0000000000
	3580.0000000000	0.0000000000	0.0000000000
	3585.0000000000	0.0000000000	0.0000000000
	3590.0000000000	0.0000000000	0.0000000000
	3595.0000000000	0.0000000000	0.0000000000
	3600.0000000000	0.0000000000	0.0000000000
	3605.0000000000	0.0000000000	0.0000000000
	3610.0000000000	0.0000000000	0.0000000000
	3615.0000000000	0.0000000000	0.0000000000
	3620.0000000000	0.0000000000	0.0000000000
	3625.0000000000	0.0000000000	0.0000000000
	3630.0000000000	0.0000000000	0.0000000000
	3635.0000000000	0.0000000000	0.0000000000
	3640.0000000000	0.0000000000	0.0000000000
	3645.0000000000	0.0000000000	0.0000000000
	3650.0000000000	0.0000000000	0.0000000000
	3655.0000000000	0.0000000000	0.0000000000
	3660.0000000000	0.0000000000	0.0000000000
	3665.0000000000	0.0000000000	0.0000000000
	3670.0000000000	0.0000000000	0.0000000000
	3675.0000000000	0.0000000000	0.0000000000
	3680.0000000000	0.0000000000	0.0000000000
	3685.0000000000	0.2180931768	0.0027542704
	3690.0000000000	0.2325451389	0.0030324606
	3695.0000000000	0.2484822999	0.0033494023
	3700.0000000000	0.2661153074	0.0037120832
	3705.0000000000	0.2856935123	0.0041290584
	3710.0000000000	0.3075138229	0.0046108770
	3715.0000000000	0.3319320168	0.0051706455
	3720.0000000000	0.3593773174	0.0058247806
	3725.0000000000	0.3903713625	0.0065940280
	3730.0000000000	0.4255531397	0.0075048527
	3735.0000000000	0.4657121368	0.0085913665
	3740.0000000000	0.5118329486	0.0098980335
	3745.0000000000	0.5651560970	0.0114835255
	3750.0000000000	0.6272621613	0.0134263111
	3755.0000000000	0.7001900096	0.0158329008
	3760.0000000000	0.7866058811	0.0188502609
	3765.0000000000	0.8900499151	0.0226849181
	3770.0000000000	1.0153034454	0.0276331013
	3775.0000000000	1.1689496298	0.0341296289
	3780.0000000000	1.3602529304	0.0428297296
	3785.0000000000	1.6025824870	0.0547509579
	3790.0000000000	1.9157998473	0.0715296707
	3795.0000000000	2.3304348983	0.0959072196
	3800.0000000000	2.8953564016	0.1327049298
	3805.0000000000	3.6927117599	0.1909151522
	3810.0000000000	4.8691731367	0.2885678016
	3815.0000000000	6.7073324868	0.4652660244
	3820.0000000000	9.8083102258	0.8189324613
	3825.0000000000	15.6335344599	1.6334159836
	3830.0000000000	28.4716397373	3.9346466961
	3835.0000000000	64.8206425567	12.7076959271
	3840.0000000000	204.9766024999	50.2094653927
	3845.0000000000	287.6097482823	-52.4735497577
	3850.0000000000	89.1093386512	-19.5632451045
	3855.0000000000	35.5690751895	-5.4314785712
	3860.0000000000	18.4660755394	-2.0877477852
	3865.0000000000	11.1932806165	-0.9962875233
	3870.0000000000	7.4809884919	-0.5474102309
	3875.0000000000	5.3432520332	-0.3314878704
	3880.0000000000	4.3464296083	-0.2110117277
	3885.0000000000	3.4759602541	-0.1428149345
	3890.0000000000	2.8762746901	-0.1001753706
	3895.0000000000	2.4502937310	-0.0720453711
	3900.0000000000	2.1414572576	-0.0526135854
	3905.0000000000	1.9151629383	-0.0386208332
	3910.0000000000	1.7494399472	-0.0281367465
	3915.0000000000	1.6299713844	-0.0199605111
	3920.0000000000	1.5473073281	-0.0133086975
	3925.0000000000	1.4952481049	-0.0076433743
	3930.0000000000	1.4698880281	-0.0025720910
	3935.0000000000	1.4690544164	0.0022141827
	3940.0000000000	1.4920014406	0.0069831212
	3945.0000000000	1.5392869099	0.0119935158
	3950.0000000000	1.6128024106	0.0175251700
	3955.0000000000	1.7159589990	0.0239122510
	3960.0000000000	1.8540623514	0.0315870661
	3965.0000000000	2.0349529976	0.0411444486
	3970.0000000000	2.2700535713	0.0534439257
	3975.0000000000	2.5760823762	0.0697811384
	3980.0000000000	2.9779151710	0.0921897810
	3985.0000000000	3.5135241084	0.1240001882
	3990.0000000000	4.2428741027	0.1709302894
	3995.0000000000	5.2648176070	0.2433546941
	4000.0000000000	6.7513258849	0.3613932682
	4005.0000000000	8.8137876060	0.5700079990
	4010.0000000000	12.5332620304	0.9630321501
	4015.0000000000	19.1749960537	1.8103999759
	4020.0000000000	32.7339916084	3.9827602190
	4025.0000000000	66.7476920156	11.1829164703
	4030.0000000000	183.5275856425	43.8934068663
	4035.0000000000	512.7610783815	25.3095604486
	4040.0000000000	222.9081347575	-55.1851586565
	4045.0000000000	76.5898925016	-13.5946423043
	4050.0000000000	36.1514257129	-4.6061572170
	4055.0000000000	20.7036025268	-2.0280275549
	4060.0000000000	13.3378518070	-1.0563976246
	4065.0000000000	9.2865268406	-0.6161909316
	4070.0000000000	6.8294045227	-0.3895437002
	4075.0000000000	5.2300464872	-0.2614681494
	4080.0000000000	4.1319820967	-0.1838072996
	4085.0000000000	3.3460395116	-0.1340459393
	4090.0000000000	2.7644053913	-0.1007175143
	4095.0000000000	2.3220358300	-0.0775697133
	4100.0000000000	1.9778239241	-0.0609979424
	4105.0000000000	1.7047674866	-0.0488254645
	4110.0000000000	1.4845411563	-0.0396852981
	4115.0000000000	1.3043560503	-0.0326897258
	4120.0000000000	1.1550687546	-0.0272452968
	4125.0000000000	1.0300026381	-0.0229450944
	4130.0000000000	0.9241907211	-0.0195037985
	4135.0000000000	0.8338762845	-0.0167173396
	4140.0000000000	0.7561756589	-0.0144371478
	4145.0000000000	0.6888457020	-0.0125533190
	4150.0000000000	0.6301204187	-0.0109833701
	4155.0000000000	0.5785941941	-0.0096645810
	4160.0000000000	0.5331370428	-0.0085486845
	4165.0000000000	0.4928322252	-0.0075981273
	4170.0000000000	0.4569297302	-0.0067833951
	4175.0000000000	0.4248111780	-0.0060810752
	4180.0000000000	0.3959630463	-0.0054724343
	4185.0000000000	0.3699560409	-0.0049423634
	4190.0000000000	0.3464290482	-0.0044785849
	4195.0000000000	0.3250765452	-0.0040710531
	4200.0000000000	0.0000000000	0.0000000000
	4205.0000000000	0.0000000000	0.0000000000
	4210.0000000000	0.0000000000	0.0000000000
	4215.0000000000	0.0000000000	0.0000000000
	4220.0000000000	0.0000000000	0.0000000000
	4225.0000000000	0.0000000000	0.0000000000
	4230.0000000000	0.0000000000	0.0000000000
	4235.0000000000	0.0000000000	0.0000000000
	4240.0000000000	0.0000000000	0.0000000000
	4245.0000000000	0.0000000000	0.0000000000
	4250.0000000000	0.0000000000	0.0000000000
	4255.0000000000	0.0000000000	0.0000000000
	4260.0000000000	0.0000000000	0.0000000000
	4265.0000000000	0.0000000000	0.0000000000
	4270.0000000000	0.0000000000	0.0000000000
	4275.0000000000	0.0000000000	0.0000000000
	4280.0000000000	0.0000000000	0.0000000000
	4285.0000000000	0.0000000000	0.0000000000
	4290.0000000000	0.0000000000	0.0000000000
	4295.0000000000	0.0000000000	0.0000000000
	4300.0000000000	0.0000000000	0.0000000000
	4305.0000000000	0.0000000000	0.0000000000
	4310.0000000000	0.0000000000	0.0000000000
	4315.0000000000	0.0000000000	0.0000000000
	4320.0000000000	0.0000000000	0.0000000000
	4325.0000000000	0.0000000000	0.0000000000
	4330.0000000000	0.0000000000	0.0000000000
	4335.0000000000	0.0000000000	0.0000000000
	4340.0000000000	0.0000000000	0.0000000000
	4345.0000000000	0.0000000000	0.0000000000
	4350.0000000000	0.0000000000	0.0000000000
	4355.0000000000	0.0000000000	0.0000000000
	4360.0000000000	0.0000000000	0.0000000000
	4365.0000000000	0.0000000000	0.0000000000
	4370.0000000000	0.0000000000	0.0000000000
	4375.0000000000	0.0000000000	0.0000000000
	4380.0000000000	0.0000000000	0.0000000000
	4385.0000000000	0.0000000000	0.0000000000
	4390.0000000000	0.0000000000	0.0000000000
	4395.0000000000	0.0000000000	0.0000000000
	4400.0000000000	0.0000000000	0.0000000000
	4405.0000000000	0.0000000000	0.0000000000
	4410.0000000000	0.0000000000	0.0000000000
	4415.0000000000	0.0000000000	0.0000000000
	4420.0000000000	0.0000000000	0.0000000000
	4425.0000000000	0.0000000000	0.0000000000
	4430.0000000000	0.0000000000	0.0000000000
	4435.0000000000	0.0000000000	0.0000000000
	4440.0000000000	0.0000000000	0.0000000000
	4445.0000000000	0.0000000000	0.0000000000
	4450.0000000000	0.0000000000	0.0000000000
	4455.0000000000	0.0000000000	0.0000000000
	4460.0000000000	0.0000000000	0.0000000000
	4465.0000000000	0.0000000000	0.0000000000
	4470.0000000000	0.0000000000	0.0000000000
	4475.0000000000	0.0000000000	0.0000000000
	4480.0000000000	0.0000000000	0.0000000000
	4485.0000000000	0.0000000000	0.0000000000
	4490.0000000000	0.0000000000	0.0000000000
	4495.0000000000	0.0000000000	0.0000000000
