# Supplementary material for: Data of electronic, reactivity, optoelectronic, linear and non-linear optical parameters of doping graphene oxide nanosheet with aluminum atom
Source: Data Brief. 2022 Jan 19;41:107840. doi: 10.1016/j.dib.2022.107840 (PMC8801356; doi:10.1016/j.dib.2022.107840)
Supplement: Supplementary file 1 [file mmc1.zip › supplementary file/DATA OF THE IR SPECTRA/wB97XD/GON2-Al3.xlsx]

#	IR	Spectrum
#	X-Axis:	Frequency	(cm-1)
#	Y-Axis:	&epsilon;	(M-1	cm-1)
#	Peak	information
#	X	Y
#	48.1601000000	7.1901780506
#	60.8087000000	67.6985229498
#	70.3934000000	130.9483789990
#	102.9782000000	12.0210880735
#	119.7267000000	4.5849512400
#	138.3315000000	1.8803288491
#	148.9041000000	64.7850653021
#	170.9671000000	5.1265454453
#	182.5635000000	294.6144961435
#	210.9354000000	18.4192607005
#	219.5735000000	194.3031038242
#	240.8552000000	152.5776980894
#	249.9585000000	95.3416796067
#	265.2482000000	8.2916859914
#	277.4430000000	218.2756546927
#	292.1277000000	49.4250529959
#	302.5840000000	94.8329640263
#	317.6525000000	23.6749688115
#	323.4314000000	426.2554544093
#	329.8572000000	697.7985258298
#	358.6317000000	78.8375852496
#	361.5655000000	51.8351170803
#	388.1811000000	83.0250256902
#	408.3161000000	61.3842731580
#	414.7455000000	147.4914736028
#	421.6501000000	36.0261469478
#	430.3598000000	295.0677820733
#	440.5289000000	42.5682887040
#	457.0729000000	135.4084024562
#	468.5827000000	32.5634027006
#	487.3855000000	125.5846294590
#	496.6237000000	294.4831652709
#	517.0763000000	18.7504870954
#	529.2562000000	106.4201217671
#	569.0847000000	40.0205290911
#	579.6757000000	99.6641006753
#	587.2588000000	17.3180389643
#	591.1941000000	236.6272058756
#	603.4522000000	41.1161947244
#	618.3282000000	75.8763876389
#	638.3502000000	89.4928391422
#	646.6915000000	14.6925508949
#	671.7602000000	443.5887179453
#	692.2545000000	378.5381889867
#	708.1148000000	125.1155016408
#	716.1092000000	218.1182385164
#	719.7722000000	52.9793369977
#	726.3197000000	82.3068959478
#	735.0836000000	91.8070314218
#	755.5990000000	208.8406894433
#	767.5609000000	52.0373650150
#	774.0940000000	273.6971493456
#	786.4578000000	127.7182928644
#	801.7467000000	110.8547012887
#	804.3534000000	18.2791843752
#	823.1451000000	504.2421863304
#	829.8828000000	18.2499845431
#	847.1465000000	52.5195517590
#	858.8508000000	982.1600639999
#	866.9800000000	307.8887313622
#	879.6700000000	36.8400330391
#	888.4339000000	162.1477285976
#	940.5409000000	52.2221434439
#	949.6223000000	27.4600713107
#	971.5672000000	24.5736451926
#	984.8505000000	0.9705631626
#	998.5330000000	7.8055364137
#	1013.2320000000	7.2623481060
#	1036.6471000000	23.5981799686
#	1039.3079000000	6.5822829346
#	1046.5747000000	337.7026863994
#	1070.0610000000	156.3281149517
#	1136.6518000000	16.4910508239
#	1158.3059000000	168.6942003976
#	1178.1471000000	25.7812245608
#	1189.5734000000	241.5114994697
#	1194.2120000000	86.8575487299
#	1198.9242000000	4.6751106874
#	1206.7044000000	8.9593333231
#	1230.7736000000	52.0259955507
#	1236.1973000000	679.0164762785
#	1250.2085000000	18.9420099767
#	1254.2414000000	7.2017983006
#	1261.1400000000	62.9957463046
#	1263.0195000000	390.1229284002
#	1317.2897000000	36.1201828706
#	1329.3081000000	83.6744970302
#	1334.7413000000	157.9339421067
#	1370.7100000000	5.1317240612
#	1383.0819000000	114.3014376331
#	1400.7160000000	257.3754240306
#	1412.6775000000	6.1269444650
#	1427.7771000000	56.9606120079
#	1439.5061000000	72.3015975923
#	1466.6778000000	22.1080751966
#	1474.0335000000	396.2147507652
#	1496.4206000000	3.1850223584
#	1519.9874000000	19.5390230941
#	1537.9979000000	1.7098922978
#	1581.3068000000	33.7461253204
#	1604.5955000000	88.9310428712
#	1610.1162000000	118.9312111055
#	1638.9723000000	104.2102247593
#	1648.5968000000	19.1796834845
#	1650.6258000000	221.9458549321
#	1654.0514000000	55.4487298914
#	1679.0805000000	632.8135423007
#	3105.5472000000	23.1443193190
#	3108.5438000000	15.3278740335
#	3136.5934000000	69.2216468594
#	3138.6391000000	77.9886588044
#	3173.7944000000	47.0541818731
#	3192.6844000000	16.4021301050
#	3196.5750000000	0.9412585395
#	3201.9514000000	19.6635921820
#	3211.4889000000	37.0757478090
#	3220.1975000000	36.1057964849
#	3251.7441000000	7.7962542101
#	3809.1734000000	167.2839781787
#	3925.1208000000	102.2172089309
#	Spectra
#	X	Y	DY/DX
	0.0000000000	0.0514814913	0.0014395816
	4.0000000000	0.0577935959	0.0017286208
	8.0000000000	0.0654254767	0.0021043235
	12.0000000000	0.0752718617	0.0026091663
	16.0000000000	0.0869949992	0.0032888552
	20.0000000000	0.1019461999	0.0042433685
	24.0000000000	0.1511548786	0.0060110008
	28.0000000000	0.1792185561	0.0081854591
	32.0000000000	0.2184806232	0.0117685632
	36.0000000000	0.2772807880	0.0183754561
	40.0000000000	0.3756494802	0.0329625732
	44.0000000000	0.5728567699	0.0718153675
	48.0000000000	0.9259135229	0.0735764773
	52.0000000000	1.1959682736	0.1145202821
	56.0000000000	2.1681603095	0.4213343959
	60.0000000000	4.5920638153	0.5027888818
	64.0000000000	4.5572931555	-0.0259065467
	68.0000000000	6.8585787780	1.1181059865
	72.0000000000	7.4246920326	-1.2503705286
	76.0000000000	3.0824132761	-0.6613787065
	80.0000000000	1.5041677595	-0.2188224193
	84.0000000000	0.9606613747	-0.0864514270
	88.0000000000	0.7310590657	-0.0346738475
	92.0000000000	0.6718940490	-0.0018701777
	96.0000000000	0.7480164922	0.0465868912
	100.0000000000	1.1458957269	0.1620633191
	104.0000000000	1.4625765469	-0.1175653599
	108.0000000000	0.9006774851	-0.0902902942
	112.0000000000	0.7332881185	-0.0047714059
	116.0000000000	0.8414396339	0.0622153092
	120.0000000000	1.1155068874	-0.0043698210
	124.0000000000	0.9340614412	-0.0318370490
	128.0000000000	0.9281330915	0.0234360293
	132.0000000000	1.1097579070	0.0701919852
	136.0000000000	1.5524416922	0.1543638752
	140.0000000000	2.3178206737	0.2495329592
	144.0000000000	4.2536506011	0.8300789465
	148.0000000000	8.9665666414	0.8910401506
	152.0000000000	6.4283351017	-1.2070804537
	156.0000000000	3.5058947702	-0.3418621425
	160.0000000000	2.9130723794	-0.0077545102
	164.0000000000	3.3638279760	0.1982825357
	168.0000000000	4.7259814609	0.5150333686
	172.0000000000	7.6131769062	0.8821938187
	176.0000000000	14.0009903920	2.7459319092
	180.0000000000	34.3197641815	7.5046835101
	184.0000000000	42.6306511411	-6.5347127479
	188.0000000000	17.8869946255	-3.8534934331
	192.0000000000	8.8848735812	-1.1924205409
	196.0000000000	6.0030267551	-0.3852242489
	200.0000000000	5.2672329378	-0.0174353228
	204.0000000000	5.8893461187	0.3519374170
	208.0000000000	8.6166157006	1.0924057855
	212.0000000000	13.6362388839	1.2839767529
	216.0000000000	24.4118665844	4.8488998329
	220.0000000000	40.0027480637	-1.9075172330
	224.0000000000	20.4861101803	-3.9427660501
	228.0000000000	11.8855527611	-0.8658126644
	232.0000000000	11.4840256745	0.6222300522
	236.0000000000	18.2329905900	3.1565285932
	240.0000000000	36.5491347175	3.5246795636
	244.0000000000	29.1467910495	-3.3060664789
	248.0000000000	27.3858321576	1.7179817705
	252.0000000000	23.4861522985	-3.7759877755
	256.0000000000	12.5487235102	-1.4725170642
	260.0000000000	9.7061720913	-0.1281718322
	264.0000000000	10.8986903896	0.6066574615
	268.0000000000	13.6262722139	1.0663266602
	272.0000000000	23.2656556546	4.3187837675
	276.0000000000	51.3757867366	7.5122283963
	280.0000000000	42.9541744441	-8.1611858553
	284.0000000000	21.7791097637	-2.4721251903
	288.0000000000	18.8839450034	0.7969809175
	292.0000000000	24.5430295394	0.4727956114
	296.0000000000	21.8834581610	-0.0188802127
	300.0000000000	29.8789658690	3.8840071905
	304.0000000000	35.5132786404	-2.8509068286
	308.0000000000	26.3086126492	-0.5816543482
	312.0000000000	30.7150888969	2.7998375311
	316.0000000000	51.7213014015	8.3062186401
	320.0000000000	104.9389023351	20.7028411200
	324.0000000000	185.0103796682	6.1242755808
	328.0000000000	219.2432402785	18.3237353047
	332.0000000000	179.3202386613	-36.3780080095
	336.0000000000	73.3896090583	-15.1185558327
	340.0000000000	36.8757901445	-5.1938450887
	344.0000000000	23.3818428479	-2.0436571851
	348.0000000000	18.4277176422	-0.5307432449
	352.0000000000	19.3755179702	1.1887688136
	356.0000000000	30.9090863678	4.8250992354
	360.0000000000	43.0174049600	-1.2102349127
	364.0000000000	26.8838943627	-4.8471939565
	368.0000000000	14.3246275536	-1.7087784137
	372.0000000000	10.3555064750	-0.4959983653
	376.0000000000	9.6215210387	0.1065898287
	380.0000000000	11.4814604382	0.9487441289
	384.0000000000	19.2318030582	3.3394422939
	388.0000000000	34.0116627580	0.7552479079
	392.0000000000	21.5641723888	-3.3554009527
	396.0000000000	14.4687373476	-0.5668197323
	400.0000000000	15.2791666655	0.9567908247
	404.0000000000	23.5829543760	3.6008221434
	408.0000000000	43.2131101527	4.2094405626
	412.0000000000	57.8212095406	6.2998555322
	416.0000000000	68.2787765411	-5.7655718313
	420.0000000000	50.4976372821	-0.5925202351
	424.0000000000	54.2744815798	3.3486873822
	428.0000000000	95.0771332194	16.6029452584
	432.0000000000	105.4988086535	-16.4831857243
	436.0000000000	51.1327368229	-7.0407797922
	440.0000000000	39.3847648604	-1.6524709478
	444.0000000000	26.6851249460	-2.8768872795
	448.0000000000	21.7910926492	0.3006672082
	452.0000000000	30.2689195414	4.5052702569
	456.0000000000	58.6343866426	6.1817991066
	460.0000000000	44.0975050716	-7.9330645228
	464.0000000000	25.9825515965	-1.3955714381
	468.0000000000	26.8602249267	0.1812145419
	472.0000000000	20.5032260908	-1.7378946479
	476.0000000000	18.1186326902	0.4407018617
	480.0000000000	24.3017210776	2.9204200148
	484.0000000000	46.6102489922	9.0869242919
	488.0000000000	77.8208630195	0.2924148750
	492.0000000000	80.1648983917	7.7461860294
	496.0000000000	136.2120017510	7.6269669727
	500.0000000000	82.0968891927	-18.8628406107
	504.0000000000	35.4116226268	-6.1967993318
	508.0000000000	20.6170124868	-1.9734106770
	512.0000000000	16.9338283054	-0.0358414382
	516.0000000000	19.9285171977	0.9664031078
	520.0000000000	19.3859738334	-0.2415081787
	524.0000000000	25.1674730760	3.6540128891
	528.0000000000	49.9413800304	6.0664611641
	532.0000000000	37.9136093900	-7.8737609722
	536.0000000000	17.2102321315	-2.8399474057
	540.0000000000	10.3539974227	-0.9675872287
	544.0000000000	7.8824429205	-0.3637300171
	548.0000000000	7.0278286866	-0.0895292769
	552.0000000000	7.1020718486	0.1088678522
	556.0000000000	7.9932144383	0.3566933633
	560.0000000000	10.3992997377	0.8708403060
	564.0000000000	16.3358807064	2.3804046875
	568.0000000000	30.3936984779	3.4541370178
	572.0000000000	32.0979737157	-0.2841752716
	576.0000000000	43.9636349471	6.8545257356
	580.0000000000	71.1105438277	0.3052836025
	584.0000000000	61.9908517229	1.5865365158
	588.0000000000	97.1261348606	15.5913638508
	592.0000000000	131.0986867092	-12.4627869686
	596.0000000000	63.0568074312	-11.6841769408
	600.0000000000	40.6857524883	-0.9150764417
	604.0000000000	39.9303005436	-2.6662621965
	608.0000000000	26.1293147791	-2.1664077435
	612.0000000000	24.8824656682	1.5523860915
	616.0000000000	41.0910905986	6.2342442450
	620.0000000000	44.6230768056	-6.1481036344
	624.0000000000	24.2640635181	-2.7938396095
	628.0000000000	19.5428126715	0.0691417694
	632.0000000000	24.7988593325	2.8904606247
	636.0000000000	47.2353617771	8.1517544713
	640.0000000000	54.1153208057	-6.8260524144
	644.0000000000	32.8814750944	-2.2346181745
	648.0000000000	27.2609279500	-1.7608016238
	652.0000000000	22.7780042103	-0.1612532574
	656.0000000000	25.5494327985	1.5285633160
	660.0000000000	36.0300030130	4.0847336323
	664.0000000000	64.1624987614	11.2701056210
	668.0000000000	148.4400397508	34.6838395714
	672.0000000000	271.2938305611	-6.8015084098
	676.0000000000	140.4966495993	-28.6979308258
	680.0000000000	77.7664710864	-6.2243078160
	684.0000000000	75.8755973588	5.1395002109
	688.0000000000	130.8566342761	25.4154063001
	692.0000000000	248.2443809291	7.1828237029
	696.0000000000	145.4924253037	-28.9158016539
	700.0000000000	82.1531745872	-5.8997948641
	704.0000000000	86.0820369877	7.9610660715
	708.0000000000	130.8973380455	5.4770430084
	712.0000000000	133.3686925966	7.7265466271
	716.0000000000	190.6444598850	3.9494009419
	720.0000000000	140.5767708985	-15.8958420387
	724.0000000000	104.4504088409	-0.5781698752
	728.0000000000	92.4629106681	-8.3241779300
	732.0000000000	79.3564910506	3.5452482104
	736.0000000000	85.7881987131	-7.5957001102
	740.0000000000	50.9305987479	-5.5475251028
	744.0000000000	41.3574315843	0.1318119033
	748.0000000000	51.5447796620	5.5317334946
	752.0000000000	96.8060840875	19.0570213519
	756.0000000000	159.5208997705	-5.4556320888
	760.0000000000	94.5758111543	-12.0444067166
	764.0000000000	81.2637092564	4.3325472430
	768.0000000000	115.3096956007	9.3767479273
	772.0000000000	182.8001966081	25.7741131382
	776.0000000000	182.1550373964	-28.6670702853
	780.0000000000	99.9067752586	-8.3712257352
	784.0000000000	106.7789661680	9.8660070398
	788.0000000000	109.9381346334	-13.6303237912
	792.0000000000	64.9475606171	-5.5938545270
	796.0000000000	62.1620020496	4.0539630478
	800.0000000000	100.3383812336	12.9735038391
	804.0000000000	102.1833702760	-10.9874412652
	808.0000000000	67.3708863616	-4.1099824805
	812.0000000000	68.2836158517	4.2908762220
	816.0000000000	107.8057777252	17.6520782057
	820.0000000000	243.4503175319	54.2050008132
	824.0000000000	367.9479289186	-33.8244911405
	828.0000000000	178.3700619969	-32.7921839376
	832.0000000000	97.7415166165	-12.0714937373
	836.0000000000	70.2693682050	-2.7187262099
	840.0000000000	70.9694251372	3.0015220480
	844.0000000000	97.9866498720	11.2375071718
	848.0000000000	148.0196980055	10.6588915928
	852.0000000000	228.3343596080	38.1086663611
	856.0000000000	528.4108574930	117.4456643249
	860.0000000000	745.3736796750	-77.7258554702
	864.0000000000	436.0342164641	-30.9660721151
	868.0000000000	347.8768287812	-46.9100660233
	872.0000000000	169.6164523869	-28.6660681974
	876.0000000000	106.9110165622	-5.8543560891
	880.0000000000	99.6501414749	-1.9174009370
	884.0000000000	102.3459834739	7.8747867518
	888.0000000000	153.3597184535	3.8747660544
	892.0000000000	91.4183090014	-18.7769547324
	896.0000000000	44.3220276457	-6.5803680253
	900.0000000000	27.2672687885	-2.7000829870
	904.0000000000	19.5123610887	-1.3805873530
	908.0000000000	15.2739163261	-0.8065142751
	912.0000000000	12.8088575214	-0.4978592291
	916.0000000000	11.1565140497	-0.2949853372
	920.0000000000	10.3197573811	-0.1234330265
	924.0000000000	10.2154099577	0.0846387115
	928.0000000000	11.1906126048	0.4623756965
	932.0000000000	14.6635585330	1.4553385729
	936.0000000000	25.7042845291	4.7521866954
	940.0000000000	50.0879800473	3.2916106120
	944.0000000000	36.6733660339	-4.2744334139
	948.0000000000	33.4686216515	1.3873324478
	952.0000000000	25.9182077888	-4.3500792097
	956.0000000000	13.9406562516	-1.6395060197
	960.0000000000	10.3519247947	-0.3426787128
	964.0000000000	10.7204725212	0.6129130829
	968.0000000000	16.7792221267	2.6947129573
	972.0000000000	25.2175468158	-1.1750148551
	976.0000000000	13.8649494918	-2.3219800650
	980.0000000000	8.5177434221	-0.6473751630
	984.0000000000	7.0229366810	-0.1368676061
	988.0000000000	6.4042607727	-0.0851969050
	992.0000000000	6.8602647318	0.3570643097
	996.0000000000	9.8343787864	1.1338892138
	1000.0000000000	11.4315128447	-0.8225194062
	1004.0000000000	8.6764164164	-0.2575537763
	1008.0000000000	9.2697934439	0.5700438773
	1012.0000000000	13.1832708764	1.0232876524
	1016.0000000000	12.8428505240	-0.6212347683
	1020.0000000000	11.7841286698	0.2968174230
	1024.0000000000	14.4053949981	1.0220406259
	1028.0000000000	20.4014577684	2.2035645493
	1032.0000000000	34.5066947944	5.3001639305
	1036.0000000000	65.5049851825	8.9269391795
	1040.0000000000	104.3956713475	14.9699304529
	1044.0000000000	228.0788669086	47.8749793865
	1048.0000000000	280.5869159343	-43.1106983161
	1052.0000000000	117.3222612429	-25.2742523877
	1056.0000000000	59.6224281949	-7.0923687639
	1060.0000000000	46.4390238471	-0.0834663228
	1064.0000000000	60.7997508251	8.4011226771
	1068.0000000000	126.2321261770	22.3650786345
	1072.0000000000	126.1334585319	-23.6022154087
	1076.0000000000	52.1708357773	-10.8441554156
	1080.0000000000	26.4197216255	-3.7368446827
	1084.0000000000	16.4600700775	-1.6209209425
	1088.0000000000	11.7764135662	-0.8336796660
	1092.0000000000	9.2533836863	-0.4755956136
	1096.0000000000	7.7713004407	-0.2856111652
	1100.0000000000	6.8749519698	-0.1709601544
	1104.0000000000	6.6450541451	-0.0883059506
	1108.0000000000	6.4188931845	-0.0264321623
	1112.0000000000	6.4141355144	0.0312726577
	1116.0000000000	6.6646492465	0.0964890687
	1120.0000000000	7.2213258131	0.1889550646
	1124.0000000000	8.2735107602	0.3573444605
	1128.0000000000	10.3846584869	0.7676032129
	1132.0000000000	15.5239538577	2.0470456080
	1136.0000000000	26.1616002437	1.7944676843
	1140.0000000000	22.7116160531	-1.4352563446
	1144.0000000000	21.9475943525	0.9598100285
	1148.0000000000	30.6031603730	3.6544885640
	1152.0000000000	57.1757546720	11.1284921678
	1156.0000000000	136.5752850509	27.8003750836
	1160.0000000000	154.7190579030	-25.2495964647
	1164.0000000000	69.8274511510	-12.2884360040
	1168.0000000000	43.2186929520	-2.7605865973
	1172.0000000000	41.4056220644	1.6845849890
	1176.0000000000	58.5033775487	6.6510669784
	1180.0000000000	77.3332604267	3.0103944464
	1184.0000000000	116.3907790477	20.0846548247
	1188.0000000000	257.3598512209	42.2525462066
	1192.0000000000	265.9375001299	-25.4911748124
	1196.0000000000	162.3579372444	-28.3836187238
	1200.0000000000	82.9407374348	-11.7010876121
	1204.0000000000	56.2737973201	-2.7525847424
	1208.0000000000	48.3874009619	-2.3085697315
	1212.0000000000	42.7465951504	-0.1183265437
	1216.0000000000	47.0636735905	2.2613812081
	1220.0000000000	62.0778611769	5.6051210065
	1224.0000000000	97.7842379679	13.5278527009
	1228.0000000000	190.3670007639	36.5085341965
	1232.0000000000	411.0287301552	79.7830798104
	1236.0000000000	762.7714427537	13.7969943760
	1240.0000000000	412.6239058543	-95.2580359551
	1244.0000000000	188.2240580605	-27.6722732951
	1248.0000000000	133.1762488238	-3.5777693336
	1252.0000000000	132.6360603363	2.6691655146
	1256.0000000000	176.6879526017	23.1474488587
	1260.0000000000	365.0324220634	70.9480003794
	1264.0000000000	469.4556944048	-58.8171280488
	1268.0000000000	201.4847842466	-45.5576498846
	1272.0000000000	92.6232937716	-15.0487464929
	1276.0000000000	53.4937113683	-6.1787954445
	1280.0000000000	36.0292817567	-3.0531224188
	1284.0000000000	26.8694527777	-1.6917174824
	1288.0000000000	21.6469319352	-0.9865217084
	1292.0000000000	18.6199249514	-0.5555133659
	1296.0000000000	17.0611986297	-0.2324834341
	1300.0000000000	16.7483621894	0.0900660191
	1304.0000000000	17.9519420789	0.5539127170
	1308.0000000000	21.8538730854	1.5379657685
	1312.0000000000	32.7121543314	4.4410958079
	1316.0000000000	60.3618726572	7.2413728253
	1320.0000000000	62.3509165039	-2.3401400990
	1324.0000000000	74.2129431567	9.5891330929
	1328.0000000000	145.7349490382	22.4348594552
	1332.0000000000	199.4349424391	13.2482160632
	1336.0000000000	199.3892909578	-29.5328888969
	1340.0000000000	86.2118753896	-18.1154335107
	1344.0000000000	42.7940216553	-6.0395454278
	1348.0000000000	27.1535776468	-2.4295024553
	1352.0000000000	20.3726267047	-1.0689125098
	1356.0000000000	17.5289578824	-0.3822778286
	1360.0000000000	17.0492160704	0.1338945006
	1364.0000000000	18.8259070090	0.8205553520
	1368.0000000000	24.5606575233	2.1561385532
	1372.0000000000	33.3553065006	1.9828781035
	1376.0000000000	48.9701530593	7.0995055329
	1380.0000000000	103.5069302646	21.5981247226
	1384.0000000000	152.7932072215	-12.3500901402
	1388.0000000000	88.2584430422	-9.3284515423
	1392.0000000000	82.9377566983	6.0686523541
	1396.0000000000	148.6650791691	30.6604491217
	1400.0000000000	316.1393743410	25.6730624874
	1404.0000000000	199.0470167627	-45.7083342361
	1408.0000000000	86.5242801703	-14.3643971603
	1412.0000000000	54.3413511178	-4.3776179196
	1416.0000000000	39.9887761276	-2.2757033167
	1420.0000000000	38.6006557501	1.7177332785
	1424.0000000000	58.1282346812	9.1622705590
	1428.0000000000	92.8467591291	-0.8526042752
	1432.0000000000	65.0463745324	-4.3361920566
	1436.0000000000	76.0336819177	10.0277415318
	1440.0000000000	107.7495094830	-6.1648569322
	1444.0000000000	57.4715940816	-9.8688824645
	1448.0000000000	35.3768056821	-2.5208512220
	1452.0000000000	31.4900250987	0.2082202095
	1456.0000000000	36.4140430815	2.3360637310
	1460.0000000000	52.4017582635	6.2152220612
	1464.0000000000	94.3726653857	16.1435704949
	1468.0000000000	184.4937272989	31.6158334864
	1472.0000000000	416.2640759491	78.6467698297
	1476.0000000000	415.5059792681	-81.5367117719
	1480.0000000000	162.7036182616	-36.6419226544
	1484.0000000000	75.0437992853	-12.2746808805
	1488.0000000000	42.9773363714	-5.0386428901
	1492.0000000000	29.4555460349	-2.1221600996
	1496.0000000000	23.8573357723	-1.2192597856
	1500.0000000000	17.6612326924	-1.3954326386
	1504.0000000000	13.7955725598	-0.6130489420
	1508.0000000000	12.3843592424	-0.0968838402
	1512.0000000000	13.3781439351	0.7084763615
	1516.0000000000	20.0385360166	3.0008232801
	1520.0000000000	32.6881790614	-0.1887313460
	1524.0000000000	19.3097764771	-3.2953085218
	1528.0000000000	11.3887310083	-1.0468408960
	1532.0000000000	8.9673103788	-0.2682443788
	1536.0000000000	8.9056893288	0.1682109714
	1540.0000000000	8.3581180107	-0.4526193808
	1544.0000000000	6.9389267160	-0.1833553213
	1548.0000000000	6.5692050307	-0.0251322601
	1552.0000000000	6.6414675625	0.0563227063
	1556.0000000000	7.0085876743	0.1284465807
	1560.0000000000	7.6970943288	0.2219306563
	1564.0000000000	8.6773984512	0.3799469964
	1568.0000000000	10.7530620564	0.7020035639
	1572.0000000000	14.9570839032	1.5511009094
	1576.0000000000	25.6588095277	4.3716367103
	1580.0000000000	52.3653954608	6.6749159731
	1584.0000000000	44.9545074672	-6.5743730095
	1588.0000000000	29.4130531761	-1.3331649019
	1592.0000000000	30.4204671575	1.6550523663
	1596.0000000000	43.8682813299	5.5994544300
	1600.0000000000	84.8317210607	17.0498626258
	1604.0000000000	180.1615696817	20.3667871284
	1608.0000000000	211.8159661739	9.4164179723
	1612.0000000000	175.8288403483	-31.5126839979
	1616.0000000000	80.5548107942	-13.5538238871
	1620.0000000000	49.5207663144	-3.8229548031
	1624.0000000000	42.3598364787	-0.1496292529
	1628.0000000000	47.5449022806	2.9132642496
	1632.0000000000	69.8553503808	9.3407150324
	1636.0000000000	137.6340743459	26.3194712730
	1640.0000000000	203.2917327989	-8.3192707606
	1644.0000000000	180.3647434458	10.0328964425
	1648.0000000000	315.0918714785	54.6910135091
	1652.0000000000	397.6120215102	-35.2426255762
	1656.0000000000	220.2752582788	-39.7199661680
	1660.0000000000	122.3854751213	-11.6716521379
	1664.0000000000	104.6304121458	1.4534870502
	1668.0000000000	133.4083688948	14.0585757790
	1672.0000000000	241.3444215064	46.0860212923
	1676.0000000000	591.4194787120	138.6770536831
	1680.0000000000	884.6998519883	-96.0901161901
	1684.0000000000	374.6068801479	-90.1100607275
	1688.0000000000	160.8502374852	-29.0986193419
	1692.0000000000	86.1120882520	-11.6189650268
	1696.0000000000	53.4580084887	-5.6433689065
	1700.0000000000	36.5286378479	-3.1433030500
	1704.0000000000	26.6491541441	-1.9286345764
	1708.0000000000	20.3748178072	-1.2701996681
	1712.0000000000	16.1326340219	-0.8826617930
	1716.0000000000	13.1235497440	-0.6395697533
	1720.0000000000	10.9070060745	-0.4791828222
	1724.0000000000	9.2238258304	-0.3689396394
	1728.0000000000	7.9133220413	-0.2905583497
	1732.0000000000	6.8714654006	-0.2332292921
	1736.0000000000	6.0284211774	-0.1902771718
	1740.0000000000	5.3358442912	-0.1574246071
	1744.0000000000	4.7314428128	-0.1314990911
	1748.0000000000	4.2474002333	-0.1112868864
	1752.0000000000	3.8358265837	-0.0950781369
	1756.0000000000	3.4827204027	-0.0819190026
	1760.0000000000	3.1773388945	-0.0711175615
	1764.0000000000	2.9113226533	-0.0621632641
	1768.0000000000	2.6040522686	-0.0537679951
	1772.0000000000	2.3006131335	-0.0462658282
	1776.0000000000	2.1262695759	-0.0410462048
	1780.0000000000	1.9712276405	-0.0365896897
	1784.0000000000	1.8327163567	-0.0327608739
	1788.0000000000	1.7084478983	-0.0294523291
	1792.0000000000	1.5965194167	-0.0265780628
	1796.0000000000	1.4953374672	-0.0240686713
	1800.0000000000	1.3123161548	-0.0207351481
	1804.0000000000	1.2331704528	-0.0188766923
	1808.0000000000	1.1610140242	-0.0172348915
	1812.0000000000	0.8837679748	-0.0131646214
	1816.0000000000	0.7849343787	-0.0114558559
	1820.0000000000	0.7410414471	-0.0105087637
	1824.0000000000	0.7007289611	-0.0096632340
	1828.0000000000	0.6636179197	-0.0089060128
	1832.0000000000	0.6293781638	-0.0082258682
	1836.0000000000	0.5977210141	-0.0076132396
	1840.0000000000	0.0000000000	0.0000000000
	1844.0000000000	0.0000000000	0.0000000000
	1848.0000000000	0.0000000000	0.0000000000
	1852.0000000000	0.0000000000	0.0000000000
	1856.0000000000	0.0000000000	0.0000000000
	1860.0000000000	0.0000000000	0.0000000000
	1864.0000000000	0.0000000000	0.0000000000
	1868.0000000000	0.0000000000	0.0000000000
	1872.0000000000	0.0000000000	0.0000000000
	1876.0000000000	0.0000000000	0.0000000000
	1880.0000000000	0.0000000000	0.0000000000
	1884.0000000000	0.0000000000	0.0000000000
	1888.0000000000	0.0000000000	0.0000000000
	1892.0000000000	0.0000000000	0.0000000000
	1896.0000000000	0.0000000000	0.0000000000
	1900.0000000000	0.0000000000	0.0000000000
	1904.0000000000	0.0000000000	0.0000000000
	1908.0000000000	0.0000000000	0.0000000000
	1912.0000000000	0.0000000000	0.0000000000
	1916.0000000000	0.0000000000	0.0000000000
	1920.0000000000	0.0000000000	0.0000000000
	1924.0000000000	0.0000000000	0.0000000000
	1928.0000000000	0.0000000000	0.0000000000
	1932.0000000000	0.0000000000	0.0000000000
	1936.0000000000	0.0000000000	0.0000000000
	1940.0000000000	0.0000000000	0.0000000000
	1944.0000000000	0.0000000000	0.0000000000
	1948.0000000000	0.0000000000	0.0000000000
	1952.0000000000	0.0000000000	0.0000000000
	1956.0000000000	0.0000000000	0.0000000000
	1960.0000000000	0.0000000000	0.0000000000
	1964.0000000000	0.0000000000	0.0000000000
	1968.0000000000	0.0000000000	0.0000000000
	1972.0000000000	0.0000000000	0.0000000000
	1976.0000000000	0.0000000000	0.0000000000
	1980.0000000000	0.0000000000	0.0000000000
	1984.0000000000	0.0000000000	0.0000000000
	1988.0000000000	0.0000000000	0.0000000000
	1992.0000000000	0.0000000000	0.0000000000
	1996.0000000000	0.0000000000	0.0000000000
	2000.0000000000	0.0000000000	0.0000000000
	2004.0000000000	0.0000000000	0.0000000000
	2008.0000000000	0.0000000000	0.0000000000
	2012.0000000000	0.0000000000	0.0000000000
	2016.0000000000	0.0000000000	0.0000000000
	2020.0000000000	0.0000000000	0.0000000000
	2024.0000000000	0.0000000000	0.0000000000
	2028.0000000000	0.0000000000	0.0000000000
	2032.0000000000	0.0000000000	0.0000000000
	2036.0000000000	0.0000000000	0.0000000000
	2040.0000000000	0.0000000000	0.0000000000
	2044.0000000000	0.0000000000	0.0000000000
	2048.0000000000	0.0000000000	0.0000000000
	2052.0000000000	0.0000000000	0.0000000000
	2056.0000000000	0.0000000000	0.0000000000
	2060.0000000000	0.0000000000	0.0000000000
	2064.0000000000	0.0000000000	0.0000000000
	2068.0000000000	0.0000000000	0.0000000000
	2072.0000000000	0.0000000000	0.0000000000
	2076.0000000000	0.0000000000	0.0000000000
	2080.0000000000	0.0000000000	0.0000000000
	2084.0000000000	0.0000000000	0.0000000000
	2088.0000000000	0.0000000000	0.0000000000
	2092.0000000000	0.0000000000	0.0000000000
	2096.0000000000	0.0000000000	0.0000000000
	2100.0000000000	0.0000000000	0.0000000000
	2104.0000000000	0.0000000000	0.0000000000
	2108.0000000000	0.0000000000	0.0000000000
	2112.0000000000	0.0000000000	0.0000000000
	2116.0000000000	0.0000000000	0.0000000000
	2120.0000000000	0.0000000000	0.0000000000
	2124.0000000000	0.0000000000	0.0000000000
	2128.0000000000	0.0000000000	0.0000000000
	2132.0000000000	0.0000000000	0.0000000000
	2136.0000000000	0.0000000000	0.0000000000
	2140.0000000000	0.0000000000	0.0000000000
	2144.0000000000	0.0000000000	0.0000000000
	2148.0000000000	0.0000000000	0.0000000000
	2152.0000000000	0.0000000000	0.0000000000
	2156.0000000000	0.0000000000	0.0000000000
	2160.0000000000	0.0000000000	0.0000000000
	2164.0000000000	0.0000000000	0.0000000000
	2168.0000000000	0.0000000000	0.0000000000
	2172.0000000000	0.0000000000	0.0000000000
	2176.0000000000	0.0000000000	0.0000000000
	2180.0000000000	0.0000000000	0.0000000000
	2184.0000000000	0.0000000000	0.0000000000
	2188.0000000000	0.0000000000	0.0000000000
	2192.0000000000	0.0000000000	0.0000000000
	2196.0000000000	0.0000000000	0.0000000000
	2200.0000000000	0.0000000000	0.0000000000
	2204.0000000000	0.0000000000	0.0000000000
	2208.0000000000	0.0000000000	0.0000000000
	2212.0000000000	0.0000000000	0.0000000000
	2216.0000000000	0.0000000000	0.0000000000
	2220.0000000000	0.0000000000	0.0000000000
	2224.0000000000	0.0000000000	0.0000000000
	2228.0000000000	0.0000000000	0.0000000000
	2232.0000000000	0.0000000000	0.0000000000
	2236.0000000000	0.0000000000	0.0000000000
	2240.0000000000	0.0000000000	0.0000000000
	2244.0000000000	0.0000000000	0.0000000000
	2248.0000000000	0.0000000000	0.0000000000
	2252.0000000000	0.0000000000	0.0000000000
	2256.0000000000	0.0000000000	0.0000000000
	2260.0000000000	0.0000000000	0.0000000000
	2264.0000000000	0.0000000000	0.0000000000
	2268.0000000000	0.0000000000	0.0000000000
	2272.0000000000	0.0000000000	0.0000000000
	2276.0000000000	0.0000000000	0.0000000000
	2280.0000000000	0.0000000000	0.0000000000
	2284.0000000000	0.0000000000	0.0000000000
	2288.0000000000	0.0000000000	0.0000000000
	2292.0000000000	0.0000000000	0.0000000000
	2296.0000000000	0.0000000000	0.0000000000
	2300.0000000000	0.0000000000	0.0000000000
	2304.0000000000	0.0000000000	0.0000000000
	2308.0000000000	0.0000000000	0.0000000000
	2312.0000000000	0.0000000000	0.0000000000
	2316.0000000000	0.0000000000	0.0000000000
	2320.0000000000	0.0000000000	0.0000000000
	2324.0000000000	0.0000000000	0.0000000000
	2328.0000000000	0.0000000000	0.0000000000
	2332.0000000000	0.0000000000	0.0000000000
	2336.0000000000	0.0000000000	0.0000000000
	2340.0000000000	0.0000000000	0.0000000000
	2344.0000000000	0.0000000000	0.0000000000
	2348.0000000000	0.0000000000	0.0000000000
	2352.0000000000	0.0000000000	0.0000000000
	2356.0000000000	0.0000000000	0.0000000000
	2360.0000000000	0.0000000000	0.0000000000
	2364.0000000000	0.0000000000	0.0000000000
	2368.0000000000	0.0000000000	0.0000000000
	2372.0000000000	0.0000000000	0.0000000000
	2376.0000000000	0.0000000000	0.0000000000
	2380.0000000000	0.0000000000	0.0000000000
	2384.0000000000	0.0000000000	0.0000000000
	2388.0000000000	0.0000000000	0.0000000000
	2392.0000000000	0.0000000000	0.0000000000
	2396.0000000000	0.0000000000	0.0000000000
	2400.0000000000	0.0000000000	0.0000000000
	2404.0000000000	0.0000000000	0.0000000000
	2408.0000000000	0.0000000000	0.0000000000
	2412.0000000000	0.0000000000	0.0000000000
	2416.0000000000	0.0000000000	0.0000000000
	2420.0000000000	0.0000000000	0.0000000000
	2424.0000000000	0.0000000000	0.0000000000
	2428.0000000000	0.0000000000	0.0000000000
	2432.0000000000	0.0000000000	0.0000000000
	2436.0000000000	0.0000000000	0.0000000000
	2440.0000000000	0.0000000000	0.0000000000
	2444.0000000000	0.0000000000	0.0000000000
	2448.0000000000	0.0000000000	0.0000000000
	2452.0000000000	0.0000000000	0.0000000000
	2456.0000000000	0.0000000000	0.0000000000
	2460.0000000000	0.0000000000	0.0000000000
	2464.0000000000	0.0000000000	0.0000000000
	2468.0000000000	0.0000000000	0.0000000000
	2472.0000000000	0.0000000000	0.0000000000
	2476.0000000000	0.0000000000	0.0000000000
	2480.0000000000	0.0000000000	0.0000000000
	2484.0000000000	0.0000000000	0.0000000000
	2488.0000000000	0.0000000000	0.0000000000
	2492.0000000000	0.0000000000	0.0000000000
	2496.0000000000	0.0000000000	0.0000000000
	2500.0000000000	0.0000000000	0.0000000000
	2504.0000000000	0.0000000000	0.0000000000
	2508.0000000000	0.0000000000	0.0000000000
	2512.0000000000	0.0000000000	0.0000000000
	2516.0000000000	0.0000000000	0.0000000000
	2520.0000000000	0.0000000000	0.0000000000
	2524.0000000000	0.0000000000	0.0000000000
	2528.0000000000	0.0000000000	0.0000000000
	2532.0000000000	0.0000000000	0.0000000000
	2536.0000000000	0.0000000000	0.0000000000
	2540.0000000000	0.0000000000	0.0000000000
	2544.0000000000	0.0000000000	0.0000000000
	2548.0000000000	0.0000000000	0.0000000000
	2552.0000000000	0.0000000000	0.0000000000
	2556.0000000000	0.0000000000	0.0000000000
	2560.0000000000	0.0000000000	0.0000000000
	2564.0000000000	0.0000000000	0.0000000000
	2568.0000000000	0.0000000000	0.0000000000
	2572.0000000000	0.0000000000	0.0000000000
	2576.0000000000	0.0000000000	0.0000000000
	2580.0000000000	0.0000000000	0.0000000000
	2584.0000000000	0.0000000000	0.0000000000
	2588.0000000000	0.0000000000	0.0000000000
	2592.0000000000	0.0000000000	0.0000000000
	2596.0000000000	0.0000000000	0.0000000000
	2600.0000000000	0.0000000000	0.0000000000
	2604.0000000000	0.0000000000	0.0000000000
	2608.0000000000	0.0000000000	0.0000000000
	2612.0000000000	0.0000000000	0.0000000000
	2616.0000000000	0.0000000000	0.0000000000
	2620.0000000000	0.0000000000	0.0000000000
	2624.0000000000	0.0000000000	0.0000000000
	2628.0000000000	0.0000000000	0.0000000000
	2632.0000000000	0.0000000000	0.0000000000
	2636.0000000000	0.0000000000	0.0000000000
	2640.0000000000	0.0000000000	0.0000000000
	2644.0000000000	0.0000000000	0.0000000000
	2648.0000000000	0.0000000000	0.0000000000
	2652.0000000000	0.0000000000	0.0000000000
	2656.0000000000	0.0000000000	0.0000000000
	2660.0000000000	0.0000000000	0.0000000000
	2664.0000000000	0.0000000000	0.0000000000
	2668.0000000000	0.0000000000	0.0000000000
	2672.0000000000	0.0000000000	0.0000000000
	2676.0000000000	0.0000000000	0.0000000000
	2680.0000000000	0.0000000000	0.0000000000
	2684.0000000000	0.0000000000	0.0000000000
	2688.0000000000	0.0000000000	0.0000000000
	2692.0000000000	0.0000000000	0.0000000000
	2696.0000000000	0.0000000000	0.0000000000
	2700.0000000000	0.0000000000	0.0000000000
	2704.0000000000	0.0000000000	0.0000000000
	2708.0000000000	0.0000000000	0.0000000000
	2712.0000000000	0.0000000000	0.0000000000
	2716.0000000000	0.0000000000	0.0000000000
	2720.0000000000	0.0000000000	0.0000000000
	2724.0000000000	0.0000000000	0.0000000000
	2728.0000000000	0.0000000000	0.0000000000
	2732.0000000000	0.0000000000	0.0000000000
	2736.0000000000	0.0000000000	0.0000000000
	2740.0000000000	0.0000000000	0.0000000000
	2744.0000000000	0.0000000000	0.0000000000
	2748.0000000000	0.0000000000	0.0000000000
	2752.0000000000	0.0000000000	0.0000000000
	2756.0000000000	0.0000000000	0.0000000000
	2760.0000000000	0.0000000000	0.0000000000
	2764.0000000000	0.0000000000	0.0000000000
	2768.0000000000	0.0000000000	0.0000000000
	2772.0000000000	0.0000000000	0.0000000000
	2776.0000000000	0.0000000000	0.0000000000
	2780.0000000000	0.0000000000	0.0000000000
	2784.0000000000	0.0000000000	0.0000000000
	2788.0000000000	0.0000000000	0.0000000000
	2792.0000000000	0.0000000000	0.0000000000
	2796.0000000000	0.0000000000	0.0000000000
	2800.0000000000	0.0000000000	0.0000000000
	2804.0000000000	0.0000000000	0.0000000000
	2808.0000000000	0.0000000000	0.0000000000
	2812.0000000000	0.0000000000	0.0000000000
	2816.0000000000	0.0000000000	0.0000000000
	2820.0000000000	0.0000000000	0.0000000000
	2824.0000000000	0.0000000000	0.0000000000
	2828.0000000000	0.0000000000	0.0000000000
	2832.0000000000	0.0000000000	0.0000000000
	2836.0000000000	0.0000000000	0.0000000000
	2840.0000000000	0.0000000000	0.0000000000
	2844.0000000000	0.0000000000	0.0000000000
	2848.0000000000	0.0000000000	0.0000000000
	2852.0000000000	0.0000000000	0.0000000000
	2856.0000000000	0.0000000000	0.0000000000
	2860.0000000000	0.0000000000	0.0000000000
	2864.0000000000	0.0000000000	0.0000000000
	2868.0000000000	0.0000000000	0.0000000000
	2872.0000000000	0.0000000000	0.0000000000
	2876.0000000000	0.0000000000	0.0000000000
	2880.0000000000	0.0000000000	0.0000000000
	2884.0000000000	0.0000000000	0.0000000000
	2888.0000000000	0.0000000000	0.0000000000
	2892.0000000000	0.0000000000	0.0000000000
	2896.0000000000	0.0000000000	0.0000000000
	2900.0000000000	0.0000000000	0.0000000000
	2904.0000000000	0.0000000000	0.0000000000
	2908.0000000000	0.0000000000	0.0000000000
	2912.0000000000	0.0000000000	0.0000000000
	2916.0000000000	0.0000000000	0.0000000000
	2920.0000000000	0.0000000000	0.0000000000
	2924.0000000000	0.0000000000	0.0000000000
	2928.0000000000	0.0000000000	0.0000000000
	2932.0000000000	0.0000000000	0.0000000000
	2936.0000000000	0.0000000000	0.0000000000
	2940.0000000000	0.0000000000	0.0000000000
	2944.0000000000	0.0000000000	0.0000000000
	2948.0000000000	0.0401114614	0.0005088713
	2952.0000000000	0.0691592452	0.0008935081
	2956.0000000000	0.0728767132	0.0009664993
	2960.0000000000	0.0769021260	0.0010476610
	2964.0000000000	0.0812704538	0.0011381690
	2968.0000000000	0.0860217746	0.0012394079
	2972.0000000000	0.0912021962	0.0013530163
	2976.0000000000	0.0968649780	0.0014809420
	2980.0000000000	0.3604487173	0.0048884213
	2984.0000000000	0.3808370474	0.0053137175
	2988.0000000000	0.4030270329	0.0057904891
	2992.0000000000	0.4272403860	0.0063268839
	2996.0000000000	0.4537345409	0.0069326731
	3000.0000000000	0.4828099067	0.0076196479
	3004.0000000000	0.5148189299	0.0084021330
	3008.0000000000	0.5501775093	0.0092976574
	3012.0000000000	0.5893795024	0.0103278409
	3016.0000000000	0.7160963977	0.0125719293
	3020.0000000000	0.7692521091	0.0140431708
	3024.0000000000	0.8287710522	0.0157617833
	3028.0000000000	0.8957504603	0.0177840069
	3032.0000000000	0.9715441004	0.0201827269
	3036.0000000000	1.0873872660	0.0234306207
	3040.0000000000	1.1895859936	0.0269537774
	3044.0000000000	1.3406246864	0.0316763664
	3048.0000000000	1.4776076310	0.0370101174
	3052.0000000000	1.7033576603	0.0445197876
	3056.0000000000	1.8979522496	0.0531411347
	3060.0000000000	2.1319503499	0.0643733663
	3064.0000000000	2.4839410874	0.0802164654
	3068.0000000000	2.8439063992	0.1009181111
	3072.0000000000	3.3029394751	0.1304397695
	3076.0000000000	3.9066177089	0.1745227799
	3080.0000000000	4.7329268702	0.2443398305
	3084.0000000000	5.9261737351	0.3637574234
	3088.0000000000	7.7818605728	0.5902006532
	3092.0000000000	11.0057121204	1.0850721117
	3096.0000000000	17.5091395386	2.3984590370
	3100.0000000000	34.0015076690	6.7307083235
	3104.0000000000	78.6547117286	13.9295953322
	3108.0000000000	93.9225906721	-6.8775382389
	3112.0000000000	51.5268276204	-8.9596407873
	3116.0000000000	31.6476781880	-2.0246050696
	3120.0000000000	29.9432525501	0.9081360236
	3124.0000000000	38.8987978208	3.8062166085
	3128.0000000000	65.1156086723	10.4648306546
	3132.0000000000	142.2009288317	32.4484903176
	3136.0000000000	336.1046587050	47.2867871693
	3140.0000000000	303.4422195166	-55.8340773427
	3144.0000000000	123.0287862151	-26.9247719655
	3148.0000000000	58.7687803046	-8.8980854166
	3152.0000000000	35.9889907180	-3.4396857008
	3156.0000000000	27.1867783765	-1.2091760785
	3160.0000000000	25.4324168456	0.3319976257
	3164.0000000000	30.8505821660	2.6847558971
	3168.0000000000	52.5218390691	9.5012155604
	3172.0000000000	117.9134093100	20.0910849878
	3176.0000000000	109.8751413935	-20.7142541285
	3180.0000000000	50.5246029064	-7.9089434571
	3184.0000000000	34.6600372472	-1.0230963685
	3188.0000000000	40.5324016593	4.3528877599
	3192.0000000000	67.3908002492	5.0989579821
	3196.0000000000	61.8055074907	-1.9203145471
	3200.0000000000	75.8652292198	7.9341637133
	3204.0000000000	81.5290530862	-4.4347541647
	3208.0000000000	91.5187909252	11.6088905146
	3212.0000000000	133.2806078388	-4.1453982693
	3216.0000000000	101.4351477495	-0.0242703868
	3220.0000000000	125.0962243951	-1.5066156293
	3224.0000000000	67.2369235718	-14.8225973819
	3228.0000000000	30.7561191830	-5.0334443427
	3232.0000000000	17.9016766978	-1.9730807110
	3236.0000000000	12.5181782418	-0.8690720740
	3240.0000000000	10.3371232959	-0.2447702648
	3244.0000000000	10.7835527099	0.5654539664
	3248.0000000000	16.6152293624	2.6624436965
	3252.0000000000	25.9073434556	-0.8819597489
	3256.0000000000	13.6949459907	-2.7087457086
	3260.0000000000	7.0825726424	-0.9260177973
	3264.0000000000	4.6411220993	-0.3963507029
	3268.0000000000	3.4389158140	-0.2133156692
	3272.0000000000	2.7385650742	-0.1337770374
	3276.0000000000	2.2932353724	-0.0928682261
	3280.0000000000	1.9734971344	-0.0689198828
	3284.0000000000	1.7305997390	-0.0535649483
	3288.0000000000	1.5386179920	-0.0430366938
	3292.0000000000	1.3824265447	-0.0354446978
	3296.0000000000	1.2525427863	-0.0297543591
	3300.0000000000	0.8998110892	-0.0223675119
	3304.0000000000	0.8171296949	-0.0190990909
	3308.0000000000	0.7461526280	-0.0164825179
	3312.0000000000	0.6846217869	-0.0143533787
	3316.0000000000	0.6308301073	-0.0125969134
	3320.0000000000	0.5834603223	-0.0111307800
	3324.0000000000	0.5414780722	-0.0098944890
	3328.0000000000	0.5040588856	-0.0088426945
	3332.0000000000	0.4705369910	-0.0079408001
	3336.0000000000	0.3617421931	-0.0061931245
	3340.0000000000	0.3382155252	-0.0055846016
	3344.0000000000	0.3169601127	-0.0050551342
	3348.0000000000	0.2976861408	-0.0045919806
	3352.0000000000	0.2801496614	-0.0041848447
	3356.0000000000	0.2369465349	-0.0034924670
	3360.0000000000	0.2220188936	-0.0031778850
	3364.0000000000	0.1766268836	-0.0025069534
	3368.0000000000	0.1670151567	-0.0023028154
	3372.0000000000	0.0941570351	-0.0013233221
	3376.0000000000	0.0890810816	-0.0012166694
	3380.0000000000	0.0844086612	-0.0011212900
	3384.0000000000	0.0200706918	-0.0003032356
	3388.0000000000	0.0189105770	-0.0002773354
	3392.0000000000	0.0178481892	-0.0002543021
	3396.0000000000	0.0168728550	-0.0002337498
	3400.0000000000	0.0159753188	-0.0002153533
	3404.0000000000	0.0151475231	-0.0001988373
	3408.0000000000	0.0143824269	-0.0001839676
	3412.0000000000	0.0000000000	0.0000000000
	3416.0000000000	0.0000000000	0.0000000000
	3420.0000000000	0.0000000000	0.0000000000
	3424.0000000000	0.0000000000	0.0000000000
	3428.0000000000	0.0000000000	0.0000000000
	3432.0000000000	0.0000000000	0.0000000000
	3436.0000000000	0.0000000000	0.0000000000
	3440.0000000000	0.0000000000	0.0000000000
	3444.0000000000	0.0000000000	0.0000000000
	3448.0000000000	0.0000000000	0.0000000000
	3452.0000000000	0.0000000000	0.0000000000
	3456.0000000000	0.0000000000	0.0000000000
	3460.0000000000	0.0000000000	0.0000000000
	3464.0000000000	0.0000000000	0.0000000000
	3468.0000000000	0.0000000000	0.0000000000
	3472.0000000000	0.0000000000	0.0000000000
	3476.0000000000	0.0000000000	0.0000000000
	3480.0000000000	0.0000000000	0.0000000000
	3484.0000000000	0.0000000000	0.0000000000
	3488.0000000000	0.0000000000	0.0000000000
	3492.0000000000	0.0000000000	0.0000000000
	3496.0000000000	0.0000000000	0.0000000000
	3500.0000000000	0.0000000000	0.0000000000
	3504.0000000000	0.0000000000	0.0000000000
	3508.0000000000	0.0000000000	0.0000000000
	3512.0000000000	0.0000000000	0.0000000000
	3516.0000000000	0.0000000000	0.0000000000
	3520.0000000000	0.0000000000	0.0000000000
	3524.0000000000	0.0000000000	0.0000000000
	3528.0000000000	0.0000000000	0.0000000000
	3532.0000000000	0.0000000000	0.0000000000
	3536.0000000000	0.0000000000	0.0000000000
	3540.0000000000	0.0000000000	0.0000000000
	3544.0000000000	0.0000000000	0.0000000000
	3548.0000000000	0.0000000000	0.0000000000
	3552.0000000000	0.0000000000	0.0000000000
	3556.0000000000	0.0000000000	0.0000000000
	3560.0000000000	0.0000000000	0.0000000000
	3564.0000000000	0.0000000000	0.0000000000
	3568.0000000000	0.0000000000	0.0000000000
	3572.0000000000	0.0000000000	0.0000000000
	3576.0000000000	0.0000000000	0.0000000000
	3580.0000000000	0.0000000000	0.0000000000
	3584.0000000000	0.0000000000	0.0000000000
	3588.0000000000	0.0000000000	0.0000000000
	3592.0000000000	0.0000000000	0.0000000000
	3596.0000000000	0.0000000000	0.0000000000
	3600.0000000000	0.0000000000	0.0000000000
	3604.0000000000	0.0000000000	0.0000000000
	3608.0000000000	0.0000000000	0.0000000000
	3612.0000000000	0.0000000000	0.0000000000
	3616.0000000000	0.0000000000	0.0000000000
	3620.0000000000	0.0000000000	0.0000000000
	3624.0000000000	0.0000000000	0.0000000000
	3628.0000000000	0.0000000000	0.0000000000
	3632.0000000000	0.0000000000	0.0000000000
	3636.0000000000	0.0000000000	0.0000000000
	3640.0000000000	0.0000000000	0.0000000000
	3644.0000000000	0.0000000000	0.0000000000
	3648.0000000000	0.0000000000	0.0000000000
	3652.0000000000	0.3572999691	0.0045436276
	3656.0000000000	0.3761919488	0.0049086275
	3660.0000000000	0.3966224930	0.0053137828
	3664.0000000000	0.4187632757	0.0057647696
	3668.0000000000	0.4428105938	0.0062682543
	3672.0000000000	0.4689897286	0.0068321012
	3676.0000000000	0.4975602360	0.0074656314
	3680.0000000000	0.5288223973	0.0081799472
	3684.0000000000	0.5631251327	0.0089883422
	3688.0000000000	0.6008757665	0.0099068229
	3692.0000000000	0.6425521596	0.0109547768
	3696.0000000000	0.6887178839	0.0121558354
	3700.0000000000	0.7400413469	0.0135389983
	3704.0000000000	0.7973200815	0.0151401105
	3708.0000000000	0.8615118625	0.0170038238
	3712.0000000000	0.9337749300	0.0191862255
	3716.0000000000	1.0155204961	0.0217584051
	3720.0000000000	1.1084820156	0.0248113478
	3724.0000000000	1.2148076206	0.0284627414
	3728.0000000000	1.3371850089	0.0328665760
	3732.0000000000	1.4790124774	0.0382268962
	3736.0000000000	1.6446366467	0.0448178366
	3740.0000000000	1.8396883027	0.0530133616
	3744.0000000000	2.0715654541	0.0633323241
	3748.0000000000	2.3501421344	0.0765083092
	3752.0000000000	2.6888318552	0.0936006870
	3756.0000000000	3.1062235675	0.1161763102
	3760.0000000000	3.6286705735	0.1466165685
	3764.0000000000	4.2945218873	0.1886557939
	3768.0000000000	5.3864206228	0.2512300079
	3772.0000000000	6.5554418686	0.3391455959
	3776.0000000000	8.1607611422	0.4734540759
	3780.0000000000	10.4499966609	0.6890645923
	3784.0000000000	13.8733972122	1.0574117977
	3788.0000000000	19.3177561251	1.7391946438
	3792.0000000000	28.7198979195	3.1426517398
	3796.0000000000	46.9320568157	6.4826267483
	3800.0000000000	88.5441479753	16.1611401643
	3804.0000000000	206.9134743132	49.9775068413
	3808.0000000000	508.6823129521	68.6513467254
	3812.0000000000	368.6037425757	-86.7520590234
	3816.0000000000	141.5513995176	-30.7612023035
	3820.0000000000	66.8032494001	-10.7671667854
	3824.0000000000	37.9951573642	-4.6985390118
	3828.0000000000	24.4311644914	-2.4113628923
	3832.0000000000	17.0859170155	-1.3842799279
	3836.0000000000	12.7045721124	-0.8599506422
	3840.0000000000	9.9063270894	-0.5652523737
	3844.0000000000	8.0302141390	-0.3866327695
	3848.0000000000	6.7298473206	-0.2713725099
	3852.0000000000	5.8109096969	-0.1927328848
	3856.0000000000	5.1588968796	-0.1360993211
	3860.0000000000	4.7043240960	-0.0929092144
	3864.0000000000	4.4049786250	-0.0577551927
	3868.0000000000	4.2366119813	-0.0268788380
	3872.0000000000	4.1882346310	0.0027076335
	3876.0000000000	4.2603169655	0.0338409256
	3880.0000000000	4.4653377245	0.0697944275
	3884.0000000000	4.8309713199	0.1150512660
	3888.0000000000	5.4072590583	0.1765985899
	3892.0000000000	6.2810539192	0.2664384179
	3896.0000000000	7.6054386809	0.4069871715
	3900.0000000000	9.6631272049	0.6438535376
	3904.0000000000	13.0152956176	1.0795146877
	3908.0000000000	18.8929883317	1.9745370548
	3912.0000000000	30.3902030407	4.1059269394
	3916.0000000000	56.8390185169	10.2965365687
	3920.0000000000	132.4283308065	31.9349511205
	3924.0000000000	322.9385807397	41.8515567620
	3928.0000000000	229.5746949332	-54.2878297908
	3932.0000000000	88.4061642523	-19.0906301727
	3936.0000000000	41.9393667120	-6.7116636516
	3940.0000000000	23.9416933688	-2.9444876269
	3944.0000000000	15.4177311895	-1.5211115738
	3948.0000000000	10.7666632985	-0.8810112420
	3952.0000000000	7.9630397749	-0.5542289008
	3956.0000000000	6.1453412684	-0.3709502884
	3960.0000000000	4.8998522594	-0.2604968377
	3964.0000000000	4.0086708386	-0.1900622696
	3968.0000000000	3.3484319677	-0.1430560265
	3972.0000000000	2.5121954489	-0.1064027404
	3976.0000000000	2.1350481870	-0.0834106315
	3980.0000000000	1.8367395078	-0.0665838158
	3984.0000000000	1.5967637000	-0.0539894590
	3988.0000000000	1.4008649673	-0.0443777551
	3992.0000000000	1.2388859194	-0.0369164113
	3996.0000000000	1.1034322295	-0.0310367265
