# Supplementary material for: Data of electronic, reactivity, optoelectronic, linear and non-linear optical parameters of doping graphene oxide nanosheet with aluminum atom
Source: Data Brief. 2022 Jan 19;41:107840. doi: 10.1016/j.dib.2022.107840 (PMC8801356; doi:10.1016/j.dib.2022.107840)
Supplement: Supplementary file 1 [file mmc1.zip › supplementary file/DATA OF THE IR SPECTRA/wB97XD/GON2-Al4.xlsx]

#	IR	Spectrum
#	X-Axis:	Frequency	(cm-1)
#	Y-Axis:	&epsilon;	(M-1	cm-1)
#	Peak	information
#	X	Y
#	47.4757000000	66.3251171511
#	53.1844000000	18.8051745826
#	72.8529000000	51.7697483255
#	90.2889000000	3.0620069523
#	92.2735000000	70.3208923896
#	118.6192000000	9.4236780407
#	139.9681000000	26.0339004468
#	166.1981000000	15.8521549888
#	178.9084000000	60.7367827675
#	205.6157000000	94.6982687039
#	229.6028000000	104.3989631282
#	257.8238000000	45.6819654779
#	260.9934000000	11.8660824304
#	271.5000000000	6.5417300940
#	287.4702000000	199.0062190528
#	295.4749000000	12.1393295957
#	314.4981000000	215.0723133218
#	325.8065000000	1194.9733326730
#	337.7514000000	52.4531236711
#	348.3086000000	111.5755244890
#	368.5415000000	100.7531450301
#	377.2079000000	13.5564753062
#	378.8003000000	26.5608560280
#	390.4444000000	52.3252555358
#	427.9935000000	77.3693856151
#	444.5771000000	61.9088377963
#	458.3870000000	54.8905823549
#	472.9679000000	39.4462623366
#	493.4029000000	69.0645204428
#	500.2256000000	42.4782884924
#	516.0058000000	177.6614864634
#	547.2525000000	7.4881503597
#	571.4668000000	16.2049451943
#	573.3628000000	289.7002523391
#	583.1305000000	86.0593411907
#	593.7409000000	186.3041862632
#	609.4412000000	119.7170345700
#	625.8941000000	46.6558017661
#	651.0423000000	8.0401662423
#	663.3408000000	109.7958012121
#	672.5541000000	83.6128227430
#	685.9277000000	133.2884164522
#	697.6562000000	59.3449396867
#	705.5649000000	245.1611177858
#	711.2702000000	28.9814128059
#	730.6565000000	92.8699864316
#	740.0784000000	9.1272055369
#	757.6728000000	18.7256199479
#	765.8569000000	58.5139337183
#	770.0593000000	22.3886391408
#	783.2559000000	101.8573470772
#	807.3312000000	79.4231493341
#	810.6815000000	85.8018052344
#	824.1293000000	76.8516215262
#	840.8742000000	53.2135235786
#	869.9942000000	7.8935568499
#	873.2729000000	74.6853169515
#	885.4408000000	195.5408503518
#	908.5361000000	184.4648647746
#	914.4462000000	357.9679410765
#	964.4752000000	38.1746959419
#	975.3940000000	29.1243343453
#	995.3946000000	6.2779043411
#	997.7831000000	5.9002339653
#	1002.0567000000	5.8308790566
#	1006.2046000000	20.1935061867
#	1008.1685000000	21.7892324736
#	1028.4999000000	179.9689680684
#	1048.4131000000	41.6872359069
#	1065.5142000000	53.1880114992
#	1086.7562000000	163.8505084512
#	1120.9749000000	364.1194923213
#	1130.4396000000	95.3899825546
#	1159.0200000000	88.8222797990
#	1175.5407000000	832.5921773359
#	1183.3215000000	155.9501378842
#	1195.8951000000	86.2499308365
#	1212.2522000000	112.8432202439
#	1215.7606000000	23.7809654345
#	1218.6059000000	255.2265682242
#	1226.9716000000	16.8784353445
#	1238.5648000000	9.5035132725
#	1263.3260000000	36.5868811575
#	1264.9319000000	269.3136446973
#	1305.9305000000	4.0467350521
#	1328.7294000000	105.4919610207
#	1340.9042000000	46.2428290697
#	1345.4522000000	191.0335437885
#	1354.8650000000	248.9010730265
#	1369.7011000000	91.1723804957
#	1392.2438000000	2.1834687398
#	1428.6974000000	76.0491606331
#	1430.7307000000	52.7134560571
#	1435.3815000000	1.4049507977
#	1459.2148000000	115.9890765127
#	1489.1312000000	91.6275004671
#	1517.5131000000	1.2045641561
#	1575.6970000000	28.3820707561
#	1605.7760000000	134.2467939414
#	1626.6420000000	138.4905154009
#	1637.3740000000	37.1762482371
#	1659.0324000000	142.4485233064
#	1663.6400000000	205.2365638095
#	1692.1312000000	167.7444542690
#	1713.5971000000	15.3402088034
#	1741.0943000000	12.7360513923
#	1834.4797000000	669.6479328502
#	3103.0857000000	59.5778126099
#	3155.9358000000	18.2892815305
#	3175.8626000000	29.5481924115
#	3185.2580000000	25.8321678066
#	3187.6462000000	16.7414344857
#	3189.6837000000	32.2310236855
#	3196.1239000000	7.0539447803
#	3207.4836000000	10.9885294848
#	3210.2607000000	37.9691441276
#	3217.4680000000	40.4755204285
#	3247.6250000000	9.9189983912
#	3853.0129000000	122.1039356245
#	3925.0068000000	99.5929735726
#	Spectra
#	X	Y	DY/DX
	0.0000000000	0.0486091918	0.0015490572
	4.0000000000	0.0555198495	0.0019255845
	8.0000000000	0.0656627870	0.0024646001
	12.0000000000	0.0769209047	0.0032112634
	16.0000000000	0.0918384506	0.0043260953
	20.0000000000	0.1183336973	0.0061571979
	24.0000000000	0.1483486979	0.0091259802
	28.0000000000	0.1946059176	0.0146032234
	32.0000000000	0.2728345606	0.0260226065
	36.0000000000	0.4240937438	0.0542073614
	40.0000000000	0.7797640663	0.1409024719
	44.0000000000	1.8131078769	0.4162477987
	48.0000000000	3.1664985950	-0.0854615783
	52.0000000000	2.2003554867	-0.1743522402
	56.0000000000	1.3527047346	-0.2068899450
	60.0000000000	0.8910796818	-0.0378874911
	64.0000000000	0.9671229124	0.0786294096
	68.0000000000	1.6825169276	0.3211676715
	72.0000000000	3.5186391883	0.3317624981
	76.0000000000	2.5037513948	-0.4552095531
	80.0000000000	1.4864408839	-0.0832003366
	84.0000000000	1.6381480001	0.1646733135
	88.0000000000	3.1510370674	0.6683535653
	92.0000000000	6.0731758083	0.1424039546
	96.0000000000	3.3343478218	-0.7729068108
	100.0000000000	1.4712218123	-0.2468831400
	104.0000000000	0.8745535183	-0.0833951250
	108.0000000000	0.6808043498	-0.0198321720
	112.0000000000	0.7115584509	0.0399408700
	116.0000000000	1.0876461142	0.1505568068
	120.0000000000	1.2770014775	-0.1276806270
	124.0000000000	0.8050989143	-0.0627512077
	128.0000000000	0.7684978439	0.0218764838
	132.0000000000	1.0267805802	0.1202203678
	136.0000000000	1.9741824492	0.3990621551
	140.0000000000	3.5572763476	-0.0052410735
	144.0000000000	2.0083694387	-0.3776344147
	148.0000000000	1.1424334713	-0.1019220622
	152.0000000000	0.9529157297	-0.0063979909
	156.0000000000	1.0914853557	0.0596581163
	160.0000000000	1.5471481870	0.1901428889
	164.0000000000	2.8591575743	0.4527657673
	168.0000000000	3.7304445501	-0.1625678851
	172.0000000000	3.8783879747	0.3595466182
	176.0000000000	7.3551296003	1.4349610318
	180.0000000000	9.9527771991	-1.0957072473
	184.0000000000	4.9189905817	-0.8217934035
	188.0000000000	3.1429653240	-0.1827947387
	192.0000000000	3.0061399796	0.0853523455
	196.0000000000	3.9196948104	0.4109350103
	200.0000000000	7.0615225675	1.3454698144
	204.0000000000	15.9562850748	2.5491005091
	208.0000000000	14.0840880135	-2.6731976203
	212.0000000000	6.7671688158	-0.9506977037
	216.0000000000	4.8708795463	-0.1273999119
	220.0000000000	5.3973624538	0.4089401111
	224.0000000000	8.9833815612	1.6053590529
	228.0000000000	19.7484295302	3.0789894171
	232.0000000000	17.1660609634	-3.3489258627
	236.0000000000	7.8553973415	-1.2641372332
	240.0000000000	4.9587176278	-0.3618629248
	244.0000000000	4.2439404653	-0.0323567780
	248.0000000000	4.6304534794	0.2422091929
	252.0000000000	6.6158193834	0.8628200725
	256.0000000000	12.5640082659	1.9173434786
	260.0000000000	13.8496991787	-1.2295704895
	264.0000000000	8.8763809233	-0.8648884939
	268.0000000000	7.5623140892	0.1087561604
	272.0000000000	8.6718970910	0.2296451036
	276.0000000000	10.1331679242	0.7246464594
	280.0000000000	15.8003312106	2.3848598096
	284.0000000000	33.6496002902	7.2195483571
	288.0000000000	55.3259916023	-2.7519375096
	292.0000000000	30.7834498030	-4.5265833056
	296.0000000000	21.4204493807	-1.2459015699
	300.0000000000	18.9000780982	0.1416126384
	304.0000000000	22.6781491613	1.8119655345
	308.0000000000	35.4888357738	5.1501810404
	312.0000000000	70.9884916303	12.8921733213
	316.0000000000	102.0739937954	-0.0313115781
	320.0000000000	131.5909522435	20.6212606050
	324.0000000000	292.3040571802	51.1750888651
	328.0000000000	268.7013708077	-54.8025343287
	332.0000000000	110.3041156911	-21.5359257755
	336.0000000000	64.3481666973	-4.9661278419
	340.0000000000	45.6349921818	-4.5564157980
	344.0000000000	38.3126638725	1.2457576751
	348.0000000000	48.9811428380	0.0922139945
	352.0000000000	30.3900661854	-5.0530888757
	356.0000000000	18.3129537996	-1.4668296102
	360.0000000000	16.2196382899	0.3305905438
	364.0000000000	22.3818632382	3.1669026973
	368.0000000000	39.3467030075	2.1507990414
	372.0000000000	27.5727587524	-3.7836442948
	376.0000000000	22.1719144963	0.4614567562
	380.0000000000	20.0740266910	-2.0652357513
	384.0000000000	14.3214551376	-0.2459461275
	388.0000000000	18.8744052726	2.3492058728
	392.0000000000	19.9151208892	-2.8396304103
	396.0000000000	9.8766818364	-1.5566360975
	400.0000000000	6.1254183669	-0.5240478482
	404.0000000000	4.8032248728	-0.1889104236
	408.0000000000	4.4019648351	-0.0226977013
	412.0000000000	4.6138640202	0.1332663597
	416.0000000000	5.7169826453	0.4096266939
	420.0000000000	8.5777147520	1.1682409082
	424.0000000000	17.3954887843	3.6616240345
	428.0000000000	32.1494303126	0.1330622545
	432.0000000000	18.7289949858	-3.2351970675
	436.0000000000	12.4414046787	-0.2690990306
	440.0000000000	15.9818493533	2.2428591488
	444.0000000000	28.4874477476	1.6791749365
	448.0000000000	19.6650869467	-2.9902882379
	452.0000000000	14.5309244212	0.2705245491
	456.0000000000	21.8827622986	3.2156171426
	460.0000000000	24.0247943708	-3.2193278223
	464.0000000000	13.4843941168	-1.2872266581
	468.0000000000	13.0021000725	1.0063959942
	472.0000000000	20.6721231408	1.6106754225
	476.0000000000	15.5707890678	-2.3746446502
	480.0000000000	10.1385238227	-0.4815553120
	484.0000000000	10.5315215518	0.6618856481
	488.0000000000	16.3810608359	2.7131313969
	492.0000000000	34.0506373542	4.8879868640
	496.0000000000	34.3691742964	-2.3216727618
	500.0000000000	32.6661314904	-0.7155986588
	504.0000000000	23.0537012792	-1.8540085137
	508.0000000000	23.4838054966	2.1321610679
	512.0000000000	44.5954451364	9.5069941483
	516.0000000000	83.2886739308	-0.1215746201
	520.0000000000	43.1520551484	-10.0164046910
	524.0000000000	19.1195706518	-3.1949832093
	528.0000000000	11.2615702243	-1.1574651259
	532.0000000000	8.2075610967	-0.4637978922
	536.0000000000	7.0716322095	-0.1318039593
	540.0000000000	7.1044469650	0.1531684086
	544.0000000000	8.6054679624	0.6400182454
	548.0000000000	10.7633560467	-0.0341221204
	552.0000000000	10.3414096349	0.1487384336
	556.0000000000	12.3018491579	0.8332650354
	560.0000000000	17.4782992955	1.8871665116
	564.0000000000	29.5611694983	4.6597064704
	568.0000000000	63.1287251593	13.9860921577
	572.0000000000	147.0287630948	20.2587130464
	576.0000000000	121.1057297170	-21.1506756951
	580.0000000000	76.7379337417	-1.1253785898
	584.0000000000	76.8262278907	-4.7954160889
	588.0000000000	62.8345747874	1.9372295364
	592.0000000000	99.2272570155	13.0579870945
	596.0000000000	87.8523124578	-15.7430180244
	600.0000000000	44.9212930870	-5.0191543038
	604.0000000000	41.0675585727	2.9406561747
	608.0000000000	68.6912752126	7.9685150781
	612.0000000000	55.2029546253	-10.4831155868
	616.0000000000	27.4066746808	-3.5061129875
	620.0000000000	21.6503930096	0.3614199752
	624.0000000000	30.3623036985	3.3418698524
	628.0000000000	27.6674123208	-4.3890487979
	632.0000000000	14.6416479131	-1.8558611311
	636.0000000000	10.3016651823	-0.5528856490
	640.0000000000	9.2180835171	-0.0392205234
	644.0000000000	9.9069887397	0.4098888341
	648.0000000000	13.0663396572	1.2283016529
	652.0000000000	17.9295236765	0.7918137142
	656.0000000000	23.9804846209	2.9877008435
	660.0000000000	47.9622199678	9.8185715104
	664.0000000000	76.9958570617	-3.0150493960
	668.0000000000	56.2574476900	-0.8692166849
	672.0000000000	69.9498290943	2.1049925516
	676.0000000000	50.6564624738	-5.5373395882
	680.0000000000	46.4635703389	3.5566698243
	684.0000000000	81.7939056743	12.3928152765
	688.0000000000	82.0653352079	-11.4633798432
	692.0000000000	53.7156017762	-1.2352891555
	696.0000000000	69.2021662033	7.5465762732
	700.0000000000	89.6826987032	5.7672858796
	704.0000000000	152.0001525137	20.2604731283
	708.0000000000	131.4832067444	-22.5497184417
	712.0000000000	68.4219813859	-11.1103204683
	716.0000000000	36.1233617501	-4.7799894735
	720.0000000000	25.7032873180	-0.8965452327
	724.0000000000	28.2635049675	2.4750820338
	728.0000000000	50.8212453693	8.9507992618
	732.0000000000	61.8207542981	-8.0306192011
	736.0000000000	30.9235111669	-4.4724444981
	740.0000000000	21.6729383765	-1.5758404109
	744.0000000000	14.9064451879	-1.2211850713
	748.0000000000	12.5813092749	-0.0354309432
	752.0000000000	14.7298414241	1.1843096039
	756.0000000000	23.5390523906	2.8955902697
	760.0000000000	30.0393689919	1.2990171621
	764.0000000000	47.0466119934	6.5884178854
	768.0000000000	52.1303363486	-3.6037217674
	772.0000000000	36.4270324468	-3.8718332762
	776.0000000000	30.9303194730	1.4600020117
	780.0000000000	51.7414143002	9.5527907238
	784.0000000000	75.6108621637	-6.1223292987
	788.0000000000	37.7231304147	-6.8577193025
	792.0000000000	22.6132137114	-1.6215961966
	796.0000000000	20.8921917780	0.6208719997
	800.0000000000	28.4573585514	3.5628652766
	804.0000000000	56.3007890450	11.5338127988
	808.0000000000	103.6504488046	5.4750531382
	812.0000000000	87.8036731474	-13.1268486194
	816.0000000000	46.7682767669	-4.9360951884
	820.0000000000	45.7931096075	4.3240937496
	824.0000000000	68.2705873814	0.0937728822
	828.0000000000	40.2672909588	-7.0878528481
	832.0000000000	24.9115079831	-1.2920299974
	836.0000000000	27.6004820338	2.8760660512
	840.0000000000	46.4788713024	3.4668697900
	844.0000000000	32.5760586505	-5.9594489054
	848.0000000000	17.6589622456	-1.9163622217
	852.0000000000	13.4507568940	-0.4502269457
	856.0000000000	13.0807469913	0.2223943310
	860.0000000000	15.2542431230	0.9291919365
	864.0000000000	21.5298484195	2.4609108357
	868.0000000000	38.6505351078	6.7919972838
	872.0000000000	74.4894140743	8.2659210668
	876.0000000000	70.1895976042	-5.0639955261
	880.0000000000	76.3532006379	9.5430041808
	884.0000000000	150.1198196971	20.5554847886
	888.0000000000	123.5683426534	-23.7339342653
	892.0000000000	61.3090128918	-7.6511874877
	896.0000000000	47.9932683639	-0.0232688037
	900.0000000000	59.3485003137	6.1691685989
	904.0000000000	108.5749012591	21.0537953290
	908.0000000000	227.9833865999	26.6111406531
	912.0000000000	294.4927508843	25.1289779775
	916.0000000000	283.0431049011	-48.5027953881
	920.0000000000	116.2786004453	-25.5337100914
	924.0000000000	54.6860808076	-8.7119141952
	928.0000000000	31.7319719163	-3.7042941751
	932.0000000000	21.1156949206	-1.8666452229
	936.0000000000	15.4918532907	-1.0417906666
	940.0000000000	12.2816792833	-0.6026295211
	944.0000000000	10.4246805018	-0.3186595356
	948.0000000000	9.6388661434	-0.0714708652
	952.0000000000	9.9734382756	0.2717351084
	956.0000000000	12.3789262875	1.0674776387
	960.0000000000	20.7753771250	3.6045286712
	964.0000000000	39.1023383996	2.2036480958
	968.0000000000	28.2745579674	-3.3096438888
	972.0000000000	26.0939784384	2.0914750506
	976.0000000000	32.4135575323	-2.2440487482
	980.0000000000	17.9067852103	-2.7139358990
	984.0000000000	11.8308793034	-0.6721452168
	988.0000000000	11.0389974083	0.2468947976
	992.0000000000	14.2118410494	1.4701354741
	996.0000000000	21.4721148371	1.4545118038
	1000.0000000000	25.6730154411	1.4622006950
	1004.0000000000	36.6167437709	4.1031446344
	1008.0000000000	45.4827378127	-2.3432614462
	1012.0000000000	29.1021733196	-2.9763071094
	1016.0000000000	26.0278383123	0.8765574328
	1020.0000000000	37.0362370356	5.1481241074
	1024.0000000000	77.7444196960	17.4374972623
	1028.0000000000	164.6989889235	9.7644177940
	1032.0000000000	98.1892179006	-22.2621037726
	1036.0000000000	44.4566292956	-6.7923964430
	1040.0000000000	30.0382700949	-1.2059338404
	1044.0000000000	33.5085945005	3.2525062080
	1048.0000000000	51.4010462603	1.6458831053
	1052.0000000000	34.9923825179	-4.9005137943
	1056.0000000000	25.2824838205	-0.4026762641
	1060.0000000000	31.0672605364	3.5574459035
	1064.0000000000	56.4178085589	7.1970287406
	1068.0000000000	50.1775581820	-7.3750996483
	1072.0000000000	31.8018115263	-1.6987583250
	1076.0000000000	32.6494711742	2.0980395480
	1080.0000000000	51.6490185498	8.4829938746
	1084.0000000000	115.7122309700	24.4505287948
	1088.0000000000	152.2769130484	-19.7100068678
	1092.0000000000	69.7136518364	-13.2279806622
	1096.0000000000	39.6841139019	-3.6729080430
	1100.0000000000	32.2265961605	-0.5061046692
	1104.0000000000	34.1318900909	1.4302173753
	1108.0000000000	44.9307336024	4.1885033597
	1112.0000000000	73.1258475135	11.1720931289
	1116.0000000000	155.4989008436	34.7421001175
	1120.0000000000	355.9053743963	40.4884414584
	1124.0000000000	261.7247379544	-48.0790143795
	1128.0000000000	166.4528862564	-3.1576170745
	1132.0000000000	135.5706836124	-19.8467075065
	1136.0000000000	70.9016632508	-9.7689762538
	1140.0000000000	47.9322105393	-2.9425871561
	1144.0000000000	42.1894367457	-0.2059461059
	1148.0000000000	45.6493686771	2.0221562440
	1152.0000000000	60.8718731731	6.2491553632
	1156.0000000000	105.1244532444	16.9144926335
	1160.0000000000	151.2557070618	-3.1538525227
	1164.0000000000	141.9291561868	6.1417202495
	1168.0000000000	220.6756533666	37.1233618741
	1172.0000000000	511.0702483646	119.8992698835
	1176.0000000000	889.8115722493	-39.7641938688
	1180.0000000000	489.8049502243	-70.1488709119
	1184.0000000000	331.4642248095	-41.2034918586
	1188.0000000000	178.3981821794	-24.0776561367
	1192.0000000000	136.9752414070	1.5512461027
	1196.0000000000	155.5933091979	-4.6373272457
	1200.0000000000	103.7489988134	-10.5305863560
	1204.0000000000	88.3438613536	2.1183761059
	1208.0000000000	125.0176035528	18.1929893404
	1212.0000000000	227.5877006041	21.8810424228
	1216.0000000000	298.0392573308	26.3317429164
	1220.0000000000	297.7329974382	-44.8522825929
	1224.0000000000	139.2510244799	-23.1174581831
	1228.0000000000	82.5025973554	-10.6057865044
	1232.0000000000	51.1591274713	-4.6835729830
	1236.0000000000	41.7367721144	-0.5011209942
	1240.0000000000	38.0506620292	-2.1791840346
	1244.0000000000	31.6237516367	-0.6099934267
	1248.0000000000	32.7443909967	1.1956456897
	1252.0000000000	42.1272446579	3.8146083680
	1256.0000000000	68.7105328466	10.7814290684
	1260.0000000000	149.8223946754	34.2204143880
	1264.0000000000	327.0870331210	27.5673219453
	1268.0000000000	210.3840049546	-49.1629757058
	1272.0000000000	85.9819373529	-16.7518541438
	1276.0000000000	44.8748209076	-6.0044256087
	1280.0000000000	28.6968149809	-2.6534252690
	1284.0000000000	20.8521763289	-1.3381699306
	1288.0000000000	16.8890092916	-0.7094289475
	1292.0000000000	14.7834400410	-0.3387641529
	1296.0000000000	14.0215836373	-0.0418604448
	1300.0000000000	14.6862858403	0.3734043129
	1304.0000000000	17.5324578508	0.9737458626
	1308.0000000000	18.9386244813	-0.2104717419
	1312.0000000000	19.6717636160	0.6840285810
	1316.0000000000	24.6513383150	1.9033608109
	1320.0000000000	36.8161360921	4.6915388824
	1324.0000000000	70.1762002576	13.7301119846
	1328.0000000000	143.9105605137	12.6856655451
	1332.0000000000	112.8400964808	-12.9282508120
	1336.0000000000	99.9258594000	6.6940425895
	1340.0000000000	166.4902637790	24.5090415779
	1344.0000000000	277.5954674186	28.2954034145
	1348.0000000000	255.9488255880	-22.7478757826
	1352.0000000000	270.4603921436	31.5242341146
	1356.0000000000	314.8185188154	-39.6185320024
	1360.0000000000	147.7936352329	-26.3163324896
	1364.0000000000	97.6151454001	-1.4698593446
	1368.0000000000	127.5851828033	12.3335931060
	1372.0000000000	105.3634653766	-19.6714000603
	1376.0000000000	48.6714901778	-8.2232905274
	1380.0000000000	27.8996514880	-3.0936040887
	1384.0000000000	19.4487793088	-1.3885683552
	1388.0000000000	15.7530278780	-0.4994913425
	1392.0000000000	14.6658907129	-0.3799503333
	1396.0000000000	12.0687735403	-0.5888695818
	1400.0000000000	10.6111516973	-0.1785995209
	1404.0000000000	10.4161656226	0.0719562532
	1408.0000000000	11.2122976471	0.3403672111
	1412.0000000000	13.3636256181	0.7824105768
	1416.0000000000	18.1602550021	1.7450556743
	1420.0000000000	29.5148887691	4.4320628497
	1424.0000000000	61.8545693506	13.5811655079
	1428.0000000000	141.4610671086	18.2915904098
	1432.0000000000	122.0757916124	-21.8536347758
	1436.0000000000	54.0676657166	-10.1224310898
	1440.0000000000	30.0452571478	-3.0975229175
	1444.0000000000	23.7249910206	-0.3746098311
	1448.0000000000	26.5660355270	1.8704235569
	1452.0000000000	42.2981007580	6.9198634359
	1456.0000000000	95.7792678125	21.5588474070
	1460.0000000000	147.4106578182	-13.3920412970
	1464.0000000000	66.6089921332	-14.7512210725
	1468.0000000000	32.2866658197	-4.4746448599
	1472.0000000000	21.8541947785	-1.2617829778
	1476.0000000000	20.3214512860	0.4525885524
	1480.0000000000	26.5021399607	2.9670216535
	1484.0000000000	50.4806811572	10.5054298158
	1488.0000000000	114.1874834795	14.1151211558
	1492.0000000000	82.0046814064	-18.6294024932
	1496.0000000000	33.3931214764	-6.6108251218
	1500.0000000000	17.3478011560	-2.3529251969
	1504.0000000000	11.1657048529	-1.0360379616
	1508.0000000000	8.0695747923	-0.5083936626
	1512.0000000000	6.6882191881	-0.1906137013
	1516.0000000000	6.3326786726	0.0328049620
	1520.0000000000	5.4584173005	-0.3808376204
	1524.0000000000	4.3522567363	-0.1758001526
	1528.0000000000	3.8729808865	-0.0788152949
	1532.0000000000	3.5905266176	-0.0329773753
	1536.0000000000	3.6820247056	-0.0011541238
	1540.0000000000	3.7293340357	0.0246362793
	1544.0000000000	3.8809106874	0.0517688502
	1548.0000000000	4.1520461574	0.0854122023
	1552.0000000000	4.5833794679	0.1336961773
	1556.0000000000	5.2759787380	0.2138907753
	1560.0000000000	6.4040249378	0.3692802520
	1564.0000000000	8.4992961856	0.7363151214
	1568.0000000000	13.2162872024	1.8396917313
	1572.0000000000	26.5927218180	5.4169540705
	1576.0000000000	45.2135679677	-1.1574194615
	1580.0000000000	26.0711417108	-4.0498394046
	1584.0000000000	17.5587832160	-0.7626977053
	1588.0000000000	17.4296429827	0.5789507108
	1592.0000000000	22.0874308488	1.9036714127
	1596.0000000000	34.5994370462	4.8499572451
	1600.0000000000	69.3342257000	14.5056707571
	1604.0000000000	166.6184976160	29.5169747302
	1608.0000000000	156.4026402924	-29.2694042998
	1612.0000000000	74.0106661901	-10.4750018206
	1616.0000000000	55.8850067313	0.0980268577
	1620.0000000000	74.1155376378	10.2105013901
	1624.0000000000	155.6887024305	31.2499289595
	1628.0000000000	197.3457134309	-25.2415198113
	1632.0000000000	103.3794419124	-11.9178118151
	1636.0000000000	94.1812165117	2.5636907673
	1640.0000000000	74.0899003219	-9.2043967292
	1644.0000000000	53.2732079615	-1.3958171232
	1648.0000000000	59.0829681669	4.3246257390
	1652.0000000000	93.7417913252	14.7838410133
	1656.0000000000	203.9315192776	44.0116528178
	1660.0000000000	364.6016059974	18.0672805346
	1664.0000000000	383.3459128976	-32.6537951258
	1668.0000000000	179.4964383674	-39.6197231361
	1672.0000000000	85.4475334708	-12.4543521053
	1676.0000000000	56.5682849963	-3.7214313732
	1680.0000000000	51.2481428981	0.9520501149
	1684.0000000000	67.1505025468	8.0264042864
	1688.0000000000	133.6646602808	28.8544022900
	1692.0000000000	257.5464985318	3.4894941131
	1696.0000000000	137.3232000933	-32.0369551433
	1700.0000000000	60.0668621039	-10.2462085588
	1704.0000000000	35.2116983351	-3.4077693153
	1708.0000000000	28.4315287551	-0.0708106725
	1712.0000000000	34.7565256217	2.3522869978
	1716.0000000000	28.6624109418	-4.3007058820
	1720.0000000000	16.4196400713	-1.7976233513
	1724.0000000000	11.8865075590	-0.6707939168
	1728.0000000000	10.2473385497	-0.1863055497
	1732.0000000000	10.4208701668	0.3202342829
	1736.0000000000	13.7862454513	1.6139871704
	1740.0000000000	23.7886244600	2.1644015151
	1744.0000000000	18.1320624337	-3.0608637721
	1748.0000000000	10.1603862339	-1.0879641180
	1752.0000000000	7.4975975506	-0.3847043875
	1756.0000000000	6.4896057435	-0.1555617774
	1760.0000000000	6.0895562197	-0.0556271147
	1764.0000000000	5.9903673672	0.0020699345
	1768.0000000000	5.9732292949	0.0461503923
	1772.0000000000	6.2350936856	0.0846795125
	1776.0000000000	6.6532625997	0.1251191306
	1780.0000000000	7.2447698984	0.1721155153
	1784.0000000000	8.0455816965	0.2307147896
	1788.0000000000	8.9950139422	0.3091958445
	1792.0000000000	10.4311417810	0.4147946633
	1796.0000000000	12.3736211962	0.5659730311
	1800.0000000000	15.0258748547	0.7924433899
	1804.0000000000	18.8497187659	1.1476820701
	1808.0000000000	24.5185954160	1.7401668847
	1812.0000000000	33.3876699121	2.8048761382
	1816.0000000000	48.3110530077	4.9134081583
	1820.0000000000	75.9703394585	9.6751567814
	1824.0000000000	135.6269750142	22.5372346968
	1828.0000000000	293.9243402289	65.6216931257
	1832.0000000000	769.0301185229	172.1315795838
	1836.0000000000	930.1288221484	-154.4107504060
	1840.0000000000	366.6202796091	-87.0445633813
	1844.0000000000	159.8978334015	-28.5145404115
	1848.0000000000	85.8600478491	-11.6531651138
	1852.0000000000	52.9203817755	-5.7229396329
	1856.0000000000	35.5797224595	-3.1931519380
	1860.0000000000	25.5560052929	-1.9524120998
	1864.0000000000	19.2232697651	-1.2770167225
	1868.0000000000	14.9757001404	-0.8794629474
	1872.0000000000	11.9917349156	-0.6307771797
	1876.0000000000	9.8030605551	-0.4673080160
	1880.0000000000	8.1703875671	-0.3557621248
	1884.0000000000	6.9135548282	-0.2770179178
	1888.0000000000	5.9256323602	-0.2198696800
	1892.0000000000	5.1351290670	-0.1774027759
	1896.0000000000	4.4927962652	-0.1451948949
	1900.0000000000	3.9638212509	-0.1203289941
	1904.0000000000	3.5114620378	-0.1006864359
	1908.0000000000	3.1408588952	-0.0851897802
	1912.0000000000	2.8259271362	-0.0727144527
	1916.0000000000	2.5560581003	-0.0625591137
	1920.0000000000	2.3230530857	-0.0542089331
	1924.0000000000	2.1204954396	-0.0472802310
	1928.0000000000	1.9433054386	-0.0414831187
	1932.0000000000	1.7874196123	-0.0365958165
	1936.0000000000	1.6495563011	-0.0324467015
	1940.0000000000	1.5270419408	-0.0289015625
	1944.0000000000	1.4176807473	-0.0258544250
	1948.0000000000	1.3196558440	-0.0232208587
	1952.0000000000	1.2314534525	-0.0209330383
	1956.0000000000	1.1518042008	-0.0189360558
	1960.0000000000	1.0796372707	-0.0171851403
	1964.0000000000	1.0140442732	-0.0156435405
	1968.0000000000	0.9542505635	-0.0142808983
	1972.0000000000	0.8995922945	-0.0130719880
	1976.0000000000	0.8494979357	-0.0119957325
	1980.0000000000	0.8034732882	-0.0110344284
	1984.0000000000	0.7610892636	-0.0101731331
	1988.0000000000	0.7219718572	-0.0093991747
	1992.0000000000	0.6857938764	-0.0087017602
	1996.0000000000	0.0000000000	0.0000000000
	2000.0000000000	0.0000000000	0.0000000000
	2004.0000000000	0.0000000000	0.0000000000
	2008.0000000000	0.0000000000	0.0000000000
	2012.0000000000	0.0000000000	0.0000000000
	2016.0000000000	0.0000000000	0.0000000000
	2020.0000000000	0.0000000000	0.0000000000
	2024.0000000000	0.0000000000	0.0000000000
	2028.0000000000	0.0000000000	0.0000000000
	2032.0000000000	0.0000000000	0.0000000000
	2036.0000000000	0.0000000000	0.0000000000
	2040.0000000000	0.0000000000	0.0000000000
	2044.0000000000	0.0000000000	0.0000000000
	2048.0000000000	0.0000000000	0.0000000000
	2052.0000000000	0.0000000000	0.0000000000
	2056.0000000000	0.0000000000	0.0000000000
	2060.0000000000	0.0000000000	0.0000000000
	2064.0000000000	0.0000000000	0.0000000000
	2068.0000000000	0.0000000000	0.0000000000
	2072.0000000000	0.0000000000	0.0000000000
	2076.0000000000	0.0000000000	0.0000000000
	2080.0000000000	0.0000000000	0.0000000000
	2084.0000000000	0.0000000000	0.0000000000
	2088.0000000000	0.0000000000	0.0000000000
	2092.0000000000	0.0000000000	0.0000000000
	2096.0000000000	0.0000000000	0.0000000000
	2100.0000000000	0.0000000000	0.0000000000
	2104.0000000000	0.0000000000	0.0000000000
	2108.0000000000	0.0000000000	0.0000000000
	2112.0000000000	0.0000000000	0.0000000000
	2116.0000000000	0.0000000000	0.0000000000
	2120.0000000000	0.0000000000	0.0000000000
	2124.0000000000	0.0000000000	0.0000000000
	2128.0000000000	0.0000000000	0.0000000000
	2132.0000000000	0.0000000000	0.0000000000
	2136.0000000000	0.0000000000	0.0000000000
	2140.0000000000	0.0000000000	0.0000000000
	2144.0000000000	0.0000000000	0.0000000000
	2148.0000000000	0.0000000000	0.0000000000
	2152.0000000000	0.0000000000	0.0000000000
	2156.0000000000	0.0000000000	0.0000000000
	2160.0000000000	0.0000000000	0.0000000000
	2164.0000000000	0.0000000000	0.0000000000
	2168.0000000000	0.0000000000	0.0000000000
	2172.0000000000	0.0000000000	0.0000000000
	2176.0000000000	0.0000000000	0.0000000000
	2180.0000000000	0.0000000000	0.0000000000
	2184.0000000000	0.0000000000	0.0000000000
	2188.0000000000	0.0000000000	0.0000000000
	2192.0000000000	0.0000000000	0.0000000000
	2196.0000000000	0.0000000000	0.0000000000
	2200.0000000000	0.0000000000	0.0000000000
	2204.0000000000	0.0000000000	0.0000000000
	2208.0000000000	0.0000000000	0.0000000000
	2212.0000000000	0.0000000000	0.0000000000
	2216.0000000000	0.0000000000	0.0000000000
	2220.0000000000	0.0000000000	0.0000000000
	2224.0000000000	0.0000000000	0.0000000000
	2228.0000000000	0.0000000000	0.0000000000
	2232.0000000000	0.0000000000	0.0000000000
	2236.0000000000	0.0000000000	0.0000000000
	2240.0000000000	0.0000000000	0.0000000000
	2244.0000000000	0.0000000000	0.0000000000
	2248.0000000000	0.0000000000	0.0000000000
	2252.0000000000	0.0000000000	0.0000000000
	2256.0000000000	0.0000000000	0.0000000000
	2260.0000000000	0.0000000000	0.0000000000
	2264.0000000000	0.0000000000	0.0000000000
	2268.0000000000	0.0000000000	0.0000000000
	2272.0000000000	0.0000000000	0.0000000000
	2276.0000000000	0.0000000000	0.0000000000
	2280.0000000000	0.0000000000	0.0000000000
	2284.0000000000	0.0000000000	0.0000000000
	2288.0000000000	0.0000000000	0.0000000000
	2292.0000000000	0.0000000000	0.0000000000
	2296.0000000000	0.0000000000	0.0000000000
	2300.0000000000	0.0000000000	0.0000000000
	2304.0000000000	0.0000000000	0.0000000000
	2308.0000000000	0.0000000000	0.0000000000
	2312.0000000000	0.0000000000	0.0000000000
	2316.0000000000	0.0000000000	0.0000000000
	2320.0000000000	0.0000000000	0.0000000000
	2324.0000000000	0.0000000000	0.0000000000
	2328.0000000000	0.0000000000	0.0000000000
	2332.0000000000	0.0000000000	0.0000000000
	2336.0000000000	0.0000000000	0.0000000000
	2340.0000000000	0.0000000000	0.0000000000
	2344.0000000000	0.0000000000	0.0000000000
	2348.0000000000	0.0000000000	0.0000000000
	2352.0000000000	0.0000000000	0.0000000000
	2356.0000000000	0.0000000000	0.0000000000
	2360.0000000000	0.0000000000	0.0000000000
	2364.0000000000	0.0000000000	0.0000000000
	2368.0000000000	0.0000000000	0.0000000000
	2372.0000000000	0.0000000000	0.0000000000
	2376.0000000000	0.0000000000	0.0000000000
	2380.0000000000	0.0000000000	0.0000000000
	2384.0000000000	0.0000000000	0.0000000000
	2388.0000000000	0.0000000000	0.0000000000
	2392.0000000000	0.0000000000	0.0000000000
	2396.0000000000	0.0000000000	0.0000000000
	2400.0000000000	0.0000000000	0.0000000000
	2404.0000000000	0.0000000000	0.0000000000
	2408.0000000000	0.0000000000	0.0000000000
	2412.0000000000	0.0000000000	0.0000000000
	2416.0000000000	0.0000000000	0.0000000000
	2420.0000000000	0.0000000000	0.0000000000
	2424.0000000000	0.0000000000	0.0000000000
	2428.0000000000	0.0000000000	0.0000000000
	2432.0000000000	0.0000000000	0.0000000000
	2436.0000000000	0.0000000000	0.0000000000
	2440.0000000000	0.0000000000	0.0000000000
	2444.0000000000	0.0000000000	0.0000000000
	2448.0000000000	0.0000000000	0.0000000000
	2452.0000000000	0.0000000000	0.0000000000
	2456.0000000000	0.0000000000	0.0000000000
	2460.0000000000	0.0000000000	0.0000000000
	2464.0000000000	0.0000000000	0.0000000000
	2468.0000000000	0.0000000000	0.0000000000
	2472.0000000000	0.0000000000	0.0000000000
	2476.0000000000	0.0000000000	0.0000000000
	2480.0000000000	0.0000000000	0.0000000000
	2484.0000000000	0.0000000000	0.0000000000
	2488.0000000000	0.0000000000	0.0000000000
	2492.0000000000	0.0000000000	0.0000000000
	2496.0000000000	0.0000000000	0.0000000000
	2500.0000000000	0.0000000000	0.0000000000
	2504.0000000000	0.0000000000	0.0000000000
	2508.0000000000	0.0000000000	0.0000000000
	2512.0000000000	0.0000000000	0.0000000000
	2516.0000000000	0.0000000000	0.0000000000
	2520.0000000000	0.0000000000	0.0000000000
	2524.0000000000	0.0000000000	0.0000000000
	2528.0000000000	0.0000000000	0.0000000000
	2532.0000000000	0.0000000000	0.0000000000
	2536.0000000000	0.0000000000	0.0000000000
	2540.0000000000	0.0000000000	0.0000000000
	2544.0000000000	0.0000000000	0.0000000000
	2548.0000000000	0.0000000000	0.0000000000
	2552.0000000000	0.0000000000	0.0000000000
	2556.0000000000	0.0000000000	0.0000000000
	2560.0000000000	0.0000000000	0.0000000000
	2564.0000000000	0.0000000000	0.0000000000
	2568.0000000000	0.0000000000	0.0000000000
	2572.0000000000	0.0000000000	0.0000000000
	2576.0000000000	0.0000000000	0.0000000000
	2580.0000000000	0.0000000000	0.0000000000
	2584.0000000000	0.0000000000	0.0000000000
	2588.0000000000	0.0000000000	0.0000000000
	2592.0000000000	0.0000000000	0.0000000000
	2596.0000000000	0.0000000000	0.0000000000
	2600.0000000000	0.0000000000	0.0000000000
	2604.0000000000	0.0000000000	0.0000000000
	2608.0000000000	0.0000000000	0.0000000000
	2612.0000000000	0.0000000000	0.0000000000
	2616.0000000000	0.0000000000	0.0000000000
	2620.0000000000	0.0000000000	0.0000000000
	2624.0000000000	0.0000000000	0.0000000000
	2628.0000000000	0.0000000000	0.0000000000
	2632.0000000000	0.0000000000	0.0000000000
	2636.0000000000	0.0000000000	0.0000000000
	2640.0000000000	0.0000000000	0.0000000000
	2644.0000000000	0.0000000000	0.0000000000
	2648.0000000000	0.0000000000	0.0000000000
	2652.0000000000	0.0000000000	0.0000000000
	2656.0000000000	0.0000000000	0.0000000000
	2660.0000000000	0.0000000000	0.0000000000
	2664.0000000000	0.0000000000	0.0000000000
	2668.0000000000	0.0000000000	0.0000000000
	2672.0000000000	0.0000000000	0.0000000000
	2676.0000000000	0.0000000000	0.0000000000
	2680.0000000000	0.0000000000	0.0000000000
	2684.0000000000	0.0000000000	0.0000000000
	2688.0000000000	0.0000000000	0.0000000000
	2692.0000000000	0.0000000000	0.0000000000
	2696.0000000000	0.0000000000	0.0000000000
	2700.0000000000	0.0000000000	0.0000000000
	2704.0000000000	0.0000000000	0.0000000000
	2708.0000000000	0.0000000000	0.0000000000
	2712.0000000000	0.0000000000	0.0000000000
	2716.0000000000	0.0000000000	0.0000000000
	2720.0000000000	0.0000000000	0.0000000000
	2724.0000000000	0.0000000000	0.0000000000
	2728.0000000000	0.0000000000	0.0000000000
	2732.0000000000	0.0000000000	0.0000000000
	2736.0000000000	0.0000000000	0.0000000000
	2740.0000000000	0.0000000000	0.0000000000
	2744.0000000000	0.0000000000	0.0000000000
	2748.0000000000	0.0000000000	0.0000000000
	2752.0000000000	0.0000000000	0.0000000000
	2756.0000000000	0.0000000000	0.0000000000
	2760.0000000000	0.0000000000	0.0000000000
	2764.0000000000	0.0000000000	0.0000000000
	2768.0000000000	0.0000000000	0.0000000000
	2772.0000000000	0.0000000000	0.0000000000
	2776.0000000000	0.0000000000	0.0000000000
	2780.0000000000	0.0000000000	0.0000000000
	2784.0000000000	0.0000000000	0.0000000000
	2788.0000000000	0.0000000000	0.0000000000
	2792.0000000000	0.0000000000	0.0000000000
	2796.0000000000	0.0000000000	0.0000000000
	2800.0000000000	0.0000000000	0.0000000000
	2804.0000000000	0.0000000000	0.0000000000
	2808.0000000000	0.0000000000	0.0000000000
	2812.0000000000	0.0000000000	0.0000000000
	2816.0000000000	0.0000000000	0.0000000000
	2820.0000000000	0.0000000000	0.0000000000
	2824.0000000000	0.0000000000	0.0000000000
	2828.0000000000	0.0000000000	0.0000000000
	2832.0000000000	0.0000000000	0.0000000000
	2836.0000000000	0.0000000000	0.0000000000
	2840.0000000000	0.0000000000	0.0000000000
	2844.0000000000	0.0000000000	0.0000000000
	2848.0000000000	0.0000000000	0.0000000000
	2852.0000000000	0.0000000000	0.0000000000
	2856.0000000000	0.0000000000	0.0000000000
	2860.0000000000	0.0000000000	0.0000000000
	2864.0000000000	0.0000000000	0.0000000000
	2868.0000000000	0.0000000000	0.0000000000
	2872.0000000000	0.0000000000	0.0000000000
	2876.0000000000	0.0000000000	0.0000000000
	2880.0000000000	0.0000000000	0.0000000000
	2884.0000000000	0.0000000000	0.0000000000
	2888.0000000000	0.0000000000	0.0000000000
	2892.0000000000	0.0000000000	0.0000000000
	2896.0000000000	0.0000000000	0.0000000000
	2900.0000000000	0.0000000000	0.0000000000
	2904.0000000000	0.0000000000	0.0000000000
	2908.0000000000	0.0000000000	0.0000000000
	2912.0000000000	0.0000000000	0.0000000000
	2916.0000000000	0.0000000000	0.0000000000
	2920.0000000000	0.0000000000	0.0000000000
	2924.0000000000	0.0000000000	0.0000000000
	2928.0000000000	0.0000000000	0.0000000000
	2932.0000000000	0.0000000000	0.0000000000
	2936.0000000000	0.0000000000	0.0000000000
	2940.0000000000	0.0000000000	0.0000000000
	2944.0000000000	0.1011879363	0.0012713148
	2948.0000000000	0.1064714527	0.0013721532
	2952.0000000000	0.1121797524	0.0014839416
	2956.0000000000	0.1183596101	0.0016082072
	2960.0000000000	0.1250644188	0.0017467400
	2964.0000000000	0.1323553456	0.0019016472
	2968.0000000000	0.1403027305	0.0020754206
	2972.0000000000	0.1489877875	0.0022710210
	2976.0000000000	0.1585046851	0.0024919848
	2980.0000000000	0.1689631065	0.0027425583
	2984.0000000000	0.1804914203	0.0030278701
	2988.0000000000	0.1932406327	0.0033541522
	2992.0000000000	0.2073893503	0.0037290272
	2996.0000000000	0.2544071857	0.0045525107
	3000.0000000000	0.2736573541	0.0050858120
	3004.0000000000	0.2952102262	0.0057066496
	3008.0000000000	0.3194521816	0.0064338788
	3012.0000000000	0.3468547736	0.0072914702
	3016.0000000000	0.4288628410	0.0089461636
	3020.0000000000	0.4671110007	0.0102162166
	3024.0000000000	0.5109372736	0.0117453710
	3028.0000000000	0.6366046798	0.0145532717
	3032.0000000000	0.7566481115	0.0176393306
	3036.0000000000	0.8329540552	0.0206221736
	3040.0000000000	0.9354410612	0.0245242050
	3044.0000000000	1.0426822699	0.0292937610
	3048.0000000000	1.1908482390	0.0357066380
	3052.0000000000	1.4166374430	0.0447245579
	3056.0000000000	1.6165730211	0.0558172282
	3060.0000000000	1.9415771672	0.0721020337
	3064.0000000000	2.2713116100	0.0941322506
	3068.0000000000	2.7086840926	0.1268045246
	3072.0000000000	3.3095385462	0.1775401048
	3076.0000000000	4.1718868910	0.2609379701
	3080.0000000000	5.4805989499	0.4082671616
	3084.0000000000	7.6178941665	0.6941348756
	3088.0000000000	11.4923839309	1.3234581264
	3092.0000000000	19.5087345418	2.9683796015
	3096.0000000000	39.8636517282	8.3114026436
	3100.0000000000	101.6808960325	24.3105136981
	3104.0000000000	153.6154640020	-16.4946235232
	3108.0000000000	65.3940812365	-15.5797588122
	3112.0000000000	28.6060184634	-4.9601691956
	3116.0000000000	16.0174532154	-1.9162493762
	3120.0000000000	10.7710317067	-0.8684505183
	3124.0000000000	8.3101103142	-0.4163787153
	3128.0000000000	7.1686005790	-0.1746130320
	3132.0000000000	6.8164367040	-0.0072835616
	3136.0000000000	7.1047295049	0.1559617248
	3140.0000000000	8.1560745506	0.3908199626
	3144.0000000000	10.5462266796	0.8734344465
	3148.0000000000	16.2459083626	2.2361846847
	3152.0000000000	32.5558609585	6.6762403150
	3156.0000000000	58.8163452537	0.1308853053
	3160.0000000000	36.2492231924	-5.2260213327
	3164.0000000000	26.7225572590	-0.1551767716
	3168.0000000000	33.1156975740	3.5778545899
	3172.0000000000	61.6342458552	11.9440204721
	3176.0000000000	110.4669224169	2.3805724121
	3180.0000000000	95.0435628358	1.0580601686
	3184.0000000000	143.6924494813	19.9305875691
	3188.0000000000	189.6216675139	0.2710841624
	3192.0000000000	131.1242275484	-21.0791886637
	3196.0000000000	81.1411857548	-7.0222695330
	3200.0000000000	60.3723872160	-1.5511961658
	3204.0000000000	75.7242125633	10.1083518204
	3208.0000000000	139.0990045449	17.1501757369
	3212.0000000000	150.0650474711	-10.8352908300
	3216.0000000000	145.9863395543	6.5359522259
	3220.0000000000	103.9163972491	-21.5239155473
	3224.0000000000	45.2855042480	-8.2838802303
	3228.0000000000	24.6870181512	-3.0485531368
	3232.0000000000	16.5338489510	-1.2903503045
	3236.0000000000	13.2911754468	-0.3780585800
	3240.0000000000	13.7323240861	0.7228353132
	3244.0000000000	21.3427067750	3.4672542822
	3248.0000000000	32.5230770071	-1.5289922189
	3252.0000000000	16.7290955511	-3.3432593436
	3256.0000000000	8.5796572422	-1.1445319438
	3260.0000000000	5.5526321129	-0.4930827567
	3264.0000000000	4.0033082061	-0.2652097881
	3268.0000000000	3.1643544382	-0.1661395251
	3272.0000000000	2.6125721042	-0.1147247388
	3276.0000000000	2.2188388641	-0.0845534587
	3280.0000000000	1.9219416755	-0.0652030519
	3284.0000000000	1.6891738681	-0.0519542280
	3288.0000000000	1.5013904197	-0.0424267374
	3292.0000000000	1.3465648429	-0.0353125152
	3296.0000000000	1.2167119890	-0.0298412634
	3300.0000000000	1.1062911006	-0.0255330862
	3304.0000000000	1.0113184122	-0.0220748280
	3308.0000000000	0.9288451579	-0.0192541232
	3312.0000000000	0.8566354785	-0.0169222373
	3316.0000000000	0.7617524305	-0.0145824340
	3320.0000000000	0.7067506993	-0.0129630234
	3324.0000000000	0.6577274287	-0.0115846800
	3328.0000000000	0.6138123159	-0.0104023762
	3332.0000000000	0.5742939376	-0.0093811793
	3336.0000000000	0.4878948147	-0.0078609349
	3340.0000000000	0.4579450321	-0.0071302682
	3344.0000000000	0.4307327740	-0.0064896297
	3348.0000000000	0.3341416358	-0.0050383164
	3352.0000000000	0.2608268245	-0.0039358803
	3356.0000000000	0.2457772702	-0.0035958299
	3360.0000000000	0.2203795200	-0.0031525101
	3364.0000000000	0.2082962271	-0.0028941086
	3368.0000000000	0.1782407893	-0.0024275401
	3372.0000000000	0.1043721656	-0.0014401667
	3376.0000000000	0.0988436159	-0.0013262169
	3380.0000000000	0.0254573130	-0.0003842733
	3384.0000000000	0.0239871076	-0.0003514792
	3388.0000000000	0.0226406475	-0.0003223121
	3392.0000000000	0.0214044287	-0.0002962841
	3396.0000000000	0.0202667397	-0.0002729843
	3400.0000000000	0.0192173836	-0.0002520643
	3404.0000000000	0.0182474489	-0.0002332280
	3408.0000000000	0.0000000000	0.0000000000
	3412.0000000000	0.0000000000	0.0000000000
	3416.0000000000	0.0000000000	0.0000000000
	3420.0000000000	0.0000000000	0.0000000000
	3424.0000000000	0.0000000000	0.0000000000
	3428.0000000000	0.0000000000	0.0000000000
	3432.0000000000	0.0000000000	0.0000000000
	3436.0000000000	0.0000000000	0.0000000000
	3440.0000000000	0.0000000000	0.0000000000
	3444.0000000000	0.0000000000	0.0000000000
	3448.0000000000	0.0000000000	0.0000000000
	3452.0000000000	0.0000000000	0.0000000000
	3456.0000000000	0.0000000000	0.0000000000
	3460.0000000000	0.0000000000	0.0000000000
	3464.0000000000	0.0000000000	0.0000000000
	3468.0000000000	0.0000000000	0.0000000000
	3472.0000000000	0.0000000000	0.0000000000
	3476.0000000000	0.0000000000	0.0000000000
	3480.0000000000	0.0000000000	0.0000000000
	3484.0000000000	0.0000000000	0.0000000000
	3488.0000000000	0.0000000000	0.0000000000
	3492.0000000000	0.0000000000	0.0000000000
	3496.0000000000	0.0000000000	0.0000000000
	3500.0000000000	0.0000000000	0.0000000000
	3504.0000000000	0.0000000000	0.0000000000
	3508.0000000000	0.0000000000	0.0000000000
	3512.0000000000	0.0000000000	0.0000000000
	3516.0000000000	0.0000000000	0.0000000000
	3520.0000000000	0.0000000000	0.0000000000
	3524.0000000000	0.0000000000	0.0000000000
	3528.0000000000	0.0000000000	0.0000000000
	3532.0000000000	0.0000000000	0.0000000000
	3536.0000000000	0.0000000000	0.0000000000
	3540.0000000000	0.0000000000	0.0000000000
	3544.0000000000	0.0000000000	0.0000000000
	3548.0000000000	0.0000000000	0.0000000000
	3552.0000000000	0.0000000000	0.0000000000
	3556.0000000000	0.0000000000	0.0000000000
	3560.0000000000	0.0000000000	0.0000000000
	3564.0000000000	0.0000000000	0.0000000000
	3568.0000000000	0.0000000000	0.0000000000
	3572.0000000000	0.0000000000	0.0000000000
	3576.0000000000	0.0000000000	0.0000000000
	3580.0000000000	0.0000000000	0.0000000000
	3584.0000000000	0.0000000000	0.0000000000
	3588.0000000000	0.0000000000	0.0000000000
	3592.0000000000	0.0000000000	0.0000000000
	3596.0000000000	0.0000000000	0.0000000000
	3600.0000000000	0.0000000000	0.0000000000
	3604.0000000000	0.0000000000	0.0000000000
	3608.0000000000	0.0000000000	0.0000000000
	3612.0000000000	0.0000000000	0.0000000000
	3616.0000000000	0.0000000000	0.0000000000
	3620.0000000000	0.0000000000	0.0000000000
	3624.0000000000	0.0000000000	0.0000000000
	3628.0000000000	0.0000000000	0.0000000000
	3632.0000000000	0.0000000000	0.0000000000
	3636.0000000000	0.0000000000	0.0000000000
	3640.0000000000	0.0000000000	0.0000000000
	3644.0000000000	0.0000000000	0.0000000000
	3648.0000000000	0.0000000000	0.0000000000
	3652.0000000000	0.0000000000	0.0000000000
	3656.0000000000	0.0000000000	0.0000000000
	3660.0000000000	0.0000000000	0.0000000000
	3664.0000000000	0.0000000000	0.0000000000
	3668.0000000000	0.0000000000	0.0000000000
	3672.0000000000	0.0000000000	0.0000000000
	3676.0000000000	0.0000000000	0.0000000000
	3680.0000000000	0.0000000000	0.0000000000
	3684.0000000000	0.0000000000	0.0000000000
	3688.0000000000	0.0000000000	0.0000000000
	3692.0000000000	0.0000000000	0.0000000000
	3696.0000000000	0.2643412042	0.0033649433
	3700.0000000000	0.2783328857	0.0036355472
	3704.0000000000	0.2934652922	0.0039359543
	3708.0000000000	0.3098658489	0.0042703823
	3712.0000000000	0.3276802782	0.0046437854
	3716.0000000000	0.3470758453	0.0050620092
	3720.0000000000	0.3682452939	0.0055319834
	3724.0000000000	0.3914116482	0.0060619636
	3728.0000000000	0.4168341044	0.0066618372
	3732.0000000000	0.4448153024	0.0073435119
	3736.0000000000	0.4757103632	0.0081214142
	3740.0000000000	0.5099381953	0.0090131334
	3744.0000000000	0.5479957486	0.0100402601
	3748.0000000000	0.5904761243	0.0112294899
	3752.0000000000	0.6380917823	0.0126140874
	3756.0000000000	0.6917045529	0.0142358515
	3760.0000000000	0.7523648282	0.0161477809
	3764.0000000000	0.8213632903	0.0184177350
	3768.0000000000	1.1199531900	0.0239297217
	3772.0000000000	1.2224576163	0.0274311842
	3776.0000000000	1.3403843022	0.0316706135
	3780.0000000000	1.4770810276	0.0368563894
	3784.0000000000	1.6368708211	0.0432722924
	3788.0000000000	1.8254166942	0.0513114744
	3792.0000000000	2.0502565877	0.0615291281
	3796.0000000000	2.3216058191	0.0747262686
	3800.0000000000	2.6535915955	0.0920869034
	3804.0000000000	3.0662072901	0.1154100544
	3808.0000000000	3.5885086067	0.1475170904
	3812.0000000000	4.2640406058	0.1929981022
	3816.0000000000	5.1604636875	0.2596493396
	3820.0000000000	6.3875277169	0.3614087084
	3824.0000000000	8.1327595285	0.5247852103
	3828.0000000000	10.7378070764	0.8041886098
	3832.0000000000	14.8775540959	1.3225153047
	3836.0000000000	22.0323160563	2.3936646741
	3840.0000000000	35.9332287557	4.9584380497
	3844.0000000000	67.8902989509	12.4536931755
	3848.0000000000	159.4616492947	38.6724479673
	3852.0000000000	384.0194683201	45.5988670504
	3856.0000000000	262.7841977940	-62.6870292911
	3860.0000000000	101.8803712846	-21.6494751041
	3864.0000000000	49.1471914275	-7.6190447738
	3868.0000000000	28.7608763692	-3.3182625763
	3872.0000000000	19.2371815687	-1.6749012498
	3876.0000000000	14.2193546004	-0.9206880303
	3880.0000000000	11.4151637269	-0.5183271304
	3884.0000000000	9.8718000802	-0.2698793495
	3888.0000000000	9.1691446266	-0.0878110756
	3892.0000000000	9.1468614232	0.0771722371
	3896.0000000000	9.8180173527	0.2662092017
	3900.0000000000	11.3806782131	0.5349019751
	3904.0000000000	14.3417015172	0.9914133761
	3908.0000000000	19.8965596619	1.9004909025
	3912.0000000000	31.1252488513	4.0474294859
	3916.0000000000	57.4245372833	10.2953024031
	3920.0000000000	133.3807072409	32.1259848517
	3924.0000000000	319.7529101823	37.6545138404
	3928.0000000000	218.2389107539	-52.0973399920
	3932.0000000000	84.5219101707	-18.0153700594
	3936.0000000000	40.5369277352	-6.3836057081
	3940.0000000000	23.3612489722	-2.8218198978
	3944.0000000000	15.1679553937	-1.4673450531
	3948.0000000000	10.6688590935	-0.8549938424
	3952.0000000000	7.9407922051	-0.5409438375
	3956.0000000000	6.1620613741	-0.3640626171
	3960.0000000000	4.9365985020	-0.2570310774
	3964.0000000000	4.0551050315	-0.1885042090
	3968.0000000000	3.3987200324	-0.1425871645
	3972.0000000000	2.8959261367	-0.1106470503
	3976.0000000000	2.5016052313	-0.0877234760
	3980.0000000000	2.1861470440	-0.0708290753
	3984.0000000000	1.9294582326	-0.0580916638
	3988.0000000000	1.7175071938	-0.0482971963
	3992.0000000000	1.5402489958	-0.0406347585
	3996.0000000000	1.3903347745	-0.0345484903
