# Supplementary material for: Data of electronic, reactivity, optoelectronic, linear and non-linear optical parameters of doping graphene oxide nanosheet with aluminum atom
Source: Data Brief. 2022 Jan 19;41:107840. doi: 10.1016/j.dib.2022.107840 (PMC8801356; doi:10.1016/j.dib.2022.107840)
Supplement: Supplementary file 1 [file mmc1.zip › supplementary file/DATA OF THE IR SPECTRA/wB97XD/GON2-Al5.xlsx]

#	IR	Spectrum
#	X-Axis:	Frequency	(cm-1)
#	Y-Axis:	&epsilon;	(M-1	cm-1)
#	Peak	information
#	X	Y
#	44.7893000000	43.1901993806
#	54.5146000000	30.0771230016
#	65.6463000000	116.6744212511
#	70.6624000000	77.0470664137
#	94.4641000000	138.8922368877
#	113.6068000000	78.7191624240
#	119.8941000000	37.4602552415
#	160.4314000000	575.4822753319
#	170.6632000000	41.7656315285
#	173.0358000000	0.8968523201
#	187.7764000000	80.8772455191
#	197.9658000000	67.7609402363
#	209.6867000000	140.9752589066
#	230.3025000000	18.4120037419
#	258.8138000000	75.4553973971
#	267.4171000000	120.2769664398
#	279.2601000000	31.7911687496
#	299.2154000000	51.1435222576
#	307.6086000000	50.2681144327
#	324.2410000000	19.4277049714
#	335.8515000000	1119.7131886457
#	353.5939000000	89.4200041302
#	373.7741000000	38.8849109437
#	376.9217000000	99.2910090018
#	382.6740000000	256.0299617371
#	394.8948000000	38.4650053221
#	405.3797000000	107.5833159097
#	432.8647000000	67.7322020936
#	447.8869000000	528.0401123207
#	468.3083000000	30.5976160693
#	478.4887000000	64.2162242922
#	491.6142000000	90.5281406957
#	498.9618000000	69.3984419532
#	533.1268000000	991.5971530234
#	537.5856000000	222.9098399003
#	548.4107000000	50.3298782478
#	564.9398000000	54.2855956312
#	575.7361000000	124.5373383939
#	598.9199000000	107.0240691184
#	610.2314000000	267.4818036247
#	626.2952000000	76.4647792543
#	651.6236000000	28.8492289221
#	654.8535000000	81.9063349346
#	662.4631000000	103.5639007980
#	678.3590000000	39.7840589442
#	691.1977000000	209.0596638621
#	698.6344000000	276.3620894893
#	717.0397000000	121.4723722239
#	737.9799000000	18.8414964724
#	741.5585000000	52.4880432626
#	755.5563000000	76.4787847531
#	756.2392000000	78.1969983494
#	769.7033000000	35.2969711883
#	781.7749000000	36.9023452481
#	805.4887000000	66.3913387587
#	808.8665000000	133.3975784861
#	824.1945000000	36.0142082750
#	858.9665000000	43.7378548446
#	867.8827000000	73.3058914137
#	880.8840000000	360.7497026428
#	886.9356000000	44.8958990531
#	910.9318000000	326.9982931959
#	939.6074000000	43.2211034819
#	942.3465000000	113.1255651562
#	979.8325000000	173.3160191513
#	996.5959000000	8.6641453401
#	1000.8997000000	4.7004673381
#	1011.1965000000	10.6619697176
#	1011.2921000000	56.0125553043
#	1035.0195000000	272.3192299996
#	1062.9527000000	31.5829462812
#	1096.6870000000	57.6747037463
#	1126.9601000000	42.4636297760
#	1135.9433000000	274.3894177088
#	1146.1881000000	55.8490108820
#	1152.3310000000	171.7658894914
#	1167.2577000000	35.2349729713
#	1187.4848000000	325.3881512325
#	1193.2224000000	24.3541920170
#	1211.9752000000	13.3864796312
#	1234.7452000000	65.7087564731
#	1242.1168000000	298.4508088023
#	1255.6369000000	207.1299326506
#	1263.3532000000	259.1451796433
#	1283.6908000000	49.3583082903
#	1293.5990000000	417.5680440235
#	1305.2077000000	185.8454642152
#	1328.7033000000	50.0449399424
#	1350.4478000000	257.7678683076
#	1373.2989000000	126.7631819933
#	1393.3743000000	268.0157753599
#	1399.7561000000	334.1049825976
#	1422.4036000000	189.6594099615
#	1432.3397000000	56.6582896361
#	1434.5160000000	30.0231830131
#	1464.0834000000	1.9180169837
#	1479.0836000000	127.2313878983
#	1483.2460000000	93.5029051146
#	1496.0680000000	1129.2833372711
#	1543.6372000000	63.9303875514
#	1579.3709000000	205.7441930603
#	1580.7108000000	5.8590009342
#	1613.2961000000	105.0791960439
#	1653.0499000000	130.4896599307
#	1681.4034000000	414.1844551154
#	1711.7493000000	26.3399386145
#	1837.8400000000	720.3253975147
#	3113.2799000000	35.5788168958
#	3119.1105000000	66.9909797837
#	3141.8888000000	33.4994267169
#	3169.7345000000	58.0221499289
#	3174.9000000000	44.9949090175
#	3184.9703000000	32.1588510742
#	3188.1191000000	10.0783579772
#	3195.1761000000	21.3897326481
#	3205.0169000000	16.7251336444
#	3209.3018000000	49.1210361096
#	3241.0515000000	7.8212364078
#	3801.0870000000	127.6718585879
#	3922.8288000000	114.8813537703
#	Spectra
#	X	Y	DY/DX
	0.0000000000	0.0947367891	0.0027056943
	4.0000000000	0.1589251186	0.0039526873
	8.0000000000	0.1763162520	0.0047836569
	12.0000000000	0.2015209220	0.0059697828
	16.0000000000	0.2285345297	0.0075969419
	20.0000000000	0.2634648872	0.0100482644
	24.0000000000	0.3109272147	0.0140326421
	28.0000000000	0.3881405830	0.0213345367
	32.0000000000	0.4996511052	0.0364988683
	36.0000000000	0.7110538130	0.0761978740
	40.0000000000	1.2300120805	0.2041636298
	44.0000000000	2.3413207980	0.2159774449
	48.0000000000	2.1259740906	-0.1079596413
	52.0000000000	2.4429471734	0.2465334906
	56.0000000000	3.0752066799	-0.0090055287
	60.0000000000	3.7876724056	0.5019802605
	64.0000000000	7.6598727587	1.2476973394
	68.0000000000	8.9013836926	-0.3167153766
	72.0000000000	6.9036570020	-1.0333911097
	76.0000000000	3.5058111071	-0.4937452341
	80.0000000000	2.4873424390	-0.0798519923
	84.0000000000	2.6630235359	0.1731541086
	88.0000000000	4.1953164663	0.6843696756
	92.0000000000	9.2726186102	1.8509262805
	96.0000000000	11.0459729628	-1.6134054811
	100.0000000000	5.3243933808	-0.8251561187
	104.0000000000	3.7572329970	-0.0642346946
	108.0000000000	4.6652810571	0.5682351208
	112.0000000000	8.8442160328	1.2744911308
	116.0000000000	8.9996971417	-0.7619400782
	120.0000000000	7.4018262681	-0.5216994274
	124.0000000000	4.3517179486	-0.5987631018
	128.0000000000	2.9956694075	-0.1534430454
	132.0000000000	2.7612298051	0.0151030172
	136.0000000000	3.0441443015	0.1252042190
	140.0000000000	3.8068714161	0.2623415993
	144.0000000000	5.2998011898	0.5148411195
	148.0000000000	8.3704155578	1.1101572849
	152.0000000000	15.6629729904	2.8815120603
	156.0000000000	37.0857871631	9.0022300280
	160.0000000000	80.6653425398	4.3692353628
	164.0000000000	47.1657384101	-10.6518335087
	168.0000000000	22.9999260462	-2.5340671215
	172.0000000000	15.8209219548	-2.0088005881
	176.0000000000	9.8059100606	-0.8862851524
	180.0000000000	8.4280996794	0.1576066471
	184.0000000000	11.7001577440	1.6473478886
	188.0000000000	18.0586044716	-0.1567700867
	192.0000000000	13.1007640227	-0.6746619750
	196.0000000000	15.6540578572	1.5728521599
	200.0000000000	15.8203357951	-1.4293360392
	204.0000000000	14.2602612058	1.0723740305
	208.0000000000	25.2718664444	3.5680078257
	212.0000000000	21.8733031267	-4.2877514863
	216.0000000000	9.7077673937	-1.6946248260
	220.0000000000	5.7580413785	-0.5147739005
	224.0000000000	4.8202112722	-0.0068769891
	228.0000000000	5.8551316315	0.4916566729
	232.0000000000	5.9494308124	-0.5887161952
	236.0000000000	4.0589303049	-0.2561273621
	240.0000000000	3.6218360748	0.0012154050
	244.0000000000	3.9533419843	0.1661696033
	248.0000000000	5.1038685909	0.4321656150
	252.0000000000	8.0264668938	1.1703040831
	256.0000000000	16.3694671896	3.1681338520
	260.0000000000	23.9999989054	-0.7533592112
	264.0000000000	24.8815235068	2.5472590228
	268.0000000000	32.9775872038	-2.2553666013
	272.0000000000	17.6301962062	-2.7366237310
	276.0000000000	13.1585075270	0.1779009480
	280.0000000000	13.7242904770	-0.9503166146
	284.0000000000	8.9831049415	-0.7793642261
	288.0000000000	7.7844986726	0.0252961784
	292.0000000000	9.1646067927	0.7256820670
	296.0000000000	14.8170661341	2.2716027216
	300.0000000000	21.5572197690	-0.4197672088
	304.0000000000	19.7163807111	0.8058039036
	308.0000000000	24.0044963314	-0.5780075809
	312.0000000000	18.2720831312	-0.8679289604
	316.0000000000	18.5779390292	0.8934153931
	320.0000000000	25.5691575910	2.7604968442
	324.0000000000	41.7271222189	5.1505257634
	328.0000000000	72.9229247352	12.8686882298
	332.0000000000	173.3007618877	42.0807500574
	336.0000000000	329.4985130426	-5.9432569119
	340.0000000000	161.9082057169	-38.9009461104
	344.0000000000	70.2551456007	-11.7244516637
	348.0000000000	44.4330485664	-2.4195791737
	352.0000000000	46.3954604227	2.0625234447
	356.0000000000	37.4022844862	-5.2998551670
	360.0000000000	23.0303864326	-1.8599950839
	364.0000000000	19.8528603885	0.0959703145
	368.0000000000	24.0009588357	2.2103298185
	372.0000000000	40.9869841551	6.5590335242
	376.0000000000	69.5141626403	6.1666091882
	380.0000000000	89.3241725886	7.8408186076
	384.0000000000	93.2185810452	-13.1014114778
	388.0000000000	44.6080008034	-7.1876679065
	392.0000000000	31.6413923161	-0.2539054271
	396.0000000000	30.8151215438	-1.6446244378
	400.0000000000	28.0972676495	1.4782011603
	404.0000000000	44.0514391584	4.5689301576
	408.0000000000	35.1302289488	-6.2839145156
	412.0000000000	18.3766734940	-2.2342572833
	416.0000000000	13.4170968451	-0.5638731559
	420.0000000000	12.7416235790	0.1844600526
	424.0000000000	15.0097823582	1.0343328007
	428.0000000000	22.6297670184	3.1549846618
	432.0000000000	40.5088383070	3.8814726026
	436.0000000000	40.4074772837	-0.6991074491
	440.0000000000	51.8074066387	7.1648718114
	444.0000000000	112.1870762240	25.9123732646
	448.0000000000	210.5284794065	-3.0113337976
	452.0000000000	105.3614479234	-24.8357095181
	456.0000000000	46.3873663063	-7.7090651202
	460.0000000000	28.0503985207	-2.3788854123
	464.0000000000	24.1635772940	0.3739495831
	468.0000000000	28.6501335473	0.4431274131
	472.0000000000	25.4488710104	-0.2242310754
	476.0000000000	33.1609450840	3.9166931145
	480.0000000000	37.4561979670	-3.3794486495
	484.0000000000	27.6105855668	-0.3053959408
	488.0000000000	36.7388364076	5.1667701294
	492.0000000000	56.1376325186	-0.3688373113
	496.0000000000	47.1612899130	0.3897895700
	500.0000000000	46.4163762628	-4.4769749591
	504.0000000000	28.2363815461	-2.7749376901
	508.0000000000	23.0998063271	-0.1993297456
	512.0000000000	25.0508827649	1.1226286883
	516.0000000000	32.3844954780	2.6817226705
	520.0000000000	48.5694525215	5.8586095387
	524.0000000000	86.3315676276	14.6545568815
	528.0000000000	192.9719999815	44.8049007025
	532.0000000000	464.2370605375	63.8532250041
	536.0000000000	397.5411741950	-55.8375159488
	540.0000000000	200.1690642999	-41.0774219048
	544.0000000000	98.6536946231	-12.5354970848
	548.0000000000	72.9014292796	-4.6434958845
	552.0000000000	46.8098918985	-5.7491913031
	556.0000000000	32.9043906068	-1.6021838487
	560.0000000000	32.7819310404	1.6934642671
	564.0000000000	46.1209726926	3.0461921213
	568.0000000000	42.0398770954	-1.7917555540
	572.0000000000	50.5824516882	6.6882920992
	576.0000000000	75.4471553209	-2.5332168955
	580.0000000000	41.7457306606	-7.2575467952
	584.0000000000	25.3548789074	-1.8494404592
	588.0000000000	22.8275940745	0.4146952867
	592.0000000000	29.3170423636	3.1914842261
	596.0000000000	54.0401752310	9.7142930890
	600.0000000000	77.2597892989	-3.4517560242
	604.0000000000	69.0288237959	4.2102140974
	608.0000000000	123.4898674050	21.4075906942
	612.0000000000	130.6016324513	-22.1727621472
	616.0000000000	58.7652398209	-10.1433890002
	620.0000000000	38.7973082366	-0.9904063541
	624.0000000000	48.5122346753	5.2474743799
	628.0000000000	48.3706211212	-6.9742169885
	632.0000000000	25.3163708736	-3.4095560538
	636.0000000000	17.6045870512	-0.8931218626
	640.0000000000	16.4138694768	0.2407195059
	644.0000000000	19.8301715880	1.6262516032
	648.0000000000	32.3536666895	5.2273353439
	652.0000000000	61.7302251515	7.7975066653
	656.0000000000	74.2723381743	-3.7308945878
	660.0000000000	71.7964385309	5.0520444938
	664.0000000000	70.4173706036	-9.7760276153
	668.0000000000	37.6543797554	-4.5249006694
	672.0000000000	30.3190008320	0.3685480208
	676.0000000000	40.2300246475	4.4082815329
	680.0000000000	48.9329786588	-0.9121504189
	684.0000000000	55.2335851451	5.7112395744
	688.0000000000	106.2844531555	21.3693049395
	692.0000000000	172.4990569339	-1.9446696495
	696.0000000000	174.9674351410	14.2513978632
	700.0000000000	179.0077018884	-26.5879506315
	704.0000000000	80.9712943406	-15.0245137172
	708.0000000000	48.4600775019	-3.1191771161
	712.0000000000	51.0852461839	4.8562783727
	716.0000000000	86.3365430945	7.5517516244
	720.0000000000	61.4874452241	-12.1167525457
	724.0000000000	30.6723262992	-4.0756967747
	728.0000000000	21.6955681170	-0.9069862478
	732.0000000000	22.0594067136	1.1700596718
	736.0000000000	33.2188464194	4.5908927362
	740.0000000000	51.6647773736	3.4840698003
	744.0000000000	44.5596369712	-4.8874435269
	748.0000000000	37.4353293258	1.7599012240
	752.0000000000	63.1939406988	12.1947826258
	756.0000000000	109.9467292295	-1.3110968908
	760.0000000000	59.6152128256	-11.8895451647
	764.0000000000	34.0747772300	-2.1121879440
	768.0000000000	36.7939541463	2.3284101752
	772.0000000000	32.0229828146	-3.8534368200
	776.0000000000	23.8202061131	0.0898431444
	780.0000000000	32.3335949868	3.3104966060
	784.0000000000	29.4826894440	-4.1004528462
	788.0000000000	18.2778372283	-1.3049248995
	792.0000000000	16.7934770835	0.3976410919
	796.0000000000	21.5086677541	2.1333342245
	800.0000000000	37.3944723898	6.6736747714
	804.0000000000	83.6791898371	15.8960395628
	808.0000000000	128.0569379776	1.8830683781
	812.0000000000	77.0652351093	-16.5314078224
	816.0000000000	37.1039057417	-4.7497356762
	820.0000000000	30.3606366419	0.9860672836
	824.0000000000	38.1906681547	-0.2672110149
	828.0000000000	23.5796157656	-3.7688950029
	832.0000000000	14.4006104595	-1.2228969143
	836.0000000000	11.5320829756	-0.3543463493
	840.0000000000	10.9767353028	0.0510973733
	844.0000000000	11.8712419716	0.4064315448
	848.0000000000	14.5110712545	0.9823903870
	852.0000000000	20.8187709482	2.4584444371
	856.0000000000	37.8161565568	6.4357303715
	860.0000000000	55.8880144982	-0.4469465608
	864.0000000000	60.3568100905	5.7972070597
	868.0000000000	90.0657062520	1.8624772467
	872.0000000000	82.6674674179	2.0177239956
	876.0000000000	132.2198694641	25.6067816285
	880.0000000000	283.6539511961	28.8803916305
	884.0000000000	205.1337609692	-36.2015542491
	888.0000000000	110.5150966575	-17.6948859696
	892.0000000000	59.7696863351	-7.2508715485
	896.0000000000	44.5186350169	-1.1591227321
	900.0000000000	48.4554704936	3.3388614520
	904.0000000000	77.7996510791	13.1166425805
	908.0000000000	178.6997752461	39.5678861721
	912.0000000000	250.4102892196	-30.2290406212
	916.0000000000	108.1239492865	-24.0902106905
	920.0000000000	51.4859642395	-7.5385500012
	924.0000000000	33.1019342992	-2.5068809837
	928.0000000000	28.1117748733	-0.1246371139
	932.0000000000	32.6670639062	2.7315522086
	936.0000000000	56.0503987679	10.2451063389
	940.0000000000	112.4247062783	13.0066254691
	944.0000000000	102.8055640065	-18.0433184327
	948.0000000000	44.9376111732	-8.5619920556
	952.0000000000	24.5656779560	-2.7922918373
	956.0000000000	17.6292187975	-0.9686545182
	960.0000000000	15.6087297018	-0.1058903695
	964.0000000000	16.6799490518	0.6758059385
	968.0000000000	21.7946165999	2.0757684523
	972.0000000000	36.4481472908	6.0540714222
	976.0000000000	82.6185336805	19.1336020011
	980.0000000000	152.8447986101	-3.0066123197
	984.0000000000	77.0125371550	-17.4300860659
	988.0000000000	36.1673293632	-5.1625849700
	992.0000000000	25.1344804884	-0.9134822120
	996.0000000000	26.0363105242	0.4954227548
	1000.0000000000	25.6487208544	-0.0081713702
	1004.0000000000	27.8033071465	1.8086925652
	1008.0000000000	46.9535188402	8.3930742196
	1012.0000000000	68.9097813205	-4.6216808067
	1016.0000000000	39.0884421105	-5.1352354982
	1020.0000000000	30.1383832470	-0.0112387253
	1024.0000000000	37.1849701888	3.7466548574
	1028.0000000000	66.5112316984	12.4872628051
	1032.0000000000	161.0761803252	37.1995881020
	1036.0000000000	235.3258555744	-26.7199015742
	1040.0000000000	100.5387843819	-23.3809675358
	1044.0000000000	45.1827192976	-7.4317348340
	1048.0000000000	26.4898550664	-2.7565699727
	1052.0000000000	19.6064427548	-0.8789980897
	1056.0000000000	19.1915729966	0.7973676658
	1060.0000000000	28.4542929348	4.0643112469
	1064.0000000000	35.5298235370	-3.5744477477
	1068.0000000000	18.8490418411	-2.8383640173
	1072.0000000000	12.0218238164	-0.8722152959
	1076.0000000000	10.0820598598	-0.2145619269
	1080.0000000000	10.0017228495	0.1652180865
	1084.0000000000	11.7499599989	0.6582737154
	1088.0000000000	16.3400130605	1.8491031710
	1092.0000000000	30.1005872259	5.7999970856
	1096.0000000000	60.9211901912	4.6174383078
	1100.0000000000	41.0727545034	-7.7060577979
	1104.0000000000	22.6863443651	-2.2333035675
	1108.0000000000	18.2726440084	-0.3012322559
	1112.0000000000	19.0637338265	0.6535726415
	1116.0000000000	23.7112294994	1.7687177740
	1120.0000000000	34.9648189730	4.2716170941
	1124.0000000000	63.7557511883	10.8616600110
	1128.0000000000	105.1467388714	6.8897838497
	1132.0000000000	168.2040625365	31.5251542031
	1136.0000000000	299.2458040241	-0.6855903344
	1140.0000000000	175.1404527952	-27.4980220391
	1144.0000000000	136.9174414803	4.6038343804
	1148.0000000000	160.9639287252	7.2315716422
	1152.0000000000	214.4701978320	1.4550336266
	1156.0000000000	124.6419722158	-24.6082240237
	1160.0000000000	67.4875838594	-6.4038593611
	1164.0000000000	61.1059491939	2.6551842189
	1168.0000000000	68.8786669881	-3.3380341232
	1172.0000000000	52.0576002962	-1.9186821845
	1176.0000000000	56.4059696718	4.0911334839
	1180.0000000000	90.8449062459	15.0015436920
	1184.0000000000	206.5291469090	47.4906836138
	1188.0000000000	349.8270440281	-18.7635643132
	1192.0000000000	181.3631482304	-33.3064749229
	1196.0000000000	88.8093076449	-15.4635390035
	1200.0000000000	49.8703902356	-5.5455774232
	1204.0000000000	36.2387641218	-1.7696523815
	1208.0000000000	34.2957711481	0.8396975438
	1212.0000000000	39.2649111195	-0.1722186172
	1216.0000000000	33.1196520657	-1.1960791985
	1220.0000000000	32.7695029697	0.8784197467
	1224.0000000000	40.0381144192	2.9179989726
	1228.0000000000	59.2386005972	7.4478964857
	1232.0000000000	110.2396032856	19.2583817837
	1236.0000000000	183.2499614181	14.1651332065
	1240.0000000000	306.9999202187	48.0165814238
	1244.0000000000	318.0469597179	-47.7577442981
	1248.0000000000	183.1379884301	-12.0757015634
	1252.0000000000	213.5166892657	27.6107060135
	1256.0000000000	326.5907290261	0.4228299328
	1260.0000000000	299.6541499023	14.1784266627
	1264.0000000000	346.1331316818	-30.0849496679
	1268.0000000000	171.0609459336	-32.2068340047
	1272.0000000000	97.0814069721	-8.9379116752
	1276.0000000000	81.5925975348	0.3788126139
	1280.0000000000	101.5203677073	10.4349018606
	1284.0000000000	153.2060567800	9.4933684324
	1288.0000000000	212.2074660131	31.4276074675
	1292.0000000000	446.7364829931	69.4531389874
	1296.0000000000	396.1216039876	-70.8716356055
	1300.0000000000	225.1482535264	-11.1968746327
	1304.0000000000	267.2956797897	16.3545832107
	1308.0000000000	188.9324994299	-37.4198179778
	1312.0000000000	90.1382561683	-13.6700086288
	1316.0000000000	56.9670651734	-4.5144687464
	1320.0000000000	47.7011235411	-0.3947528448
	1324.0000000000	55.6824038612	5.0192788067
	1328.0000000000	85.4231706569	4.7154777973
	1332.0000000000	65.4535400825	-7.5199339232
	1336.0000000000	50.8649732109	-0.3153995581
	1340.0000000000	61.3113007016	5.3531920941
	1344.0000000000	103.8885980831	18.4220593420
	1348.0000000000	238.7641337397	48.9144303439
	1352.0000000000	282.5104313022	-43.7354583559
	1356.0000000000	126.2905641594	-23.4236831726
	1360.0000000000	74.1471890891	-5.9303864191
	1364.0000000000	66.2551066857	1.5962689682
	1368.0000000000	91.2574265643	12.5166196624
	1372.0000000000	173.0626644248	20.7167315273
	1376.0000000000	145.7630089988	-21.8288441399
	1380.0000000000	95.3482921241	-3.7917395463
	1384.0000000000	105.3748856278	8.7816198926
	1388.0000000000	180.1470112288	32.7466089254
	1392.0000000000	393.8920223101	61.3063801347
	1396.0000000000	459.8059890932	1.8463385814
	1400.0000000000	509.2904262340	-30.9449075701
	1404.0000000000	252.6624333300	-53.1264515796
	1408.0000000000	127.9743829285	-15.7541244682
	1412.0000000000	95.7728202939	-1.8812040881
	1416.0000000000	112.5886808547	11.8499975623
	1420.0000000000	212.0880523556	37.3062964885
	1424.0000000000	244.4721628854	-32.4597339533
	1428.0000000000	143.1173459743	-9.0114199469
	1432.0000000000	150.7850055249	2.4823186402
	1436.0000000000	108.4279735870	-17.5152592402
	1440.0000000000	58.1650065459	-7.3433910211
	1444.0000000000	40.0826872439	-2.5749540668
	1448.0000000000	33.6746991402	-0.8652108240
	1452.0000000000	32.1382080778	0.0361417226
	1456.0000000000	33.5970950899	0.8027480093
	1460.0000000000	38.7176439291	1.8415403384
	1464.0000000000	48.5778483423	2.9289561504
	1468.0000000000	63.7832929725	5.4530483900
	1472.0000000000	98.8563686171	13.4817861467
	1476.0000000000	192.0127354634	35.8527927050
	1480.0000000000	317.9573290504	10.7576825860
	1484.0000000000	330.6462270119	-4.9047494298
	1488.0000000000	370.4134289667	40.0340710492
	1492.0000000000	758.7728365844	173.8627370630
	1496.0000000000	1486.8569806354	9.9115186506
	1500.0000000000	760.8282175551	-187.3210349915
	1504.0000000000	309.4317612828	-60.3496968147
	1508.0000000000	158.4133039922	-22.6811520465
	1512.0000000000	95.9441578170	-10.4611165051
	1516.0000000000	65.2597277036	-5.5363035291
	1520.0000000000	48.3645210682	-3.1639507147
	1524.0000000000	39.0199067691	-1.7995911781
	1528.0000000000	33.8774913278	-0.7892499553
	1532.0000000000	32.9459062278	0.4193533157
	1536.0000000000	38.9980716250	3.1213883916
	1540.0000000000	65.2268057278	11.2152574786
	1544.0000000000	101.8869193950	-4.0539444517
	1548.0000000000	55.5462901620	-9.7778601727
	1552.0000000000	32.6475828908	-2.9330483950
	1556.0000000000	25.8716022405	-0.7082787359
	1560.0000000000	25.2084964452	0.4593491064
	1564.0000000000	29.5329599124	1.8157042025
	1568.0000000000	41.6767497379	4.7064393862
	1572.0000000000	74.6165962333	13.5430826717
	1576.0000000000	176.7256477532	41.3196766172
	1580.0000000000	291.1366924199	-20.3995896390
	1584.0000000000	133.8470123936	-30.8391091227
	1588.0000000000	61.0014834659	-9.6674075380
	1592.0000000000	37.1697985946	-3.4112251412
	1596.0000000000	28.8289345550	-1.0031049516
	1600.0000000000	28.1931113081	0.7092420679
	1604.0000000000	35.9838279300	3.6113788636
	1608.0000000000	64.6862463794	12.5120566986
	1612.0000000000	143.3158250016	19.3273630566
	1616.0000000000	110.8236382146	-23.4216010105
	1620.0000000000	48.6549774691	-8.4075287741
	1624.0000000000	28.6431837065	-2.7460650627
	1628.0000000000	21.9140537729	-0.8997699448
	1632.0000000000	20.2671713007	0.0127633055
	1636.0000000000	21.9072094974	0.8385159602
	1640.0000000000	27.5823345929	2.2216033193
	1644.0000000000	42.2588591932	5.8025233321
	1648.0000000000	84.7698499994	17.8865896903
	1652.0000000000	189.4651773328	22.0843818230
	1656.0000000000	138.9153612041	-27.8723857730
	1660.0000000000	68.9693706372	-8.2682859131
	1664.0000000000	54.1914341378	-0.2819835608
	1668.0000000000	63.6023887485	5.1729277746
	1672.0000000000	102.1016887923	15.8264411559
	1676.0000000000	220.7337196606	50.5968939910
	1680.0000000000	543.6063354692	83.6344103647
	1684.0000000000	430.0421387736	-97.0722089458
	1688.0000000000	167.3784164010	-36.0107603186
	1692.0000000000	80.3999892096	-12.3846462319
	1696.0000000000	47.7677646593	-5.1645897124
	1700.0000000000	33.7318620948	-2.1794769295
	1704.0000000000	29.2988695857	0.0611003701
	1708.0000000000	36.7496273698	4.1770580602
	1712.0000000000	51.5621600850	-1.8853799529
	1716.0000000000	28.7587983286	-5.0429729256
	1720.0000000000	16.2689246916	-1.7922073715
	1724.0000000000	11.4554221968	-0.7989071978
	1728.0000000000	9.0821366451	-0.4393840088
	1732.0000000000	7.6934007808	-0.2732457686
	1736.0000000000	6.8002801448	-0.1811605631
	1740.0000000000	6.0254852915	-0.1207182419
	1744.0000000000	5.6233621983	-0.0799801306
	1748.0000000000	5.3678443959	-0.0489723683
	1752.0000000000	5.2243329299	-0.0234531711
	1756.0000000000	5.1763243550	-0.0008795656
	1760.0000000000	5.2157317958	0.0205094757
	1764.0000000000	5.3407038593	0.0421233992
	1768.0000000000	5.5547690780	0.0652783320
	1772.0000000000	5.8668649878	0.0913939676
	1776.0000000000	6.2034321094	0.1232813334
	1780.0000000000	6.7691288851	0.1609587251
	1784.0000000000	7.5045853908	0.2087979068
	1788.0000000000	8.4592461171	0.2715195111
	1792.0000000000	9.7060904390	0.3563934727
	1796.0000000000	11.3551566099	0.4750907097
	1800.0000000000	13.5774069163	0.6472026455
	1804.0000000000	16.6488796464	0.9073309143
	1808.0000000000	21.0372523693	1.3203726455
	1812.0000000000	27.5840484760	2.0172784676
	1816.0000000000	37.8108869286	3.2888988485
	1820.0000000000	55.4502437877	5.8513389850
	1824.0000000000	88.9356462863	11.7837963494
	1828.0000000000	163.1307449185	28.3613930199
	1832.0000000000	366.6845101973	85.3614036783
	1836.0000000000	946.9957870618	179.6795888511
	1840.0000000000	888.3450508892	-185.6196741096
	1844.0000000000	340.1834282788	-77.6828717870
	1848.0000000000	153.9391164302	-26.2310963224
	1852.0000000000	84.7846263678	-11.0865470633
	1856.0000000000	53.0960530317	-5.5742703954
	1860.0000000000	36.2159869318	-3.1633529484
	1864.0000000000	26.2275394124	-1.9576948372
	1868.0000000000	19.8494419257	-1.2921835634
	1872.0000000000	15.5122043346	-0.8959242395
	1876.0000000000	12.4641032868	-0.6461551878
	1880.0000000000	10.2312937453	-0.4810255009
	1884.0000000000	8.5475770281	-0.3675853866
	1888.0000000000	7.2469541286	-0.2871276018
	1892.0000000000	6.2216249736	-0.2285034203
	1896.0000000000	5.3991499804	-0.1847913219
	1900.0000000000	4.7294095382	-0.1515413817
	1904.0000000000	4.1768416179	-0.1258050002
	1908.0000000000	3.7156524897	-0.1055762301
	1912.0000000000	3.3267680885	-0.0894584082
	1916.0000000000	2.9958394312	-0.0764588932
	1920.0000000000	2.7119055710	-0.0658591237
	1924.0000000000	2.4664777074	-0.0571302955
	1928.0000000000	2.2528994821	-0.0498774135
	1932.0000000000	2.0658922785	-0.0438014196
	1936.0000000000	1.9012268431	-0.0386730848
	1940.0000000000	1.7554826757	-0.0343147130
	1944.0000000000	1.6258693800	-0.0305871213
	1948.0000000000	1.5100923956	-0.0273802469
	1952.0000000000	1.4062509484	-0.0246062826
	1956.0000000000	1.3127596817	-0.0221946006
	1960.0000000000	1.2282878908	-0.0200879563
	1964.0000000000	1.1517119849	-0.0182396224
	1968.0000000000	1.0820779871	-0.0166112018
	1972.0000000000	1.0185717196	-0.0151709462
	1976.0000000000	0.9604949282	-0.0138924508
	1980.0000000000	0.9072460303	-0.0127536343
	1984.0000000000	0.8583044917	-0.0117359350
	1988.0000000000	0.8132180711	-0.0108236737
	1992.0000000000	0.7715923459	-0.0100035446
	1996.0000000000	0.7330820648	-0.0092642067
	2000.0000000000	0.0000000000	0.0000000000
	2004.0000000000	0.0000000000	0.0000000000
	2008.0000000000	0.0000000000	0.0000000000
	2012.0000000000	0.0000000000	0.0000000000
	2016.0000000000	0.0000000000	0.0000000000
	2020.0000000000	0.0000000000	0.0000000000
	2024.0000000000	0.0000000000	0.0000000000
	2028.0000000000	0.0000000000	0.0000000000
	2032.0000000000	0.0000000000	0.0000000000
	2036.0000000000	0.0000000000	0.0000000000
	2040.0000000000	0.0000000000	0.0000000000
	2044.0000000000	0.0000000000	0.0000000000
	2048.0000000000	0.0000000000	0.0000000000
	2052.0000000000	0.0000000000	0.0000000000
	2056.0000000000	0.0000000000	0.0000000000
	2060.0000000000	0.0000000000	0.0000000000
	2064.0000000000	0.0000000000	0.0000000000
	2068.0000000000	0.0000000000	0.0000000000
	2072.0000000000	0.0000000000	0.0000000000
	2076.0000000000	0.0000000000	0.0000000000
	2080.0000000000	0.0000000000	0.0000000000
	2084.0000000000	0.0000000000	0.0000000000
	2088.0000000000	0.0000000000	0.0000000000
	2092.0000000000	0.0000000000	0.0000000000
	2096.0000000000	0.0000000000	0.0000000000
	2100.0000000000	0.0000000000	0.0000000000
	2104.0000000000	0.0000000000	0.0000000000
	2108.0000000000	0.0000000000	0.0000000000
	2112.0000000000	0.0000000000	0.0000000000
	2116.0000000000	0.0000000000	0.0000000000
	2120.0000000000	0.0000000000	0.0000000000
	2124.0000000000	0.0000000000	0.0000000000
	2128.0000000000	0.0000000000	0.0000000000
	2132.0000000000	0.0000000000	0.0000000000
	2136.0000000000	0.0000000000	0.0000000000
	2140.0000000000	0.0000000000	0.0000000000
	2144.0000000000	0.0000000000	0.0000000000
	2148.0000000000	0.0000000000	0.0000000000
	2152.0000000000	0.0000000000	0.0000000000
	2156.0000000000	0.0000000000	0.0000000000
	2160.0000000000	0.0000000000	0.0000000000
	2164.0000000000	0.0000000000	0.0000000000
	2168.0000000000	0.0000000000	0.0000000000
	2172.0000000000	0.0000000000	0.0000000000
	2176.0000000000	0.0000000000	0.0000000000
	2180.0000000000	0.0000000000	0.0000000000
	2184.0000000000	0.0000000000	0.0000000000
	2188.0000000000	0.0000000000	0.0000000000
	2192.0000000000	0.0000000000	0.0000000000
	2196.0000000000	0.0000000000	0.0000000000
	2200.0000000000	0.0000000000	0.0000000000
	2204.0000000000	0.0000000000	0.0000000000
	2208.0000000000	0.0000000000	0.0000000000
	2212.0000000000	0.0000000000	0.0000000000
	2216.0000000000	0.0000000000	0.0000000000
	2220.0000000000	0.0000000000	0.0000000000
	2224.0000000000	0.0000000000	0.0000000000
	2228.0000000000	0.0000000000	0.0000000000
	2232.0000000000	0.0000000000	0.0000000000
	2236.0000000000	0.0000000000	0.0000000000
	2240.0000000000	0.0000000000	0.0000000000
	2244.0000000000	0.0000000000	0.0000000000
	2248.0000000000	0.0000000000	0.0000000000
	2252.0000000000	0.0000000000	0.0000000000
	2256.0000000000	0.0000000000	0.0000000000
	2260.0000000000	0.0000000000	0.0000000000
	2264.0000000000	0.0000000000	0.0000000000
	2268.0000000000	0.0000000000	0.0000000000
	2272.0000000000	0.0000000000	0.0000000000
	2276.0000000000	0.0000000000	0.0000000000
	2280.0000000000	0.0000000000	0.0000000000
	2284.0000000000	0.0000000000	0.0000000000
	2288.0000000000	0.0000000000	0.0000000000
	2292.0000000000	0.0000000000	0.0000000000
	2296.0000000000	0.0000000000	0.0000000000
	2300.0000000000	0.0000000000	0.0000000000
	2304.0000000000	0.0000000000	0.0000000000
	2308.0000000000	0.0000000000	0.0000000000
	2312.0000000000	0.0000000000	0.0000000000
	2316.0000000000	0.0000000000	0.0000000000
	2320.0000000000	0.0000000000	0.0000000000
	2324.0000000000	0.0000000000	0.0000000000
	2328.0000000000	0.0000000000	0.0000000000
	2332.0000000000	0.0000000000	0.0000000000
	2336.0000000000	0.0000000000	0.0000000000
	2340.0000000000	0.0000000000	0.0000000000
	2344.0000000000	0.0000000000	0.0000000000
	2348.0000000000	0.0000000000	0.0000000000
	2352.0000000000	0.0000000000	0.0000000000
	2356.0000000000	0.0000000000	0.0000000000
	2360.0000000000	0.0000000000	0.0000000000
	2364.0000000000	0.0000000000	0.0000000000
	2368.0000000000	0.0000000000	0.0000000000
	2372.0000000000	0.0000000000	0.0000000000
	2376.0000000000	0.0000000000	0.0000000000
	2380.0000000000	0.0000000000	0.0000000000
	2384.0000000000	0.0000000000	0.0000000000
	2388.0000000000	0.0000000000	0.0000000000
	2392.0000000000	0.0000000000	0.0000000000
	2396.0000000000	0.0000000000	0.0000000000
	2400.0000000000	0.0000000000	0.0000000000
	2404.0000000000	0.0000000000	0.0000000000
	2408.0000000000	0.0000000000	0.0000000000
	2412.0000000000	0.0000000000	0.0000000000
	2416.0000000000	0.0000000000	0.0000000000
	2420.0000000000	0.0000000000	0.0000000000
	2424.0000000000	0.0000000000	0.0000000000
	2428.0000000000	0.0000000000	0.0000000000
	2432.0000000000	0.0000000000	0.0000000000
	2436.0000000000	0.0000000000	0.0000000000
	2440.0000000000	0.0000000000	0.0000000000
	2444.0000000000	0.0000000000	0.0000000000
	2448.0000000000	0.0000000000	0.0000000000
	2452.0000000000	0.0000000000	0.0000000000
	2456.0000000000	0.0000000000	0.0000000000
	2460.0000000000	0.0000000000	0.0000000000
	2464.0000000000	0.0000000000	0.0000000000
	2468.0000000000	0.0000000000	0.0000000000
	2472.0000000000	0.0000000000	0.0000000000
	2476.0000000000	0.0000000000	0.0000000000
	2480.0000000000	0.0000000000	0.0000000000
	2484.0000000000	0.0000000000	0.0000000000
	2488.0000000000	0.0000000000	0.0000000000
	2492.0000000000	0.0000000000	0.0000000000
	2496.0000000000	0.0000000000	0.0000000000
	2500.0000000000	0.0000000000	0.0000000000
	2504.0000000000	0.0000000000	0.0000000000
	2508.0000000000	0.0000000000	0.0000000000
	2512.0000000000	0.0000000000	0.0000000000
	2516.0000000000	0.0000000000	0.0000000000
	2520.0000000000	0.0000000000	0.0000000000
	2524.0000000000	0.0000000000	0.0000000000
	2528.0000000000	0.0000000000	0.0000000000
	2532.0000000000	0.0000000000	0.0000000000
	2536.0000000000	0.0000000000	0.0000000000
	2540.0000000000	0.0000000000	0.0000000000
	2544.0000000000	0.0000000000	0.0000000000
	2548.0000000000	0.0000000000	0.0000000000
	2552.0000000000	0.0000000000	0.0000000000
	2556.0000000000	0.0000000000	0.0000000000
	2560.0000000000	0.0000000000	0.0000000000
	2564.0000000000	0.0000000000	0.0000000000
	2568.0000000000	0.0000000000	0.0000000000
	2572.0000000000	0.0000000000	0.0000000000
	2576.0000000000	0.0000000000	0.0000000000
	2580.0000000000	0.0000000000	0.0000000000
	2584.0000000000	0.0000000000	0.0000000000
	2588.0000000000	0.0000000000	0.0000000000
	2592.0000000000	0.0000000000	0.0000000000
	2596.0000000000	0.0000000000	0.0000000000
	2600.0000000000	0.0000000000	0.0000000000
	2604.0000000000	0.0000000000	0.0000000000
	2608.0000000000	0.0000000000	0.0000000000
	2612.0000000000	0.0000000000	0.0000000000
	2616.0000000000	0.0000000000	0.0000000000
	2620.0000000000	0.0000000000	0.0000000000
	2624.0000000000	0.0000000000	0.0000000000
	2628.0000000000	0.0000000000	0.0000000000
	2632.0000000000	0.0000000000	0.0000000000
	2636.0000000000	0.0000000000	0.0000000000
	2640.0000000000	0.0000000000	0.0000000000
	2644.0000000000	0.0000000000	0.0000000000
	2648.0000000000	0.0000000000	0.0000000000
	2652.0000000000	0.0000000000	0.0000000000
	2656.0000000000	0.0000000000	0.0000000000
	2660.0000000000	0.0000000000	0.0000000000
	2664.0000000000	0.0000000000	0.0000000000
	2668.0000000000	0.0000000000	0.0000000000
	2672.0000000000	0.0000000000	0.0000000000
	2676.0000000000	0.0000000000	0.0000000000
	2680.0000000000	0.0000000000	0.0000000000
	2684.0000000000	0.0000000000	0.0000000000
	2688.0000000000	0.0000000000	0.0000000000
	2692.0000000000	0.0000000000	0.0000000000
	2696.0000000000	0.0000000000	0.0000000000
	2700.0000000000	0.0000000000	0.0000000000
	2704.0000000000	0.0000000000	0.0000000000
	2708.0000000000	0.0000000000	0.0000000000
	2712.0000000000	0.0000000000	0.0000000000
	2716.0000000000	0.0000000000	0.0000000000
	2720.0000000000	0.0000000000	0.0000000000
	2724.0000000000	0.0000000000	0.0000000000
	2728.0000000000	0.0000000000	0.0000000000
	2732.0000000000	0.0000000000	0.0000000000
	2736.0000000000	0.0000000000	0.0000000000
	2740.0000000000	0.0000000000	0.0000000000
	2744.0000000000	0.0000000000	0.0000000000
	2748.0000000000	0.0000000000	0.0000000000
	2752.0000000000	0.0000000000	0.0000000000
	2756.0000000000	0.0000000000	0.0000000000
	2760.0000000000	0.0000000000	0.0000000000
	2764.0000000000	0.0000000000	0.0000000000
	2768.0000000000	0.0000000000	0.0000000000
	2772.0000000000	0.0000000000	0.0000000000
	2776.0000000000	0.0000000000	0.0000000000
	2780.0000000000	0.0000000000	0.0000000000
	2784.0000000000	0.0000000000	0.0000000000
	2788.0000000000	0.0000000000	0.0000000000
	2792.0000000000	0.0000000000	0.0000000000
	2796.0000000000	0.0000000000	0.0000000000
	2800.0000000000	0.0000000000	0.0000000000
	2804.0000000000	0.0000000000	0.0000000000
	2808.0000000000	0.0000000000	0.0000000000
	2812.0000000000	0.0000000000	0.0000000000
	2816.0000000000	0.0000000000	0.0000000000
	2820.0000000000	0.0000000000	0.0000000000
	2824.0000000000	0.0000000000	0.0000000000
	2828.0000000000	0.0000000000	0.0000000000
	2832.0000000000	0.0000000000	0.0000000000
	2836.0000000000	0.0000000000	0.0000000000
	2840.0000000000	0.0000000000	0.0000000000
	2844.0000000000	0.0000000000	0.0000000000
	2848.0000000000	0.0000000000	0.0000000000
	2852.0000000000	0.0000000000	0.0000000000
	2856.0000000000	0.0000000000	0.0000000000
	2860.0000000000	0.0000000000	0.0000000000
	2864.0000000000	0.0000000000	0.0000000000
	2868.0000000000	0.0000000000	0.0000000000
	2872.0000000000	0.0000000000	0.0000000000
	2876.0000000000	0.0000000000	0.0000000000
	2880.0000000000	0.0000000000	0.0000000000
	2884.0000000000	0.0000000000	0.0000000000
	2888.0000000000	0.0000000000	0.0000000000
	2892.0000000000	0.0000000000	0.0000000000
	2896.0000000000	0.0000000000	0.0000000000
	2900.0000000000	0.0000000000	0.0000000000
	2904.0000000000	0.0000000000	0.0000000000
	2908.0000000000	0.0000000000	0.0000000000
	2912.0000000000	0.0000000000	0.0000000000
	2916.0000000000	0.0000000000	0.0000000000
	2920.0000000000	0.0000000000	0.0000000000
	2924.0000000000	0.0000000000	0.0000000000
	2928.0000000000	0.0000000000	0.0000000000
	2932.0000000000	0.0000000000	0.0000000000
	2936.0000000000	0.0000000000	0.0000000000
	2940.0000000000	0.0000000000	0.0000000000
	2944.0000000000	0.0000000000	0.0000000000
	2948.0000000000	0.0000000000	0.0000000000
	2952.0000000000	0.0000000000	0.0000000000
	2956.0000000000	0.0620254017	0.0007882165
	2960.0000000000	0.1796331700	0.0022877041
	2964.0000000000	0.1891459100	0.0024718334
	2968.0000000000	0.1994348918	0.0026762675
	2972.0000000000	0.2105869383	0.0029038845
	2976.0000000000	0.2227013612	0.0031580666
	2980.0000000000	0.2358921811	0.0034428057
	2984.0000000000	0.3087744172	0.0045031810
	2988.0000000000	0.3276107317	0.0049233355
	2992.0000000000	0.3482332669	0.0053976646
	2996.0000000000	0.3708762750	0.0059352261
	3000.0000000000	0.3958138752	0.0065469653
	3004.0000000000	0.4233685144	0.0072461909
	3008.0000000000	0.4539216074	0.0080491957
	3012.0000000000	0.5903202672	0.0102735341
	3016.0000000000	0.7120869762	0.0124388819
	3020.0000000000	0.7646684176	0.0138882190
	3024.0000000000	0.8235137967	0.0155787338
	3028.0000000000	0.9472712460	0.0182971916
	3032.0000000000	1.0433996225	0.0209388229
	3036.0000000000	1.1701202580	0.0242942811
	3040.0000000000	1.2740865665	0.0277979992
	3044.0000000000	1.3934922240	0.0320445423
	3048.0000000000	1.5618340090	0.0376326512
	3052.0000000000	1.8131163271	0.0452446403
	3056.0000000000	2.0099598886	0.0535012440
	3060.0000000000	2.2441627168	0.0640444203
	3064.0000000000	2.5265273213	0.0777614677
	3068.0000000000	2.8722491041	0.0959991250
	3072.0000000000	3.3033101186	0.1208718014
	3076.0000000000	3.8525717298	0.1558333008
	3080.0000000000	4.5711128106	0.2067968716
	3084.0000000000	5.5563913606	0.2846585972
	3088.0000000000	6.9243669480	0.4098892232
	3092.0000000000	8.9554119585	0.6268182290
	3096.0000000000	12.1942359314	1.0403686109
	3100.0000000000	17.9028449793	1.9400629588
	3104.0000000000	29.5550066638	4.2949019227
	3108.0000000000	58.8646036726	11.8553871504
	3112.0000000000	134.2389115447	22.0967719357
	3116.0000000000	182.8896767131	12.3111216096
	3120.0000000000	203.2104663599	-23.4395869098
	3124.0000000000	91.7249375992	-19.1286627399
	3128.0000000000	47.6544442804	-5.4649736330
	3132.0000000000	37.1622499795	-0.2630882010
	3136.0000000000	46.4025985052	5.6161088308
	3140.0000000000	89.3574772625	13.9946686089
	3144.0000000000	85.4391457208	-14.6760528664
	3148.0000000000	42.4756706490	-5.7951007060
	3152.0000000000	30.4645460382	-1.0295781696
	3156.0000000000	31.2980044390	1.3799530773
	3160.0000000000	42.8275260521	4.8354579558
	3164.0000000000	78.1157022247	14.7465908412
	3168.0000000000	177.8958415128	31.8080896602
	3172.0000000000	218.1314606823	-5.2051093821
	3176.0000000000	186.5144110271	-21.7180279211
	3180.0000000000	118.1607117876	-4.7533744736
	3184.0000000000	142.5516158991	9.1823840669
	3188.0000000000	124.8446132198	-11.7635311290
	3192.0000000000	96.2027372587	0.7339588756
	3196.0000000000	101.0571952611	-6.1281460607
	3200.0000000000	79.2679898505	0.7454605469
	3204.0000000000	114.3173673125	14.3540984056
	3208.0000000000	166.9484583380	9.7517140783
	3212.0000000000	115.1936744440	-24.9200039896
	3216.0000000000	49.0637462891	-9.1827751474
	3220.0000000000	26.3022083218	-3.3671489179
	3224.0000000000	17.1998269527	-1.4836414883
	3228.0000000000	13.1333121188	-0.6259951187
	3232.0000000000	12.0311318457	0.1131263769
	3236.0000000000	15.1046507599	1.6915572891
	3240.0000000000	25.9431298433	2.2648208272
	3244.0000000000	18.7348866710	-3.5904982177
	3248.0000000000	9.2979944472	-1.3289968762
	3252.0000000000	5.8954788536	-0.5325279505
	3256.0000000000	4.3616558110	-0.2761768379
	3260.0000000000	3.4947363082	-0.1707110922
	3264.0000000000	2.9281182462	-0.1179230657
	3268.0000000000	2.5222213206	-0.0875137390
	3272.0000000000	2.2135314575	-0.0681492014
	3276.0000000000	1.9110348959	-0.0541809382
	3280.0000000000	1.6024993857	-0.0432708939
	3284.0000000000	1.4441501433	-0.0362229340
	3288.0000000000	1.3105873642	-0.0307805798
	3292.0000000000	1.1963966811	-0.0264751023
	3296.0000000000	1.0976809377	-0.0230020035
	3300.0000000000	1.0115482912	-0.0201551784
	3304.0000000000	0.8803201551	-0.0171062467
	3308.0000000000	0.8158830019	-0.0151674489
	3312.0000000000	0.7585858159	-0.0135253293
	3316.0000000000	0.7073618999	-0.0121225008
	3320.0000000000	0.6613458173	-0.0109149874
	3324.0000000000	0.6198275276	-0.0098685669
	3328.0000000000	0.5822187234	-0.0089562452
	3332.0000000000	0.4512695063	-0.0069646080
	3336.0000000000	0.3484320970	-0.0053979145
	3340.0000000000	0.3278214223	-0.0049175850
	3344.0000000000	0.3090163524	-0.0044936128
	3348.0000000000	0.2384259275	-0.0034633297
	3352.0000000000	0.2085881661	-0.0029726714
	3356.0000000000	0.1605894243	-0.0022749071
	3360.0000000000	0.1518658442	-0.0020903893
	3364.0000000000	0.1438401816	-0.0019254838
	3368.0000000000	0.1084854861	-0.0014348070
	3372.0000000000	0.0204711587	-0.0003123682
	3376.0000000000	0.0192766252	-0.0002854378
	3380.0000000000	0.0181836488	-0.0002615155
	3384.0000000000	0.0171810380	-0.0002401927
	3388.0000000000	0.0162591013	-0.0002211259
	3392.0000000000	0.0154094119	-0.0002040245
	3396.0000000000	0.0146246151	-0.0001886417
	3400.0000000000	0.0138982687	-0.0001747670
	3404.0000000000	0.0000000000	0.0000000000
	3408.0000000000	0.0000000000	0.0000000000
	3412.0000000000	0.0000000000	0.0000000000
	3416.0000000000	0.0000000000	0.0000000000
	3420.0000000000	0.0000000000	0.0000000000
	3424.0000000000	0.0000000000	0.0000000000
	3428.0000000000	0.0000000000	0.0000000000
	3432.0000000000	0.0000000000	0.0000000000
	3436.0000000000	0.0000000000	0.0000000000
	3440.0000000000	0.0000000000	0.0000000000
	3444.0000000000	0.0000000000	0.0000000000
	3448.0000000000	0.0000000000	0.0000000000
	3452.0000000000	0.0000000000	0.0000000000
	3456.0000000000	0.0000000000	0.0000000000
	3460.0000000000	0.0000000000	0.0000000000
	3464.0000000000	0.0000000000	0.0000000000
	3468.0000000000	0.0000000000	0.0000000000
	3472.0000000000	0.0000000000	0.0000000000
	3476.0000000000	0.0000000000	0.0000000000
	3480.0000000000	0.0000000000	0.0000000000
	3484.0000000000	0.0000000000	0.0000000000
	3488.0000000000	0.0000000000	0.0000000000
	3492.0000000000	0.0000000000	0.0000000000
	3496.0000000000	0.0000000000	0.0000000000
	3500.0000000000	0.0000000000	0.0000000000
	3504.0000000000	0.0000000000	0.0000000000
	3508.0000000000	0.0000000000	0.0000000000
	3512.0000000000	0.0000000000	0.0000000000
	3516.0000000000	0.0000000000	0.0000000000
	3520.0000000000	0.0000000000	0.0000000000
	3524.0000000000	0.0000000000	0.0000000000
	3528.0000000000	0.0000000000	0.0000000000
	3532.0000000000	0.0000000000	0.0000000000
	3536.0000000000	0.0000000000	0.0000000000
	3540.0000000000	0.0000000000	0.0000000000
	3544.0000000000	0.0000000000	0.0000000000
	3548.0000000000	0.0000000000	0.0000000000
	3552.0000000000	0.0000000000	0.0000000000
	3556.0000000000	0.0000000000	0.0000000000
	3560.0000000000	0.0000000000	0.0000000000
	3564.0000000000	0.0000000000	0.0000000000
	3568.0000000000	0.0000000000	0.0000000000
	3572.0000000000	0.0000000000	0.0000000000
	3576.0000000000	0.0000000000	0.0000000000
	3580.0000000000	0.0000000000	0.0000000000
	3584.0000000000	0.0000000000	0.0000000000
	3588.0000000000	0.0000000000	0.0000000000
	3592.0000000000	0.0000000000	0.0000000000
	3596.0000000000	0.0000000000	0.0000000000
	3600.0000000000	0.0000000000	0.0000000000
	3604.0000000000	0.0000000000	0.0000000000
	3608.0000000000	0.0000000000	0.0000000000
	3612.0000000000	0.0000000000	0.0000000000
	3616.0000000000	0.0000000000	0.0000000000
	3620.0000000000	0.0000000000	0.0000000000
	3624.0000000000	0.0000000000	0.0000000000
	3628.0000000000	0.0000000000	0.0000000000
	3632.0000000000	0.0000000000	0.0000000000
	3636.0000000000	0.0000000000	0.0000000000
	3640.0000000000	0.0000000000	0.0000000000
	3644.0000000000	0.2724132162	0.0034660627
	3648.0000000000	0.2868250926	0.0037446603
	3652.0000000000	0.3024113614	0.0040539259
	3656.0000000000	0.3193031409	0.0043981973
	3660.0000000000	0.3376503670	0.0047825694
	3664.0000000000	0.3576251290	0.0052130532
	3668.0000000000	0.3794257148	0.0056967739
	3672.0000000000	0.4032815461	0.0062422195
	3676.0000000000	0.4294592311	0.0068595542
	3680.0000000000	0.4582700373	0.0075610180
	3684.0000000000	0.4900791741	0.0083614385
	3688.0000000000	0.5253174076	0.0092788915
	3692.0000000000	0.5644956985	0.0103355621
	3696.0000000000	0.6082237995	0.0115588770
	3700.0000000000	0.6572340821	0.0129830069
	3704.0000000000	0.7124123432	0.0146508823
	3708.0000000000	0.7748380299	0.0166169272
	3712.0000000000	0.8458373169	0.0189508129
	3716.0000000000	0.9270539536	0.0217426793
	3720.0000000000	1.0205450109	0.0251105016
	3724.0000000000	1.1289120462	0.0292106477
	3728.0000000000	1.2554834741	0.0342532642
	3732.0000000000	1.4045723041	0.0405251250
	3736.0000000000	1.5818470078	0.0484242649
	3740.0000000000	1.7948759497	0.0585136920
	3744.0000000000	2.0539446412	0.0716068413
	3748.0000000000	2.3733136851	0.0889074795
	3752.0000000000	2.7732107726	0.1122463106
	3756.0000000000	3.2830888717	0.1444962062
	3760.0000000000	3.9471578800	0.1903326329
	3764.0000000000	5.0816509655	0.2608111006
	3768.0000000000	6.3162358332	0.3641438071
	3772.0000000000	8.0772838639	0.5301991211
	3776.0000000000	10.7124570785	0.8142823258
	3780.0000000000	14.9078197345	1.3410949624
	3784.0000000000	22.1656083647	2.4283768736
	3788.0000000000	36.2622058779	5.0253438533
	3792.0000000000	68.6031396320	12.5867008889
	3796.0000000000	161.0113031089	39.0289607188
	3800.0000000000	391.9096116615	49.5430846134
	3804.0000000000	275.1553544979	-65.3568159058
	3808.0000000000	105.9216825326	-22.8470930004
	3812.0000000000	50.2994175300	-8.0352709876
	3816.0000000000	28.7621151198	-3.5198370972
	3820.0000000000	18.5895604323	-1.8104706914
	3824.0000000000	13.0718538155	-1.0402702861
	3828.0000000000	9.7794847173	-0.6460275637
	3832.0000000000	7.6787326931	-0.4239208554
	3836.0000000000	6.2737109277	-0.2889828102
	3840.0000000000	5.3041466748	-0.2016836628
	3844.0000000000	4.6238740131	-0.1419434124
	3848.0000000000	4.1466911230	-0.0987777215
	3852.0000000000	3.8202295239	-0.0657548684
	3856.0000000000	3.6125756554	-0.0388299059
	3860.0000000000	3.5051898873	-0.0152254249
	3864.0000000000	3.4892179024	0.0072066884
	3868.0000000000	3.5638641420	0.0304093084
	3872.0000000000	3.7362915638	0.0564794621
	3876.0000000000	4.0230236594	0.0880799838
	3880.0000000000	4.4533268386	0.1290479601
	3884.0000000000	5.0758114614	0.1854537227
	3888.0000000000	5.9709830072	0.2676460073
	3892.0000000000	7.2758360004	0.3945434051
	3896.0000000000	9.2349284419	0.6034290650
	3900.0000000000	12.3152553371	0.9745862731
	3904.0000000000	17.4926974620	1.7010864258
	3908.0000000000	27.0678047269	3.3182295104
	3912.0000000000	47.4195212772	7.6079351331
	3916.0000000000	100.2411739544	21.7387309539
	3920.0000000000	260.7227200839	61.3356503065
	3924.0000000000	360.0231071591	-48.4927456305
	3928.0000000000	146.5636468038	-35.3705989797
	3932.0000000000	62.7878216613	-11.4381747049
	3936.0000000000	33.3356341286	-4.5886004673
	3940.0000000000	20.4431558931	-2.2250701781
	3944.0000000000	13.7849761625	-1.2319403797
	3948.0000000000	9.9274819650	-0.7494696938
	3952.0000000000	7.5002019371	-0.4887764764
	3956.0000000000	5.8756741539	-0.3361534005
	3960.0000000000	4.7353197955	-0.2410571985
	3964.0000000000	3.6506389381	-0.1756811668
	3968.0000000000	3.0375301873	-0.1334432934
	3972.0000000000	2.5665513487	-0.1037061808
	3976.0000000000	2.1970111194	-0.0821740875
	3980.0000000000	1.9017819198	-0.0662052843
	3984.0000000000	1.6622220637	-0.0541151671
	3988.0000000000	1.4651823541	-0.0447953563
	3992.0000000000	1.3011746363	-0.0374964719
	3996.0000000000	1.1632145058	-0.0316995951
