# Supplementary material for: Data of electronic, reactivity, optoelectronic, linear and non-linear optical parameters of doping graphene oxide nanosheet with aluminum atom
Source: Data Brief. 2022 Jan 19;41:107840. doi: 10.1016/j.dib.2022.107840 (PMC8801356; doi:10.1016/j.dib.2022.107840)
Supplement: Supplementary file 1 [file mmc1.zip › supplementary file/DATA OF THE IR SPECTRA/wB97XD/GON2-Al6.xlsx]

#	IR	Spectrum
#	X-Axis:	Frequency	(cm-1)
#	Y-Axis:	&epsilon;	(M-1	cm-1)
#	Peak	information
#	X	Y
#	36.0952000000	0.9947188701
#	40.0453000000	71.4390171224
#	60.9720000000	43.3277398700
#	75.6011000000	12.2635246674
#	100.5604000000	29.4998419194
#	105.2229000000	55.0697587415
#	117.2576000000	37.8398311356
#	125.0400000000	202.8996540082
#	140.5803000000	91.3348137518
#	153.9120000000	135.3593682052
#	166.1238000000	128.4565222364
#	182.0676000000	100.9030437411
#	188.0854000000	181.9017960166
#	202.9005000000	57.3870156972
#	209.3785000000	52.2218870696
#	222.7515000000	201.1735235243
#	235.8896000000	83.0893324864
#	242.9208000000	35.2166787491
#	268.3428000000	0.8147003656
#	279.0793000000	222.7838448440
#	284.3486000000	82.3333741619
#	294.8210000000	167.8242128578
#	300.8695000000	108.2218824548
#	307.8625000000	81.9513484401
#	326.9863000000	40.6423162198
#	329.9787000000	81.0516529694
#	353.1598000000	1443.9591158101
#	358.3406000000	147.3404877135
#	368.2962000000	406.6974265142
#	377.8671000000	334.6719092545
#	392.1419000000	174.2033848033
#	403.2920000000	71.2595886319
#	412.7248000000	117.6226388324
#	417.4393000000	156.2379618837
#	439.8781000000	90.1336714342
#	440.0755000000	585.6980796949
#	482.9290000000	469.6888456475
#	486.4626000000	359.8319464324
#	496.6975000000	326.8768202907
#	512.9753000000	474.8396964175
#	543.0594000000	132.1954909775
#	550.5470000000	302.7465871358
#	555.5672000000	170.7449435673
#	577.1672000000	956.9810160975
#	599.4845000000	108.6375269804
#	614.5931000000	109.7602908023
#	617.9713000000	125.3193764855
#	641.5284000000	216.6834041179
#	651.9244000000	220.0811684508
#	670.7895000000	183.1202509414
#	708.5448000000	206.9710391817
#	716.4833000000	25.9486699587
#	721.9596000000	140.6562306337
#	730.0858000000	159.0877602532
#	741.3249000000	77.9356661324
#	756.9956000000	610.3808223109
#	761.5027000000	466.4618453816
#	764.2708000000	122.5574252619
#	772.2733000000	105.5937997119
#	801.2593000000	353.5344266575
#	814.0156000000	441.3894469806
#	818.0009000000	57.7993793087
#	842.6694000000	434.4354455572
#	850.2637000000	254.4615071688
#	855.4391000000	900.9218272468
#	865.6476000000	407.5464280212
#	870.2308000000	875.7082080465
#	878.7466000000	322.2923482245
#	894.0830000000	232.0275143226
#	933.5645000000	89.9575803430
#	974.8997000000	20.6684322147
#	981.8130000000	430.2661307964
#	989.2431000000	7.7675328983
#	1013.0741000000	31.7576910084
#	1038.6766000000	4.0939582965
#	1043.9270000000	8.6775460987
#	1078.1221000000	33.1226796177
#	1098.1505000000	301.6733601149
#	1112.3672000000	81.9622264299
#	1160.0274000000	13.5278645963
#	1188.5092000000	2.8051439597
#	1199.2328000000	73.5323766256
#	1219.7707000000	24.1096476914
#	1231.0076000000	10.8889459733
#	1236.7664000000	28.9903656447
#	1240.9049000000	433.5376671236
#	1252.9737000000	106.3255624976
#	1297.5356000000	282.3527303339
#	1312.3834000000	58.0816673217
#	1325.1153000000	69.2089685241
#	1345.2234000000	134.4289657043
#	1374.0800000000	10.6610002595
#	1387.1659000000	156.0826830107
#	1412.5854000000	423.0233982128
#	1414.4392000000	106.2153260184
#	1416.8808000000	10.2201361374
#	1451.2003000000	0.6732381617
#	1471.5911000000	4.6332701311
#	1539.5224000000	28.5283759479
#	1562.5059000000	387.5098336442
#	1564.6019000000	63.5979954641
#	1569.1099000000	729.4530629561
#	1582.0684000000	215.1100017849
#	1606.4808000000	14.2964427626
#	1630.8348000000	42.7936178570
#	1649.5650000000	13.8071968495
#	1653.0159000000	96.9320119644
#	3104.4215000000	7.3466138444
#	3112.6611000000	37.4398224208
#	3120.8267000000	62.5310449055
#	3132.9469000000	44.3949907606
#	3136.4771000000	32.1367290062
#	3142.8326000000	38.6004594140
#	3155.8686000000	53.1158045577
#	3175.2936000000	40.8270473029
#	3179.0016000000	32.8832095320
#	3181.9553000000	23.2767431671
#	3200.8666000000	62.1717597426
#	3724.7715000000	61.5060367376
#	4020.4664000000	137.7901052529
#	Spectra
#	X	Y	DY/DX
	0.0000000000	0.0963292130	0.0025501275
	4.5000000000	0.1093288147	0.0032755252
	9.0000000000	0.1383606797	0.0045443348
	13.5000000000	0.1626295923	0.0064103923
	18.0000000000	0.1983101409	0.0098187919
	22.5000000000	0.2663810580	0.0170752445
	27.0000000000	0.3769891361	0.0351431060
	31.5000000000	0.6596166841	0.0948090871
	36.0000000000	1.4885966817	0.3148924572
	40.5000000000	2.7384869356	-0.1283749977
	45.0000000000	1.3405295086	-0.2184943200
	49.5000000000	0.8830098415	-0.0222854111
	54.0000000000	1.0485260669	0.1063931430
	58.5000000000	2.1091085801	0.3716103221
	63.0000000000	2.3330351421	-0.3521074275
	67.5000000000	1.2536206524	-0.0979698487
	72.0000000000	1.2384293707	0.0833496443
	76.5000000000	1.5335010743	-0.0752989466
	81.0000000000	1.1317593398	-0.0399278556
	85.5000000000	1.1503857481	0.0375820004
	90.0000000000	1.4724989504	0.1131291328
	94.5000000000	2.3500349047	0.3186001868
	99.0000000000	4.8873514504	0.7781428329
	103.5000000000	7.4996620716	0.4925082933
	108.0000000000	6.3643127100	-0.6537030306
	112.5000000000	5.8136542802	0.4327336446
	117.0000000000	9.7948714143	0.9444226883
	121.5000000000	15.7624985185	2.6434320310
	126.0000000000	23.4302815628	-2.3614349992
	130.5000000000	10.8891551415	-1.5595270790
	135.0000000000	8.7688965328	0.4515583328
	139.5000000000	14.4836547978	1.3052351850
	144.0000000000	11.3996744467	-1.1743179702
	148.5000000000	11.2080918547	1.1458203035
	153.0000000000	21.4322660255	1.9426171803
	157.5000000000	15.6808695936	-1.8718902087
	162.0000000000	15.0620928068	1.6111019890
	166.5000000000	23.1234640286	-0.8951660650
	171.0000000000	12.9484299591	-1.4535689570
	175.5000000000	11.7453528838	0.8081182683
	180.0000000000	21.6623783776	3.5497256074
	184.5000000000	30.9396196877	1.4882102820
	189.0000000000	35.2319094983	-3.8070569554
	193.5000000000	16.5564220535	-2.4007688934
	198.0000000000	12.6272869004	0.3926093462
	202.5000000000	18.0573069230	0.8359087048
	207.0000000000	17.5329411510	0.4552248131
	211.5000000000	16.5187103012	-1.2246558035
	216.0000000000	16.4422567267	1.5645941973
	220.5000000000	34.4485374558	6.2084714880
	225.0000000000	34.8230381916	-6.0331410360
	229.5000000000	18.1507745093	-1.0906016402
	234.0000000000	22.1188548421	2.2254621976
	238.5000000000	20.3029256879	-2.1473138659
	243.0000000000	15.8427074675	-1.0281799188
	247.5000000000	9.2324144855	-1.0597210738
	252.0000000000	6.6484638420	-0.2449556380
	256.5000000000	6.3244471701	0.0574865755
	261.0000000000	7.1575222516	0.3082162469
	265.5000000000	9.4137712033	0.7555314058
	270.0000000000	14.8925166435	1.9020778020
	274.5000000000	31.5431955848	6.4976734143
	279.0000000000	67.9196645476	2.7245240043
	283.5000000000	53.6663623590	-3.0593371772
	288.0000000000	37.9199413946	-1.5346777439
	292.5000000000	50.9573261828	6.8701877077
	297.0000000000	59.0871884908	-3.2808996075
	301.5000000000	52.8920981739	-3.2912597635
	306.0000000000	41.4627773700	0.1957351041
	310.5000000000	30.9089970214	-4.2417521213
	315.0000000000	19.8415551951	-0.9197424860
	319.5000000000	19.8389968349	0.8610417139
	324.0000000000	29.5533842812	3.7974046480
	328.5000000000	48.3148169141	2.5378714717
	333.0000000000	41.8367148696	-2.6332959735
	337.5000000000	41.4688672940	2.2402407787
	342.0000000000	63.1080689770	8.1221829305
	346.5000000000	132.3807361560	26.8581733895
	351.0000000000	365.5204648352	74.5253337170
	355.5000000000	378.4907304032	-62.6100126702
	360.0000000000	185.4404727019	-26.0361049581
	364.5000000000	144.2214211800	7.6267669065
	369.0000000000	181.6966858866	-11.1414980429
	373.5000000000	123.9832400215	-0.7643581888
	378.0000000000	149.9278442438	-5.4788453806
	382.5000000000	79.3509357410	-11.7009891744
	387.0000000000	58.9136072790	1.5342950681
	391.5000000000	84.2380491505	3.4468007563
	396.0000000000	56.5135961691	-6.8288118550
	400.5000000000	48.1054253906	2.3150069878
	405.0000000000	52.5434143926	-2.1039570065
	409.5000000000	59.1008429471	6.5979447736
	414.0000000000	88.3092238020	2.1407819840
	418.5000000000	84.4976941902	-9.3380201332
	423.0000000000	46.4963012068	-4.2018087760
	427.5000000000	41.9751158382	1.6608405246
	432.0000000000	64.1191564166	9.4718358311
	436.5000000000	155.1553771586	35.4870868353
	441.0000000000	254.0149044092	-27.4692643361
	445.5000000000	100.3955153285	-21.4340051135
	450.0000000000	46.7203763497	-5.9753379303
	454.5000000000	30.6467224559	-1.9354459762
	459.0000000000	25.8849625166	-0.3788198282
	463.5000000000	26.6005895635	0.7040475033
	468.0000000000	32.8158670179	2.2241592041
	472.5000000000	49.6355325977	5.8970968660
	477.0000000000	98.8847359885	18.9025835996
	481.5000000000	252.1853346375	43.4309552107
	486.0000000000	300.5612197707	-18.2091638350
	490.5000000000	171.1766639131	-17.6648804855
	495.0000000000	181.3212699542	14.3615868235
	499.5000000000	140.9097951699	-22.8431355668
	504.0000000000	87.7201414564	-1.6797517629
	508.5000000000	124.2401302386	20.4446048474
	513.0000000000	233.1850669104	-1.8222996018
	517.5000000000	111.0519499240	-23.3944885013
	522.0000000000	52.3229427607	-6.3508051581
	526.5000000000	36.0997899858	-1.6981890897
	531.0000000000	33.6214597626	0.5500353951
	535.5000000000	42.3445520293	3.7981617103
	540.0000000000	77.0991920105	12.9499707045
	544.5000000000	123.1280552405	3.0007778658
	549.0000000000	183.3157260683	22.0488520334
	553.5000000000	185.4692849533	-9.4570722787
	558.0000000000	121.9154723469	-18.6329576315
	562.5000000000	76.0818642152	-2.6965026576
	567.0000000000	88.2024332202	8.4913755269
	571.5000000000	175.9234077461	36.4364926562
	576.0000000000	454.5457365746	58.8472249953
	580.5000000000	294.9275285787	-69.4916903100
	585.0000000000	112.2525433039	-19.6329245918
	589.5000000000	62.5374787948	-5.2731988396
	594.0000000000	55.0770357971	2.0587498982
	598.5000000000	81.5760086439	5.3486364216
	603.0000000000	59.8112082456	-7.1841446545
	607.5000000000	48.5213744024	1.7641965666
	612.0000000000	80.4636678495	13.2681012755
	616.5000000000	122.7902239589	0.0654365645
	621.0000000000	74.9965209912	-13.7355439595
	625.5000000000	39.8674443991	-3.3466701477
	630.0000000000	34.9395412836	0.7946641877
	634.5000000000	48.9415605577	6.3252604197
	639.0000000000	108.0216307569	20.6555826790
	643.5000000000	130.0432555122	-14.8596046018
	648.0000000000	106.9178187848	8.5154973653
	652.5000000000	147.3892137551	-10.4278143952
	657.0000000000	69.9326161956	-11.4103137208
	661.5000000000	46.2697029719	-0.6916393180
	666.0000000000	62.8283678613	9.3441113925
	670.5000000000	120.6688916689	3.1979986328
	675.0000000000	63.3356078919	-12.8379187430
	679.5000000000	30.9044975464	-3.5045372479
	684.0000000000	22.0600227518	-0.9968171115
	688.5000000000	20.0388878029	0.0067688040
	693.0000000000	22.0652081575	0.8845301863
	697.5000000000	29.7135713891	2.5995902780
	702.0000000000	51.4248510604	8.3169704029
	706.5000000000	122.0802560992	21.8170316164
	711.0000000000	124.3500624227	-16.9131056266
	715.5000000000	91.4393165339	1.6642610755
	720.0000000000	122.9721898304	12.5356231112
	724.5000000000	126.2934186224	-6.7090608673
	729.0000000000	145.7273528927	8.2370775441
	733.5000000000	107.1291046342	-12.5340752127
	738.0000000000	92.1718991029	5.0448663480
	742.5000000000	112.1973414329	-2.6792810259
	747.0000000000	115.1729712448	8.2617686813
	751.5000000000	210.9659526287	40.1001050355
	756.0000000000	518.7433012723	72.4190911920
	760.5000000000	580.8177472851	-10.2902163159
	765.0000000000	363.7825566903	-62.5770073987
	769.5000000000	191.7171514571	-13.4717885065
	774.0000000000	138.0833090352	-18.8437163597
	778.5000000000	76.4839887753	-7.5444569421
	783.0000000000	57.6660191704	-1.7540156698
	787.5000000000	57.2453244272	1.5592360909
	792.0000000000	74.9094834575	7.1862302070
	796.5000000000	141.3372574227	26.4697224438
	801.0000000000	295.5020523583	11.8612594073
	805.5000000000	198.0951383895	-17.2248472032
	810.0000000000	229.8798560306	32.8776630716
	814.5000000000	377.7352189668	-14.4946882559
	819.0000000000	204.9026595694	-34.0763139364
	823.5000000000	110.4312805124	-9.9248688504
	828.0000000000	91.7670939131	0.2434548889
	832.5000000000	109.9100335471	8.4827678408
	837.0000000000	186.6108298070	30.0088523778
	841.5000000000	412.8435439766	53.1583561356
	846.0000000000	421.5436856898	-3.5173187652
	850.5000000000	577.6993762628	50.9399687554
	855.0000000000	864.2041176620	23.9723118127
	859.5000000000	565.6160131865	-54.5675343504
	864.0000000000	624.5534552112	66.1093498184
	868.5000000000	873.7259470380	49.6868386411
	873.0000000000	650.9382986885	-104.2114228220
	877.5000000000	451.7731316982	-6.6913174261
	882.0000000000	275.9837327173	-47.3729213127
	886.5000000000	158.7838831621	-8.7532696655
	891.0000000000	183.4193703817	20.3663033131
	895.5000000000	208.0543548986	-28.6627398153
	900.0000000000	92.5466841131	-15.1395817947
	904.5000000000	51.8715580214	-5.1472563477
	909.0000000000	36.2272989289	-2.3016212167
	913.5000000000	28.8018720244	-1.1273327556
	918.0000000000	25.2729984117	-0.3389861964
	922.5000000000	25.7383391890	0.7534748793
	927.0000000000	34.7649525697	3.9724688262
	931.5000000000	71.0133951980	11.4375327140
	936.0000000000	65.6394701442	-11.9466605852
	940.5000000000	30.4280450117	-3.9814207499
	945.0000000000	20.2201371449	-1.1711747686
	949.5000000000	17.2180031720	-0.2906414282
	954.0000000000	17.1142118643	0.2041533038
	958.5000000000	19.1726981353	0.7440381926
	963.0000000000	24.2802853451	1.7156618661
	967.5000000000	36.5366707299	4.1540913059
	972.0000000000	69.2904917737	11.7748968109
	976.5000000000	152.8479219143	29.2324356152
	981.0000000000	362.5066011674	33.3031737113
	985.5000000000	208.0038465470	-48.7880515243
	990.0000000000	82.5356500850	-14.6122073779
	994.5000000000	40.9148679216	-5.3083212778
	999.0000000000	25.6296028369	-2.0334002096
	1003.5000000000	20.0362537952	-0.4377414448
	1008.0000000000	22.5557006600	1.9243159432
	1012.5000000000	36.6853025863	1.5095716543
	1017.0000000000	21.6897039424	-3.7992774146
	1021.5000000000	11.7453329440	-1.1346519949
	1026.0000000000	8.4589392630	-0.3765754373
	1030.5000000000	7.2194131093	0.0057574138
	1035.0000000000	8.4478223029	0.6289538235
	1039.5000000000	11.7437858780	0.4834665023
	1044.0000000000	13.7728087340	-0.3843473484
	1048.5000000000	8.6652605442	-0.8771053240
	1053.0000000000	6.6747729024	-0.1502320493
	1057.5000000000	6.5445418851	0.1144485260
	1062.0000000000	7.5591805602	0.3405090537
	1066.5000000000	9.8991425843	0.7594385342
	1071.0000000000	15.5678215660	2.0219084384
	1075.5000000000	32.4234857183	5.7258254477
	1080.0000000000	40.9298540594	-3.4271091992
	1084.5000000000	34.3445862293	1.1966105189
	1089.0000000000	53.2527319813	8.0308202871
	1093.5000000000	128.7141058788	30.2676587919
	1098.0000000000	294.7376419193	6.0012151963
	1102.5000000000	144.7357861558	-30.8819574254
	1107.0000000000	78.7671167491	-2.4134391173
	1111.5000000000	100.8469649713	4.5432670959
	1116.0000000000	58.7256033090	-12.2392673320
	1120.5000000000	26.0139408890	-3.8136517318
	1125.0000000000	15.1942024032	-1.4752227384
	1129.5000000000	10.5341746446	-0.7153790544
	1134.0000000000	8.1380541973	-0.3881823340
	1138.5000000000	7.0155644474	-0.2065897940
	1143.0000000000	6.1638246758	-0.0710137156
	1147.5000000000	6.1818575092	0.0936338025
	1152.0000000000	7.3314123871	0.4963998907
	1156.5000000000	12.2101358377	1.8920067559
	1161.0000000000	17.4591241466	-1.4411961082
	1165.5000000000	9.6443671652	-1.0520782534
	1170.0000000000	7.2573288190	-0.1914695536
	1174.5000000000	7.1185118534	0.1060169376
	1179.0000000000	8.1424407000	0.3643973975
	1183.5000000000	10.7903191567	0.8979039118
	1188.0000000000	16.9983362940	1.6597662951
	1192.5000000000	27.6255187970	4.1997920704
	1197.0000000000	66.0412099806	12.5681598960
	1201.5000000000	66.8737781311	-12.0157020630
	1206.0000000000	31.1705631092	-3.6468151840
	1210.5000000000	24.3269617096	0.0317752725
	1215.0000000000	30.6860716479	3.1019156509
	1219.5000000000	50.1982689964	2.4817993309
	1224.0000000000	48.3475353766	0.7930684725
	1228.5000000000	69.0680886674	8.7822901156
	1233.0000000000	130.7050897114	21.5029130405
	1237.5000000000	315.2805583263	64.0686723709
	1242.0000000000	464.1305898657	-56.0436228943
	1246.5000000000	198.9616025116	-31.0086593974
	1251.0000000000	163.2343589065	7.3222604818
	1255.5000000000	122.0488751904	-22.8032976093
	1260.0000000000	54.8597410168	-7.9238036666
	1264.5000000000	33.2579146164	-2.7438372781
	1269.0000000000	25.3664023028	-1.0092012862
	1273.5000000000	22.9864095484	-0.0785182336
	1278.0000000000	24.5682213552	0.8229640516
	1282.5000000000	31.3402938998	2.3874934061
	1287.0000000000	49.7540724080	6.5867671858
	1291.5000000000	106.8195671895	22.4425681378
	1296.0000000000	287.8248100526	46.7215797122
	1300.5000000000	219.3985557966	-47.8546338833
	1305.0000000000	94.5423049754	-11.2979484040
	1309.5000000000	86.1659224186	6.1647694887
	1314.0000000000	89.9310853947	-10.2990540591
	1318.5000000000	59.4184008437	-0.6000928571
	1323.0000000000	86.6506617489	11.3300561682
	1327.5000000000	79.9801887182	-12.9437143495
	1332.0000000000	44.1123276761	-2.9842853983
	1336.5000000000	45.3756360774	3.5538062342
	1341.0000000000	87.4954275682	17.8271965060
	1345.5000000000	167.3108074325	-5.6439784425
	1350.0000000000	75.2461496383	-15.9497746961
	1354.5000000000	35.3899850847	-4.3375564951
	1359.0000000000	24.0578494872	-1.2776080799
	1363.5000000000	21.3757372229	0.0084066722
	1368.0000000000	24.2377157790	1.4090196252
	1372.5000000000	36.0193016184	3.5328278338
	1377.0000000000	46.0301461473	2.5493285801
	1381.5000000000	79.5053701418	14.6092307697
	1386.0000000000	191.5591281063	23.9487158195
	1390.5000000000	134.4148806872	-25.6323031698
	1395.0000000000	72.8193762560	-4.6509750885
	1399.5000000000	73.8698054780	4.6440856156
	1404.0000000000	122.3128559977	19.4335566390
	1408.5000000000	304.7276191492	72.5733621678
	1413.0000000000	640.7296232831	-6.6427475870
	1417.5000000000	306.2347733698	-71.4467389547
	1422.0000000000	117.2000914407	-21.4226668899
	1426.5000000000	58.7559899429	-7.5919942173
	1431.0000000000	35.5953504639	-3.4178112843
	1435.5000000000	24.3582282645	-1.7996239204
	1440.0000000000	18.1535104715	-1.0420168165
	1444.5000000000	14.4987312563	-0.6124444396
	1449.0000000000	12.5288556962	-0.2906968089
	1453.5000000000	10.9580559721	-0.4099935592
	1458.0000000000	9.4065697677	-0.1884842966
	1462.5000000000	9.0069387387	0.0236243208
	1467.0000000000	10.0500096392	0.5369124321
	1471.5000000000	13.1188307115	0.0162051378
	1476.0000000000	9.6942994333	-0.6788596320
	1480.5000000000	8.0213400178	-0.1689159252
	1485.0000000000	7.6548845124	-0.0192553826
	1489.5000000000	7.6877767682	0.0495767235
	1494.0000000000	8.1261627116	0.1006096249
	1498.5000000000	8.6874336587	0.1494707573
	1503.0000000000	9.4825135790	0.2057274992
	1507.5000000000	10.4662626645	0.2781925632
	1512.0000000000	11.9239210867	0.3751689941
	1516.5000000000	13.9090889030	0.5169693237
	1521.0000000000	16.7016423883	0.7438789861
	1525.5000000000	20.8797250895	1.1610878995
	1530.0000000000	27.9365176405	2.1331069586
	1534.5000000000	43.1154721559	5.2539324169
	1539.0000000000	75.1411904482	5.0127504747
	1543.5000000000	72.3014589211	-0.3083696041
	1548.0000000000	88.1617630243	7.3282567983
	1552.5000000000	144.7947788603	19.7989731217
	1557.0000000000	307.7575186901	61.8309218075
	1561.5000000000	774.9308780270	116.4878202302
	1566.0000000000	1011.6039602818	66.0360708586
	1570.5000000000	1050.3220028787	-159.6385732770
	1575.0000000000	445.8880184919	-66.3272613125
	1579.5000000000	371.7244672749	22.2406770816
	1584.0000000000	328.7809153507	-57.0223669312
	1588.5000000000	139.5338495187	-23.4125116398
	1593.0000000000	75.6102662210	-8.2365581152
	1597.5000000000	51.0537769446	-3.3576156914
	1602.0000000000	43.2804441352	0.0177645168
	1606.5000000000	46.8101136500	-1.3109851485
	1611.0000000000	31.3532518700	-2.8450992512
	1615.5000000000	24.0391168736	-0.7314210013
	1620.0000000000	23.6184728442	0.5908308992
	1624.5000000000	31.7233681012	3.6228415722
	1629.0000000000	63.8552382733	9.4779761956
	1633.5000000000	56.6470501592	-9.2486721921
	1638.0000000000	32.6037651751	-1.8039568475
	1642.5000000000	34.7526501121	2.7909431627
	1647.0000000000	65.3661705931	12.4359720561
	1651.5000000000	144.2983269237	16.6529530016
	1656.0000000000	100.4190210844	-22.8197379162
	1660.5000000000	38.0820649215	-6.9440848791
	1665.0000000000	19.4452120653	-2.3616204572
	1669.5000000000	12.2832525456	-1.0552987582
	1674.0000000000	8.7861311246	-0.5685404508
	1678.5000000000	6.7826181637	-0.3477402139
	1683.0000000000	5.5022884853	-0.2325800185
	1687.5000000000	4.6179282241	-0.1660342449
	1692.0000000000	3.9710835578	-0.1244647165
	1696.5000000000	3.4770355875	-0.0968673154
	1701.0000000000	3.0635183442	-0.0773447104
	1705.5000000000	2.7483751465	-0.0634234160
	1710.0000000000	2.4874920969	-0.0530012358
	1714.5000000000	2.2677739060	-0.0449851615
	1719.0000000000	2.0800733778	-0.0386782107
	1723.5000000000	1.5942082943	-0.0296020684
	1728.0000000000	1.4182258185	-0.0251644575
	1732.5000000000	0.7182100556	-0.0148228805
	1737.0000000000	0.6561252772	-0.0128366044
	1741.5000000000	0.6021544907	-0.0112019773
	1746.0000000000	0.3794711842	-0.0077038616
	1750.5000000000	0.3470613512	-0.0067299666
	1755.0000000000	0.3186643062	-0.0059145076
	1759.5000000000	0.2936401207	-0.0052263895
	1764.0000000000	0.2714720868	-0.0046415872
	1768.5000000000	0.2396194729	-0.0039918168
	1773.0000000000	0.2226217007	-0.0035730945
	1777.5000000000	0.2073766187	-0.0032111169
	1782.0000000000	0.1936505984	-0.0028965647
	1786.5000000000	0.1812477735	-0.0026219003
	1791.0000000000	0.1323178857	-0.0019106982
	1795.5000000000	0.1241212576	-0.0017359700
	1800.0000000000	0.1166631849	-0.0015819095
	1804.5000000000	0.1098575463	-0.0014455494
	1809.0000000000	0.1036304149	-0.0013244195
	1813.5000000000	0.0000000000	0.0000000000
	1818.0000000000	0.0000000000	0.0000000000
	1822.5000000000	0.0000000000	0.0000000000
	1827.0000000000	0.0000000000	0.0000000000
	1831.5000000000	0.0000000000	0.0000000000
	1836.0000000000	0.0000000000	0.0000000000
	1840.5000000000	0.0000000000	0.0000000000
	1845.0000000000	0.0000000000	0.0000000000
	1849.5000000000	0.0000000000	0.0000000000
	1854.0000000000	0.0000000000	0.0000000000
	1858.5000000000	0.0000000000	0.0000000000
	1863.0000000000	0.0000000000	0.0000000000
	1867.5000000000	0.0000000000	0.0000000000
	1872.0000000000	0.0000000000	0.0000000000
	1876.5000000000	0.0000000000	0.0000000000
	1881.0000000000	0.0000000000	0.0000000000
	1885.5000000000	0.0000000000	0.0000000000
	1890.0000000000	0.0000000000	0.0000000000
	1894.5000000000	0.0000000000	0.0000000000
	1899.0000000000	0.0000000000	0.0000000000
	1903.5000000000	0.0000000000	0.0000000000
	1908.0000000000	0.0000000000	0.0000000000
	1912.5000000000	0.0000000000	0.0000000000
	1917.0000000000	0.0000000000	0.0000000000
	1921.5000000000	0.0000000000	0.0000000000
	1926.0000000000	0.0000000000	0.0000000000
	1930.5000000000	0.0000000000	0.0000000000
	1935.0000000000	0.0000000000	0.0000000000
	1939.5000000000	0.0000000000	0.0000000000
	1944.0000000000	0.0000000000	0.0000000000
	1948.5000000000	0.0000000000	0.0000000000
	1953.0000000000	0.0000000000	0.0000000000
	1957.5000000000	0.0000000000	0.0000000000
	1962.0000000000	0.0000000000	0.0000000000
	1966.5000000000	0.0000000000	0.0000000000
	1971.0000000000	0.0000000000	0.0000000000
	1975.5000000000	0.0000000000	0.0000000000
	1980.0000000000	0.0000000000	0.0000000000
	1984.5000000000	0.0000000000	0.0000000000
	1989.0000000000	0.0000000000	0.0000000000
	1993.5000000000	0.0000000000	0.0000000000
	1998.0000000000	0.0000000000	0.0000000000
	2002.5000000000	0.0000000000	0.0000000000
	2007.0000000000	0.0000000000	0.0000000000
	2011.5000000000	0.0000000000	0.0000000000
	2016.0000000000	0.0000000000	0.0000000000
	2020.5000000000	0.0000000000	0.0000000000
	2025.0000000000	0.0000000000	0.0000000000
	2029.5000000000	0.0000000000	0.0000000000
	2034.0000000000	0.0000000000	0.0000000000
	2038.5000000000	0.0000000000	0.0000000000
	2043.0000000000	0.0000000000	0.0000000000
	2047.5000000000	0.0000000000	0.0000000000
	2052.0000000000	0.0000000000	0.0000000000
	2056.5000000000	0.0000000000	0.0000000000
	2061.0000000000	0.0000000000	0.0000000000
	2065.5000000000	0.0000000000	0.0000000000
	2070.0000000000	0.0000000000	0.0000000000
	2074.5000000000	0.0000000000	0.0000000000
	2079.0000000000	0.0000000000	0.0000000000
	2083.5000000000	0.0000000000	0.0000000000
	2088.0000000000	0.0000000000	0.0000000000
	2092.5000000000	0.0000000000	0.0000000000
	2097.0000000000	0.0000000000	0.0000000000
	2101.5000000000	0.0000000000	0.0000000000
	2106.0000000000	0.0000000000	0.0000000000
	2110.5000000000	0.0000000000	0.0000000000
	2115.0000000000	0.0000000000	0.0000000000
	2119.5000000000	0.0000000000	0.0000000000
	2124.0000000000	0.0000000000	0.0000000000
	2128.5000000000	0.0000000000	0.0000000000
	2133.0000000000	0.0000000000	0.0000000000
	2137.5000000000	0.0000000000	0.0000000000
	2142.0000000000	0.0000000000	0.0000000000
	2146.5000000000	0.0000000000	0.0000000000
	2151.0000000000	0.0000000000	0.0000000000
	2155.5000000000	0.0000000000	0.0000000000
	2160.0000000000	0.0000000000	0.0000000000
	2164.5000000000	0.0000000000	0.0000000000
	2169.0000000000	0.0000000000	0.0000000000
	2173.5000000000	0.0000000000	0.0000000000
	2178.0000000000	0.0000000000	0.0000000000
	2182.5000000000	0.0000000000	0.0000000000
	2187.0000000000	0.0000000000	0.0000000000
	2191.5000000000	0.0000000000	0.0000000000
	2196.0000000000	0.0000000000	0.0000000000
	2200.5000000000	0.0000000000	0.0000000000
	2205.0000000000	0.0000000000	0.0000000000
	2209.5000000000	0.0000000000	0.0000000000
	2214.0000000000	0.0000000000	0.0000000000
	2218.5000000000	0.0000000000	0.0000000000
	2223.0000000000	0.0000000000	0.0000000000
	2227.5000000000	0.0000000000	0.0000000000
	2232.0000000000	0.0000000000	0.0000000000
	2236.5000000000	0.0000000000	0.0000000000
	2241.0000000000	0.0000000000	0.0000000000
	2245.5000000000	0.0000000000	0.0000000000
	2250.0000000000	0.0000000000	0.0000000000
	2254.5000000000	0.0000000000	0.0000000000
	2259.0000000000	0.0000000000	0.0000000000
	2263.5000000000	0.0000000000	0.0000000000
	2268.0000000000	0.0000000000	0.0000000000
	2272.5000000000	0.0000000000	0.0000000000
	2277.0000000000	0.0000000000	0.0000000000
	2281.5000000000	0.0000000000	0.0000000000
	2286.0000000000	0.0000000000	0.0000000000
	2290.5000000000	0.0000000000	0.0000000000
	2295.0000000000	0.0000000000	0.0000000000
	2299.5000000000	0.0000000000	0.0000000000
	2304.0000000000	0.0000000000	0.0000000000
	2308.5000000000	0.0000000000	0.0000000000
	2313.0000000000	0.0000000000	0.0000000000
	2317.5000000000	0.0000000000	0.0000000000
	2322.0000000000	0.0000000000	0.0000000000
	2326.5000000000	0.0000000000	0.0000000000
	2331.0000000000	0.0000000000	0.0000000000
	2335.5000000000	0.0000000000	0.0000000000
	2340.0000000000	0.0000000000	0.0000000000
	2344.5000000000	0.0000000000	0.0000000000
	2349.0000000000	0.0000000000	0.0000000000
	2353.5000000000	0.0000000000	0.0000000000
	2358.0000000000	0.0000000000	0.0000000000
	2362.5000000000	0.0000000000	0.0000000000
	2367.0000000000	0.0000000000	0.0000000000
	2371.5000000000	0.0000000000	0.0000000000
	2376.0000000000	0.0000000000	0.0000000000
	2380.5000000000	0.0000000000	0.0000000000
	2385.0000000000	0.0000000000	0.0000000000
	2389.5000000000	0.0000000000	0.0000000000
	2394.0000000000	0.0000000000	0.0000000000
	2398.5000000000	0.0000000000	0.0000000000
	2403.0000000000	0.0000000000	0.0000000000
	2407.5000000000	0.0000000000	0.0000000000
	2412.0000000000	0.0000000000	0.0000000000
	2416.5000000000	0.0000000000	0.0000000000
	2421.0000000000	0.0000000000	0.0000000000
	2425.5000000000	0.0000000000	0.0000000000
	2430.0000000000	0.0000000000	0.0000000000
	2434.5000000000	0.0000000000	0.0000000000
	2439.0000000000	0.0000000000	0.0000000000
	2443.5000000000	0.0000000000	0.0000000000
	2448.0000000000	0.0000000000	0.0000000000
	2452.5000000000	0.0000000000	0.0000000000
	2457.0000000000	0.0000000000	0.0000000000
	2461.5000000000	0.0000000000	0.0000000000
	2466.0000000000	0.0000000000	0.0000000000
	2470.5000000000	0.0000000000	0.0000000000
	2475.0000000000	0.0000000000	0.0000000000
	2479.5000000000	0.0000000000	0.0000000000
	2484.0000000000	0.0000000000	0.0000000000
	2488.5000000000	0.0000000000	0.0000000000
	2493.0000000000	0.0000000000	0.0000000000
	2497.5000000000	0.0000000000	0.0000000000
	2502.0000000000	0.0000000000	0.0000000000
	2506.5000000000	0.0000000000	0.0000000000
	2511.0000000000	0.0000000000	0.0000000000
	2515.5000000000	0.0000000000	0.0000000000
	2520.0000000000	0.0000000000	0.0000000000
	2524.5000000000	0.0000000000	0.0000000000
	2529.0000000000	0.0000000000	0.0000000000
	2533.5000000000	0.0000000000	0.0000000000
	2538.0000000000	0.0000000000	0.0000000000
	2542.5000000000	0.0000000000	0.0000000000
	2547.0000000000	0.0000000000	0.0000000000
	2551.5000000000	0.0000000000	0.0000000000
	2556.0000000000	0.0000000000	0.0000000000
	2560.5000000000	0.0000000000	0.0000000000
	2565.0000000000	0.0000000000	0.0000000000
	2569.5000000000	0.0000000000	0.0000000000
	2574.0000000000	0.0000000000	0.0000000000
	2578.5000000000	0.0000000000	0.0000000000
	2583.0000000000	0.0000000000	0.0000000000
	2587.5000000000	0.0000000000	0.0000000000
	2592.0000000000	0.0000000000	0.0000000000
	2596.5000000000	0.0000000000	0.0000000000
	2601.0000000000	0.0000000000	0.0000000000
	2605.5000000000	0.0000000000	0.0000000000
	2610.0000000000	0.0000000000	0.0000000000
	2614.5000000000	0.0000000000	0.0000000000
	2619.0000000000	0.0000000000	0.0000000000
	2623.5000000000	0.0000000000	0.0000000000
	2628.0000000000	0.0000000000	0.0000000000
	2632.5000000000	0.0000000000	0.0000000000
	2637.0000000000	0.0000000000	0.0000000000
	2641.5000000000	0.0000000000	0.0000000000
	2646.0000000000	0.0000000000	0.0000000000
	2650.5000000000	0.0000000000	0.0000000000
	2655.0000000000	0.0000000000	0.0000000000
	2659.5000000000	0.0000000000	0.0000000000
	2664.0000000000	0.0000000000	0.0000000000
	2668.5000000000	0.0000000000	0.0000000000
	2673.0000000000	0.0000000000	0.0000000000
	2677.5000000000	0.0000000000	0.0000000000
	2682.0000000000	0.0000000000	0.0000000000
	2686.5000000000	0.0000000000	0.0000000000
	2691.0000000000	0.0000000000	0.0000000000
	2695.5000000000	0.0000000000	0.0000000000
	2700.0000000000	0.0000000000	0.0000000000
	2704.5000000000	0.0000000000	0.0000000000
	2709.0000000000	0.0000000000	0.0000000000
	2713.5000000000	0.0000000000	0.0000000000
	2718.0000000000	0.0000000000	0.0000000000
	2722.5000000000	0.0000000000	0.0000000000
	2727.0000000000	0.0000000000	0.0000000000
	2731.5000000000	0.0000000000	0.0000000000
	2736.0000000000	0.0000000000	0.0000000000
	2740.5000000000	0.0000000000	0.0000000000
	2745.0000000000	0.0000000000	0.0000000000
	2749.5000000000	0.0000000000	0.0000000000
	2754.0000000000	0.0000000000	0.0000000000
	2758.5000000000	0.0000000000	0.0000000000
	2763.0000000000	0.0000000000	0.0000000000
	2767.5000000000	0.0000000000	0.0000000000
	2772.0000000000	0.0000000000	0.0000000000
	2776.5000000000	0.0000000000	0.0000000000
	2781.0000000000	0.0000000000	0.0000000000
	2785.5000000000	0.0000000000	0.0000000000
	2790.0000000000	0.0000000000	0.0000000000
	2794.5000000000	0.0000000000	0.0000000000
	2799.0000000000	0.0000000000	0.0000000000
	2803.5000000000	0.0000000000	0.0000000000
	2808.0000000000	0.0000000000	0.0000000000
	2812.5000000000	0.0000000000	0.0000000000
	2817.0000000000	0.0000000000	0.0000000000
	2821.5000000000	0.0000000000	0.0000000000
	2826.0000000000	0.0000000000	0.0000000000
	2830.5000000000	0.0000000000	0.0000000000
	2835.0000000000	0.0000000000	0.0000000000
	2839.5000000000	0.0000000000	0.0000000000
	2844.0000000000	0.0000000000	0.0000000000
	2848.5000000000	0.0000000000	0.0000000000
	2853.0000000000	0.0000000000	0.0000000000
	2857.5000000000	0.0000000000	0.0000000000
	2862.0000000000	0.0000000000	0.0000000000
	2866.5000000000	0.0000000000	0.0000000000
	2871.0000000000	0.0000000000	0.0000000000
	2875.5000000000	0.0000000000	0.0000000000
	2880.0000000000	0.0000000000	0.0000000000
	2884.5000000000	0.0000000000	0.0000000000
	2889.0000000000	0.0000000000	0.0000000000
	2893.5000000000	0.0000000000	0.0000000000
	2898.0000000000	0.0000000000	0.0000000000
	2902.5000000000	0.0000000000	0.0000000000
	2907.0000000000	0.0000000000	0.0000000000
	2911.5000000000	0.0000000000	0.0000000000
	2916.0000000000	0.0000000000	0.0000000000
	2920.5000000000	0.0000000000	0.0000000000
	2925.0000000000	0.0000000000	0.0000000000
	2929.5000000000	0.0000000000	0.0000000000
	2934.0000000000	0.0000000000	0.0000000000
	2938.5000000000	0.0000000000	0.0000000000
	2943.0000000000	0.0000000000	0.0000000000
	2947.5000000000	0.0128294511	0.0001634081
	2952.0000000000	0.0135976424	0.0001782988
	2956.5000000000	0.0806314843	0.0010422713
	2961.0000000000	0.1913580574	0.0024621932
	2965.5000000000	0.2029388808	0.0026892960
	2970.0000000000	0.2156049506	0.0029452442
	2974.5000000000	0.3062378512	0.0042028274
	2979.0000000000	0.3823681528	0.0053335321
	2983.5000000000	0.4737475154	0.0067019103
	2988.0000000000	0.5054196886	0.0073896311
	2992.5000000000	0.5404012224	0.0081754810
	2997.0000000000	0.6711714529	0.0102351792
	3001.5000000000	0.7197453818	0.0113805397
	3006.0000000000	0.7738658404	0.0127058343
	3010.5000000000	0.8344232437	0.0142483546
	3015.0000000000	0.9024968834	0.0160552045
	3019.5000000000	1.1103070840	0.0198488780
	3024.0000000000	1.2466127223	0.0230535493
	3028.5000000000	1.3574535445	0.0263072365
	3033.0000000000	1.4843736974	0.0302263662
	3037.5000000000	1.6307635610	0.0349961858
	3042.0000000000	1.9102110768	0.0422436204
	3046.5000000000	2.1164422816	0.0496957855
	3051.0000000000	2.3604187124	0.0591191455
	3055.5000000000	2.6525539304	0.0712473328
	3060.0000000000	3.0073277306	0.0871839962
	3064.5000000000	3.4454527093	0.1086502779
	3069.0000000000	3.9975846918	0.1384495347
	3073.5000000000	4.7110366065	0.1813993490
	3078.0000000000	5.6627904789	0.2463611581
	3082.5000000000	6.9870435519	0.3511549069
	3087.0000000000	8.9408110930	0.5362643822
	3091.5000000000	12.0878928482	0.9111749598
	3096.0000000000	17.9470176430	1.8549852462
	3100.5000000000	31.7695066023	4.8402331391
	3105.0000000000	58.0886522293	4.6513004917
	3109.5000000000	97.5426870977	16.8066122774
	3114.0000000000	149.4490057313	-3.7729182400
	3118.5000000000	178.7563025203	21.6372347286
	3123.0000000000	176.4743500456	-25.2237379571
	3127.5000000000	120.4856083399	3.0917348555
	3132.0000000000	195.7792078585	21.4065801597
	3136.5000000000	207.1166047672	-10.9584284459
	3141.0000000000	171.3021736854	2.8506702610
	3145.5000000000	127.9168793194	-18.0538490948
	3150.0000000000	95.2265456293	3.9051094662
	3154.5000000000	161.5182313212	17.9418433494
	3159.0000000000	117.5471935933	-21.8188545846
	3163.5000000000	63.2493074695	-4.3030378391
	3168.0000000000	65.4992893258	5.4042010874
	3172.5000000000	127.0768348479	24.0443043801
	3177.0000000000	207.0353043217	3.2452334305
	3181.5000000000	175.6844019670	-18.3000864861
	3186.0000000000	85.0554466015	-13.8112121243
	3190.5000000000	55.4839826561	-1.0744104277
	3195.0000000000	73.7839144970	10.7505722092
	3199.5000000000	167.0539338899	22.6050362997
	3204.0000000000	116.0267298163	-26.5241196206
	3208.5000000000	44.1895466949	-8.0155485305
	3213.0000000000	22.5251184737	-2.7748466047
	3217.5000000000	14.0456289760	-1.2610149606
	3222.0000000000	9.8427264943	-0.6873235776
	3226.5000000000	7.4136109868	-0.4225421019
	3231.0000000000	5.8579918965	-0.2822652178
	3235.5000000000	4.7876120818	-0.2001805343
	3240.0000000000	4.0114941439	-0.1484523475
	3244.5000000000	3.4260014891	-0.1139453587
	3249.0000000000	2.9704773909	-0.0898715552
	3253.5000000000	2.6072372260	-0.0724602120
	3258.0000000000	2.3117140050	-0.0594902162
	3262.5000000000	2.0672466324	-0.0495883528
	3267.0000000000	1.8502044172	-0.0417235353
	3271.5000000000	1.6767111390	-0.0356120369
	3276.0000000000	1.4674099808	-0.0299493535
	3280.5000000000	1.3418410922	-0.0259897167
	3285.0000000000	1.1321669603	-0.0215028391
	3289.5000000000	1.0414909195	-0.0188763228
	3294.0000000000	0.8873678922	-0.0157506988
	3298.5000000000	0.7674437033	-0.0133030180
	3303.0000000000	0.6454749768	-0.0110131946
	3307.5000000000	0.5986716982	-0.0098191696
	3312.0000000000	0.5568498305	-0.0087938118
	3316.5000000000	0.4293271564	-0.0067882728
	3321.0000000000	0.4003469621	-0.0061078950
	3325.5000000000	0.3742235015	-0.0055160267
	3330.0000000000	0.3505911078	-0.0049986535
	3334.5000000000	0.3291411103	-0.0045443545
	3339.0000000000	0.2426031593	-0.0033256054
	3343.5000000000	0.1354765165	-0.0018981536
	3348.0000000000	0.1273223091	-0.0017294275
	3352.5000000000	0.1198825735	-0.0015801164
	3357.0000000000	0.1130762317	-0.0014475066
	3361.5000000000	0.0000000000	0.0000000000
	3366.0000000000	0.0000000000	0.0000000000
	3370.5000000000	0.0000000000	0.0000000000
	3375.0000000000	0.0000000000	0.0000000000
	3379.5000000000	0.0000000000	0.0000000000
	3384.0000000000	0.0000000000	0.0000000000
	3388.5000000000	0.0000000000	0.0000000000
	3393.0000000000	0.0000000000	0.0000000000
	3397.5000000000	0.0000000000	0.0000000000
	3402.0000000000	0.0000000000	0.0000000000
	3406.5000000000	0.0000000000	0.0000000000
	3411.0000000000	0.0000000000	0.0000000000
	3415.5000000000	0.0000000000	0.0000000000
	3420.0000000000	0.0000000000	0.0000000000
	3424.5000000000	0.0000000000	0.0000000000
	3429.0000000000	0.0000000000	0.0000000000
	3433.5000000000	0.0000000000	0.0000000000
	3438.0000000000	0.0000000000	0.0000000000
	3442.5000000000	0.0000000000	0.0000000000
	3447.0000000000	0.0000000000	0.0000000000
	3451.5000000000	0.0000000000	0.0000000000
	3456.0000000000	0.0000000000	0.0000000000
	3460.5000000000	0.0000000000	0.0000000000
	3465.0000000000	0.0000000000	0.0000000000
	3469.5000000000	0.0000000000	0.0000000000
	3474.0000000000	0.0000000000	0.0000000000
	3478.5000000000	0.0000000000	0.0000000000
	3483.0000000000	0.0000000000	0.0000000000
	3487.5000000000	0.0000000000	0.0000000000
	3492.0000000000	0.0000000000	0.0000000000
	3496.5000000000	0.0000000000	0.0000000000
	3501.0000000000	0.0000000000	0.0000000000
	3505.5000000000	0.0000000000	0.0000000000
	3510.0000000000	0.0000000000	0.0000000000
	3514.5000000000	0.0000000000	0.0000000000
	3519.0000000000	0.0000000000	0.0000000000
	3523.5000000000	0.0000000000	0.0000000000
	3528.0000000000	0.0000000000	0.0000000000
	3532.5000000000	0.0000000000	0.0000000000
	3537.0000000000	0.0000000000	0.0000000000
	3541.5000000000	0.0000000000	0.0000000000
	3546.0000000000	0.0000000000	0.0000000000
	3550.5000000000	0.0000000000	0.0000000000
	3555.0000000000	0.0000000000	0.0000000000
	3559.5000000000	0.0000000000	0.0000000000
	3564.0000000000	0.0000000000	0.0000000000
	3568.5000000000	0.1299452913	0.0016619820
	3573.0000000000	0.1377598129	0.0018140980
	3577.5000000000	0.1463008580	0.0019853537
	3582.0000000000	0.1556613347	0.0021788557
	3586.5000000000	0.1659494872	0.0023983355
	3591.0000000000	0.1772920360	0.0026483019
	3595.5000000000	0.1898380943	0.0029342354
	3600.0000000000	0.2037640882	0.0032628426
	3604.5000000000	0.2192799855	0.0036423876
	3609.0000000000	0.2366372459	0.0040831309
	3613.5000000000	0.2561390588	0.0045979157
	3618.0000000000	0.2781536529	0.0052029580
	3622.5000000000	0.3031317771	0.0059189272
	3627.0000000000	0.3316299148	0.0067724392
	3631.5000000000	0.3643414866	0.0077981512
	3636.0000000000	0.4021393392	0.0090417421
	3640.5000000000	0.4461344385	0.0105642255
	3645.0000000000	0.4977582247	0.0124483012
	3649.5000000000	0.5588801855	0.0148078987
	3654.0000000000	0.6319789484	0.0178028308
	3658.5000000000	0.7203966244	0.0216618517
	3663.0000000000	0.8287260551	0.0267199458
	3667.5000000000	0.9634165383	0.0334805198
	3672.0000000000	1.1337508324	0.0427228401
	3676.5000000000	1.3534775481	0.0556952741
	3681.0000000000	1.6436523882	0.0744795114
	3685.5000000000	2.0378265791	0.1027158286
	3690.0000000000	2.5920787100	0.1471449071
	3694.5000000000	3.4058004153	0.2211555124
	3699.0000000000	4.6686030366	0.3537846880
	3703.5000000000	6.7782338701	0.6155405295
	3708.0000000000	10.6815473848	1.2052182201
	3712.5000000000	19.0614694957	2.8082505187
	3717.0000000000	41.5654732718	8.4565992480
	3721.5000000000	118.9184337762	29.1387371033
	3726.0000000000	181.3585141928	-25.4493384973
	3730.5000000000	65.0496443048	-15.2670880020
	3735.0000000000	26.3255387139	-4.4646963061
	3739.5000000000	13.6326891076	-1.7240387377
	3744.0000000000	8.2321878260	-0.8207320389
	3748.5000000000	5.4839654055	-0.4494538835
	3753.0000000000	3.9065654208	-0.2713335167
	3757.5000000000	2.9208765621	-0.1758644055
	3762.0000000000	2.2650018350	-0.1202923734
	3766.5000000000	1.8070352606	-0.0858205842
	3771.0000000000	1.4748422048	-0.0633324597
	3775.5000000000	1.2263336570	-0.0480501509
	3780.0000000000	1.0356330186	-0.0373078708
	3784.5000000000	0.8861309586	-0.0295394814
	3789.0000000000	0.7667748184	-0.0237842194
	3793.5000000000	0.6699806358	-0.0194306266
	3798.0000000000	0.5904054956	-0.0160770499
	3802.5000000000	0.5241980265	-0.0134522983
	3807.0000000000	0.4685256270	-0.0113687969
	3811.5000000000	0.4212676030	-0.0096940085
	3816.0000000000	0.3808109018	-0.0083324884
	3820.5000000000	0.3459110563	-0.0072143230
	3825.0000000000	0.3155955992	-0.0062875080
	3829.5000000000	0.2890957524	-0.0055128191
	3834.0000000000	0.2657973169	-0.0048602946
	3838.5000000000	0.2452048350	-0.0043067812
	3843.0000000000	0.2269150823	-0.0038341963
	3847.5000000000	0.2105972117	-0.0034282785
	3852.0000000000	0.1959777105	-0.0030776782
	3856.5000000000	0.1828288810	-0.0027732868
	3861.0000000000	0.4727257893	0.0012745777
	3865.5000000000	0.4797442004	0.0018461407
	3870.0000000000	0.4893617276	0.0024314916
	3874.5000000000	0.5016642968	0.0030413108
	3879.0000000000	0.5167871128	0.0036868901
	3883.5000000000	0.5349183868	0.0043805733
	3888.0000000000	0.4371941694	0.0065948179
	3892.5000000000	0.4684525532	0.0073143464
	3897.0000000000	0.5031859206	0.0081424312
	3901.5000000000	0.5419289021	0.0091003332
	3906.0000000000	0.5853229984	0.0102145103
	3910.5000000000	0.6341432676	0.0115181606
	3915.0000000000	0.6893331190	0.0130533133
	3919.5000000000	0.7520501542	0.0148736936
	3924.0000000000	0.8237272517	0.0170487008
	3928.5000000000	0.9061549704	0.0196690095
	3933.0000000000	1.0015942133	0.0228545784
	3937.5000000000	1.1129325410	0.0267662960
	3942.0000000000	1.2439045685	0.0316232283
	3946.5000000000	1.3994082952	0.0377286894
	3951.0000000000	1.5859681764	0.0455105495
	3955.5000000000	1.8124281064	0.0555851431
	3960.0000000000	2.0910144379	0.0688615074
	3964.5000000000	2.4390129122	0.0867169352
	3969.0000000000	2.8814998599	0.1113036345
	3973.5000000000	3.4559570124	0.1461074245
	3978.0000000000	4.2204097600	0.1970166966
	3982.5000000000	5.2685210321	0.2744891640
	3987.0000000000	6.7593252110	0.3982575623
	3991.5000000000	8.9802608559	0.6084442302
	3996.0000000000	12.4935468240	0.9946949628
	4000.5000000000	18.5179330663	1.7833358356
	4005.0000000000	30.0874069664	3.6467593746
	4009.5000000000	56.3517118695	9.0704045915
	4014.0000000000	132.8147035114	29.7100395087
	4018.5000000000	386.5051451092	76.5122148566
	4023.0000000000	342.5018417633	-77.4127012552
	4027.5000000000	117.2814058493	-25.1990600887
	4032.0000000000	51.5259060281	-7.9756210149
	4036.5000000000	28.1188522959	-3.3019810387
	4041.0000000000	17.5459069558	-1.6465127229
	4045.5000000000	11.9477492236	-0.9307731672
	4050.0000000000	8.6447907101	-0.5748753736
	4054.5000000000	6.5389465804	-0.3790284578
	4059.0000000000	5.1162025992	-0.2627141121
	4063.5000000000	4.1108362714	-0.1894158807
	4068.0000000000	3.3745483953	-0.1409874249
	4072.5000000000	2.8193888618	-0.1077313700
	4077.0000000000	2.3905598949	-0.0841500251
	4081.5000000000	2.0524958660	-0.0669702498
	4086.0000000000	1.7813063223	-0.0541613641
	4090.5000000000	1.5604659817	-0.0444184512
	4095.0000000000	1.3782513050	-0.0368771434
	4099.5000000000	1.2261598430	-0.0309495466
	4104.0000000000	1.0979045052	-0.0262264001
	4108.5000000000	0.9887557651	-0.0224168646
	4113.0000000000	0.8951008198	-0.0193104199
	4117.5000000000	0.8141416594	-0.0167521460
	4122.0000000000	0.7436842099	-0.0146263262
	4126.5000000000	0.6819884687	-0.0128453493
	4131.0000000000	0.6276602799	-0.0113420604
	4135.5000000000	0.5795720393	-0.0100644005
	4140.0000000000	0.5368038195	-0.0089715926
	4144.5000000000	0.4985991210	-0.0080313900
	4149.0000000000	0.4643312415	-0.0072180657
	4153.5000000000	0.4334774483	-0.0065109252
	4158.0000000000	0.4055989519	-0.0058931950
	4162.5000000000	0.3803252386	-0.0053511822
	4167.0000000000	0.3573417107	-0.0048736349
	4171.5000000000	0.3363798600	-0.0044512491
	4176.0000000000	0.3172093977	-0.0040762862
	4180.5000000000	0.0000000000	0.0000000000
	4185.0000000000	0.0000000000	0.0000000000
	4189.5000000000	0.0000000000	0.0000000000
	4194.0000000000	0.0000000000	0.0000000000
	4198.5000000000	0.0000000000	0.0000000000
	4203.0000000000	0.0000000000	0.0000000000
	4207.5000000000	0.0000000000	0.0000000000
	4212.0000000000	0.0000000000	0.0000000000
	4216.5000000000	0.0000000000	0.0000000000
	4221.0000000000	0.0000000000	0.0000000000
	4225.5000000000	0.0000000000	0.0000000000
	4230.0000000000	0.0000000000	0.0000000000
	4234.5000000000	0.0000000000	0.0000000000
	4239.0000000000	0.0000000000	0.0000000000
	4243.5000000000	0.0000000000	0.0000000000
	4248.0000000000	0.0000000000	0.0000000000
	4252.5000000000	0.0000000000	0.0000000000
	4257.0000000000	0.0000000000	0.0000000000
	4261.5000000000	0.0000000000	0.0000000000
	4266.0000000000	0.0000000000	0.0000000000
	4270.5000000000	0.0000000000	0.0000000000
	4275.0000000000	0.0000000000	0.0000000000
	4279.5000000000	0.0000000000	0.0000000000
	4284.0000000000	0.0000000000	0.0000000000
	4288.5000000000	0.0000000000	0.0000000000
	4293.0000000000	0.0000000000	0.0000000000
	4297.5000000000	0.0000000000	0.0000000000
	4302.0000000000	0.0000000000	0.0000000000
	4306.5000000000	0.0000000000	0.0000000000
	4311.0000000000	0.0000000000	0.0000000000
	4315.5000000000	0.0000000000	0.0000000000
	4320.0000000000	0.0000000000	0.0000000000
	4324.5000000000	0.0000000000	0.0000000000
	4329.0000000000	0.0000000000	0.0000000000
	4333.5000000000	0.0000000000	0.0000000000
	4338.0000000000	0.0000000000	0.0000000000
	4342.5000000000	0.0000000000	0.0000000000
	4347.0000000000	0.0000000000	0.0000000000
	4351.5000000000	0.0000000000	0.0000000000
	4356.0000000000	0.0000000000	0.0000000000
	4360.5000000000	0.0000000000	0.0000000000
	4365.0000000000	0.0000000000	0.0000000000
	4369.5000000000	0.0000000000	0.0000000000
	4374.0000000000	0.0000000000	0.0000000000
	4378.5000000000	0.0000000000	0.0000000000
	4383.0000000000	0.0000000000	0.0000000000
	4387.5000000000	0.0000000000	0.0000000000
	4392.0000000000	0.0000000000	0.0000000000
	4396.5000000000	0.0000000000	0.0000000000
	4401.0000000000	0.0000000000	0.0000000000
	4405.5000000000	0.0000000000	0.0000000000
	4410.0000000000	0.0000000000	0.0000000000
	4414.5000000000	0.0000000000	0.0000000000
	4419.0000000000	0.0000000000	0.0000000000
	4423.5000000000	0.0000000000	0.0000000000
	4428.0000000000	0.0000000000	0.0000000000
	4432.5000000000	0.0000000000	0.0000000000
	4437.0000000000	0.0000000000	0.0000000000
	4441.5000000000	0.0000000000	0.0000000000
	4446.0000000000	0.0000000000	0.0000000000
	4450.5000000000	0.0000000000	0.0000000000
	4455.0000000000	0.0000000000	0.0000000000
	4459.5000000000	0.0000000000	0.0000000000
	4464.0000000000	0.0000000000	0.0000000000
	4468.5000000000	0.0000000000	0.0000000000
	4473.0000000000	0.0000000000	0.0000000000
	4477.5000000000	0.0000000000	0.0000000000
	4482.0000000000	0.0000000000	0.0000000000
	4486.5000000000	0.0000000000	0.0000000000
	4491.0000000000	0.0000000000	0.0000000000
	4495.5000000000	0.0000000000	0.0000000000
